# Supplementary material for: DNA methylation modulated genetic variant effect on gene transcriptional regulation
Source: Genome Biol. 2023 Dec 8;24:285. doi: 10.1186/s13059-023-03130-5 (PMC10709945; doi:10.1186/s13059-023-03130-5)
Supplement: Supplementary file 1 — Additional file 1: Table S1. Significantly correlated meCpG-CTCF pairs. All significantly correlated meCpG-CTCF pairs (sheet 1) and the most significantly correlated meCpG-CTCF pair per each CTCF binding site (sheet 2). [file 13059_2023_3130_MOESM1_ESM.xlsx]

## Sheet: all_sig_cor(meCpG, CTCF)
ctcf_id	cpg	numTested_o20	SCC	Pval	FDR	chr	cpg_start	cpg_end	cpg_pos	ctcf_start	ctcf_end	ctcf_mid	cpg2ctcf_mid
CTCF65859	chr1:1462046	18	-0.813437	4.03423e-05	0.0124577	chr1	1462045	1462047	1462046	1461850	1462099	1.46197e+06	71.5
CTCF65971	chr1:2631697	23	-0.730925	7.44985e-05	0.0156198	chr1	2631696	2631698	2631697	2631580	2631889	2.63173e+06	-37.5
CTCF66072	chr1:4555831	24	-0.673629	0.000308132	0.0276539	chr1	4555830	4555832	4555831	4555644	4555859	4.55575e+06	79.5
CTCF66103	chr1:5444356	25	-0.636191	0.000629704	0.0373399	chr1	5444355	5444357	5444356	5444349	5445076	5.44471e+06	-356.5
CTCF66123	chr1:5993878	20	-0.699359	0.000599925	0.0365636	chr1	5993877	5993879	5993878	5993688	5994197	5.99394e+06	-64.5
CTCF66338	chr1:9037823	20	-0.733435	0.00023345	0.0248412	chr1	9037822	9037824	9037823	9037704	9038213	9.03796e+06	-135.5
CTCF66371	chr1:9404676	21	-0.729519	0.000174858	0.0221181	chr1	9404675	9404677	9404676	9404504	9405013	9.40476e+06	-82.5
CTCF66371	chr1:9404881	23	-0.660238	0.000607025	0.0367614	chr1	9404880	9404882	9404881	9404504	9405013	9.40476e+06	122.5
CTCF66453	chr1:10979570	24	-0.630274	0.000962763	0.044598	chr1	10979569	10979571	10979570	10979378	10979757	1.09796e+07	2.5
CTCF66457	chr1:11053368	16	-0.760854	0.000620092	0.0371269	chr1	11053367	11053369	11053368	11052860	11053570	11053215	153
CTCF66481	chr1:11535950	22	-0.673754	0.000586861	0.0360941	chr1	11535949	11535951	11535950	11535926	11536095	1.1536e+07	-60.5
CTCF66530	chr1:12053630	22	-0.754946	4.89158e-05	0.0133427	chr1	12053629	12053631	12053630	12053389	12053732	1.20536e+07	69.5
CTCF66573	chr1:12781659	19	-0.79224	5.271e-05	0.0135703	chr1	12781658	12781660	12781659	12781510	12781853	1.27817e+07	-22.5
CTCF66573	chr1:12781671	20	-0.761016	9.75927e-05	0.0174172	chr1	12781670	12781672	12781671	12781510	12781853	1.27817e+07	-10.5
CTCF66573	chr1:12781692	23	-0.812093	2.53547e-06	0.00453154	chr1	12781691	12781693	12781692	12781510	12781853	1.27817e+07	10.5
CTCF66573	chr1:12781731	23	-0.778023	1.24064e-05	0.00815529	chr1	12781730	12781732	12781731	12781510	12781853	1.27817e+07	49.5
CTCF66573	chr1:12781777	21	-0.781365	2.89128e-05	0.0110765	chr1	12781776	12781778	12781777	12781510	12781853	1.27817e+07	95.5
CTCF66663	chr1:15021728	20	-0.693441	0.000697786	0.0389291	chr1	15021727	15021729	15021728	15021545	15021854	1.50217e+07	28.5
CTCF66745	chr1:16047080	21	-0.704354	0.000364864	0.0298531	chr1	16047079	16047081	16047080	16046969	16047212	1.60471e+07	-10.5
CTCF66745	chr1:16047089	20	-0.699813	0.000592922	0.0362915	chr1	16047088	16047090	16047089	16046969	16047212	1.60471e+07	-1.5
CTCF66782	chr1:16618905	26	0.613543	0.000858228	0.0425964	chr1	16618904	16618906	16618905	16618825	16619040	1.66189e+07	-27.5
CTCF66903	chr1:18703114	16	-0.745941	0.000906792	0.0436466	chr1	18703113	18703115	18703114	18703003	18703218	1.87031e+07	3.5
CTCF66904	chr1:18743398	21	-0.741873	0.000118298	0.0189198	chr1	18743397	18743399	18743398	18743332	18743581	1.87435e+07	-58.5
CTCF67133	chr1:22637112	25	-0.633616	0.000672948	0.0384021	chr1	22637111	22637113	22637112	22637061	22637240	2.26372e+07	-38.5
CTCF67133	chr1:22637121	24	-0.640713	0.000743399	0.0400315	chr1	22637120	22637122	22637121	22637061	22637240	2.26372e+07	-29.5
CTCF67133	chr1:22637194	24	-0.72284	6.6099e-05	0.0150549	chr1	22637193	22637195	22637194	22637061	22637240	2.26372e+07	43.5
CTCF67261	chr1:24484251	24	-0.710275	0.000100831	0.0176277	chr1	24484250	24484252	24484251	24484216	24484725	2.44845e+07	-219.5
CTCF67261	chr1:24484312	25	-0.760786	1.01127e-05	0.00769131	chr1	24484311	24484313	24484312	24484216	24484725	2.44845e+07	-158.5
CTCF67270	chr1:24583441	24	-0.630365	0.000960637	0.0445609	chr1	24583440	24583442	24583441	24583000	24583509	2.45833e+07	186.5
CTCF67346	chr1:25568387	21	-0.681612	0.000667407	0.0382999	chr1	25568386	25568388	25568387	25568271	25568614	2.55684e+07	-55.5
CTCF67579	chr1:28296706	24	-0.711673	9.63048e-05	0.0173679	chr1	28296705	28296707	28296706	28296450	28296825	2.82966e+07	68.5
CTCF67579	chr1:28296819	20	-0.725085	0.000297894	0.0272333	chr1	28296818	28296820	28296819	28296450	28296825	2.82966e+07	181.5
CTCF67663	chr1:30052507	23	-0.640736	0.000987879	0.0451067	chr1	30052506	30052508	30052507	30052303	30052518	3.00524e+07	96.5
CTCF67696	chr1:30769154	22	-0.673754	0.000586861	0.0360941	chr1	30769153	30769155	30769154	30769001	30769170	3.07691e+07	68.5
CTCF67739	chr1:31517455	18	-0.743418	0.000406457	0.0311302	chr1	31517454	31517456	31517455	31517369	31517678	3.15175e+07	-68.5
CTCF67739	chr1:31517557	23	-0.692232	0.000252295	0.0255844	chr1	31517556	31517558	31517557	31517369	31517678	3.15175e+07	33.5
CTCF67801	chr1:32111762	25	0.67437	0.000218357	0.0241789	chr1	32111761	32111763	32111762	32111521	32111876	3.21117e+07	63.5
CTCF67839	chr1:32652259	23	-0.739093	5.60902e-05	0.0139633	chr1	32652258	32652260	32652259	32652250	32652759	3.26525e+07	-245.5
CTCF67839	chr1:32652473	24	-0.652004	0.000555998	0.0354641	chr1	32652472	32652474	32652473	32652250	32652759	3.26525e+07	-31.5
CTCF67876	chr1:33132239	26	-0.614174	0.000844799	0.0422867	chr1	33132238	33132240	33132239	33131967	33132476	3.31322e+07	17.5
CTCF67896	chr1:33572495	21	-0.657998	0.00118555	0.0486577	chr1	33572494	33572496	33572495	33572370	33572829	3.35726e+07	-104.5
CTCF67896	chr1:33572529	21	-0.664064	0.00102768	0.0458302	chr1	33572528	33572530	33572529	33572370	33572829	3.35726e+07	-70.5
CTCF68198	chr1:40018505	19	-0.688353	0.00112048	0.0475399	chr1	40018504	40018506	40018505	40018136	40018645	4.00184e+07	114.5
CTCF68344	chr1:42646960	21	-0.679897	0.000697027	0.0389113	chr1	42646959	42646961	42646960	42646532	42647041	4.26468e+07	173.5
CTCF68370	chr1:42957308	20	-0.676972	0.00104399	0.0461097	chr1	42957307	42957309	42957308	42957148	42957857	4.29575e+07	-194.5
CTCF68510	chr1:45375775	23	-0.690958	0.000261818	0.0259519	chr1	45375774	45375776	45375775	45375334	45376046	45375690	85
CTCF68610	chr1:47100192	23	-0.685291	0.000308025	0.0276539	chr1	47100191	47100193	47100192	47100091	47100600	4.71003e+07	-153.5
CTCF68652	chr1:47759987	24	-0.706219	0.000115027	0.0187508	chr1	47759986	47759988	47759987	47759940	47760189	4.77601e+07	-77.5
CTCF68652	chr1:47760064	24	-0.622223	0.00116796	0.0483562	chr1	47760063	47760065	47760064	47759940	47760189	4.77601e+07	-0.5
CTCF68689	chr1:48680648	24	-0.750326	2.41447e-05	0.0104064	chr1	48680647	48680649	48680648	48680492	48680801	4.86806e+07	1.5
CTCF68821	chr1:53190342	23	-0.751854	3.52482e-05	0.0119548	chr1	53190341	53190343	53190342	53190215	53190524	5.31904e+07	-27.5
CTCF68821	chr1:53190427	16	-0.859456	1.98664e-05	0.00980878	chr1	53190426	53190428	53190427	53190215	53190524	5.31904e+07	57.5
CTCF68923	chr1:54769650	23	-0.664358	0.000545263	0.0351561	chr1	54769649	54769651	54769650	54769538	54770047	5.47698e+07	-142.5
CTCF68953	chr1:55300378	22	-0.706685	0.000236369	0.0249219	chr1	55300377	55300379	55300378	55300129	55300638	5.53004e+07	-5.5
CTCF69017	chr1:57707810	24	-0.632979	0.000901178	0.0435258	chr1	57707809	57707811	57707810	57707757	57707932	5.77078e+07	-34.5
CTCF69208	chr1:63764587	26	-0.61652	0.000796426	0.0411203	chr1	63764586	63764588	63764587	63764559	63764868	6.37647e+07	-126.5
CTCF69246	chr1:64864187	26	-0.679173	0.000136121	0.019976	chr1	64864186	64864188	64864187	64864144	64864653	6.48644e+07	-211.5
CTCF69246	chr1:64864332	24	-0.684436	0.000225293	0.0245614	chr1	64864331	64864333	64864332	64864144	64864653	6.48644e+07	-66.5
CTCF69246	chr1:64864478	25	-0.625079	0.000835215	0.0420984	chr1	64864477	64864479	64864478	64864144	64864653	6.48644e+07	79.5
CTCF69278	chr1:65467560	22	-0.725884	0.000131302	0.0196095	chr1	65467559	65467561	65467560	65467490	65467799	6.54676e+07	-84.5
CTCF69278	chr1:65467584	21	-0.740234	0.000124745	0.019257	chr1	65467583	65467585	65467584	65467490	65467799	6.54676e+07	-60.5
CTCF69278	chr1:65467603	22	-0.825226	2.28304e-06	0.00430512	chr1	65467602	65467604	65467603	65467490	65467799	6.54676e+07	-41.5
CTCF69278	chr1:65467672	21	-0.782043	2.81531e-05	0.0110222	chr1	65467671	65467673	65467672	65467490	65467799	6.54676e+07	27.5
CTCF69278	chr1:65467679	22	-0.789816	1.23398e-05	0.00815391	chr1	65467678	65467680	65467679	65467490	65467799	6.54676e+07	34.5
CTCF69655	chr1:84775343	20	-0.68802	0.000798967	0.0411609	chr1	84775342	84775344	84775343	84775310	84775525	8.47754e+07	-74.5
CTCF70093	chr1:99580668	24	-0.644714	0.000671571	0.0383816	chr1	99580667	99580669	99580668	99580567	99580836	9.95807e+07	-33.5
CTCF70140	chr1:101112161	24	-0.631259	0.000939938	0.0442677	chr1	101112160	101112162	101112161	101111855	101112330	1.01112e+08	68.5
CTCF70368	chr1:110280183	26	-0.683445	0.000118836	0.0189348	chr1	110280182	110280184	110280183	110279973	110280714	1.1028e+08	-160.5
CTCF70368	chr1:110280606	25	-0.675662	0.000210116	0.0238366	chr1	110280605	110280607	110280606	110279973	110280714	1.1028e+08	262.5
CTCF70513	chr1:113760276	19	0.687172	0.00115187	0.0481244	chr1	113760275	113760277	113760276	113760203	113760546	1.1376e+08	-98.5
CTCF70528	chr1:114049762	25	-0.619976	0.000947519	0.0444105	chr1	114049761	114049763	114049762	114049649	114049898	1.1405e+08	-11.5
CTCF70661	chr1:117590654	24	-0.66246	0.000420396	0.0314995	chr1	117590653	117590655	117590654	117590535	117591283	117590909	-255
CTCF70661	chr1:117590845	23	-0.668809	0.000484697	0.0334392	chr1	117590844	117590846	117590845	117590535	117591283	117590909	-64
CTCF70969	chr1:151740170	24	-0.692643	0.000176061	0.022144	chr1	151740169	151740171	151740170	151739961	151740416	1.5174e+08	-18.5
CTCF71039	chr1:152941146	25	-0.682467	0.000171028	0.0219555	chr1	152941145	152941147	152941146	152941098	152941367	1.52941e+08	-86.5
CTCF71258	chr1:156003538	23	-0.726059	8.78074e-05	0.0167458	chr1	156003537	156003539	156003538	156003353	156003602	1.56003e+08	60.5
CTCF71258	chr1:156003547	23	-0.7885	7.85017e-06	0.00696274	chr1	156003546	156003548	156003547	156003353	156003602	1.56003e+08	69.5
CTCF71418	chr1:157960976	24	-0.752066	2.25572e-05	0.0100983	chr1	157960975	157960977	157960976	157960684	157961396	157961040	-64
CTCF71518	chr1:160290574	23	0.648791	0.000811173	0.0414794	chr1	160290573	160290575	160290574	160290473	160290828	1.60291e+08	-76.5
CTCF71695	chr1:163443961	25	-0.66204	0.000312393	0.0277799	chr1	163443960	163443962	163443961	163443929	163444144	1.63444e+08	-75.5
CTCF71875	chr1:168987706	25	-0.633595	0.000673302	0.0384021	chr1	168987705	168987707	168987706	168987411	168987720	1.68988e+08	140.5
CTCF71943	chr1:171641343	25	-0.624808	0.000840865	0.0422436	chr1	171641342	171641344	171641343	171641213	171641382	1.71641e+08	45.5
CTCF72079	chr1:175569132	25	-0.65241	0.000408701	0.0311809	chr1	175569131	175569133	175569132	175569092	175569601	1.75569e+08	-214.5
CTCF72079	chr1:175569485	25	-0.67257	0.000230312	0.0247306	chr1	175569484	175569486	175569485	175569092	175569601	1.75569e+08	138.5
CTCF72104	chr1:176745174	23	-0.759478	2.63537e-05	0.0107772	chr1	176745173	176745175	176745174	176744947	176745456	1.76745e+08	-27.5
CTCF72106	chr1:176799397	25	-0.646108	0.000484867	0.033441	chr1	176799396	176799398	176799397	176799361	176799870	1.768e+08	-218.5
CTCF72106	chr1:176799405	25	-0.613132	0.00111843	0.0475135	chr1	176799404	176799406	176799405	176799361	176799870	1.768e+08	-210.5
CTCF72121	chr1:177278769	21	-0.75802	6.8637e-05	0.0153035	chr1	177278768	177278770	177278769	177278582	177279001	1.77279e+08	-22.5
CTCF72121	chr1:177278952	22	-0.84398	7.96839e-07	0.00266359	chr1	177278951	177278953	177278952	177278582	177279001	1.77279e+08	160.5
CTCF72215	chr1:179797177	23	-0.782675	1.0156e-05	0.00769131	chr1	179797176	179797178	179797177	179796815	179797566	1.79797e+08	-13.5
CTCF72215	chr1:179797275	22	-0.648206	0.00110445	0.0472802	chr1	179797274	179797276	179797275	179796815	179797566	1.79797e+08	84.5
CTCF72215	chr1:179797418	25	-0.681434	0.000176518	0.022144	chr1	179797417	179797419	179797418	179796815	179797566	1.79797e+08	227.5
CTCF72325	chr1:182410351	25	-0.624591	0.00084542	0.0422867	chr1	182410350	182410352	182410351	182410131	182410640	1.8241e+08	-34.5
CTCF72325	chr1:182410404	25	-0.653125	0.000400747	0.0309625	chr1	182410403	182410405	182410404	182410131	182410640	1.8241e+08	18.5
CTCF72339	chr1:182662475	24	-0.719165	7.49594e-05	0.0156528	chr1	182662474	182662476	182662475	182662448	182662957	1.82663e+08	-227.5
CTCF72339	chr1:182662654	23	-0.664853	0.00053822	0.0349453	chr1	182662653	182662655	182662654	182662448	182662957	1.82663e+08	-48.5
CTCF72581	chr1:193520087	25	-0.636072	0.000631656	0.0373749	chr1	193520086	193520088	193520087	193520074	193520213	1.9352e+08	-56.5
CTCF72629	chr1:196890780	25	-0.736459	2.70049e-05	0.0108401	chr1	196890779	196890781	196890780	196890778	196891027	1.96891e+08	-122.5
CTCF72629	chr1:196890799	25	-0.773947	5.66108e-06	0.00615056	chr1	196890798	196890800	196890799	196890778	196891027	1.96891e+08	-103.5
CTCF72629	chr1:196890898	24	-0.822745	8.03219e-07	0.00266359	chr1	196890897	196890899	196890898	196890778	196891027	1.96891e+08	-4.5
CTCF72629	chr1:196890944	25	-0.756018	1.23676e-05	0.00815391	chr1	196890943	196890945	196890944	196890778	196891027	1.96891e+08	41.5
CTCF72629	chr1:196890953	25	-0.77956	4.3685e-06	0.00556219	chr1	196890952	196890954	196890953	196890778	196891027	1.96891e+08	50.5
CTCF72629	chr1:196891021	25	-0.723667	4.3436e-05	0.0127483	chr1	196891020	196891022	196891021	196890778	196891027	1.96891e+08	118.5
CTCF72840	chr1:202018399	13	-0.798901	0.00105379	0.0463007	chr1	202018398	202018400	202018399	202018288	202018503	2.02018e+08	3.5
CTCF72908	chr1:203049055	18	-0.743418	0.000406457	0.0311302	chr1	203049054	203049056	203049055	203048727	203049442	2.03049e+08	-29.5
CTCF72930	chr1:203287788	21	-0.661469	0.0010929	0.0470403	chr1	203287787	203287789	203287788	203287463	203287818	2.03288e+08	147.5
CTCF73003	chr1:204288419	20	-0.755455	0.000117397	0.0188626	chr1	204288418	204288420	204288419	204288284	204288659	2.04288e+08	-52.5
CTCF73003	chr1:204288450	20	-0.707832	0.000480213	0.0333369	chr1	204288449	204288451	204288450	204288284	204288659	2.04288e+08	-21.5
CTCF73136	chr1:205990008	25	-0.648836	0.000450504	0.0324445	chr1	205990007	205990009	205990008	205989667	205990176	2.0599e+08	86.5
CTCF73221	chr1:207495467	24	-0.632884	0.000903279	0.0435805	chr1	207495466	207495468	207495467	207495334	207495577	2.07495e+08	11.5
CTCF73346	chr1:210743277	22	-0.732522	0.000105951	0.018063	chr1	210743276	210743278	210743277	210743093	210743308	2.10743e+08	76.5
CTCF73416	chr1:212677375	26	-0.614069	0.000847027	0.0423289	chr1	212677374	212677376	212677375	212677074	212677583	2.12677e+08	46.5
CTCF73587	chr1:219839702	21	-0.74334	0.000112774	0.0185685	chr1	219839701	219839703	219839702	219839671	219840014	2.1984e+08	-140.5
CTCF73587	chr1:219839710	21	-0.80182	1.23948e-05	0.00815529	chr1	219839709	219839711	219839710	219839671	219840014	2.1984e+08	-132.5
CTCF73587	chr1:219839774	21	-0.801041	1.28233e-05	0.00818707	chr1	219839773	219839775	219839774	219839671	219840014	2.1984e+08	-68.5
CTCF73587	chr1:219839778	21	-0.677958	0.000731873	0.0398112	chr1	219839777	219839779	219839778	219839671	219840014	2.1984e+08	-64.5
CTCF73587	chr1:219839823	21	-0.681008	0.000677711	0.0384608	chr1	219839822	219839824	219839823	219839671	219840014	2.1984e+08	-19.5
CTCF73684	chr1:222547260	22	-0.725219	0.00013411	0.0198238	chr1	222547259	222547261	222547260	222547191	222547546	2.22547e+08	-108.5
CTCF73824	chr1:226034670	22	-0.655173	0.00093485	0.0441942	chr1	226034669	226034671	226034670	226034455	226034934	2.26035e+08	-24.5
CTCF73862	chr1:226477101	24	-0.737531	3.91759e-05	0.0123464	chr1	226477100	226477102	226477101	226476792	226477301	2.26477e+08	54.5
CTCF73876	chr1:226658311	20	-0.744344	0.000167485	0.0217404	chr1	226658310	226658312	226658311	226658114	226658623	2.26658e+08	-57.5
CTCF74203	chr1:234509922	25	-0.619469	0.000959349	0.0445609	chr1	234509921	234509923	234509922	234509883	234510392	2.3451e+08	-215.5
CTCF74309	chr1:236176887	26	-0.629706	0.00056675	0.0355914	chr1	236176886	236176888	236176887	236176694	236176909	2.36177e+08	85.5
CTCF74326	chr1:236642956	25	-0.610382	0.00119423	0.0487743	chr1	236642955	236642957	236642956	236642893	236643062	2.36643e+08	-21.5
CTCF74336	chr1:236956818	25	-0.646108	0.000484874	0.033441	chr1	236956817	236956819	236956818	236956649	236956864	2.36957e+08	61.5
CTCF74336	chr1:236956825	25	-0.660567	0.000325699	0.0282813	chr1	236956824	236956826	236956825	236956649	236956864	2.36957e+08	68.5
CTCF74381	chr1:239814490	23	-0.648607	0.000814874	0.0415961	chr1	239814489	239814491	239814490	239814388	239814603	2.39814e+08	-5.5
CTCF74499	chr1:244637088	25	-0.61186	0.00115296	0.0481244	chr1	244637087	244637089	244637088	244636955	244637170	2.44637e+08	25.5
CTCF74499	chr1:244637163	25	-0.739643	2.38916e-05	0.0103274	chr1	244637162	244637164	244637163	244636955	244637170	2.44637e+08	100.5
CTCF74526	chr1:245229113	25	-0.727982	3.71104e-05	0.0121254	chr1	245229112	245229114	245229113	245229018	245229527	2.45229e+08	-159.5
CTCF74526	chr1:245229120	26	-0.639011	0.000441612	0.0321782	chr1	245229119	245229121	245229120	245229018	245229527	2.45229e+08	-152.5
CTCF74526	chr1:245229251	24	-0.685024	0.000221404	0.0243525	chr1	245229250	245229252	245229251	245229018	245229527	2.45229e+08	-21.5
CTCF74526	chr1:245229271	24	-0.753264	2.15187e-05	0.0100267	chr1	245229270	245229272	245229271	245229018	245229527	2.45229e+08	-1.5
CTCF74526	chr1:245229457	26	-0.651825	0.00030899	0.0276933	chr1	245229456	245229458	245229457	245229018	245229527	2.45229e+08	184.5
CTCF74617	chr1:248697808	23	-0.646683	0.000854573	0.0425195	chr1	248697807	248697809	248697808	248697773	248698282	2.48698e+08	-219.5
CTCF32142	chr10:1693410	23	-0.716732	0.000119209	0.0189592	chr10	1693409	1693411	1693410	1693330	1694038	1693684	-274
CTCF32176	chr10:3295107	24	-0.646944	0.000634211	0.0374214	chr10	3295106	3295108	3295107	3295001	3295216	3.29511e+06	-1.5
CTCF32176	chr10:3295118	24	-0.802488	2.38762e-06	0.00437867	chr10	3295117	3295119	3295118	3295001	3295216	3.29511e+06	9.5
CTCF32176	chr10:3295137	25	-0.774418	5.54075e-06	0.00612945	chr10	3295136	3295138	3295137	3295001	3295216	3.29511e+06	28.5
CTCF32199	chr10:3803532	25	-0.707195	7.72193e-05	0.0158383	chr10	3803531	3803533	3803532	3803503	3803718	3.80361e+06	-78.5
CTCF32199	chr10:3803540	25	-0.820247	5.18318e-07	0.00221853	chr10	3803539	3803541	3803540	3803503	3803718	3.80361e+06	-70.5
CTCF32199	chr10:3803555	25	-0.71566	5.77361e-05	0.0141745	chr10	3803554	3803556	3803555	3803503	3803718	3.80361e+06	-55.5
CTCF32199	chr10:3803594	25	-0.680541	0.000181386	0.022408	chr10	3803593	3803595	3803594	3803503	3803718	3.80361e+06	-16.5
CTCF32199	chr10:3803612	26	-0.74876	1.0827e-05	0.007868	chr10	3803611	3803613	3803612	3803503	3803718	3.80361e+06	1.5
CTCF32200	chr10:3839393	23	-0.700339	0.000198463	0.0232616	chr10	3839392	3839394	3839393	3839122	3839831	3.83948e+06	-83.5
CTCF32288	chr10:6071495	24	-0.642593	0.000708871	0.039196	chr10	6071494	6071496	6071495	6071353	6071862	6.07161e+06	-112.5
CTCF32431	chr10:11192478	20	-0.671688	0.00118191	0.0486071	chr10	11192477	11192479	11192478	11192247	11192706	1.11925e+07	1.5
CTCF32431	chr10:11192633	23	-0.800693	4.45927e-06	0.00561343	chr10	11192632	11192634	11192633	11192247	11192706	1.11925e+07	156.5
CTCF32431	chr10:11192643	22	-0.672887	0.000600169	0.0365689	chr10	11192642	11192644	11192643	11192247	11192706	1.11925e+07	166.5
CTCF32493	chr10:12406195	25	-0.72017	4.92434e-05	0.0133427	chr10	12406194	12406196	12406195	12406161	12406376	1.24063e+07	-73.5
CTCF32493	chr10:12406224	25	-0.78368	3.59442e-06	0.00511047	chr10	12406223	12406225	12406224	12406161	12406376	1.24063e+07	-44.5
CTCF32547	chr10:13847426	17	-0.721917	0.00106762	0.0465806	chr10	13847425	13847427	13847426	13847304	13847573	1.38474e+07	-12.5
CTCF32547	chr10:13847430	18	-0.709711	0.000969721	0.0446925	chr10	13847429	13847431	13847430	13847304	13847573	1.38474e+07	-8.5
CTCF32547	chr10:13847494	15	-0.758499	0.00104621	0.0461436	chr10	13847493	13847495	13847494	13847304	13847573	1.38474e+07	55.5
CTCF32712	chr10:19713950	24	-0.667102	0.00037005	0.0300781	chr10	19713949	19713951	19713950	19713840	19714109	1.9714e+07	-24.5
CTCF32793	chr10:23291785	19	-0.742757	0.000269685	0.0262002	chr10	23291784	23291786	23291785	23291784	23291963	2.32919e+07	-88.5
CTCF32956	chr10:29007793	24	-0.647943	0.000618064	0.0370492	chr10	29007792	29007794	29007793	29007725	29008034	2.90079e+07	-86.5
CTCF32956	chr10:29007813	23	-0.675241	0.000407447	0.0311358	chr10	29007812	29007814	29007813	29007725	29008034	2.90079e+07	-66.5
CTCF32956	chr10:29007860	24	-0.662603	0.000418751	0.0314794	chr10	29007859	29007861	29007860	29007725	29008034	2.90079e+07	-19.5
CTCF33295	chr10:43287521	24	-0.628344	0.00100889	0.0454655	chr10	43287520	43287522	43287521	43287199	43287618	4.32874e+07	112.5
CTCF33298	chr10:43317346	25	-0.61814	0.00099098	0.045175	chr10	43317345	43317347	43317346	43317147	43317362	4.33173e+07	91.5
CTCF33348	chr10:44820865	24	-0.6514	0.000564876	0.0355499	chr10	44820864	44820866	44820865	44820523	44821032	4.48208e+07	87.5
CTCF33349	chr10:44821507	22	-0.679017	0.000511335	0.0341477	chr10	44821506	44821508	44821507	44821362	44821671	4.48215e+07	-9.5
CTCF33349	chr10:44821524	23	-0.69231	0.000251726	0.0255673	chr10	44821523	44821525	44821524	44821362	44821671	4.48215e+07	7.5
CTCF33349	chr10:44821537	23	-0.745973	4.3808e-05	0.0127483	chr10	44821536	44821538	44821537	44821362	44821671	4.48215e+07	20.5
CTCF33434	chr10:47237672	22	-0.70292	0.000263842	0.0260364	chr10	47237671	47237673	47237672	47237501	47238010	4.72378e+07	-83.5
CTCF33434	chr10:47237887	20	-0.676811	0.00104797	0.0461436	chr10	47237886	47237888	47237887	47237501	47238010	4.72378e+07	131.5
CTCF33580	chr10:52066577	25	-0.667054	0.000270588	0.0262474	chr10	52066576	52066578	52066577	52066477	52066726	5.20666e+07	-24.5
CTCF33580	chr10:52066602	25	-0.663586	0.000298941	0.0272825	chr10	52066601	52066603	52066602	52066477	52066726	5.20666e+07	0.5
CTCF33580	chr10:52066717	25	-0.730303	3.40561e-05	0.0117861	chr10	52066716	52066718	52066717	52066477	52066726	5.20666e+07	115.5
CTCF33756	chr10:61472307	26	-0.617859	0.000769918	0.0405937	chr10	61472306	61472308	61472307	61472193	61472408	6.14723e+07	6.5
CTCF33836	chr10:63638057	24	-0.650131	0.000583924	0.0360437	chr10	63638056	63638058	63638057	63637970	63638185	6.36381e+07	-20.5
CTCF33836	chr10:63638183	26	-0.608726	0.000967059	0.0446561	chr10	63638182	63638184	63638183	63637970	63638185	6.36381e+07	105.5
CTCF33842	chr10:63770708	24	-0.686562	0.000211511	0.0239155	chr10	63770707	63770709	63770708	63770430	63771141	6.37708e+07	-77.5
CTCF33857	chr10:64293801	23	-0.675242	0.000407443	0.0311358	chr10	64293800	64293802	64293801	64293643	64293986	6.42938e+07	-13.5
CTCF33880	chr10:66604350	26	-0.669519	0.000183532	0.0225602	chr10	66604349	66604351	66604350	66604247	66604422	6.66043e+07	15.5
CTCF33894	chr10:67658036	25	-0.824096	4.12313e-07	0.00199705	chr10	67658035	67658037	67658036	67657589	67658098	6.76578e+07	192.5
CTCF33894	chr10:67658058	25	-0.774505	5.51882e-06	0.00612945	chr10	67658057	67658059	67658058	67657589	67658098	6.76578e+07	214.5
CTCF34026	chr10:70458291	18	-0.797109	7.46962e-05	0.0156303	chr10	70458290	70458292	70458291	70458185	70458604	7.04584e+07	-103.5
CTCF34026	chr10:70458331	11	-0.848007	0.000973474	0.0448034	chr10	70458330	70458332	70458331	70458185	70458604	7.04584e+07	-63.5
CTCF34066	chr10:71260931	19	-0.70645	0.000722166	0.0395252	chr10	71260930	71260932	71260931	71260855	71261098	7.1261e+07	-45.5
CTCF34125	chr10:71780790	24	-0.712949	9.2331e-05	0.0170792	chr10	71780789	71780791	71780790	71780641	71781356	7.1781e+07	-208.5
CTCF34369	chr10:77685692	25	-0.608662	0.00124385	0.0496249	chr10	77685691	77685693	77685692	77685529	77685772	7.76857e+07	41.5
CTCF34442	chr10:79127381	19	-0.720492	0.000502185	0.0338983	chr10	79127380	79127382	79127381	79127182	79127397	7.91273e+07	91.5
CTCF34462	chr10:79274748	17	-0.794106	0.000140931	0.0202367	chr10	79274747	79274749	79274748	79274653	79274996	7.92748e+07	-76.5
CTCF34507	chr10:80259744	22	-0.674499	0.00057562	0.0358447	chr10	80259743	80259745	80259744	80259472	80259781	8.02596e+07	117.5
CTCF34546	chr10:81108001	23	-0.646013	0.000868775	0.0427996	chr10	81108000	81108002	81108001	81107841	81108150	8.1108e+07	5.5
CTCF34557	chr10:82213896	25	-0.612657	0.00113123	0.0477107	chr10	82213895	82213897	82213896	82213859	82214102	8.2214e+07	-84.5
CTCF34741	chr10:88131890	22	-0.653281	0.000978531	0.0448829	chr10	88131889	88131891	88131890	88131824	88132093	8.8132e+07	-68.5
CTCF34870	chr10:91880333	25	-0.693611	0.000120665	0.0190755	chr10	91880332	91880334	91880333	91880295	91880564	9.18804e+07	-96.5
CTCF34952	chr10:93775521	23	-0.691224	0.000259804	0.0258561	chr10	93775520	93775522	93775521	93775484	93775753	9.37756e+07	-97.5
CTCF34952	chr10:93775599	23	-0.676893	0.000389416	0.0306544	chr10	93775598	93775600	93775599	93775484	93775753	9.37756e+07	-19.5
CTCF34952	chr10:93775675	23	-0.637962	0.00105592	0.0463287	chr10	93775674	93775676	93775675	93775484	93775753	9.37756e+07	56.5
CTCF35085	chr10:97068481	21	-0.671865	0.000851168	0.0423989	chr10	97068480	97068482	97068481	97068069	97068578	9.70683e+07	157.5
CTCF35254	chr10:100705167	19	-0.797365	4.34364e-05	0.0127483	chr10	100705166	100705168	100705167	100705104	100705613	1.00705e+08	-191.5
CTCF35254	chr10:100705234	18	-0.848141	8.73047e-06	0.00730604	chr10	100705233	100705235	100705234	100705104	100705613	1.00705e+08	-124.5
CTCF35254	chr10:100705479	24	-0.651578	0.000562248	0.0354941	chr10	100705478	100705480	100705479	100705104	100705613	1.00705e+08	120.5
CTCF35405	chr10:102815549	23	-0.75828	2.76048e-05	0.0109249	chr10	102815548	102815550	102815549	102815413	102815788	1.02816e+08	-51.5
CTCF35501	chr10:104324515	19	-0.724561	0.000658097	0.0380675	chr10	104324514	104324516	104324515	104324391	104324870	1.04325e+08	-115.5
CTCF35556	chr10:107865825	23	-0.644236	0.00090742	0.0436485	chr10	107865824	107865826	107865825	107865671	107866146	1.07866e+08	-83.5
CTCF35630	chr10:110336165	24	-0.677981	0.000272047	0.0263029	chr10	110336164	110336166	110336165	110336132	110336375	1.10336e+08	-88.5
CTCF35630	chr10:110336363	25	-0.827268	3.40039e-07	0.0018427	chr10	110336362	110336364	110336363	110336132	110336375	1.10336e+08	109.5
CTCF35688	chr10:111762178	22	-0.660074	0.000829322	0.0419682	chr10	111762177	111762179	111762178	111762060	111762569	1.11762e+08	-136.5
CTCF35845	chr10:116597875	24	-0.666087	0.000380582	0.0303924	chr10	116597874	116597876	116597875	116597662	116597877	1.16598e+08	105.5
CTCF35918	chr10:118824032	24	-0.620937	0.00120398	0.0489081	chr10	118824031	118824033	118824032	118823904	118824119	1.18824e+08	20.5
CTCF35923	chr10:118971414	25	-0.612394	0.00113835	0.0478875	chr10	118971413	118971415	118971414	118971278	118971521	1.18971e+08	14.5
CTCF35992	chr10:119874142	26	-0.679181	0.000136084	0.019976	chr10	119874141	119874143	119874142	119873964	119874473	1.19874e+08	-76.5
CTCF36126	chr10:123972985	14	-0.913447	5.02634e-06	0.00587501	chr10	123972984	123972986	123972985	123972693	123973036	1.23973e+08	120.5
CTCF36215	chr10:125231595	18	-0.702842	0.00114122	0.0479091	chr10	125231594	125231596	125231595	125231473	125231716	1.25232e+08	0.5
CTCF36258	chr10:126571365	19	-0.688626	0.00111334	0.0474195	chr10	126571364	126571366	126571365	126571166	126571381	1.26571e+08	91.5
CTCF36307	chr10:128092092	24	-0.659848	0.000451252	0.0324445	chr10	128092091	128092093	128092092	128091755	128092463	128092109	-17
CTCF36367	chr10:130708079	15	-0.775121	0.000687452	0.0386584	chr10	130708078	130708080	130708079	130707515	130708227	130707871	208
CTCF36369	chr10:130934854	25	-0.624422	0.000848984	0.0423672	chr10	130934853	130934855	130934854	130934776	130935025	1.30935e+08	-46.5
CTCF36369	chr10:130934884	24	-0.65491	0.000514982	0.0342594	chr10	130934883	130934885	130934884	130934776	130935025	1.30935e+08	-16.5
CTCF36369	chr10:130935012	23	-0.774289	1.45192e-05	0.0086133	chr10	130935011	130935013	130935012	130934776	130935025	1.30935e+08	111.5
CTCF36400	chr10:131902356	25	-0.636504	0.00062462	0.0372084	chr10	131902355	131902357	131902356	131902192	131902701	1.31902e+08	-90.5
CTCF36426	chr10:132311490	21	-0.719457	0.00023682	0.024937	chr10	132311489	132311491	132311490	132311456	132311705	1.32312e+08	-90.5
CTCF36426	chr10:132311573	21	-0.7439	0.000110723	0.0184067	chr10	132311572	132311574	132311573	132311456	132311705	1.32312e+08	-7.5
CTCF36426	chr10:132311592	20	-0.70252	0.000552606	0.035378	chr10	132311591	132311593	132311592	132311456	132311705	1.32312e+08	11.5
CTCF36426	chr10:132311620	21	-0.744551	0.000108381	0.0182635	chr10	132311619	132311621	132311620	132311456	132311705	1.32312e+08	39.5
CTCF36474	chr10:132860818	20	-0.746984	0.000154173	0.0209847	chr10	132860817	132860819	132860818	132860683	132860932	1.32861e+08	10.5
CTCF36529	chr10:133565784	17	-0.741989	0.000649214	0.0378394	chr10	133565783	133565785	133565784	133565423	133565792	1.33566e+08	176.5
CTCF14619	chr11:959830	21	-0.713037	0.000285509	0.0267484	chr11	959829	959831	959830	959693	960002	959848	-17.5
CTCF14664	chr11:1521885	24	-0.64543	0.000659378	0.0381118	chr11	1521884	1521886	1521885	1521812	1522055	1.52193e+06	-48.5
CTCF14751	chr11:2563877	24	-0.706548	0.000113813	0.0186553	chr11	2563876	2563878	2563877	2563803	2564112	2.56396e+06	-80.5
CTCF14751	chr11:2563971	23	-0.770638	1.68857e-05	0.00927223	chr11	2563970	2563972	2563971	2563803	2564112	2.56396e+06	13.5
CTCF14751	chr11:2564024	22	-0.667815	0.00068337	0.0385787	chr11	2564023	2564025	2564024	2563803	2564112	2.56396e+06	66.5
CTCF14751	chr11:2564046	22	-0.675376	0.000562627	0.0355079	chr11	2564045	2564047	2564046	2563803	2564112	2.56396e+06	88.5
CTCF14751	chr11:2564066	23	-0.661717	0.000584184	0.0360437	chr11	2564065	2564067	2564066	2563803	2564112	2.56396e+06	108.5
CTCF14757	chr11:2744007	21	-0.659728	0.00113857	0.0478875	chr11	2744006	2744008	2744007	2743760	2744069	2.74391e+06	92.5
CTCF14757	chr11:2744043	24	-0.696976	0.000154074	0.0209822	chr11	2744042	2744044	2744043	2743760	2744069	2.74391e+06	128.5
CTCF14853	chr11:5129584	25	-0.611433	0.00116476	0.0483349	chr11	5129583	5129585	5129584	5129411	5129654	5.12953e+06	51.5
CTCF14860	chr11:5452771	23	-0.700149	0.000199599	0.0233284	chr11	5452770	5452772	5452771	5452693	5453202	5.45295e+06	-176.5
CTCF14921	chr11:6817784	24	-0.624267	0.00111262	0.0474071	chr11	6817783	6817785	6817784	6817565	6817908	6.81774e+06	47.5
CTCF14941	chr11:7653525	24	-0.629219	0.000987756	0.0451057	chr11	7653524	7653526	7653525	7653481	7653696	7.65359e+06	-63.5
CTCF15091	chr11:10991489	23	-0.733614	6.79281e-05	0.0152342	chr11	10991488	10991490	10991489	10991446	10991661	1.09916e+07	-64.5
CTCF15103	chr11:11207564	24	-0.695823	0.00015968	0.0212634	chr11	11207563	11207565	11207564	11207398	11207907	1.12077e+07	-88.5
CTCF15103	chr11:11207850	25	-0.619242	0.000964683	0.0446299	chr11	11207849	11207851	11207850	11207398	11207907	1.12077e+07	197.5
CTCF15247	chr11:14191242	23	-0.721247	0.000102963	0.0178317	chr11	14191241	14191243	14191242	14191051	14191320	1.41912e+07	56.5
CTCF15352	chr11:17554722	25	-0.682488	0.00017092	0.0219555	chr11	17554721	17554723	17554722	17554558	17554801	1.75547e+07	42.5
CTCF15436	chr11:19279702	23	-0.691053	0.000261096	0.0259324	chr11	19279701	19279703	19279702	19279551	19280060	1.92798e+07	-103.5
CTCF15588	chr11:27599385	22	-0.702654	0.000265889	0.0260964	chr11	27599384	27599386	27599385	27599131	27599640	2.75994e+07	-0.5
CTCF15670	chr11:32215251	24	-0.694271	0.0001675	0.0217404	chr11	32215250	32215252	32215251	32215046	32215555	3.22153e+07	-49.5
CTCF15672	chr11:32279838	23	-0.635781	0.0011122	0.0474027	chr11	32279837	32279839	32279838	32279641	32279984	3.22798e+07	25.5
CTCF15800	chr11:35082534	19	-0.686898	0.00115925	0.0482721	chr11	35082533	35082535	35082534	35082458	35082933	3.50827e+07	-161.5
CTCF15804	chr11:35144252	23	-0.633956	0.00116122	0.0482818	chr11	35144251	35144253	35144252	35144069	35144302	3.51442e+07	66.5
CTCF15890	chr11:38297434	26	-0.620785	0.000714625	0.0393246	chr11	38297433	38297435	38297434	38297248	38297591	3.82974e+07	14.5
CTCF16072	chr11:45815905	26	-0.773134	3.65217e-06	0.00511047	chr11	45815904	45815906	45815905	45815860	45816103	4.5816e+07	-76.5
CTCF16079	chr11:45888262	24	-0.63866	0.000782771	0.0408689	chr11	45888261	45888263	45888262	45887866	45888375	4.58881e+07	141.5
CTCF16079	chr11:45888317	24	-0.709022	0.000105043	0.0180074	chr11	45888316	45888318	45888317	45887866	45888375	4.58881e+07	196.5
CTCF16234	chr11:54558944	23	-0.672107	0.000443642	0.0322107	chr11	54558943	54558945	54558944	54558870	54559379	5.45591e+07	-180.5
CTCF16234	chr11:54559237	23	-0.814971	2.18548e-06	0.00424083	chr11	54559236	54559238	54559237	54558870	54559379	5.45591e+07	112.5
CTCF16235	chr11:54854986	23	-0.653476	0.000721448	0.0395053	chr11	54854985	54854987	54854986	54854968	54855477	5.48552e+07	-236.5
CTCF16238	chr11:55503806	24	-0.744834	2.9822e-05	0.0111726	chr11	55503805	55503807	55503806	55503410	55503919	5.55037e+07	141.5
CTCF16444	chr11:61081219	20	-0.67294	0.00114791	0.0480448	chr11	61081218	61081220	61081219	61081176	61081685	6.10814e+07	-211.5
CTCF16480	chr11:61576431	16	-0.752593	0.000767834	0.0405753	chr11	61576430	61576432	61576431	61576211	61576670	6.15764e+07	-9.5
CTCF16562	chr11:62274002	25	-0.671941	0.000234623	0.0248861	chr11	62274001	62274003	62274002	62273753	62274062	6.22739e+07	94.5
CTCF16576	chr11:62400053	21	-0.671652	0.000855619	0.042562	chr11	62400052	62400054	62400053	62399716	62400059	6.23999e+07	165.5
CTCF16758	chr11:64717642	23	-0.643423	0.000925603	0.0439992	chr11	64717641	64717643	64717642	64717025	64717735	64717380	262
CTCF16887	chr11:65546302	24	-0.634701	0.000863748	0.0427112	chr11	65546301	65546303	65546302	65546134	65546818	65546476	-174
CTCF16888	chr11:65547666	15	-0.757016	0.00108442	0.046842	chr11	65547665	65547667	65547666	65547557	65547882	6.55477e+07	-53.5
CTCF16888	chr11:65547725	16	-0.734425	0.00119577	0.0487743	chr11	65547724	65547726	65547725	65547557	65547882	6.55477e+07	5.5
CTCF17011	chr11:66800935	25	-0.616067	0.00104213	0.0460781	chr11	66800934	66800936	66800935	66800581	66801090	6.68008e+07	99.5
CTCF17034	chr11:67045462	22	-0.671098	0.000628474	0.0373257	chr11	67045461	67045463	67045462	67045382	67045597	6.70455e+07	-27.5
CTCF17034	chr11:67045506	23	-0.645808	0.000873162	0.0428542	chr11	67045505	67045507	67045506	67045382	67045597	6.70455e+07	16.5
CTCF17061	chr11:67304458	15	-0.795353	0.000392626	0.0306774	chr11	67304457	67304459	67304458	67304104	67304473	6.73043e+07	169.5
CTCF17084	chr11:67463388	22	-0.655155	0.000935263	0.0441942	chr11	67463387	67463389	67463388	67463243	67463412	6.74633e+07	60.5
CTCF17239	chr11:69568062	20	-0.718162	0.00036228	0.0297898	chr11	69568061	69568063	69568062	69567869	69568178	6.9568e+07	38.5
CTCF17239	chr11:69568133	22	-0.767534	3.05682e-05	0.0112194	chr11	69568132	69568134	69568133	69567869	69568178	6.9568e+07	109.5
CTCF17312	chr11:70549152	20	-0.825399	7.45726e-06	0.00678683	chr11	70549151	70549153	70549152	70549047	70549216	7.05491e+07	20.5
CTCF17338	chr11:71425595	24	-0.72272	6.63726e-05	0.0150862	chr11	71425594	71425596	71425595	71425455	71425764	7.14256e+07	-14.5
CTCF17397	chr11:72493559	25	-0.658185	0.000348257	0.0292318	chr11	72493558	72493560	72493559	72493370	72493725	7.24935e+07	11.5
CTCF17507	chr11:74005231	26	-0.618201	0.000763267	0.0404543	chr11	74005230	74005232	74005231	74005167	74005642	7.40054e+07	-173.5
CTCF17703	chr11:77572500	24	-0.648914	0.000602693	0.0366118	chr11	77572499	77572501	77572500	77572137	77572512	7.75723e+07	175.5
CTCF17763	chr11:79393725	24	-0.679879	0.000257496	0.0258154	chr11	79393724	79393726	79393725	79393624	79393967	7.93938e+07	-70.5
CTCF17763	chr11:79393845	23	-0.666172	0.000519826	0.034425	chr11	79393844	79393846	79393845	79393624	79393967	7.93938e+07	49.5
CTCF18052	chr11:93897310	26	-0.644753	0.000377052	0.0302634	chr11	93897309	93897311	93897310	93896834	93897343	9.38971e+07	221.5
CTCF18170	chr11:99117943	23	-0.739422	5.54409e-05	0.0139108	chr11	99117942	99117944	99117943	99117770	99117945	9.91179e+07	85.5
CTCF18217	chr11:101912852	25	-0.68181	0.000174504	0.0221028	chr11	101912851	101912853	101912852	101912691	101913034	1.01913e+08	-10.5
CTCF18217	chr11:101912878	25	-0.610855	0.00118091	0.0485926	chr11	101912877	101912879	101912878	101912691	101913034	1.01913e+08	15.5
CTCF18405	chr11:109425831	25	-0.690041	0.000135149	0.019899	chr11	109425830	109425832	109425831	109425664	109425839	1.09426e+08	79.5
CTCF18420	chr11:110208984	26	-0.709551	4.92632e-05	0.0133427	chr11	110208983	110208985	110208984	110208950	110209293	1.10209e+08	-137.5
CTCF18420	chr11:110208995	25	-0.722789	4.48334e-05	0.012898	chr11	110208994	110208996	110208995	110208950	110209293	1.10209e+08	-126.5
CTCF18420	chr11:110209011	24	-0.80636	1.95782e-06	0.00414278	chr11	110209010	110209012	110209011	110208950	110209293	1.10209e+08	-110.5
CTCF18420	chr11:110209028	23	-0.74802	4.06426e-05	0.0125016	chr11	110209027	110209029	110209028	110208950	110209293	1.10209e+08	-93.5
CTCF18420	chr11:110209034	23	-0.710539	0.000145101	0.020449	chr11	110209033	110209035	110209034	110208950	110209293	1.10209e+08	-87.5
CTCF18420	chr11:110209037	23	-0.791584	6.82769e-06	0.00668277	chr11	110209036	110209038	110209037	110208950	110209293	1.10209e+08	-84.5
CTCF18420	chr11:110209128	21	-0.684039	0.000627302	0.0373127	chr11	110209127	110209129	110209128	110208950	110209293	1.10209e+08	6.5
CTCF18439	chr11:110738827	25	-0.641083	0.000554163	0.0354406	chr11	110738826	110738828	110738827	110738635	110739144	1.10739e+08	-62.5
CTCF18440	chr11:110772973	26	-0.701713	6.47921e-05	0.0149779	chr11	110772972	110772974	110772973	110772954	110773197	1.10773e+08	-102.5
CTCF18440	chr11:110773036	26	-0.689715	9.69736e-05	0.0173888	chr11	110773035	110773037	110773036	110772954	110773197	1.10773e+08	-39.5
CTCF18582	chr11:114252185	21	-0.662334	0.00107078	0.0465957	chr11	114252184	114252186	114252185	114251848	114252357	1.14252e+08	82.5
CTCF18878	chr11:119996008	20	-0.712887	0.000418974	0.031486	chr11	119996007	119996009	119996008	119995826	119996095	1.19996e+08	47.5
CTCF18907	chr11:120529381	23	-0.636251	0.00109985	0.047198	chr11	120529380	120529382	120529381	120529325	120529540	1.20529e+08	-51.5
CTCF19082	chr11:124551493	23	-0.645852	0.00087221	0.0428492	chr11	124551492	124551494	124551493	124551126	124551635	1.24551e+08	112.5
CTCF19187	chr11:126628931	24	-0.626496	0.00105483	0.0463203	chr11	126628930	126628932	126628931	126628785	126629028	1.26629e+08	24.5
CTCF19214	chr11:127609581	25	-0.642527	0.000533414	0.0348061	chr11	127609580	127609582	127609581	127609456	127609799	1.2761e+08	-46.5
CTCF19214	chr11:127609624	25	-0.61497	0.0010701	0.0465957	chr11	127609623	127609625	127609624	127609456	127609799	1.2761e+08	-3.5
CTCF19310	chr11:130136058	21	0.716699	0.000256782	0.0258039	chr11	130136057	130136059	130136058	130135463	130136185	130135824	234
CTCF27361	chr12:167991	25	-0.648401	0.000455832	0.0325966	chr12	167990	167992	167991	167766	168109	167938	53.5
CTCF27433	chr12:1921001	25	-0.612302	0.00114086	0.0479091	chr12	1921000	1921002	1921001	1920917	1921396	1.92116e+06	-155.5
CTCF27433	chr12:1921034	26	-0.639028	0.0004414	0.0321703	chr12	1921033	1921035	1921034	1920917	1921396	1.92116e+06	-122.5
CTCF27433	chr12:1921384	22	-0.807345	5.58648e-06	0.00612945	chr12	1921383	1921385	1921384	1920917	1921396	1.92116e+06	227.5
CTCF27434	chr12:1922186	17	-0.718675	0.00115244	0.0481244	chr12	1922185	1922187	1922186	1921949	1922458	1.9222e+06	-17.5
CTCF27449	chr12:2059434	24	-0.631464	0.000935248	0.0441942	chr12	2059433	2059435	2059434	2058782	2059494	2059138	296
CTCF27460	chr12:2333185	22	-0.772188	2.55033e-05	0.0106706	chr12	2333184	2333186	2333185	2333048	2333263	2.33316e+06	29.5
CTCF27481	chr12:2734489	24	-0.66101	0.00043729	0.0320446	chr12	2734488	2734490	2734489	2734175	2734684	2.73443e+06	59.5
CTCF27483	chr12:2752079	26	-0.608295	0.000977341	0.0448618	chr12	2752078	2752080	2752079	2751663	2752172	2.75192e+06	161.5
CTCF27604	chr12:4957150	21	-0.708837	0.000321815	0.0281613	chr12	4957149	4957151	4957150	4957085	4957300	4.95719e+06	-42.5
CTCF27627	chr12:5690164	25	-0.666538	0.000274646	0.0263805	chr12	5690163	5690165	5690164	5689711	5690425	5690068	96
CTCF27627	chr12:5690184	25	-0.778657	4.55681e-06	0.0057039	chr12	5690183	5690185	5690184	5689711	5690425	5690068	116
CTCF27775	chr12:7440276	14	-0.783537	0.000914832	0.0438106	chr12	7440275	7440277	7440276	7440172	7440387	7.44028e+06	-3.5
CTCF27859	chr12:9695583	26	-0.668972	0.00018661	0.0227097	chr12	9695582	9695584	9695583	9695140	9695649	9.69539e+06	188.5
CTCF28074	chr12:15002432	25	-0.62517	0.000833313	0.0420638	chr12	15002431	15002433	15002432	15002217	15002560	1.50024e+07	43.5
CTCF28442	chr12:29640633	24	-0.653888	0.000529096	0.0346669	chr12	29640632	29640634	29640633	29640480	29640823	2.96407e+07	-18.5
CTCF28467	chr12:30795653	16	-0.80551	0.000165885	0.0216932	chr12	30795652	30795654	30795653	30795470	30795719	3.07956e+07	58.5
CTCF28498	chr12:31252540	25	-0.664935	0.00028762	0.0268261	chr12	31252539	31252541	31252540	31252444	31252659	3.12526e+07	-11.5
CTCF28714	chr12:44476931	25	-0.628354	0.000769364	0.0405908	chr12	44476930	44476932	44476931	44476737	44477046	4.44769e+07	39.5
CTCF28857	chr12:48009268	22	-0.68909	0.000389789	0.0306544	chr12	48009267	48009269	48009268	48009062	48009277	4.80092e+07	98.5
CTCF28999	chr12:49920719	24	-0.644474	0.000675717	0.0384306	chr12	49920718	49920720	49920719	49920566	49920875	4.99207e+07	-1.5
CTCF29003	chr12:49970847	24	-0.642298	0.000714198	0.0393215	chr12	49970846	49970848	49970847	49970718	49970933	4.99708e+07	21.5
CTCF29186	chr12:52531136	23	-0.663365	0.000559629	0.0354698	chr12	52531135	52531137	52531136	52530827	52531336	5.25311e+07	54.5
CTCF29378	chr12:54601999	23	-0.658244	0.000639014	0.0375566	chr12	54601998	54602000	54601999	54601756	54602265	5.4602e+07	-11.5
CTCF29511	chr12:56900805	22	-0.721863	0.000149089	0.0206901	chr12	56900804	56900806	56900805	56900625	56900894	5.69008e+07	45.5
CTCF29744	chr12:64352417	24	-0.681815	0.000243354	0.0252097	chr12	64352416	64352418	64352417	64352121	64352630	6.43524e+07	41.5
CTCF29744	chr12:64352593	25	-0.675531	0.000210936	0.0238828	chr12	64352592	64352594	64352593	64352121	64352630	6.43524e+07	217.5
CTCF29744	chr12:64352619	26	-0.728861	2.41193e-05	0.0104056	chr12	64352618	64352620	64352619	64352121	64352630	6.43524e+07	243.5
CTCF29772	chr12:65052755	23	-0.645576	0.000878144	0.0429469	chr12	65052754	65052756	65052755	65052519	65053028	6.50528e+07	-18.5
CTCF30186	chr12:81147341	23	-0.677556	0.00038238	0.0304618	chr12	81147340	81147342	81147341	81147310	81147619	8.11475e+07	-123.5
CTCF30313	chr12:89706802	23	-0.655277	0.000689294	0.0387277	chr12	89706801	89706803	89706802	89706612	89707210	89706911	-109
CTCF30313	chr12:89706956	23	-0.671513	0.000450813	0.0324445	chr12	89706955	89706957	89706956	89706612	89707210	89706911	45
CTCF30415	chr12:93551482	25	-0.617607	0.00100392	0.0454375	chr12	93551481	93551483	93551482	93551269	93551484	9.35514e+07	105.5
CTCF30456	chr12:94616535	22	-0.695727	0.000324069	0.0282141	chr12	94616534	94616536	94616535	94616495	94616561	94616528	7
CTCF30456	chr12:94616545	22	-0.644012	0.00121865	0.0491357	chr12	94616544	94616546	94616545	94616495	94616561	94616528	17
CTCF30566	chr12:98379401	25	-0.709731	7.08514e-05	0.0154875	chr12	98379400	98379402	98379401	98379048	98379557	9.83793e+07	98.5
CTCF30602	chr12:99007840	25	-0.734775	2.87926e-05	0.0110677	chr12	99007839	99007841	99007840	99007607	99008116	9.90079e+07	-21.5
CTCF30602	chr12:99007875	25	-0.660888	0.000322762	0.0281819	chr12	99007874	99007876	99007875	99007607	99008116	9.90079e+07	13.5
CTCF30957	chr12:109131683	23	-0.746536	4.29167e-05	0.0127222	chr12	109131682	109131684	109131683	109131660	109132379	1.09132e+08	-336.5
CTCF30988	chr12:109716635	25	-0.665512	0.000282888	0.0266347	chr12	109716634	109716636	109716635	109716530	109716873	1.09717e+08	-66.5
CTCF30988	chr12:109716669	25	-0.67321	0.000225995	0.0245716	chr12	109716668	109716670	109716669	109716530	109716873	1.09717e+08	-32.5
CTCF31051	chr12:110661516	18	-0.717685	0.000798096	0.0411494	chr12	110661515	110661517	110661516	110661477	110661952	1.10662e+08	-198.5
CTCF31051	chr12:110661547	18	-0.762003	0.000237506	0.0249645	chr12	110661546	110661548	110661547	110661477	110661952	1.10662e+08	-167.5
CTCF31051	chr12:110661599	19	-0.725836	0.000434884	0.0319835	chr12	110661598	110661600	110661599	110661477	110661952	1.10662e+08	-115.5
CTCF31164	chr12:113062690	21	-0.72621	0.000193479	0.0230497	chr12	113062689	113062691	113062690	113062679	113063188	1.13063e+08	-243.5
CTCF31450	chr12:120252242	22	-0.643647	0.00122906	0.0493314	chr12	120252241	120252243	120252242	120252066	120252421	1.20252e+08	-1.5
CTCF31587	chr12:122024304	22	-0.669692	0.000651498	0.0379098	chr12	122024303	122024305	122024304	122024208	122024683	1.22024e+08	-141.5
CTCF31709	chr12:124184583	25	-0.617838	0.000998309	0.04534	chr12	124184582	124184584	124184583	124184503	124184812	1.24185e+08	-74.5
CTCF31744	chr12:124517834	13	-0.806053	0.000876306	0.0429137	chr12	124517833	124517835	124517834	124517721	124517896	1.24518e+08	25.5
CTCF31809	chr12:125198965	25	-0.630424	0.00073009	0.0397656	chr12	125198964	125198966	125198965	125198600	125199312	125198956	9
CTCF31926	chr12:130571388	21	-0.764575	5.43748e-05	0.0137655	chr12	130571387	130571389	130571388	130571163	130571406	1.30571e+08	103.5
CTCF31983	chr12:131861122	19	-0.685388	0.00120062	0.0488339	chr12	131861121	131861123	131861122	131860850	131861329	1.31861e+08	32.5
CTCF31991	chr12:131985371	25	-0.662869	0.000305112	0.0275235	chr12	131985370	131985372	131985371	131985289	131985840	1.31986e+08	-193.5
CTCF31991	chr12:131985769	26	-0.675466	0.00015287	0.0209049	chr12	131985768	131985770	131985769	131985289	131985840	1.31986e+08	204.5
CTCF58191	chr13:24011443	16	-0.778024	0.000386808	0.0305625	chr13	24011442	24011444	24011443	24011305	24011614	2.40115e+07	-16.5
CTCF58276	chr13:26706484	25	-0.623749	0.000863312	0.0427014	chr13	26706483	26706485	26706484	26706391	26706900	2.67066e+07	-161.5
CTCF58276	chr13:26706658	25	-0.618618	0.000979515	0.0448954	chr13	26706657	26706659	26706658	26706391	26706900	2.67066e+07	12.5
CTCF58378	chr13:28953916	23	-0.644365	0.000904566	0.0436009	chr13	28953915	28953917	28953916	28953646	28954155	2.89539e+07	15.5
CTCF58459	chr13:30932550	23	-0.735826	6.29104e-05	0.0148222	chr13	30932549	30932551	30932550	30932524	30932879	3.09327e+07	-151.5
CTCF58669	chr13:39211114	26	-0.697345	7.52033e-05	0.0156596	chr13	39211113	39211115	39211114	39211061	39211770	3.92114e+07	-301.5
CTCF58845	chr13:44388570	22	-0.656012	0.000916009	0.0438291	chr13	44388569	44388571	44388570	44388407	44388750	4.43886e+07	-8.5
CTCF58935	chr13:46678712	23	-0.679862	0.000358742	0.0296249	chr13	46678711	46678713	46678712	46678477	46679186	4.66788e+07	-119.5
CTCF58999	chr13:48783448	24	-0.667102	0.000370045	0.0300781	chr13	48783447	48783449	48783448	48783417	48783660	4.87835e+07	-90.5
CTCF59111	chr13:51764563	22	-0.646112	0.00116029	0.0482733	chr13	51764562	51764564	51764563	51764482	51764725	5.17646e+07	-40.5
CTCF59247	chr13:60326495	26	-0.637876	0.000455447	0.0325897	chr13	60326494	60326496	60326495	60326396	60326645	6.03265e+07	-25.5
CTCF59278	chr13:62209723	24	-0.641238	0.000733614	0.0398157	chr13	62209722	62209724	62209723	62209520	62209763	6.22096e+07	81.5
CTCF59402	chr13:72522161	21	-0.720832	0.000227377	0.0246255	chr13	72522160	72522162	72522161	72522086	72522261	7.25222e+07	-12.5
CTCF59402	chr13:72522165	21	-0.709825	0.000312938	0.0278051	chr13	72522164	72522166	72522165	72522086	72522261	7.25222e+07	-8.5
CTCF59448	chr13:74554684	25	-0.752647	1.42211e-05	0.00857384	chr13	74554683	74554685	74554684	74554595	74554770	7.45547e+07	1.5
CTCF59448	chr13:74554701	25	-0.651415	0.000419986	0.0314995	chr13	74554700	74554702	74554701	74554595	74554770	7.45547e+07	18.5
CTCF59448	chr13:74554721	25	-0.688766	0.000140684	0.0202347	chr13	74554720	74554722	74554721	74554595	74554770	7.45547e+07	38.5
CTCF59456	chr13:75226113	24	-0.681047	0.00024888	0.0254635	chr13	75226112	75226114	75226113	75225918	75226631	7.52263e+07	-161.5
CTCF59456	chr13:75226225	24	-0.671608	0.000326264	0.028298	chr13	75226224	75226226	75226225	75225918	75226631	7.52263e+07	-49.5
CTCF59500	chr13:76957036	24	-0.630663	0.000953692	0.0444979	chr13	76957035	76957037	76957036	76956828	76957077	7.6957e+07	83.5
CTCF59720	chr13:91031645	23	-0.651962	0.000749451	0.040124	chr13	91031644	91031646	91031645	91031611	91031860	9.10317e+07	-90.5
CTCF59798	chr13:94800625	23	-0.698095	0.000212261	0.0239637	chr13	94800624	94800626	94800625	94800478	94800747	9.48006e+07	12.5
CTCF59993	chr13:100751867	21	-0.716485	0.000258393	0.0258365	chr13	100751866	100751868	100751867	100751860	100752169	1.00752e+08	-147.5
CTCF59993	chr13:100752090	21	-0.667102	0.000955565	0.0445006	chr13	100752089	100752091	100752090	100751860	100752169	1.00752e+08	75.5
CTCF59993	chr13:100752167	22	-0.703255	0.000261297	0.0259388	chr13	100752166	100752168	100752167	100751860	100752169	1.00752e+08	152.5
CTCF60131	chr13:109334416	20	-0.748213	0.000148295	0.0206423	chr13	109334415	109334417	109334416	109334176	109334635	1.09334e+08	10.5
CTCF60131	chr13:109334423	21	-0.723847	0.000207796	0.0237249	chr13	109334422	109334424	109334423	109334176	109334635	1.09334e+08	17.5
CTCF60177	chr13:110527352	18	-0.701138	0.00118748	0.0486845	chr13	110527351	110527353	110527352	110527182	110527491	1.10527e+08	15.5
CTCF60177	chr13:110527356	18	-0.713547	0.000883672	0.0431034	chr13	110527355	110527357	110527356	110527182	110527491	1.10527e+08	19.5
CTCF60213	chr13:111071225	23	-0.709343	0.000150633	0.0207911	chr13	111071224	111071226	111071225	111071182	111071397	1.11071e+08	-64.5
CTCF60213	chr13:111071277	25	-0.699423	9.99799e-05	0.0175603	chr13	111071276	111071278	111071277	111071182	111071397	1.11071e+08	-12.5
CTCF60218	chr13:111118344	22	-0.77391	2.38249e-05	0.0103086	chr13	111118343	111118345	111118344	111118335	111118678	1.11119e+08	-162.5
CTCF60218	chr13:111118570	23	-0.685815	0.000303472	0.0274704	chr13	111118569	111118571	111118570	111118335	111118678	1.11119e+08	63.5
CTCF60218	chr13:111118589	23	-0.679041	0.000367011	0.0299355	chr13	111118588	111118590	111118589	111118335	111118678	1.11119e+08	82.5
CTCF60239	chr13:112224176	22	-0.64528	0.00118312	0.0486128	chr13	112224175	112224177	112224176	112223943	112224298	1.12224e+08	55.5
CTCF60250	chr13:112637569	20	-0.753012	0.000127135	0.0193539	chr13	112637568	112637570	112637569	112637275	112637630	1.12637e+08	116.5
CTCF60250	chr13:112637589	23	-0.670549	0.000462645	0.0328391	chr13	112637588	112637590	112637589	112637275	112637630	1.12637e+08	136.5
CTCF60298	chr13:113472445	24	-0.650056	0.000585064	0.0360587	chr13	113472444	113472446	113472445	113472381	113472800	1.13473e+08	-145.5
CTCF60298	chr13:113472586	18	-0.734993	0.000511132	0.0341418	chr13	113472585	113472587	113472586	113472381	113472800	1.13473e+08	-4.5
CTCF60302	chr13:113566926	22	-0.695099	0.000329855	0.0285	chr13	113566925	113566927	113566926	113566856	113567365	1.13567e+08	-184.5
CTCF60322	chr13:113981236	20	-0.742471	0.000177515	0.0222013	chr13	113981235	113981237	113981236	113981113	113981328	1.13981e+08	15.5
CTCF83678	chr14:20491532	24	-0.681166	0.000248021	0.0254178	chr14	20491531	20491533	20491532	20491422	20491665	2.04915e+07	-11.5
CTCF83821	chr14:22594712	22	0.644797	0.00119654	0.0487813	chr14	22594711	22594713	22594712	22593929	22594875	22594402	310
CTCF83894	chr14:23433665	22	-0.805823	6.00306e-06	0.00630625	chr14	23433664	23433666	23433665	23433602	23433771	2.34337e+07	-21.5
CTCF83949	chr14:24171738	19	-0.723801	0.000459551	0.032732	chr14	24171737	24171739	24171738	24171642	24171817	2.41717e+07	8.5
CTCF84080	chr14:29784711	25	-0.653447	0.00039722	0.0308574	chr14	29784710	29784712	29784711	29784561	29784964	2.97848e+07	-51.5
CTCF84105	chr14:30690734	19	-0.730229	0.000385431	0.030546	chr14	30690733	30690735	30690734	30690635	30690978	3.06908e+07	-72.5
CTCF84105	chr14:30690765	24	-0.622987	0.00114701	0.0480384	chr14	30690764	30690766	30690765	30690635	30690978	3.06908e+07	-41.5
CTCF84105	chr14:30690783	25	-0.635174	0.000646487	0.0377994	chr14	30690782	30690784	30690783	30690635	30690978	3.06908e+07	-23.5
CTCF84105	chr14:30690800	25	-0.621174	0.000920033	0.0438993	chr14	30690799	30690801	30690800	30690635	30690978	3.06908e+07	-6.5
CTCF84105	chr14:30690816	25	-0.67501	0.00021424	0.0240077	chr14	30690815	30690817	30690816	30690635	30690978	3.06908e+07	9.5
CTCF84105	chr14:30690833	24	-0.632151	0.000919647	0.0438945	chr14	30690832	30690834	30690833	30690635	30690978	3.06908e+07	26.5
CTCF84421	chr14:45364569	24	-0.630411	0.000959555	0.0445609	chr14	45364568	45364570	45364569	45364525	45364740	4.53646e+07	-63.5
CTCF84522	chr14:50533246	26	-0.601746	0.00114584	0.0480088	chr14	50533245	50533247	50533246	50533023	50533266	5.05331e+07	101.5
CTCF84534	chr14:50778547	23	0.682857	0.000329934	0.0285013	chr14	50778546	50778548	50778547	50778495	50778974	5.07787e+07	-187.5
CTCF84544	chr14:50955571	20	-0.683778	0.000886541	0.0431865	chr14	50955570	50955572	50955571	50955457	50955672	5.09556e+07	6.5
CTCF84625	chr14:53285948	24	-0.619474	0.00124614	0.0496582	chr14	53285947	53285949	53285948	53285842	53286017	5.32859e+07	18.5
CTCF84979	chr14:63749094	24	-0.75784	1.79281e-05	0.0094168	chr14	63749093	63749095	63749094	63749014	63749229	6.37491e+07	-27.5
CTCF84979	chr14:63749128	25	-0.783321	3.65662e-06	0.00511047	chr14	63749127	63749129	63749128	63749014	63749229	6.37491e+07	6.5
CTCF84979	chr14:63749162	24	-0.729053	5.31935e-05	0.0136312	chr14	63749161	63749163	63749162	63749014	63749229	6.37491e+07	40.5
CTCF85102	chr14:66122081	23	-0.638417	0.00104449	0.0461228	chr14	66122080	66122082	66122081	66121942	66122157	6.6122e+07	31.5
CTCF85350	chr14:72178697	25	-0.633894	0.000668151	0.0383278	chr14	72178696	72178698	72178697	72178463	72178972	7.21787e+07	-20.5
CTCF85350	chr14:72178740	25	-0.648766	0.000451359	0.0324445	chr14	72178739	72178741	72178740	72178463	72178972	7.21787e+07	22.5
CTCF85350	chr14:72178960	24	-0.64068	0.000744016	0.040037	chr14	72178959	72178961	72178960	72178463	72178972	7.21787e+07	242.5
CTCF85363	chr14:72643749	22	-0.70791	0.000227978	0.0246425	chr14	72643748	72643750	72643749	72643564	72643807	7.26437e+07	63.5
CTCF85370	chr14:72812864	20	-0.68108	0.000946369	0.0444105	chr14	72812863	72812865	72812864	72812466	72812925	7.28127e+07	168.5
CTCF85372	chr14:72830846	26	-0.604071	0.00108337	0.0468201	chr14	72830845	72830847	72830846	72830501	72830876	7.28307e+07	157.5
CTCF85526	chr14:75316339	24	-0.752722	2.19835e-05	0.0100346	chr14	75316338	75316340	75316339	75316223	75316732	7.53165e+07	-138.5
CTCF85526	chr14:75316585	23	-0.785556	8.95021e-06	0.00739721	chr14	75316584	75316586	75316585	75316223	75316732	7.53165e+07	107.5
CTCF85588	chr14:76768379	17	-0.751686	0.000502403	0.0339028	chr14	76768378	76768380	76768379	76768193	76768548	7.67684e+07	8.5
CTCF85588	chr14:76768442	17	-0.734194	0.000791584	0.0410253	chr14	76768441	76768443	76768442	76768193	76768548	7.67684e+07	71.5
CTCF85665	chr14:77962064	24	-0.753371	2.14278e-05	0.0100267	chr14	77962063	77962065	77962064	77961802	77962311	7.79621e+07	7.5
CTCF85665	chr14:77962068	24	-0.715067	8.60526e-05	0.0165981	chr14	77962067	77962069	77962068	77961802	77962311	7.79621e+07	11.5
CTCF85665	chr14:77962178	24	-0.677554	0.00027542	0.026414	chr14	77962177	77962179	77962178	77961802	77962311	7.79621e+07	121.5
CTCF85677	chr14:78227799	25	-0.689523	0.000137374	0.0200474	chr14	78227798	78227800	78227799	78227774	78227989	7.82279e+07	-82.5
CTCF85677	chr14:78227810	26	-0.668719	0.000188045	0.0228052	chr14	78227809	78227811	78227810	78227774	78227989	7.82279e+07	-71.5
CTCF85677	chr14:78227884	26	-0.716291	3.86455e-05	0.0122879	chr14	78227883	78227885	78227884	78227774	78227989	7.82279e+07	2.5
CTCF85677	chr14:78227888	26	-0.756591	7.741e-06	0.0069084	chr14	78227887	78227889	78227888	78227774	78227989	7.82279e+07	6.5
CTCF85682	chr14:78674083	23	-0.647874	0.000829817	0.0419787	chr14	78674082	78674084	78674083	78673753	78674465	78674109	-26
CTCF85699	chr14:79369850	26	-0.609695	0.000944259	0.044364	chr14	79369849	79369851	79369850	79369812	79370055	7.93699e+07	-83.5
CTCF85699	chr14:79369956	26	-0.709225	4.98356e-05	0.0133684	chr14	79369955	79369957	79369956	79369812	79370055	7.93699e+07	22.5
CTCF85757	chr14:82622178	22	-0.656861	0.000897271	0.0434472	chr14	82622177	82622179	82622178	82621994	82622503	8.26222e+07	-70.5
CTCF85757	chr14:82622275	22	-0.671005	0.000629972	0.0373399	chr14	82622274	82622276	82622275	82621994	82622503	8.26222e+07	26.5
CTCF85757	chr14:82622476	21	-0.719584	0.000235934	0.0249139	chr14	82622475	82622477	82622476	82621994	82622503	8.26222e+07	227.5
CTCF85862	chr14:89082692	23	-0.758627	2.72364e-05	0.0108839	chr14	89082691	89082693	89082692	89082489	89082998	8.90827e+07	-51.5
CTCF86032	chr14:92688113	16	-0.769231	0.000494982	0.0337505	chr14	92688112	92688114	92688113	92687859	92688202	9.2688e+07	82.5
CTCF86032	chr14:92688154	14	-0.772026	0.00121514	0.049079	chr14	92688153	92688155	92688154	92687859	92688202	9.2688e+07	123.5
CTCF86098	chr14:94021220	22	-0.749578	5.9282e-05	0.0143636	chr14	94021219	94021221	94021220	94020957	94021266	9.40211e+07	108.5
CTCF86237	chr14:96666185	24	-0.638442	0.000787054	0.0409488	chr14	96666184	96666186	96666185	96666072	96666781	9.66664e+07	-241.5
CTCF86237	chr14:96666235	24	-0.665797	0.000383645	0.0305028	chr14	96666234	96666236	96666235	96666072	96666781	9.66664e+07	-191.5
CTCF86237	chr14:96666243	24	-0.708252	0.000107705	0.0181909	chr14	96666242	96666244	96666243	96666072	96666781	9.66664e+07	-183.5
CTCF86348	chr14:100147360	21	-0.658006	0.00118533	0.0486577	chr14	100147359	100147361	100147360	100146996	100147505	1.00147e+08	109.5
CTCF86510	chr14:102683776	15	-0.782014	0.000571716	0.0356983	chr14	102683775	102683777	102683776	102683536	102683845	1.02684e+08	85.5
CTCF86638	chr14:104171452	16	-0.754786	0.000726057	0.0396427	chr14	104171451	104171453	104171452	104171219	104171562	1.04171e+08	61.5
CTCF86656	chr14:104576738	20	-0.680211	0.000966354	0.0446516	chr14	104576737	104576739	104576738	104576660	104576875	1.04577e+08	-29.5
CTCF86709	chr14:105019337	21	-0.687236	0.000577635	0.0358948	chr14	105019336	105019338	105019337	105019130	105019373	1.05019e+08	85.5
CTCF86746	chr14:105374547	26	-0.603922	0.00108726	0.0469156	chr14	105374546	105374548	105374547	105374489	105374758	1.05375e+08	-76.5
CTCF86749	chr14:105389757	13	-0.844568	0.00028055	0.02657	chr14	105389756	105389758	105389757	105389611	105390090	1.0539e+08	-93.5
CTCF86800	chr14:106209996	21	-0.689633	0.000542634	0.0350908	chr14	106209995	106209997	106209996	106209533	106210260	1.0621e+08	99.5
CTCF86800	chr14:106210006	21	-0.660169	0.00112684	0.0476379	chr14	106210005	106210007	106210006	106209533	106210260	1.0621e+08	109.5
CTCF6086	chr15:23856146	23	-0.66007	0.000609661	0.0368504	chr15	23856145	23856147	23856146	23856111	23856243	23856177	-31
CTCF6146	chr15:26759633	25	-0.623147	0.000876296	0.0429137	chr15	26759632	26759634	26759633	26759535	26759750	2.67596e+07	-9.5
CTCF6146	chr15:26759647	25	-0.611798	0.00115468	0.0481703	chr15	26759646	26759648	26759647	26759535	26759750	2.67596e+07	4.5
CTCF6168	chr15:27844287	19	-0.742859	0.000268881	0.0261905	chr15	27844286	27844288	27844287	27844037	27844392	2.78442e+07	72.5
CTCF6174	chr15:28033640	26	-0.611169	0.000910445	0.0436986	chr15	28033639	28033641	28033640	28033525	28033740	2.80336e+07	7.5
CTCF6282	chr15:31296784	24	-0.735583	4.20711e-05	0.0126573	chr15	31296783	31296785	31296784	31296637	31296946	3.12968e+07	-7.5
CTCF6282	chr15:31296808	25	-0.823869	4.17958e-07	0.00199705	chr15	31296807	31296809	31296808	31296637	31296946	3.12968e+07	16.5
CTCF6282	chr15:31296811	25	-0.789902	2.656e-06	0.00459234	chr15	31296810	31296812	31296811	31296637	31296946	3.12968e+07	19.5
CTCF6282	chr15:31296835	24	-0.788035	4.82858e-06	0.00584645	chr15	31296834	31296836	31296835	31296637	31296946	3.12968e+07	43.5
CTCF6282	chr15:31296849	22	-0.726811	0.000127473	0.0193789	chr15	31296848	31296850	31296849	31296637	31296946	3.12968e+07	57.5
CTCF6282	chr15:31296882	20	-0.710576	0.000446088	0.0322738	chr15	31296881	31296883	31296882	31296637	31296946	3.12968e+07	90.5
CTCF6366	chr15:33392724	23	-0.64623	0.000864147	0.0427112	chr15	33392723	33392725	33392724	33392448	33392957	3.33927e+07	21.5
CTCF6813	chr15:45222190	24	-0.624376	0.00110973	0.0473874	chr15	45222189	45222191	45222190	45222034	45222203	4.52221e+07	71.5
CTCF6815	chr15:45241832	23	-0.784513	9.37122e-06	0.00747618	chr15	45241831	45241833	45241832	45241599	45242108	4.52419e+07	-21.5
CTCF6815	chr15:45242038	26	-0.605448	0.00104775	0.0461436	chr15	45242037	45242039	45242038	45241599	45242108	4.52419e+07	184.5
CTCF6849	chr15:45780494	25	-0.665383	0.000283937	0.0266717	chr15	45780493	45780495	45780494	45780391	45780700	4.57805e+07	-51.5
CTCF7073	chr15:52960400	25	-0.637905	0.000602284	0.0365969	chr15	52960399	52960401	52960400	52960374	52960589	5.29605e+07	-81.5
CTCF7216	chr15:57922965	22	-0.664219	0.00074817	0.0401121	chr15	57922964	57922966	57922965	57922669	57923128	5.79229e+07	66.5
CTCF7305	chr15:60215459	18	-0.769231	0.000190247	0.0229206	chr15	60215458	60215460	60215459	60215235	60215544	6.02154e+07	69.5
CTCF7307	chr15:60286950	23	-0.670986	0.000457246	0.0326504	chr15	60286949	60286951	60286950	60286825	60287074	6.02869e+07	0.5
CTCF7308	chr15:60299841	23	-0.648542	0.0008162	0.0416391	chr15	60299840	60299842	60299841	60299798	60299977	6.02999e+07	-46.5
CTCF7343	chr15:61082652	23	-0.685164	0.000309134	0.0276933	chr15	61082651	61082653	61082652	61082538	61082753	6.10826e+07	6.5
CTCF7346	chr15:61163595	24	-0.633276	0.000894617	0.0433812	chr15	61163594	61163596	61163595	61163219	61163728	6.11635e+07	121.5
CTCF7381	chr15:62278252	25	-0.618819	0.000974722	0.0448114	chr15	62278251	62278253	62278252	62278118	62278297	6.22782e+07	44.5
CTCF7411	chr15:63025535	25	-0.659594	0.000334756	0.02868	chr15	63025534	63025536	63025535	63025430	63025939	6.30257e+07	-149.5
CTCF7543	chr15:65395809	14	-0.773128	0.0011834	0.0486128	chr15	65395808	65395810	65395809	65395756	65395931	6.53958e+07	-34.5
CTCF7543	chr15:65395831	14	-0.825991	0.000272409	0.0263207	chr15	65395830	65395832	65395831	65395756	65395931	6.53958e+07	-12.5
CTCF7547	chr15:65415366	22	-0.752755	5.29382e-05	0.0136133	chr15	65415365	65415367	65415366	65415217	65415460	6.54153e+07	27.5
CTCF7547	chr15:65415370	22	-0.684181	0.000445494	0.0322622	chr15	65415369	65415371	65415370	65415217	65415460	6.54153e+07	31.5
CTCF7547	chr15:65415414	21	-0.705233	0.000356055	0.0295475	chr15	65415413	65415415	65415414	65415217	65415460	6.54153e+07	75.5
CTCF7594	chr15:66238252	21	-0.770881	4.31553e-05	0.0127483	chr15	66238251	66238253	66238252	66238178	66238687	6.62384e+07	-180.5
CTCF7594	chr15:66238600	23	-0.634678	0.00114162	0.0479109	chr15	66238599	66238601	66238600	66238178	66238687	6.62384e+07	167.5
CTCF7678	chr15:67843098	23	-0.741458	5.1567e-05	0.0134603	chr15	67843097	67843099	67843098	67843077	67843446	6.78433e+07	-163.5
CTCF7698	chr15:68304824	25	-0.672055	0.000233833	0.0248522	chr15	68304823	68304825	68304824	68304784	68305127	6.8305e+07	-131.5
CTCF7698	chr15:68304998	23	-0.716795	0.00011897	0.0189348	chr15	68304997	68304999	68304998	68304784	68305127	6.8305e+07	42.5
CTCF7698	chr15:68305089	25	-0.7359	2.75868e-05	0.0109249	chr15	68305088	68305090	68305089	68304784	68305127	6.8305e+07	133.5
CTCF7807	chr15:70243846	24	-0.662318	0.000422022	0.0315617	chr15	70243845	70243847	70243846	70243651	70243994	7.02438e+07	23.5
CTCF8042	chr15:74821523	21	-0.659934	0.00113307	0.0477648	chr15	74821522	74821524	74821523	74820966	74821678	74821322	201
CTCF8193	chr15:77864216	22	-0.702291	0.000268697	0.0261783	chr15	77864215	77864217	77864216	77864212	77864555	7.78644e+07	-167.5
CTCF8312	chr15:79676135	22	-0.726194	0.00013001	0.0195668	chr15	79676134	79676136	79676135	79676038	79676281	7.96762e+07	-24.5
CTCF8312	chr15:79676164	23	-0.661882	0.000581683	0.0359825	chr15	79676163	79676165	79676164	79676038	79676281	7.96762e+07	4.5
CTCF8312	chr15:79676204	22	-0.810522	4.79804e-06	0.00582535	chr15	79676203	79676205	79676204	79676038	79676281	7.96762e+07	44.5
CTCF8312	chr15:79676248	23	-0.851385	2.59416e-07	0.00158562	chr15	79676247	79676249	79676248	79676038	79676281	7.96762e+07	88.5
CTCF8432	chr15:82880729	24	-0.620675	0.00121144	0.0490052	chr15	82880728	82880730	82880729	82880521	82881030	8.28808e+07	-46.5
CTCF8434	chr15:82943336	23	-0.653962	0.000712647	0.0392882	chr15	82943335	82943337	82943336	82943257	82943472	8.29434e+07	-28.5
CTCF8564	chr15:87489934	26	-0.714361	4.14559e-05	0.0125865	chr15	87489933	87489935	87489934	87489924	87490267	8.74901e+07	-161.5
CTCF8564	chr15:87489948	26	-0.680862	0.000129039	0.0195234	chr15	87489947	87489949	87489948	87489924	87490267	8.74901e+07	-147.5
CTCF8586	chr15:88261337	26	-0.617808	0.000770899	0.0406165	chr15	88261336	88261338	88261337	88261237	88261452	8.82613e+07	-7.5
CTCF8633	chr15:88987532	17	-0.772453	0.000278722	0.0265116	chr15	88987531	88987533	88987532	88987390	88987605	8.89875e+07	34.5
CTCF8671	chr15:89460136	19	-0.717681	0.000540974	0.0350422	chr15	89460135	89460137	89460136	89459867	89460176	8.946e+07	114.5
CTCF8680	chr15:89652834	14	-0.784141	0.000900902	0.0435258	chr15	89652833	89652835	89652834	89652702	89652917	8.96528e+07	24.5
CTCF8822	chr15:92425900	23	-0.738615	5.70453e-05	0.0140749	chr15	92425899	92425901	92425900	92425739	92426248	9.2426e+07	-93.5
CTCF8822	chr15:92426028	24	-0.653177	0.000539117	0.0349754	chr15	92426027	92426029	92426028	92425739	92426248	9.2426e+07	34.5
CTCF8822	chr15:92426036	24	-0.642703	0.000706893	0.0391315	chr15	92426035	92426037	92426036	92425739	92426248	9.2426e+07	42.5
CTCF8911	chr15:95410905	24	-0.630801	0.000950499	0.0444551	chr15	95410904	95410906	95410905	95410771	95411114	9.54109e+07	-37.5
CTCF9047	chr15:100133096	25	-0.680314	0.000182641	0.0225067	chr15	100133095	100133097	100133096	100132943	100133656	1.00133e+08	-203.5
CTCF9049	chr15:100206920	22	-0.695677	0.00032453	0.028232	chr15	100206919	100206921	100206920	100206742	100207490	100207116	-196
CTCF9049	chr15:100207274	19	-0.700307	0.000841223	0.0422436	chr15	100207273	100207275	100207274	100206742	100207490	100207116	158
CTCF9049	chr15:100207325	21	-0.729458	0.000175192	0.0221362	chr15	100207324	100207326	100207325	100206742	100207490	100207116	209
CTCF9049	chr15:100207469	23	-0.645401	0.000881923	0.0430606	chr15	100207468	100207470	100207469	100206742	100207490	100207116	353
CTCF9600	chr16:5757195	23	-0.657439	0.000652323	0.0379193	chr16	5757194	5757196	5757195	5757047	5757262	5.75715e+06	40.5
CTCF9692	chr16:9646147	24	-0.619249	0.00125271	0.0497803	chr16	9646146	9646148	9646147	9645952	9646195	9.64607e+06	73.5
CTCF9733	chr16:10880361	22	-0.716993	0.000173394	0.0220687	chr16	10880360	10880362	10880361	10880316	10880470	10880393	-32
CTCF9791	chr16:11652071	24	-0.650262	0.000581925	0.0359898	chr16	11652070	11652072	11652071	11651734	11652243	1.1652e+07	82.5
CTCF9840	chr16:12499395	24	-0.627154	0.00103828	0.045966	chr16	12499394	12499396	12499395	12498975	12499484	1.24992e+07	165.5
CTCF10046	chr16:19107634	26	-0.784113	2.14178e-06	0.00422991	chr16	19107633	19107635	19107634	19107533	19107842	1.91077e+07	-53.5
CTCF10084	chr16:19950634	20	-0.796607	2.63239e-05	0.0107772	chr16	19950633	19950635	19950634	19950569	19950878	1.99507e+07	-89.5
CTCF10090	chr16:20327470	24	-0.662027	0.000425377	0.0316823	chr16	20327469	20327471	20327470	20327354	20327663	2.03275e+07	-38.5
CTCF10090	chr16:20327530	23	-0.642928	0.000936808	0.0442105	chr16	20327529	20327531	20327530	20327354	20327663	2.03275e+07	21.5
CTCF10090	chr16:20327645	21	-0.668616	0.000921265	0.0439066	chr16	20327644	20327646	20327645	20327354	20327663	2.03275e+07	136.5
CTCF10177	chr16:22756892	26	-0.772891	3.69429e-06	0.00511047	chr16	22756891	22756893	22756892	22756884	22757393	2.27571e+07	-246.5
CTCF10177	chr16:22757140	25	-0.653125	0.000400747	0.0309625	chr16	22757139	22757141	22757140	22756884	22757393	2.27571e+07	1.5
CTCF10177	chr16:22757344	23	-0.781975	1.04696e-05	0.00775145	chr16	22757343	22757345	22757344	22756884	22757393	2.27571e+07	205.5
CTCF10410	chr16:29160090	25	-0.655503	0.000375286	0.0302303	chr16	29160089	29160091	29160090	29159771	29160146	2.916e+07	131.5
CTCF10594	chr16:31488602	13	-0.862262	0.000149563	0.0207171	chr16	31488601	31488603	31488602	31488543	31488886	3.14887e+07	-112.5
CTCF10661	chr16:47060044	23	-0.631998	0.00121588	0.0490909	chr16	47060043	47060045	47060044	47059951	47060460	4.70602e+07	-161.5
CTCF10928	chr16:55412309	23	-0.630382	0.00126264	0.0499618	chr16	55412308	55412310	55412309	55412234	55412449	5.54123e+07	-32.5
CTCF11025	chr16:57318428	23	-0.646405	0.000860441	0.0426605	chr16	57318427	57318429	57318428	57318275	57318444	5.73184e+07	68.5
CTCF11123	chr16:58663009	25	-0.613313	0.0011136	0.0474259	chr16	58663008	58663010	58663009	58662760	58663029	5.86629e+07	114.5
CTCF11141	chr16:61015079	24	-0.703705	0.000124678	0.019257	chr16	61015078	61015080	61015079	61014852	61015361	6.10151e+07	-27.5
CTCF11141	chr16:61015182	22	-0.65602	0.00091582	0.0438291	chr16	61015181	61015183	61015182	61014852	61015361	6.10151e+07	75.5
CTCF11143	chr16:61149068	25	-0.61263	0.00113194	0.047736	chr16	61149067	61149069	61149068	61148896	61149263	6.11491e+07	-11.5
CTCF11173	chr16:63927297	21	-0.676028	0.00076802	0.04058	chr16	63927296	63927298	63927297	63926923	63927736	6.39273e+07	-32.5
CTCF11533	chr16:70610632	25	-0.608908	0.00123667	0.0494716	chr16	70610631	70610633	70610632	70610473	70610782	7.06106e+07	4.5
CTCF11756	chr16:75821189	24	-0.624886	0.0010963	0.0471503	chr16	75821188	75821190	75821189	75821129	75821638	7.58214e+07	-194.5
CTCF11756	chr16:75821469	26	-0.636675	0.000470513	0.0330246	chr16	75821468	75821470	75821469	75821129	75821638	7.58214e+07	85.5
CTCF11770	chr16:76964396	26	-0.779374	2.70653e-06	0.00462429	chr16	76964395	76964397	76964396	76964210	76964719	7.69645e+07	-68.5
CTCF11770	chr16:76964427	24	-0.718581	7.64598e-05	0.0157808	chr16	76964426	76964428	76964427	76964210	76964719	7.69645e+07	-37.5
CTCF11842	chr16:79757424	22	-0.653281	0.000978531	0.0448829	chr16	79757423	79757425	79757424	79757330	79757545	7.97574e+07	-13.5
CTCF12011	chr16:83993467	23	-0.638072	0.00105316	0.0462939	chr16	83993466	83993468	83993467	83993232	83993541	8.39934e+07	80.5
CTCF12063	chr16:84806406	24	-0.678712	0.000266361	0.0261052	chr16	84806405	84806407	84806406	84806295	84806774	8.48065e+07	-128.5
CTCF12063	chr16:84806673	23	-0.641762	0.000963685	0.0446023	chr16	84806672	84806674	84806673	84806295	84806774	8.48065e+07	138.5
CTCF12064	chr16:84827078	18	-0.84031	1.27184e-05	0.00817887	chr16	84827077	84827079	84827078	84827035	84827514	8.48273e+07	-196.5
CTCF12097	chr16:85220391	20	-0.678977	0.000995335	0.045261	chr16	85220390	85220392	85220391	85220390	85220849	8.52206e+07	-228.5
CTCF12097	chr16:85220405	21	-0.695907	0.000459469	0.032732	chr16	85220404	85220406	85220405	85220390	85220849	8.52206e+07	-214.5
CTCF12236	chr16:86710349	21	-0.660163	0.00112701	0.0476379	chr16	86710348	86710350	86710349	86710337	86710512	8.67104e+07	-75.5
CTCF12304	chr16:87713600	23	-0.716872	0.000118676	0.0189348	chr16	87713599	87713601	87713600	87713425	87714139	87713782	-182
CTCF12304	chr16:87713649	21	-0.680819	0.00068097	0.0385132	chr16	87713648	87713650	87713649	87713425	87714139	87713782	-133
CTCF12426	chr16:88978737	15	-0.814447	0.000218218	0.0241789	chr16	88978736	88978738	88978737	88978654	88979129	8.89789e+07	-154.5
CTCF12427	chr16:88992387	16	-0.777615	0.000391368	0.0306737	chr16	88992386	88992388	88992387	88991802	88992428	88992115	272
CTCF12427	chr16:88992409	16	-0.772627	0.000450582	0.0324445	chr16	88992408	88992410	88992409	88991802	88992428	88992115	294
CTCF12442	chr16:89183597	20	-0.733634	0.000232068	0.0247664	chr16	89183596	89183598	89183597	89183486	89183795	8.91836e+07	-43.5
CTCF12442	chr16:89183657	15	-0.753366	0.00118334	0.0486128	chr16	89183656	89183658	89183657	89183486	89183795	8.91836e+07	16.5
CTCF12472	chr16:89524031	19	-0.738007	0.000309501	0.0276952	chr16	89524030	89524032	89524031	89523716	89524135	8.95239e+07	105.5
CTCF12517	chr16:90097150	22	-0.679107	0.000510115	0.03414	chr16	90097149	90097151	90097150	90096995	90097338	9.00972e+07	-16.5
CTCF36590	chr17:1300661	18	-0.875526	1.94691e-06	0.00414236	chr17	1300660	1300662	1300661	1300649	1300958	1.3008e+06	-142.5
CTCF36590	chr17:1300751	18	-0.714582	0.000861599	0.0426874	chr17	1300750	1300752	1300751	1300649	1300958	1.3008e+06	-52.5
CTCF36647	chr17:2071664	16	-0.793514	0.000243724	0.0252097	chr17	2071663	2071665	2071664	2071526	2071769	2.07165e+06	16.5
CTCF36748	chr17:3765087	23	-0.644906	0.000892674	0.0433616	chr17	3765086	3765088	3765087	3764736	3765215	3.76498e+06	111.5
CTCF36748	chr17:3765131	21	-0.659084	0.00115587	0.0481856	chr17	3765130	3765132	3765131	3764736	3765215	3.76498e+06	155.5
CTCF36916	chr17:6423113	26	-0.657076	0.000265655	0.0260964	chr17	6423112	6423114	6423113	6422944	6423159	6.42305e+06	61.5
CTCF37027	chr17:7745885	24	-0.711489	9.68917e-05	0.0173888	chr17	7745884	7745886	7745885	7745739	7745988	7.74586e+06	21.5
CTCF37027	chr17:7745953	25	-0.625361	0.000829354	0.0419682	chr17	7745952	7745954	7745953	7745739	7745988	7.74586e+06	89.5
CTCF37027	chr17:7745965	25	-0.615207	0.00106401	0.0465315	chr17	7745964	7745966	7745965	7745739	7745988	7.74586e+06	101.5
CTCF37091	chr17:8209932	24	-0.673397	0.000310176	0.0277297	chr17	8209931	8209933	8209932	8209787	8210296	8.21004e+06	-109.5
CTCF37091	chr17:8210069	23	-0.701546	0.000191372	0.0229432	chr17	8210068	8210070	8210069	8209787	8210296	8.21004e+06	27.5
CTCF37143	chr17:9164808	24	-0.694403	0.000166822	0.0217285	chr17	9164807	9164809	9164808	9164555	9164864	9.16471e+06	98.5
CTCF37168	chr17:9802573	21	-0.708063	0.000328919	0.0284358	chr17	9802572	9802574	9802573	9802499	9802714	9.80261e+06	-33.5
CTCF37278	chr17:13735647	21	-0.719857	0.00023404	0.0248668	chr17	13735646	13735648	13735647	13735577	13735752	1.37357e+07	-17.5
CTCF37284	chr17:14062314	22	-0.72902	0.000118738	0.0189348	chr17	14062313	14062315	14062314	14062300	14062543	1.40624e+07	-107.5
CTCF37284	chr17:14062407	22	-0.708876	0.000221544	0.0243545	chr17	14062406	14062408	14062407	14062300	14062543	1.40624e+07	-14.5
CTCF37347	chr17:15954478	24	-0.765449	1.31184e-05	0.00828032	chr17	15954477	15954479	15954478	15954351	15954594	1.59545e+07	5.5
CTCF37389	chr17:16818952	23	-0.741513	5.14652e-05	0.0134603	chr17	16818951	16818953	16818952	16818854	16819069	1.6819e+07	-9.5
CTCF37405	chr17:17028140	20	-0.725085	0.000297894	0.0272333	chr17	17028139	17028141	17028140	17028030	17028245	1.70281e+07	2.5
CTCF37405	chr17:17028163	22	-0.658757	0.000856617	0.0425658	chr17	17028162	17028164	17028163	17028030	17028245	1.70281e+07	25.5
CTCF37405	chr17:17028198	19	-0.692409	0.00101814	0.0456486	chr17	17028197	17028199	17028198	17028030	17028245	1.70281e+07	60.5
CTCF37448	chr17:17666411	18	-0.770263	0.000184194	0.0226041	chr17	17666410	17666412	17666411	17666250	17666499	1.76664e+07	36.5
CTCF37454	chr17:17700677	12	-0.847637	0.000497797	0.0337991	chr17	17700676	17700678	17700677	17700523	17700898	1.77007e+07	-33.5
CTCF37577	chr17:19704777	19	-0.764912	0.000207123	0.0236969	chr17	19704776	19704778	19704777	19704578	19704887	1.97047e+07	44.5
CTCF37957	chr17:31738275	24	-0.707137	0.000111669	0.0184949	chr17	31738274	31738276	31738275	31738254	31738469	3.17384e+07	-86.5
CTCF37957	chr17:31738290	24	-0.634582	0.000866289	0.0427352	chr17	31738289	31738291	31738290	31738254	31738469	3.17384e+07	-71.5
CTCF37957	chr17:31738418	21	-0.779474	3.11282e-05	0.0112262	chr17	31738417	31738419	31738418	31738254	31738469	3.17384e+07	56.5
CTCF37957	chr17:31738424	22	-0.794235	1.01774e-05	0.00769131	chr17	31738423	31738425	31738424	31738254	31738469	3.17384e+07	62.5
CTCF37957	chr17:31738438	21	-0.680091	0.000693624	0.0388188	chr17	31738437	31738439	31738438	31738254	31738469	3.17384e+07	76.5
CTCF37991	chr17:32634203	24	-0.702075	0.000131307	0.0196095	chr17	32634202	32634204	32634203	32634131	32634640	3.26344e+07	-182.5
CTCF38053	chr17:34357670	24	-0.638974	0.00077664	0.0407197	chr17	34357669	34357671	34357670	34357413	34358035	34357724	-54
CTCF38073	chr17:34609688	22	-0.687413	0.000408106	0.0311647	chr17	34609687	34609689	34609688	34609519	34609734	3.46096e+07	61.5
CTCF38155	chr17:36673265	24	-0.653561	0.000533691	0.0348089	chr17	36673264	36673266	36673265	36673169	36673384	3.66733e+07	-11.5
CTCF38155	chr17:36673280	24	-0.670159	0.00033982	0.0289156	chr17	36673279	36673281	36673280	36673169	36673384	3.66733e+07	3.5
CTCF38437	chr17:40738674	25	-0.608551	0.00124711	0.0496881	chr17	40738673	40738675	40738674	40738564	40739345	4.0739e+07	-280.5
CTCF38454	chr17:41292380	22	-0.653457	0.000974411	0.0448114	chr17	41292379	41292381	41292380	41292338	41292647	4.12925e+07	-112.5
CTCF38481	chr17:41692641	23	0.674907	0.000411177	0.0312649	chr17	41692640	41692642	41692641	41692193	41692668	4.16924e+07	210.5
CTCF38510	chr17:42031479	23	-0.646725	0.000853694	0.0424886	chr17	42031478	42031480	42031479	42031125	42031835	42031480	-1
CTCF38590	chr17:42782497	13	0.899588	2.83266e-05	0.0110385	chr17	42782496	42782498	42782497	42782369	42782678	4.27825e+07	-26.5
CTCF38600	chr17:42908133	26	-0.631814	0.000535977	0.0348863	chr17	42908132	42908134	42908133	42908132	42909011	4.29086e+07	-438.5
CTCF38872	chr17:45896881	24	0.6369	0.000817934	0.0416738	chr17	45896880	45896882	45896881	45896802	45897017	4.58969e+07	-28.5
CTCF38874	chr17:45936108	26	-0.690859	9.339e-05	0.0171772	chr17	45936107	45936109	45936108	45935888	45936197	4.5936e+07	65.5
CTCF38900	chr17:46820146	14	-0.774478	0.0011454	0.0480088	chr17	46820145	46820147	46820146	46820028	46820383	4.68202e+07	-59.5
CTCF38912	chr17:46976823	25	-0.660882	0.000322812	0.0281819	chr17	46976822	46976824	46976823	46976676	46976845	4.69768e+07	62.5
CTCF39012	chr17:48478596	23	-0.675402	0.000405664	0.0311016	chr17	48478595	48478597	48478596	48478542	48478785	4.84787e+07	-67.5
CTCF39027	chr17:48569852	26	-0.736878	1.76154e-05	0.00936021	chr17	48569851	48569853	48569852	48569726	48569969	4.85698e+07	4.5
CTCF39027	chr17:48569906	24	-0.64926	0.000597305	0.0364539	chr17	48569905	48569907	48569906	48569726	48569969	4.85698e+07	58.5
CTCF39027	chr17:48569914	24	-0.710183	0.000101134	0.0176444	chr17	48569913	48569915	48569914	48569726	48569969	4.85698e+07	66.5
CTCF39280	chr17:53871394	25	-0.612897	0.00112474	0.0476083	chr17	53871393	53871395	53871394	53871160	53871429	5.38713e+07	99.5
CTCF39409	chr17:57662751	24	-0.715314	8.5346e-05	0.0165618	chr17	57662750	57662752	57662751	57662596	57662971	5.76628e+07	-32.5
CTCF39409	chr17:57662768	24	-0.678424	0.000268584	0.0261783	chr17	57662767	57662769	57662768	57662596	57662971	5.76628e+07	-15.5
CTCF39848	chr17:66582886	22	-0.652716	0.000991927	0.0451879	chr17	66582885	66582887	66582886	66582619	66582928	6.65828e+07	112.5
CTCF40066	chr17:72423023	22	-0.642601	0.00125928	0.0499046	chr17	72423022	72423024	72423023	72422991	72423166	7.24231e+07	-55.5
CTCF40118	chr17:73261962	15	-0.795704	0.000388626	0.0306299	chr17	73261961	73261963	73261962	73261764	73262073	7.32619e+07	43.5
CTCF40164	chr17:73937398	22	-0.707781	0.000228848	0.0246885	chr17	73937397	73937399	73937398	73937132	73937641	7.39374e+07	11.5
CTCF40164	chr17:73937415	22	-0.729585	0.000116588	0.01885	chr17	73937414	73937416	73937415	73937132	73937641	7.39374e+07	28.5
CTCF40171	chr17:74070830	25	-0.611263	0.00116948	0.0483777	chr17	74070829	74070831	74070830	74070352	74070861	7.40706e+07	223.5
CTCF40183	chr17:74263063	25	-0.633123	0.000681507	0.0385338	chr17	74263062	74263064	74263063	74262910	74263125	7.4263e+07	45.5
CTCF40183	chr17:74263074	25	-0.688837	0.000140368	0.0202192	chr17	74263073	74263075	74263074	74262910	74263125	7.4263e+07	56.5
CTCF40247	chr17:74933748	21	-0.677724	0.000736167	0.0398971	chr17	74933747	74933749	74933748	74933547	74934056	7.49338e+07	-53.5
CTCF40257	chr17:75023786	25	0.68078	0.000180073	0.022317	chr17	75023785	75023787	75023786	75023613	75024122	7.50239e+07	-81.5
CTCF40257	chr17:75023998	23	0.72979	7.74337e-05	0.0158414	chr17	75023997	75023999	75023998	75023613	75024122	7.50239e+07	130.5
CTCF40701	chr17:79045497	25	-0.661021	0.00032155	0.0281535	chr17	79045496	79045498	79045497	79045341	79045590	7.90455e+07	31.5
CTCF40716	chr17:79299610	26	-0.642711	0.000399001	0.0309094	chr17	79299609	79299611	79299610	79299334	79299984	79299659	-49
CTCF40716	chr17:79299647	26	-0.667472	0.000195272	0.0231104	chr17	79299646	79299648	79299647	79299334	79299984	79299659	-12
CTCF40781	chr17:80030996	22	-0.699011	0.000295253	0.0271282	chr17	80030995	80030997	80030996	80030863	80031042	8.0031e+07	43.5
CTCF40781	chr17:80030998	22	-0.643848	0.00122332	0.0492264	chr17	80030997	80030999	80030998	80030863	80031042	8.0031e+07	45.5
CTCF40827	chr17:80751580	25	0.60998	0.00120569	0.0489419	chr17	80751579	80751581	80751580	80751535	80752049	80751792	-212
CTCF40840	chr17:80927021	19	-0.765037	0.000135685	0.0199513	chr17	80927020	80927022	80927021	80926920	80927135	8.0927e+07	-6.5
CTCF41070	chr17:82863608	20	0.730018	0.000258205	0.0258365	chr17	82863607	82863609	82863608	82863551	82863794	8.28637e+07	-64.5
CTCF12519	chr18:75764	20	-0.68785	0.000802318	0.041233	chr18	75763	75765	75764	75753	76122	75937.5	-173.5
CTCF12519	chr18:75965	18	-0.704911	0.00108712	0.0469144	chr18	75964	75966	75965	75753	76122	75937.5	27.5
CTCF12569	chr18:1806975	23	-0.683509	0.00032394	0.0282084	chr18	1806974	1806976	1806975	1806960	1807209	1.80708e+06	-109.5
CTCF12650	chr18:3972827	24	-0.653537	0.000534029	0.0348156	chr18	3972826	3972828	3972827	3972726	3972975	3.97285e+06	-23.5
CTCF12732	chr18:7459919	19	-0.704127	0.000765411	0.0405003	chr18	7459918	7459920	7459919	7459733	7460042	7.45989e+06	31.5
CTCF12772	chr18:8651874	23	-0.654465	0.000703631	0.0390884	chr18	8651873	8651875	8651874	8651610	8652119	8.65186e+06	9.5
CTCF12832	chr18:10005565	20	-0.703759	0.000759583	0.040336	chr18	10005564	10005566	10005565	10005259	10005738	1.00055e+07	66.5
CTCF12847	chr18:10482575	22	-0.666481	0.000706836	0.0391315	chr18	10482574	10482576	10482575	10482323	10482832	1.04826e+07	-2.5
CTCF12877	chr18:11592100	26	-0.632518	0.000526028	0.0346016	chr18	11592099	11592101	11592100	11591951	11592460	1.15922e+07	-105.5
CTCF12883	chr18:11808247	22	-0.666858	0.000700128	0.0390039	chr18	11808246	11808248	11808247	11808166	11808381	1.18083e+07	-26.5
CTCF12961	chr18:13234159	19	-0.765982	0.000131574	0.0196197	chr18	13234158	13234160	13234159	13233922	13234231	1.32341e+07	82.5
CTCF12962	chr18:13287570	23	-0.633688	0.0011686	0.0483562	chr18	13287569	13287571	13287570	13287344	13287803	1.32876e+07	-3.5
CTCF12963	chr18:13410199	26	-0.601337	0.00115714	0.0482174	chr18	13410198	13410200	13410199	13409910	13410419	1.34102e+07	34.5
CTCF13390	chr18:35267625	23	-0.633666	0.00116918	0.04837	chr18	35267624	35267626	35267625	35267305	35267684	3.52675e+07	130.5
CTCF13390	chr18:35267647	24	-0.620502	0.0012164	0.0490979	chr18	35267646	35267648	35267647	35267305	35267684	3.52675e+07	152.5
CTCF13431	chr18:36456004	24	-0.639234	0.000771577	0.0406474	chr18	36456003	36456005	36456004	36455825	36456074	3.64559e+07	54.5
CTCF13509	chr18:40473855	25	-0.627518	0.000785718	0.040917	chr18	40473854	40473856	40473855	40473673	40473982	4.04738e+07	27.5
CTCF13580	chr18:45316380	24	-0.749891	2.45565e-05	0.0105014	chr18	45316379	45316381	45316380	45316197	45316446	4.53163e+07	58.5
CTCF13641	chr18:46682651	26	-0.731474	2.17975e-05	0.0100267	chr18	46682650	46682652	46682651	46682428	46682937	4.66827e+07	-31.5
CTCF13641	chr18:46682762	26	-0.613646	0.000856027	0.0425658	chr18	46682761	46682763	46682762	46682428	46682937	4.66827e+07	79.5
CTCF13642	chr18:46715268	20	-0.704599	0.000523246	0.0345126	chr18	46715267	46715269	46715268	46715073	46715582	4.67153e+07	-59.5
CTCF13642	chr18:46715291	19	-0.701801	0.000810851	0.0414794	chr18	46715290	46715292	46715291	46715073	46715582	4.67153e+07	-36.5
CTCF13642	chr18:46715301	19	-0.743738	0.000262029	0.0259555	chr18	46715300	46715302	46715301	46715073	46715582	4.67153e+07	-26.5
CTCF13750	chr18:48997330	22	-0.668558	0.000670603	0.0383613	chr18	48997329	48997331	48997330	48997282	48997625	4.89975e+07	-123.5
CTCF13750	chr18:48997620	21	-0.751382	8.62726e-05	0.0166006	chr18	48997619	48997621	48997620	48997282	48997625	4.89975e+07	166.5
CTCF13862	chr18:52007334	26	-0.677355	0.000144118	0.0204221	chr18	52007333	52007335	52007334	52007159	52007468	5.20073e+07	20.5
CTCF14042	chr18:59096221	22	-0.654802	0.000943275	0.0443459	chr18	59096220	59096222	59096221	59096118	59096427	5.90963e+07	-51.5
CTCF14304	chr18:72935945	24	-0.744658	3.00221e-05	0.0111789	chr18	72935944	72935946	72935945	72935810	72936079	7.29359e+07	0.5
CTCF14322	chr18:74163124	23	-0.642434	0.000948129	0.0444105	chr18	74163123	74163125	74163124	74163048	74163317	7.41632e+07	-58.5
CTCF14489	chr18:79517658	24	-0.632862	0.000903762	0.0435871	chr18	79517657	79517659	79517658	79517258	79517767	7.95175e+07	145.5
CTCF14494	chr18:79627014	17	-0.770553	0.000294886	0.0271137	chr18	79627013	79627015	79627014	79626984	79627153	7.96271e+07	-54.5
CTCF14494	chr18:79627049	16	-0.872515	1.04081e-05	0.00774701	chr18	79627048	79627050	79627049	79626984	79627153	7.96271e+07	-19.5
CTCF14494	chr18:79627071	16	-0.737466	0.00111301	0.0474102	chr18	79627070	79627072	79627071	79626984	79627153	7.96271e+07	2.5
CTCF14494	chr18:79627090	19	-0.704127	0.000765411	0.0405003	chr18	79627089	79627091	79627090	79626984	79627153	7.96271e+07	21.5
CTCF54412	chr19:1070773	18	-0.729773	0.000586681	0.0360941	chr19	1070772	1070774	1070773	1070678	1070921	1.0708e+06	-26.5
CTCF54412	chr19:1070811	17	-0.773342	0.000271417	0.0262935	chr19	1070810	1070812	1070811	1070678	1070921	1.0708e+06	11.5
CTCF54425	chr19:1168781	13	-0.828258	0.000469854	0.0330179	chr19	1168780	1168782	1168781	1168694	1169069	1.16888e+06	-100.5
CTCF54614	chr19:2602383	17	-0.738198	0.000715547	0.0393246	chr19	2602382	2602384	2602383	2602322	2602697	2.60251e+06	-126.5
CTCF54640	chr19:2867354	18	-0.748189	0.000355617	0.0295315	chr19	2867353	2867355	2867354	2867266	2867441	2.86735e+06	0.5
CTCF54640	chr19:2867412	17	-0.738444	0.000711064	0.0392365	chr19	2867411	2867413	2867412	2867266	2867441	2.86735e+06	58.5
CTCF54656	chr19:3057665	16	-0.755882	0.0010695	0.0465957	chr19	3057664	3057666	3057665	3057320	3057695	3.05751e+06	157.5
CTCF54674	chr19:3253568	22	-0.780987	1.78971e-05	0.00941163	chr19	3253567	3253569	3253568	3253102	3253611	3.25336e+06	211.5
CTCF54793	chr19:4518521	15	-0.752458	0.00120905	0.0489932	chr19	4518520	4518522	4518521	4518346	4518721	4.51853e+06	-12.5
CTCF54861	chr19:5335825	22	-0.676654	0.000544147	0.0351275	chr19	5335824	5335826	5335825	5335607	5336321	5335964	-139
CTCF54861	chr19:5335877	21	-0.677073	0.000748252	0.0401121	chr19	5335876	5335878	5335877	5335607	5336321	5335964	-87
CTCF54861	chr19:5335882	20	-0.67044	0.00121661	0.0490979	chr19	5335881	5335883	5335882	5335607	5336321	5335964	-82
CTCF54921	chr19:6168309	25	-0.620504	0.000935319	0.0441942	chr19	6168308	6168310	6168309	6167770	6168563	6.16817e+06	142.5
CTCF55081	chr19:8480921	21	-0.674472	0.000798238	0.0411494	chr19	8480920	8480922	8480921	8480626	8481045	8.48084e+06	85.5
CTCF55081	chr19:8480983	23	-0.633712	0.00116791	0.0483562	chr19	8480982	8480984	8480983	8480626	8481045	8.48084e+06	147.5
CTCF55157	chr19:10245417	25	-0.621341	0.000916259	0.0438317	chr19	10245416	10245418	10245417	10245399	10245642	1.02455e+07	-103.5
CTCF55171	chr19:10335969	13	-0.795049	0.00116045	0.0482738	chr19	10335968	10335970	10335969	10335721	10336030	1.03359e+07	93.5
CTCF55302	chr19:11584213	24	-0.729371	5.25978e-05	0.0135699	chr19	11584212	11584214	11584213	11584129	11584638	1.15844e+07	-170.5
CTCF55394	chr19:12873319	18	-0.712442	0.000907786	0.0436519	chr19	12873318	12873320	12873319	12873190	12873565	1.28734e+07	-58.5
CTCF55394	chr19:12873331	19	-0.690957	0.00105383	0.0463007	chr19	12873330	12873332	12873331	12873190	12873565	1.28734e+07	-46.5
CTCF55595	chr19:15266194	18	-0.702843	0.0011412	0.0479091	chr19	15266193	15266195	15266194	15265974	15266217	1.52661e+07	98.5
CTCF55683	chr19:16594947	23	-0.655114	0.000692145	0.0387892	chr19	16594946	16594948	16594947	16594926	16595169	1.6595e+07	-100.5
CTCF55777	chr19:17689658	24	-0.656223	0.000497315	0.0337991	chr19	17689657	17689659	17689658	17689329	17689838	1.76896e+07	74.5
CTCF55814	chr19:18098759	21	-0.674683	0.00079408	0.0410975	chr19	18098758	18098760	18098759	18098616	18099125	1.80989e+07	-111.5
CTCF55841	chr19:18288026	14	-0.811882	0.000420974	0.0315085	chr19	18288025	18288027	18288026	18287864	18288207	1.8288e+07	-9.5
CTCF55841	chr19:18288035	14	-0.815385	0.000623627	0.0371965	chr19	18288034	18288036	18288035	18287864	18288207	1.8288e+07	-0.5
CTCF55841	chr19:18288046	14	-0.873488	4.48267e-05	0.012898	chr19	18288045	18288047	18288046	18287864	18288207	1.8288e+07	10.5
CTCF55975	chr19:19461020	18	-0.725865	0.000649163	0.0378394	chr19	19461019	19461021	19461020	19460647	19461203	19460925	95
CTCF55975	chr19:19461024	18	-0.71281	0.000899692	0.043517	chr19	19461023	19461025	19461024	19460647	19461203	19460925	99
CTCF55989	chr19:19638101	12	0.840632	0.000615569	0.0370221	chr19	19638100	19638102	19638101	19637871	19638380	1.96381e+07	-24.5
CTCF55989	chr19:19638193	11	0.91572	7.58451e-05	0.0157196	chr19	19638192	19638194	19638193	19637871	19638380	1.96381e+07	67.5
CTCF56047	chr19:23183447	24	-0.61952	0.00124479	0.0496414	chr19	23183446	23183448	23183447	23183204	23183713	2.31835e+07	-11.5
CTCF56064	chr19:23855719	26	-0.60685	0.00101255	0.0455269	chr19	23855718	23855720	23855719	23855604	23856113	2.38559e+07	-139.5
CTCF56064	chr19:23856090	24	-0.628074	0.00101549	0.0455987	chr19	23856089	23856091	23856090	23855604	23856113	2.38559e+07	231.5
CTCF56064	chr19:23856111	26	-0.61333	0.000862802	0.0426991	chr19	23856110	23856112	23856111	23855604	23856113	2.38559e+07	252.5
CTCF56075	chr19:27379631	24	-0.640804	0.000741696	0.0399882	chr19	27379630	27379632	27379631	27379403	27379858	2.73796e+07	0.5
CTCF56116	chr19:29056327	22	-0.65527	0.000932654	0.0441596	chr19	29056326	29056328	29056327	29056246	29056461	2.90564e+07	-26.5
CTCF56133	chr19:29453873	26	-0.648734	0.000337288	0.0287786	chr19	29453872	29453874	29453873	29453482	29454203	2.94538e+07	30.5
CTCF56133	chr19:29453963	25	-0.747354	1.76297e-05	0.00936021	chr19	29453962	29453964	29453963	29453482	29454203	2.94538e+07	120.5
CTCF56133	chr19:29454119	23	-0.66782	0.000497623	0.0337991	chr19	29454118	29454120	29454119	29453482	29454203	2.94538e+07	276.5
CTCF56182	chr19:30156926	21	-0.727695	0.000184921	0.0226449	chr19	30156925	30156927	30156926	30156901	30157116	3.0157e+07	-82.5
CTCF56182	chr19:30156937	22	-0.782338	1.69259e-05	0.00927223	chr19	30156936	30156938	30156937	30156901	30157116	3.0157e+07	-71.5
CTCF56187	chr19:30344827	23	-0.641286	0.000974858	0.0448114	chr19	30344826	30344828	30344827	30344810	30345165	3.0345e+07	-160.5
CTCF56187	chr19:30344890	26	-0.63896	0.000442221	0.0322107	chr19	30344889	30344891	30344890	30344810	30345165	3.0345e+07	-97.5
CTCF56273	chr19:32871122	18	-0.791731	9.04191e-05	0.016965	chr19	32871121	32871123	32871122	32871117	32871426	3.28713e+07	-149.5
CTCF56273	chr19:32871154	18	-0.806818	5.21426e-05	0.0135262	chr19	32871153	32871155	32871154	32871117	32871426	3.28713e+07	-117.5
CTCF56342	chr19:34033113	26	-0.678226	0.000140234	0.0202192	chr19	34033112	34033114	34033113	34033001	34033216	3.40331e+07	4.5
CTCF56411	chr19:35282255	21	-0.725329	0.000198711	0.0232616	chr19	35282254	35282256	35282255	35282070	35282545	3.52823e+07	-52.5
CTCF56411	chr19:35282273	21	-0.693282	0.000492836	0.0336843	chr19	35282272	35282274	35282273	35282070	35282545	3.52823e+07	-34.5
CTCF56411	chr19:35282359	20	-0.756082	0.000115005	0.0187508	chr19	35282358	35282360	35282359	35282070	35282545	3.52823e+07	51.5
CTCF56411	chr19:35282401	21	-0.721302	0.000224226	0.0244975	chr19	35282400	35282402	35282401	35282070	35282545	3.52823e+07	93.5
CTCF56411	chr19:35282479	18	-0.774794	0.000159522	0.0212587	chr19	35282478	35282480	35282479	35282070	35282545	3.52823e+07	171.5
CTCF56411	chr19:35282506	19	-0.742757	0.000269685	0.0262002	chr19	35282505	35282507	35282506	35282070	35282545	3.52823e+07	198.5
CTCF56518	chr19:37813425	25	-0.623557	0.000867436	0.0427629	chr19	37813424	37813426	37813425	37813278	37813787	3.78135e+07	-107.5
CTCF56592	chr19:38695321	21	-0.657784	0.00119148	0.0487298	chr19	38695320	38695322	38695321	38695155	38695498	3.86953e+07	-5.5
CTCF56595	chr19:38711753	17	-0.720246	0.00111067	0.0473874	chr19	38711752	38711754	38711753	38711736	38711979	3.87119e+07	-104.5
CTCF56595	chr19:38711835	16	-0.800297	0.000196684	0.0231522	chr19	38711834	38711836	38711835	38711736	38711979	3.87119e+07	-22.5
CTCF56595	chr19:38711947	17	-0.724482	0.0010042	0.0454394	chr19	38711946	38711948	38711947	38711736	38711979	3.87119e+07	89.5
CTCF56595	chr19:38711953	19	-0.689504	0.0010906	0.0469731	chr19	38711952	38711954	38711953	38711736	38711979	3.87119e+07	95.5
CTCF56605	chr19:38838558	20	-0.74303	0.00017447	0.0221028	chr19	38838557	38838559	38838558	38838295	38838564	3.88384e+07	128.5
CTCF56850	chr19:41878593	24	-0.750708	2.37886e-05	0.0103029	chr19	41878592	41878594	41878593	41878568	41878798	41878683	-90
CTCF56940	chr19:42742077	21	-0.800262	1.3265e-05	0.00829426	chr19	42742076	42742078	42742077	42741983	42742625	42742304	-227
CTCF57373	chr19:48568514	21	-0.710248	0.000309204	0.0276933	chr19	48568513	48568515	48568514	48568479	48568722	4.85686e+07	-86.5
CTCF57373	chr19:48568561	17	-0.767068	0.000326563	0.028298	chr19	48568560	48568562	48568561	48568479	48568722	4.85686e+07	-39.5
CTCF57408	chr19:48869321	22	-0.658282	0.000866664	0.0427477	chr19	48869320	48869322	48869321	48869081	48869590	4.88693e+07	-14.5
CTCF57411	chr19:48891754	25	-0.6392	0.00058226	0.0359954	chr19	48891753	48891755	48891754	48891397	48891906	4.88917e+07	102.5
CTCF57507	chr19:49746757	15	0.869964	2.49201e-05	0.0105666	chr19	49746756	49746758	49746757	49746325	49747050	4.97467e+07	69.5
CTCF57584	chr19:50496723	13	-0.828061	0.000472632	0.0331002	chr19	50496722	50496724	50496723	50496695	50497154	5.04969e+07	-201.5
CTCF57716	chr19:52691946	23	-0.761388	2.44617e-05	0.0105014	chr19	52691945	52691947	52691946	52691787	52692296	5.2692e+07	-95.5
CTCF57716	chr19:52692167	22	-0.702321	0.000268463	0.0261783	chr19	52692166	52692168	52692167	52691787	52692296	5.2692e+07	125.5
CTCF57909	chr19:56211911	25	-0.709716	7.08895e-05	0.0154875	chr19	56211910	56211912	56211911	56211777	56212026	5.62119e+07	9.5
CTCF57909	chr19:56211943	25	-0.669819	0.000249693	0.0254867	chr19	56211942	56211944	56211943	56211777	56212026	5.62119e+07	41.5
CTCF57927	chr19:56538270	21	-0.815788	6.56181e-06	0.00664771	chr19	56538269	56538271	56538270	56538248	56538617	5.65384e+07	-162.5
CTCF57927	chr19:56538277	20	-0.752033	0.000131226	0.0196095	chr19	56538276	56538278	56538277	56538248	56538617	5.65384e+07	-155.5
CTCF42221	chr2:1891298	22	-0.685876	0.000425536	0.0316845	chr2	1891297	1891299	1891298	1891263	1891478	1.89137e+06	-72.5
CTCF42221	chr2:1891381	24	-0.737873	3.86864e-05	0.0122879	chr2	1891380	1891382	1891381	1891263	1891478	1.89137e+06	10.5
CTCF42221	chr2:1891419	25	-0.629452	0.000748315	0.0401121	chr2	1891418	1891420	1891419	1891263	1891478	1.89137e+06	48.5
CTCF42303	chr2:4401125	24	-0.654175	0.0005251	0.0345682	chr2	4401124	4401126	4401125	4400872	4401381	4.40113e+06	-1.5
CTCF42377	chr2:7659967	25	-0.634175	0.00066334	0.0382223	chr2	7659966	7659968	7659967	7659482	7659991	7.65974e+06	230.5
CTCF42409	chr2:8543136	22	-0.723368	0.000142199	0.0203084	chr2	8543135	8543137	8543136	8542960	8543670	8543315	-179
CTCF42538	chr2:10467175	25	-0.642417	0.000534969	0.0348616	chr2	10467174	10467176	10467175	10466891	10467200	1.0467e+07	129.5
CTCF42538	chr2:10467199	25	-0.61047	0.00119175	0.0487298	chr2	10467198	10467200	10467199	10466891	10467200	1.0467e+07	153.5
CTCF42574	chr2:11142463	23	-0.650358	0.000780144	0.0407892	chr2	11142462	11142464	11142463	11142448	11142663	1.11426e+07	-92.5
CTCF42672	chr2:13483516	25	-0.631782	0.000705297	0.0391315	chr2	13483515	13483517	13483516	13483487	13483862	1.34837e+07	-158.5
CTCF42694	chr2:15147143	25	-0.634964	0.000650008	0.0378608	chr2	15147142	15147144	15147143	15147023	15147238	1.51471e+07	12.5
CTCF42713	chr2:15808338	16	-0.740033	0.00104688	0.0461436	chr2	15808337	15808339	15808338	15808318	15808487	1.58084e+07	-64.5
CTCF42733	chr2:16635972	26	-0.670886	0.000176042	0.022144	chr2	16635971	16635973	16635972	16635685	16636194	1.66359e+07	32.5
CTCF42820	chr2:19801738	25	-0.6399	0.000571665	0.0356983	chr2	19801737	19801739	19801738	19801734	19801949	1.98018e+07	-103.5
CTCF42878	chr2:20625799	25	-0.695745	0.000112672	0.0185685	chr2	20625798	20625800	20625799	20625782	20626151	2.0626e+07	-167.5
CTCF42878	chr2:20625808	25	-0.640682	0.000560036	0.035481	chr2	20625807	20625809	20625808	20625782	20626151	2.0626e+07	-158.5
CTCF42878	chr2:20625827	25	-0.652268	0.000410289	0.0312295	chr2	20625826	20625828	20625827	20625782	20626151	2.0626e+07	-139.5
CTCF42878	chr2:20626013	26	-0.66062	0.000239506	0.0250183	chr2	20626012	20626014	20626013	20625782	20626151	2.0626e+07	46.5
CTCF42878	chr2:20626032	26	-0.613332	0.000862765	0.0426991	chr2	20626031	20626033	20626032	20625782	20626151	2.0626e+07	65.5
CTCF43075	chr2:26458895	22	-0.674993	0.000568272	0.0356414	chr2	26458894	26458896	26458895	26458678	26458987	2.64588e+07	62.5
CTCF43266	chr2:30346794	23	-0.659417	0.000620024	0.0371269	chr2	30346793	30346795	30346794	30346649	30347108	3.03469e+07	-84.5
CTCF43266	chr2:30346912	22	-0.645729	0.00117075	0.0483987	chr2	30346911	30346913	30346912	30346649	30347108	3.03469e+07	33.5
CTCF43301	chr2:31193047	17	-0.71499	0.00125555	0.0498324	chr2	31193046	31193048	31193047	31193027	31193536	3.11933e+07	-234.5
CTCF43301	chr2:31193263	23	-0.63434	0.00115076	0.0481184	chr2	31193262	31193264	31193263	31193027	31193536	3.11933e+07	-18.5
CTCF43301	chr2:31193288	24	-0.62114	0.00119825	0.0488058	chr2	31193287	31193289	31193288	31193027	31193536	3.11933e+07	6.5
CTCF43322	chr2:31762203	24	-0.696535	0.000156199	0.0210623	chr2	31762202	31762204	31762203	31762124	31762433	3.17623e+07	-75.5
CTCF43383	chr2:34261764	23	-0.634781	0.00113883	0.0478875	chr2	34261763	34261765	34261764	34261702	34262211	3.4262e+07	-192.5
CTCF43491	chr2:38074918	14	-0.784143	0.000900858	0.0435258	chr2	38074917	38074919	38074918	38074863	38075218	3.8075e+07	-122.5
CTCF43491	chr2:38075126	15	-0.763182	0.000932582	0.0441596	chr2	38075125	38075127	38075126	38074863	38075218	3.8075e+07	85.5
CTCF43491	chr2:38075139	15	-0.8009	0.000333158	0.0286004	chr2	38075138	38075140	38075139	38074863	38075218	3.8075e+07	98.5
CTCF43505	chr2:38431258	25	-0.64305	0.000526074	0.0346016	chr2	38431257	38431259	38431258	38430744	38431618	38431181	77
CTCF43523	chr2:38716276	26	-0.619414	0.00074007	0.0399636	chr2	38716275	38716277	38716276	38716189	38716432	3.87163e+07	-34.5
CTCF43702	chr2:43269274	23	-0.676901	0.000389332	0.0306544	chr2	43269273	43269275	43269274	43269133	43269376	4.32693e+07	19.5
CTCF43942	chr2:47658835	25	-0.608629	0.00124482	0.0496414	chr2	47658834	47658836	47658835	47658727	47659293	47659010	-175
CTCF43942	chr2:47658974	24	-0.676402	0.000284691	0.0267229	chr2	47658973	47658975	47658974	47658727	47659293	47659010	-36
CTCF43998	chr2:50489343	23	-0.688957	0.000277393	0.0264648	chr2	50489342	50489344	50489343	50489091	50489808	5.04894e+07	-106.5
CTCF44632	chr2:70336723	17	-0.716565	0.00121059	0.0489932	chr2	70336722	70336724	70336723	70336651	70336820	7.03367e+07	-12.5
CTCF44712	chr2:71597177	21	-0.656443	0.00122918	0.0493314	chr2	71597176	71597178	71597177	71597121	71597336	7.15972e+07	-51.5
CTCF44935	chr2:76080379	23	-0.63288	0.00119099	0.0487298	chr2	76080378	76080380	76080379	76080187	76080496	7.60803e+07	37.5
CTCF44944	chr2:77104686	25	-0.689537	0.000137316	0.0200474	chr2	77104685	77104687	77104686	77104567	77104816	7.71047e+07	-5.5
CTCF44959	chr2:78542203	18	-0.719261	0.000767386	0.0405727	chr2	78542202	78542204	78542203	78542143	78542298	7.85422e+07	-17.5
CTCF45025	chr2:83782215	24	-0.646689	0.000638395	0.0375566	chr2	83782214	83782216	83782215	83782195	83782538	8.37824e+07	-151.5
CTCF45025	chr2:83782313	23	-0.637804	0.00105992	0.046434	chr2	83782312	83782314	83782313	83782195	83782538	8.37824e+07	-53.5
CTCF45080	chr2:85288775	25	-0.693493	0.00012112	0.0190755	chr2	85288774	85288776	85288775	85288742	85289011	8.52889e+07	-101.5
CTCF45247	chr2:90390948	22	-0.646311	0.00115487	0.0481724	chr2	90390947	90390949	90390948	90390833	90391188	9.0391e+07	-62.5
CTCF45248	chr2:94209099	25	-0.637246	0.000612704	0.0369706	chr2	94209098	94209100	94209099	94208875	94209244	9.42091e+07	39.5
CTCF45248	chr2:94209110	24	-0.62776	0.00102322	0.0457473	chr2	94209109	94209111	94209110	94208875	94209244	9.42091e+07	50.5
CTCF45256	chr2:94960866	25	-0.650734	0.000427859	0.0317857	chr2	94960865	94960867	94960866	94960851	94961066	9.4961e+07	-92.5
CTCF45258	chr2:94998054	22	-0.794904	9.88068e-06	0.00761601	chr2	94998053	94998055	94998054	94998037	94998456	9.49982e+07	-192.5
CTCF45258	chr2:94998294	11	-0.853881	0.000822555	0.0418052	chr2	94998293	94998295	94998294	94998037	94998456	9.49982e+07	47.5
CTCF45484	chr2:100237947	19	-0.689504	0.0010906	0.0469731	chr2	100237946	100237948	100237947	100237655	100238164	1.00238e+08	37.5
CTCF45495	chr2:100441106	22	-0.836594	1.22509e-06	0.00316504	chr2	100441105	100441107	100441106	100441086	100441329	1.00441e+08	-101.5
CTCF45614	chr2:103008740	24	-0.639932	0.000758164	0.0403132	chr2	103008739	103008741	103008740	103008663	103008878	1.03009e+08	-30.5
CTCF45614	chr2:103008746	25	-0.649981	0.000436721	0.0320289	chr2	103008745	103008747	103008746	103008663	103008878	1.03009e+08	-24.5
CTCF45614	chr2:103008860	23	-0.653323	0.000724222	0.0395931	chr2	103008859	103008861	103008860	103008663	103008878	1.03009e+08	89.5
CTCF45718	chr2:106797637	22	-0.70188	0.000271904	0.0263004	chr2	106797636	106797638	106797637	106797585	106797800	1.06798e+08	-55.5
CTCF45751	chr2:108383475	22	-0.699096	0.000294534	0.0271126	chr2	108383474	108383476	108383475	108382984	108383712	108383348	127
CTCF45776	chr2:109028378	23	-0.697008	0.000219232	0.0242336	chr2	109028377	109028379	109028378	109028326	109028635	1.09028e+08	-102.5
CTCF45776	chr2:109028450	24	-0.711053	9.82886e-05	0.0174793	chr2	109028449	109028451	109028450	109028326	109028635	1.09028e+08	-30.5
CTCF45827	chr2:110741819	22	-0.679288	0.000507679	0.0340777	chr2	110741818	110741820	110741819	110741729	110742084	1.10742e+08	-87.5
CTCF45925	chr2:112936424	21	-0.783486	2.65935e-05	0.0108018	chr2	112936423	112936425	112936424	112936031	112936510	1.12936e+08	153.5
CTCF45925	chr2:112936455	21	-0.755369	7.52632e-05	0.0156648	chr2	112936454	112936456	112936455	112936031	112936510	1.12936e+08	184.5
CTCF46137	chr2:120465958	19	-0.690112	0.0010751	0.0466857	chr2	120465957	120465959	120465958	120465703	120466012	1.20466e+08	100.5
CTCF46142	chr2:120519537	19	-0.687536	0.00114212	0.0479242	chr2	120519536	120519538	120519537	120519477	120519692	1.2052e+08	-47.5
CTCF46243	chr2:124485843	25	-0.661269	0.000319301	0.0280434	chr2	124485842	124485844	124485843	124485719	124486028	1.24486e+08	-30.5
CTCF46255	chr2:125656384	23	-0.651002	0.000767695	0.0405728	chr2	125656383	125656385	125656384	125656166	125656675	1.25656e+08	-36.5
CTCF46294	chr2:127084204	23	-0.652658	0.000736468	0.0398971	chr2	127084203	127084205	127084204	127084006	127084381	1.27084e+08	10.5
CTCF46294	chr2:127084210	23	-0.685446	0.00030667	0.0276042	chr2	127084209	127084211	127084210	127084006	127084381	1.27084e+08	16.5
CTCF46363	chr2:128305385	23	-0.677053	0.000387717	0.0305962	chr2	128305384	128305386	128305385	128305273	128305516	1.28305e+08	-9.5
CTCF46549	chr2:134489959	25	-0.665126	0.000286046	0.0267484	chr2	134489958	134489960	134489959	134489916	134490425	1.3449e+08	-211.5
CTCF46549	chr2:134489981	26	-0.658912	0.00025181	0.0255673	chr2	134489980	134489982	134489981	134489916	134490425	1.3449e+08	-189.5
CTCF46549	chr2:134490219	22	-0.65713	0.000891413	0.0433383	chr2	134490218	134490220	134490219	134489916	134490425	1.3449e+08	48.5
CTCF46986	chr2:156320735	15	-0.775831	0.000674726	0.0384217	chr2	156320734	156320736	156320735	156320642	156321021	1.56321e+08	-96.5
CTCF47034	chr2:158173022	23	-0.645953	0.000870054	0.0428038	chr2	158173021	158173023	158173022	158172832	158173141	1.58173e+08	35.5
CTCF47152	chr2:162266375	23	-0.663612	0.000556028	0.0354641	chr2	162266374	162266376	162266375	162266362	162266717	1.62267e+08	-164.5
CTCF47263	chr2:166934923	24	-0.70409	0.000123155	0.0191934	chr2	166934922	166934924	166934923	166934843	166935152	1.66935e+08	-74.5
CTCF47263	chr2:166935019	22	-0.665348	0.000727291	0.0396821	chr2	166935018	166935020	166935019	166934843	166935152	1.66935e+08	21.5
CTCF47355	chr2:170292636	24	-0.722442	6.70114e-05	0.0151349	chr2	170292635	170292637	170292636	170292405	170292914	1.70293e+08	-23.5
CTCF47586	chr2:175630992	23	-0.715134	0.000125473	0.0192944	chr2	175630991	175630993	175630992	175630931	175631103	175631017	-25
CTCF47626	chr2:176701966	25	-0.639431	0.000578741	0.0359419	chr2	176701965	176701967	176701966	176701904	176702413	1.76702e+08	-192.5
CTCF48025	chr2:193111812	23	-0.640397	0.000995981	0.045278	chr2	193111811	193111813	193111812	193111660	193112039	1.93112e+08	-37.5
CTCF48093	chr2:196601608	20	-0.732076	0.000243043	0.0251969	chr2	196601607	196601609	196601608	196601543	196601758	1.96602e+08	-42.5
CTCF48093	chr2:196601665	21	-0.709246	0.000318113	0.0279745	chr2	196601664	196601666	196601665	196601543	196601758	1.96602e+08	14.5
CTCF48093	chr2:196601688	22	-0.67553	0.000560363	0.035481	chr2	196601687	196601689	196601688	196601543	196601758	1.96602e+08	37.5
CTCF48140	chr2:198118736	25	-0.64228	0.000536919	0.0349118	chr2	198118735	198118737	198118736	198118453	198118962	1.98119e+08	28.5
CTCF48180	chr2:199682316	25	-0.751061	1.5175e-05	0.00878718	chr2	199682315	199682317	199682316	199682013	199682721	199682367	-51
CTCF48234	chr2:200967026	25	-0.730918	3.32856e-05	0.0116556	chr2	200967025	200967027	200967026	200966858	200967101	2.00967e+08	46.5
CTCF48234	chr2:200967047	24	-0.665071	0.000391391	0.0306737	chr2	200967046	200967048	200967047	200966858	200967101	2.00967e+08	67.5
CTCF48349	chr2:204221107	23	-0.701286	0.000192878	0.0230191	chr2	204221106	204221108	204221107	204221002	204221245	2.04221e+08	-16.5
CTCF48358	chr2:204891910	25	-0.608329	0.00125369	0.0497894	chr2	204891909	204891911	204891910	204891800	204892309	2.04892e+08	-144.5
CTCF48389	chr2:205949063	22	-0.675906	0.000554896	0.0354406	chr2	205949062	205949064	205949063	205948958	205949267	2.05949e+08	-49.5
CTCF48389	chr2:205949105	24	-0.692324	0.000177781	0.0222096	chr2	205949104	205949106	205949105	205948958	205949267	2.05949e+08	-7.5
CTCF48389	chr2:205949129	24	-0.714068	8.89655e-05	0.016831	chr2	205949128	205949130	205949129	205948958	205949267	2.05949e+08	16.5
CTCF48389	chr2:205949156	24	-0.672768	0.000315745	0.0278656	chr2	205949155	205949157	205949156	205948958	205949267	2.05949e+08	43.5
CTCF48450	chr2:207771173	22	-0.646128	0.00115984	0.0482733	chr2	207771172	207771174	207771173	207771145	207771654	2.07771e+08	-226.5
CTCF48450	chr2:207771191	19	-0.741653	0.000278527	0.0265077	chr2	207771190	207771192	207771191	207771145	207771654	2.07771e+08	-208.5
CTCF48450	chr2:207771218	20	-0.705528	0.000510549	0.03414	chr2	207771217	207771219	207771218	207771145	207771654	2.07771e+08	-181.5
CTCF48450	chr2:207771267	22	-0.717152	0.000172547	0.0220153	chr2	207771266	207771268	207771267	207771145	207771654	2.07771e+08	-132.5
CTCF48450	chr2:207771277	22	-0.706249	0.000239417	0.0250183	chr2	207771276	207771278	207771277	207771145	207771654	2.07771e+08	-122.5
CTCF48450	chr2:207771290	22	-0.767187	3.09796e-05	0.0112194	chr2	207771289	207771291	207771290	207771145	207771654	2.07771e+08	-109.5
CTCF48654	chr2:216585051	24	-0.631764	0.000928415	0.0440575	chr2	216585050	216585052	216585051	216584898	216585073	2.16585e+08	65.5
CTCF48689	chr2:217557384	23	-0.664108	0.00054884	0.0353098	chr2	217557383	217557385	217557384	217557083	217557392	2.17557e+08	146.5
CTCF48827	chr2:219299898	17	0.798283	0.000122435	0.0191527	chr2	219299897	219299899	219299898	219299627	219300316	2.193e+08	-73.5
CTCF49017	chr2:225411688	24	-0.642733	0.000706354	0.0391315	chr2	225411687	225411689	225411688	225411555	225411761	225411658	30
CTCF49085	chr2:227579223	26	-0.636407	0.000473928	0.033129	chr2	227579222	227579224	227579223	227578679	227579387	227579033	190
CTCF49086	chr2:227601518	26	-0.729267	2.37444e-05	0.0103029	chr2	227601517	227601519	227601518	227601409	227601718	2.27602e+08	-45.5
CTCF49110	chr2:228983970	25	-0.620982	0.000924396	0.0439701	chr2	228983969	228983971	228983970	228983675	228984184	2.28984e+08	40.5
CTCF49132	chr2:229749068	26	-0.706224	5.53973e-05	0.0139082	chr2	229749067	229749069	229749068	229748871	229749380	2.29749e+08	-57.5
CTCF49192	chr2:231360689	17	-0.734646	0.000782679	0.0408689	chr2	231360688	231360690	231360689	231360479	231360988	2.31361e+08	-44.5
CTCF49507	chr2:237373004	25	-0.608395	0.00125173	0.0497782	chr2	237373003	237373005	237373004	237372825	237373040	2.37373e+08	71.5
CTCF49550	chr2:237735954	25	-0.7244	4.22983e-05	0.0126657	chr2	237735953	237735955	237735954	237735802	237736145	2.37736e+08	-19.5
CTCF49662	chr2:239309600	20	-0.700038	0.000589476	0.0361898	chr2	239309599	239309601	239309600	239309329	239309808	2.3931e+08	31.5
CTCF49727	chr2:240430170	19	-0.692444	0.0010173	0.0456339	chr2	240430169	240430171	240430170	240430010	240430319	2.4043e+08	5.5
CTCF49754	chr2:240760758	17	-0.724709	0.000998747	0.04534	chr2	240760757	240760759	240760758	240760635	240760944	2.40761e+08	-31.5
CTCF49834	chr2:241901849	22	-0.656675	0.00090136	0.0435266	chr2	241901848	241901850	241901849	241901809	241902152	2.41902e+08	-131.5
CTCF49834	chr2:241902046	21	-0.68303	0.000643717	0.0377307	chr2	241902045	241902047	241902046	241901809	241902152	2.41902e+08	65.5
CTCF49837	chr2:242016649	26	-0.63347	0.000512834	0.0341819	chr2	242016648	242016650	242016649	242016613	242016856	2.42017e+08	-85.5
CTCF49837	chr2:242016727	26	-0.653306	0.00029618	0.0271546	chr2	242016726	242016728	242016727	242016613	242016856	2.42017e+08	-7.5
CTCF49837	chr2:242016741	26	-0.684608	0.000114481	0.0187234	chr2	242016740	242016742	242016741	242016613	242016856	2.42017e+08	6.5
CTCF74670	chr20:603272	22	-0.649718	0.00106558	0.0465541	chr20	603271	603273	603272	603224	603733	603478	-206.5
CTCF74670	chr20:603538	22	-0.700624	0.000281919	0.0265976	chr20	603537	603539	603538	603224	603733	603478	59.5
CTCF74671	chr20:641680	25	-0.731369	3.27295e-05	0.0115062	chr20	641679	641681	641680	641555	641864	641710	-29.5
CTCF74671	chr20:641709	24	-0.726996	5.7197e-05	0.014081	chr20	641708	641710	641709	641555	641864	641710	-0.5
CTCF74671	chr20:641715	23	-0.665019	0.000535879	0.0348857	chr20	641714	641716	641715	641555	641864	641710	5.5
CTCF74690	chr20:952000	23	-0.711034	0.000142865	0.020354	chr20	951999	952001	952000	951834	952049	951942	58.5
CTCF74690	chr20:952005	22	-0.809512	5.03726e-06	0.00587501	chr20	952004	952006	952005	951834	952049	951942	63.5
CTCF74827	chr20:3232352	20	-0.708318	0.000474013	0.033129	chr20	3232351	3232353	3232352	3232154	3232463	3.23231e+06	43.5
CTCF74875	chr20:3924616	17	-0.834469	3.10883e-05	0.0112222	chr20	3924615	3924617	3924616	3924206	3924685	3.92445e+06	170.5
CTCF74890	chr20:4192613	21	-0.742272	0.000116772	0.0188551	chr20	4192612	4192614	4192613	4192598	4192847	4.19272e+06	-109.5
CTCF74950	chr20:5393451	24	-0.69646	0.000156562	0.0210722	chr20	5393450	5393452	5393451	5393280	5393455	5.39337e+06	83.5
CTCF74954	chr20:5484540	22	-0.665347	0.000727313	0.0396821	chr20	5484539	5484541	5484540	5484451	5484666	5.48456e+06	-18.5
CTCF74981	chr20:6056168	17	-0.723363	0.00103147	0.0458784	chr20	6056167	6056169	6056168	6056056	6056299	6.05618e+06	-9.5
CTCF75023	chr20:7714837	24	-0.680166	0.000255354	0.0257302	chr20	7714836	7714838	7714837	7714647	7714956	7.7148e+06	35.5
CTCF75128	chr20:11267442	22	-0.705221	0.000246743	0.0253687	chr20	11267441	11267443	11267442	11267435	11267678	1.12676e+07	-114.5
CTCF75249	chr20:16404457	23	-0.636027	0.00110573	0.0472948	chr20	16404456	16404458	16404457	16404184	16404493	1.64043e+07	118.5
CTCF75296	chr20:17823825	23	-0.634452	0.00114773	0.0480448	chr20	17823824	17823826	17823825	17823824	17824003	1.78239e+07	-88.5
CTCF75296	chr20:17823957	25	-0.624591	0.000845422	0.0422867	chr20	17823956	17823958	17823957	17823824	17824003	1.78239e+07	43.5
CTCF75356	chr20:19045508	23	-0.688274	0.000282891	0.0266347	chr20	19045507	19045509	19045508	19045343	19045686	1.90455e+07	-6.5
CTCF75492	chr20:23080622	25	-0.644603	0.000504787	0.0340069	chr20	23080621	23080623	23080622	23080372	23080851	2.30806e+07	10.5
CTCF75492	chr20:23080690	22	-0.670057	0.000645461	0.0377643	chr20	23080689	23080691	23080690	23080372	23080851	2.30806e+07	78.5
CTCF75492	chr20:23080693	22	-0.701328	0.000276266	0.0264317	chr20	23080692	23080694	23080693	23080372	23080851	2.30806e+07	81.5
CTCF75492	chr20:23080705	22	-0.690982	0.000369986	0.0300781	chr20	23080704	23080706	23080705	23080372	23080851	2.30806e+07	93.5
CTCF75492	chr20:23080766	23	-0.647178	0.000844196	0.0422867	chr20	23080765	23080767	23080766	23080372	23080851	2.30806e+07	154.5
CTCF75521	chr20:23507525	23	-0.786229	8.68729e-06	0.00729739	chr20	23507524	23507526	23507525	23507505	23507661	23507583	-58
CTCF75521	chr20:23507562	24	-0.646931	0.00063442	0.0374265	chr20	23507561	23507563	23507562	23507505	23507661	23507583	-21
CTCF75542	chr20:24112478	21	-0.662114	0.00107636	0.0466857	chr20	24112477	24112479	24112478	24112459	24112674	2.41126e+07	-88.5
CTCF75649	chr20:29445810	22	-0.816846	3.51418e-06	0.00507838	chr20	29445809	29445811	29445810	29445617	29445986	2.94458e+07	8.5
CTCF75649	chr20:29445818	22	-0.6987	0.000297882	0.0272333	chr20	29445817	29445819	29445818	29445617	29445986	2.94458e+07	16.5
CTCF75668	chr20:31454488	24	-0.635553	0.000845749	0.0422983	chr20	31454487	31454489	31454488	31454403	31454712	3.14546e+07	-69.5
CTCF75671	chr20:31493147	23	-0.730293	7.61199e-05	0.0157398	chr20	31493146	31493148	31493147	31493064	31493239	3.14932e+07	-4.5
CTCF75851	chr20:34529244	20	-0.693887	0.000689958	0.0387503	chr20	34529243	34529245	34529244	34528935	34529304	3.45291e+07	124.5
CTCF75975	chr20:36632773	16	-0.833091	6.14847e-05	0.0146575	chr20	36632772	36632774	36632773	36632611	36632827	36632719	54
CTCF75992	chr20:36882750	24	-0.7075	0.000110364	0.0183676	chr20	36882749	36882751	36882750	36882420	36882929	3.68827e+07	75.5
CTCF76037	chr20:37600505	25	-0.616362	0.00103472	0.0459102	chr20	37600504	37600506	37600505	37600355	37601069	37600712	-207
CTCF76115	chr20:38875589	24	-0.619008	0.0012598	0.0499086	chr20	38875588	38875590	38875589	38875262	38875737	3.88755e+07	89.5
CTCF76115	chr20:38875608	24	-0.731752	4.83174e-05	0.0132733	chr20	38875607	38875609	38875608	38875262	38875737	3.88755e+07	108.5
CTCF76115	chr20:38875692	22	-0.742069	7.69669e-05	0.0158383	chr20	38875691	38875693	38875692	38875262	38875737	3.88755e+07	192.5
CTCF76196	chr20:41063693	25	-0.757267	1.17378e-05	0.00801353	chr20	41063692	41063694	41063693	41063353	41063828	4.10636e+07	102.5
CTCF76374	chr20:45101269	20	-0.787058	3.83126e-05	0.0122879	chr20	45101268	45101270	45101269	45100952	45101295	4.51011e+07	145.5
CTCF76504	chr20:47013805	25	-0.679673	0.000186226	0.0226798	chr20	47013804	47013806	47013805	47013550	47014059	4.70138e+07	0.5
CTCF76560	chr20:48024981	24	-0.660431	0.000444199	0.0322194	chr20	48024980	48024982	48024981	48024887	48025461	48025174	-193
CTCF76685	chr20:50221851	22	-0.707345	0.000231815	0.0247664	chr20	50221850	50221852	50221851	50221430	50222157	5.02218e+07	57.5
CTCF76685	chr20:50222027	25	-0.665127	0.000286034	0.0267484	chr20	50222026	50222028	50222027	50221430	50222157	5.02218e+07	233.5
CTCF76708	chr20:50379059	23	-0.729476	7.82632e-05	0.0158636	chr20	50379058	50379060	50379059	50379024	50379603	5.03793e+07	-254.5
CTCF76772	chr20:51173408	25	-0.635734	0.000637203	0.0375232	chr20	51173407	51173409	51173408	51172768	51173495	5.11731e+07	276.5
CTCF76777	chr20:51313888	24	-0.628758	0.000998835	0.04534	chr20	51313887	51313889	51313888	51313688	51313903	5.13138e+07	92.5
CTCF76853	chr20:53226716	25	-0.615948	0.00104513	0.0461377	chr20	53226715	53226717	53226716	53226592	53227101	5.32268e+07	-130.5
CTCF76866	chr20:53613034	24	-0.652449	0.000549549	0.0353344	chr20	53613033	53613035	53613034	53612777	53613487	53613132	-98
CTCF77005	chr20:57426277	24	-0.720977	7.04672e-05	0.015448	chr20	57426276	57426278	57426277	57426172	57426421	5.74263e+07	-19.5
CTCF77016	chr20:57476134	22	-0.685417	0.00043086	0.0318837	chr20	57476133	57476135	57476134	57475937	57476412	5.74762e+07	-40.5
CTCF77016	chr20:57476153	23	-0.746844	4.24362e-05	0.0126984	chr20	57476152	57476154	57476153	57475937	57476412	5.74762e+07	-21.5
CTCF77016	chr20:57476262	24	-0.646061	0.000648791	0.0378394	chr20	57476261	57476263	57476262	57475937	57476412	5.74762e+07	87.5
CTCF77035	chr20:57619229	23	-0.784112	9.53762e-06	0.00752784	chr20	57619228	57619230	57619229	57619217	57619726	5.76195e+07	-242.5
CTCF77035	chr20:57619327	23	-0.707571	0.000159157	0.0212565	chr20	57619326	57619328	57619327	57619217	57619726	5.76195e+07	-144.5
CTCF77035	chr20:57619487	22	-0.702062	0.000270483	0.0262474	chr20	57619486	57619488	57619487	57619217	57619726	5.76195e+07	15.5
CTCF77035	chr20:57619604	24	-0.704398	0.00012195	0.019145	chr20	57619603	57619605	57619604	57619217	57619726	5.76195e+07	132.5
CTCF77035	chr20:57619615	26	-0.698323	7.27536e-05	0.0155055	chr20	57619614	57619616	57619615	57619217	57619726	5.76195e+07	143.5
CTCF77035	chr20:57619643	26	-0.701334	6.5642e-05	0.0150501	chr20	57619642	57619644	57619643	57619217	57619726	5.76195e+07	171.5
CTCF77035	chr20:57619655	26	-0.706124	5.55925e-05	0.0139199	chr20	57619654	57619656	57619655	57619217	57619726	5.76195e+07	183.5
CTCF77035	chr20:57619659	26	-0.66929	0.000184814	0.0226449	chr20	57619658	57619660	57619659	57619217	57619726	5.76195e+07	187.5
CTCF77054	chr20:57998508	25	-0.624352	0.000850463	0.0423989	chr20	57998507	57998509	57998508	57998360	57998609	5.79985e+07	23.5
CTCF77080	chr20:58471609	22	-0.651361	0.00102464	0.045781	chr20	58471608	58471610	58471609	58471468	58471643	5.84716e+07	53.5
CTCF77095	chr20:58847387	22	-0.681279	0.000481536	0.0333882	chr20	58847386	58847388	58847387	58847252	58847501	5.88474e+07	10.5
CTCF77168	chr20:60420044	25	-0.612716	0.00112962	0.0476699	chr20	60420043	60420045	60420044	60419929	60420198	6.04201e+07	-19.5
CTCF77174	chr20:60936273	26	-0.645891	0.000365286	0.0298804	chr20	60936272	60936274	60936273	60936082	60936297	6.09362e+07	83.5
CTCF77218	chr20:62096892	20	-0.6727	0.00115436	0.0481651	chr20	62096891	62096893	62096892	62096811	62097120	6.2097e+07	-73.5
CTCF77231	chr20:62214306	20	-0.69729	0.000632718	0.0373979	chr20	62214305	62214307	62214306	62214184	62214399	6.22143e+07	14.5
CTCF77296	chr20:62727803	18	-0.74858	0.000351697	0.0293553	chr20	62727802	62727804	62727803	62727534	62728417	6.2728e+07	-172.5
CTCF77296	chr20:62728208	11	-0.927273	0	0	chr20	62728207	62728209	62728208	62727534	62728417	6.2728e+07	232.5
CTCF77339	chr20:63099620	20	-0.676231	0.00106246	0.0464866	chr20	63099619	63099621	63099620	63099417	63099632	6.30995e+07	95.5
CTCF77342	chr20:63157743	21	-0.696675	0.000450081	0.0324359	chr20	63157742	63157744	63157743	63157381	63157890	6.31576e+07	107.5
CTCF77342	chr20:63157774	23	-0.676573	0.000392862	0.0306774	chr20	63157773	63157775	63157774	63157381	63157890	6.31576e+07	138.5
CTCF77360	chr20:63278780	23	0.653799	0.000715581	0.0393246	chr20	63278779	63278781	63278780	63278643	63278892	6.32788e+07	12.5
CTCF77369	chr20:63426243	24	-0.707264	0.00011121	0.0184516	chr20	63426242	63426244	63426243	63426192	63426407	6.34263e+07	-56.5
CTCF77369	chr20:63426279	23	-0.663698	0.000554771	0.0354406	chr20	63426278	63426280	63426279	63426192	63426407	6.34263e+07	-20.5
CTCF77382	chr20:63567162	17	-0.737877	0.000721399	0.0395053	chr20	63567161	63567163	63567162	63566863	63567573	63567218	-56
CTCF77382	chr20:63567221	15	-0.765654	0.000876758	0.0429158	chr20	63567220	63567222	63567221	63566863	63567573	63567218	3
CTCF77455	chr20:64205072	22	-0.662899	0.00077324	0.0406754	chr20	64205071	64205073	64205072	64204571	64205086	6.42048e+07	243.5
CTCF41109	chr21:8996225	26	-0.611882	0.000894484	0.0433812	chr21	8996224	8996226	8996225	8996068	8996283	8.99618e+06	49.5
CTCF41126	chr21:10608163	26	0.623521	0.000666061	0.0382717	chr21	10608162	10608164	10608163	10607895	10608270	1.06081e+07	80.5
CTCF41130	chr21:10665238	26	0.601818	0.00114385	0.0479607	chr21	10665237	10665239	10665238	10665134	10665553	1.06653e+07	-105.5
CTCF41130	chr21:10665278	26	0.609006	0.000960423	0.0445609	chr21	10665277	10665279	10665278	10665134	10665553	1.06653e+07	-65.5
CTCF41148	chr21:14687976	23	-0.638793	0.00103512	0.0459179	chr21	14687975	14687977	14687976	14687832	14688341	1.46881e+07	-110.5
CTCF41298	chr21:25561208	26	-0.613594	0.000857132	0.0425658	chr21	25561207	25561209	25561208	25561182	25561425	2.55613e+07	-95.5
CTCF41373	chr21:28909370	25	-0.619628	0.000955626	0.0445006	chr21	28909369	28909371	28909370	28909067	28909576	2.89093e+07	48.5
CTCF41547	chr21:34361110	22	-0.732052	0.000107592	0.0181857	chr21	34361109	34361111	34361110	34360889	34361211	34361050	60
CTCF41547	chr21:34361118	21	-0.675983	0.000768866	0.0405908	chr21	34361117	34361119	34361118	34360889	34361211	34361050	68
CTCF41646	chr21:36719787	20	-0.714991	0.000395519	0.0307909	chr21	36719786	36719788	36719787	36719728	36719907	3.67198e+07	-30.5
CTCF41856	chr21:42049617	24	-0.708597	0.000106506	0.0180915	chr21	42049616	42049618	42049617	42049574	42050302	42049938	-321
CTCF41856	chr21:42049764	18	-0.737447	0.000478552	0.0332683	chr21	42049763	42049765	42049764	42049574	42050302	42049938	-174
CTCF41877	chr21:42269923	23	-0.639783	0.00101082	0.0454997	chr21	42269922	42269924	42269923	42269464	42269939	4.22697e+07	221.5
CTCF41906	chr21:42618693	20	-0.710142	0.000451348	0.0324445	chr21	42618692	42618694	42618693	42618658	42619167	4.26189e+07	-219.5
CTCF42029	chr21:44948024	15	-0.759607	0.00101835	0.0456486	chr21	44948023	44948025	44948024	44947889	44948104	4.4948e+07	27.5
CTCF42051	chr21:45249200	22	-0.664407	0.000744662	0.0400536	chr21	45249199	45249201	45249200	45249173	45249482	4.52493e+07	-127.5
CTCF42051	chr21:45249331	24	-0.734597	4.36062e-05	0.0127483	chr21	45249330	45249332	45249331	45249173	45249482	4.52493e+07	3.5
CTCF42051	chr21:45249339	22	-0.707145	0.000233185	0.0248189	chr21	45249338	45249340	45249339	45249173	45249482	4.52493e+07	11.5
CTCF42051	chr21:45249351	25	-0.697344	0.000106991	0.0181116	chr21	45249350	45249352	45249351	45249173	45249482	4.52493e+07	23.5
CTCF42070	chr21:45409791	16	-0.842187	4.26089e-05	0.0127153	chr21	45409790	45409792	45409791	45409524	45409899	4.54097e+07	79.5
CTCF77743	chr22:21672615	25	-0.685815	0.000154253	0.0209847	chr22	21672614	21672616	21672615	21672075	21672783	21672429	186
CTCF77776	chr22:22165274	21	-0.721067	0.000225796	0.024568	chr22	22165273	22165275	22165274	22164811	22165320	2.21651e+07	208.5
CTCF77918	chr22:23838340	18	-0.709711	0.000969721	0.0446925	chr22	23838339	23838341	23838340	23838127	23838636	2.38384e+07	-41.5
CTCF77918	chr22:23838401	19	-0.740351	0.000433605	0.0319575	chr22	23838400	23838402	23838401	23838127	23838636	2.38384e+07	19.5
CTCF78073	chr22:26753418	23	-0.640455	0.000994594	0.0452505	chr22	26753417	26753419	26753418	26753215	26753458	2.67533e+07	81.5
CTCF78085	chr22:26976017	23	-0.663036	0.000564464	0.0355499	chr22	26976016	26976018	26976017	26975847	26976156	2.6976e+07	15.5
CTCF78085	chr22:26976131	22	-0.648375	0.00110005	0.047198	chr22	26976130	26976132	26976131	26975847	26976156	2.6976e+07	129.5
CTCF78105	chr22:27438504	24	-0.647225	0.000629622	0.0373399	chr22	27438503	27438505	27438504	27438496	27438839	2.74387e+07	-163.5
CTCF78118	chr22:27810574	13	-0.792298	0.00124167	0.0495647	chr22	27810573	27810575	27810574	27810541	27810916	2.78107e+07	-154.5
CTCF78293	chr22:31131885	25	-0.752647	1.42209e-05	0.00857384	chr22	31131884	31131886	31131885	31131825	31132134	3.1132e+07	-94.5
CTCF78293	chr22:31132077	22	-0.664782	0.000737693	0.039911	chr22	31132076	31132078	31132077	31131825	31132134	3.1132e+07	97.5
CTCF78518	chr22:36323360	20	-0.764419	8.69462e-05	0.0166476	chr22	36323359	36323361	36323360	36323331	36323574	3.63235e+07	-92.5
CTCF78518	chr22:36323541	19	-0.722003	0.00048232	0.033404	chr22	36323540	36323542	36323541	36323331	36323574	3.63235e+07	88.5
CTCF78597	chr22:37238591	20	-0.680467	0.000960426	0.0445609	chr22	37238590	37238592	37238591	37238367	37238876	3.72386e+07	-30.5
CTCF78629	chr22:37546791	20	-0.668924	0.00125995	0.0499086	chr22	37546790	37546792	37546791	37546770	37547019	3.75469e+07	-103.5
CTCF78629	chr22:37546882	19	-0.716418	0.000559201	0.0354698	chr22	37546881	37546883	37546882	37546770	37547019	3.75469e+07	-12.5
CTCF78629	chr22:37546892	17	-0.735745	0.000761369	0.0403702	chr22	37546891	37546893	37546892	37546770	37547019	3.75469e+07	-2.5
CTCF78769	chr22:39209868	20	-0.702691	0.00055014	0.0353372	chr22	39209867	39209869	39209868	39209548	39210057	3.92098e+07	65.5
CTCF78769	chr22:39209915	20	-0.685168	0.000856996	0.0425658	chr22	39209914	39209916	39209915	39209548	39210057	3.92098e+07	112.5
CTCF78770	chr22:39212766	23	-0.68628	0.000299488	0.0273044	chr22	39212765	39212767	39212766	39212700	39213209	3.9213e+07	-188.5
CTCF78770	chr22:39212879	23	-0.7105	0.000145281	0.020449	chr22	39212878	39212880	39212879	39212700	39213209	3.9213e+07	-75.5
CTCF78775	chr22:39236289	24	-0.657077	0.000486113	0.0334547	chr22	39236288	39236290	39236289	39235641	39236336	3.9236e+07	300.5
CTCF78799	chr22:39388939	20	-0.686303	0.000833498	0.0420638	chr22	39388938	39388940	39388939	39388811	39389166	3.9389e+07	-49.5
CTCF78799	chr22:39388952	20	-0.671182	0.00119589	0.0487743	chr22	39388951	39388953	39388952	39388811	39389166	3.9389e+07	-36.5
CTCF78799	chr22:39388970	21	-0.699578	0.000416054	0.0314528	chr22	39388969	39388971	39388970	39388811	39389166	3.9389e+07	-18.5
CTCF78799	chr22:39388977	21	-0.662118	0.00107625	0.0466857	chr22	39388976	39388978	39388977	39388811	39389166	3.9389e+07	-11.5
CTCF78799	chr22:39388991	20	-0.734543	0.000225865	0.0245695	chr22	39388990	39388992	39388991	39388811	39389166	3.9389e+07	2.5
CTCF78976	chr22:42331255	15	-0.815744	0.000209193	0.0237744	chr22	42331254	42331256	42331255	42330928	42331437	4.23312e+07	72.5
CTCF79038	chr22:43132837	20	-0.69827	0.000617006	0.0370492	chr22	43132836	43132838	43132837	43132697	43133206	4.3133e+07	-114.5
CTCF79056	chr22:43428002	22	-0.660603	0.000818556	0.0416842	chr22	43428001	43428003	43428002	43427662	43428171	4.34279e+07	85.5
CTCF79063	chr22:43624627	25	-0.694263	0.000118171	0.0189198	chr22	43624626	43624628	43624627	43624544	43624759	4.36247e+07	-24.5
CTCF79063	chr22:43624653	25	-0.678483	0.000193056	0.0230239	chr22	43624652	43624654	43624653	43624544	43624759	4.36247e+07	1.5
CTCF79185	chr22:45996924	19	-0.76295	0.000145145	0.020449	chr22	45996923	45996925	45996924	45996783	45997262	4.5997e+07	-98.5
CTCF79234	chr22:46614718	22	-0.782142	1.70636e-05	0.00930417	chr22	46614717	46614719	46614718	46614054	46614764	46614409	309
CTCF79272	chr22:47418619	24	-0.687379	0.000206414	0.0236826	chr22	47418618	47418620	47418619	47418542	47418757	4.74186e+07	-30.5
CTCF79279	chr22:47586022	23	-0.674921	0.000411023	0.0312639	chr22	47586021	47586023	47586022	47585960	47586469	4.75862e+07	-192.5
CTCF79279	chr22:47586352	23	-0.730827	7.47476e-05	0.0156307	chr22	47586351	47586353	47586352	47585960	47586469	4.75862e+07	137.5
CTCF79279	chr22:47586413	23	-0.703118	0.000182463	0.022491	chr22	47586412	47586414	47586413	47585960	47586469	4.75862e+07	198.5
CTCF79279	chr22:47586431	23	-0.665018	0.000535886	0.0348857	chr22	47586430	47586432	47586431	47585960	47586469	4.75862e+07	216.5
CTCF79351	chr22:49953147	10	-0.89026	0.000554704	0.0354406	chr22	49953146	49953148	49953147	49953077	49953256	4.99532e+07	-19.5
CTCF79351	chr22:49953211	10	-0.936175	6.71887e-05	0.0151401	chr22	49953210	49953212	49953211	49953077	49953256	4.99532e+07	44.5
CTCF79375	chr22:50192514	21	-0.678804	0.000716489	0.0393537	chr22	50192513	50192515	50192514	50192130	50192605	5.01924e+07	146.5
CTCF3	chr3:66544	26	-0.696768	7.66857e-05	0.015817	chr3	66543	66545	66544	66354	66863	66608.5	-64.5
CTCF3	chr3:66565	26	-0.75402	8.65408e-06	0.00729739	chr3	66564	66566	66565	66354	66863	66608.5	-43.5
CTCF3	chr3:66626	25	-0.720201	4.91885e-05	0.0133427	chr3	66625	66627	66626	66354	66863	66608.5	17.5
CTCF3	chr3:66653	26	-0.600822	0.00117152	0.0484125	chr3	66652	66654	66653	66354	66863	66608.5	44.5
CTCF52	chr3:4245790	20	-0.727136	0.0002808	0.0265823	chr3	4245789	4245791	4245790	4245651	4245994	4.24582e+06	-32.5
CTCF256	chr3:10162328	25	-0.644851	0.000501453	0.0338854	chr3	10162327	10162329	10162328	10162052	10162561	1.01623e+07	21.5
CTCF282	chr3:10410709	22	-0.698333	0.000301015	0.0273595	chr3	10410708	10410710	10410709	10410289	10411017	10410653	56
CTCF282	chr3:10410994	22	-0.653955	0.000962787	0.044598	chr3	10410993	10410995	10410994	10410289	10411017	10410653	341
CTCF296	chr3:10709335	22	-0.718682	0.000164602	0.0216144	chr3	10709334	10709336	10709335	10709319	10709396	1.07094e+07	-22.5
CTCF361	chr3:11850096	25	-0.635489	0.00064125	0.0376468	chr3	11850095	11850097	11850096	11850053	11850228	1.18501e+07	-44.5
CTCF401	chr3:12775046	24	-0.638835	0.00077935	0.0407717	chr3	12775045	12775047	12775046	12774581	12775289	12774935	111
CTCF401	chr3:12775177	23	-0.668152	0.000493245	0.0336945	chr3	12775176	12775178	12775177	12774581	12775289	12774935	242
CTCF560	chr3:14814673	23	-0.63915	0.00102631	0.0458072	chr3	14814672	14814674	14814673	14814557	14814866	1.48147e+07	-38.5
CTCF1226	chr3:38623760	19	-0.727473	0.00041586	0.0314464	chr3	38623759	38623761	38623760	38623751	38623839	38623795	-35
CTCF1305	chr3:40396676	26	-0.637577	0.000459157	0.0327238	chr3	40396675	40396677	40396676	40396562	40397071	4.03968e+07	-140.5
CTCF1305	chr3:40396691	26	-0.621835	0.000695639	0.0388826	chr3	40396690	40396692	40396691	40396562	40397071	4.03968e+07	-125.5
CTCF1328	chr3:41095918	24	-0.624865	0.00109686	0.0471605	chr3	41095917	41095919	41095918	41095691	41096200	4.10959e+07	-27.5
CTCF1328	chr3:41096021	25	-0.611389	0.00116598	0.0483504	chr3	41096020	41096022	41096021	41095691	41096200	4.10959e+07	75.5
CTCF1367	chr3:42341955	23	-0.652153	0.000745869	0.0400725	chr3	42341954	42341956	42341955	42341924	42342233	4.23421e+07	-123.5
CTCF1367	chr3:42342159	26	-0.616596	0.000794906	0.0411203	chr3	42342158	42342160	42342159	42341924	42342233	4.23421e+07	80.5
CTCF1526	chr3:45793924	24	-0.62111	0.00119908	0.0488132	chr3	45793923	45793925	45793924	45793641	45794150	4.57939e+07	28.5
CTCF1526	chr3:45794023	25	-0.61124	0.00117014	0.0483825	chr3	45794022	45794024	45794023	45793641	45794150	4.57939e+07	127.5
CTCF1603	chr3:47220786	25	-0.729896	3.4575e-05	0.0118431	chr3	47220785	47220787	47220786	47220634	47221347	4.7221e+07	-204.5
CTCF1759	chr3:50202031	17	-0.737424	0.000729749	0.0397624	chr3	50202030	50202032	50202031	50201850	50202159	5.0202e+07	26.5
CTCF1796	chr3:50466522	25	-0.626251	0.0008111	0.0414794	chr3	50466521	50466523	50466522	50466170	50466679	5.04664e+07	97.5
CTCF1797	chr3:50499452	24	-0.699959	0.000140372	0.0202192	chr3	50499451	50499453	50499452	50499323	50499572	5.04994e+07	4.5
CTCF1877	chr3:52070851	25	-0.628396	0.000768538	0.0405841	chr3	52070850	52070852	52070851	52070669	52071356	5.2071e+07	-161.5
CTCF1877	chr3:52070901	24	-0.649594	0.000592144	0.0362765	chr3	52070900	52070902	52070901	52070669	52071356	5.2071e+07	-111.5
CTCF1877	chr3:52071127	17	-0.76706	0.000326643	0.028298	chr3	52071126	52071128	52071127	52070669	52071356	5.2071e+07	114.5
CTCF1877	chr3:52071171	17	-0.818909	5.81307e-05	0.0142242	chr3	52071170	52071172	52071171	52070669	52071356	5.2071e+07	158.5
CTCF1877	chr3:52071175	17	-0.804176	9.98432e-05	0.0175603	chr3	52071174	52071176	52071175	52070669	52071356	5.2071e+07	162.5
CTCF1989	chr3:53372404	26	-0.637687	0.000457799	0.0326637	chr3	53372403	53372405	53372404	53371812	53372522	53372167	237
CTCF2042	chr3:54954246	20	-0.688042	0.000798524	0.0411546	chr3	54954245	54954247	54954246	54954210	54954453	5.49543e+07	-85.5
CTCF2200	chr3:58487256	22	-0.693416	0.000345775	0.0291388	chr3	58487255	58487257	58487256	58487224	58487467	5.84873e+07	-89.5
CTCF2250	chr3:60780513	23	-0.707252	0.000160738	0.021334	chr3	60780512	60780514	60780513	60780396	60780905	6.07807e+07	-137.5
CTCF2584	chr3:71879313	23	-0.655787	0.00068042	0.0385056	chr3	71879312	71879314	71879313	71879098	71879441	7.18793e+07	43.5
CTCF2810	chr3:86147288	25	-0.612928	0.00112391	0.0475925	chr3	86147287	86147289	86147288	86147174	86147423	8.61473e+07	-10.5
CTCF2926	chr3:98114351	23	-0.636259	0.00109964	0.047198	chr3	98114350	98114352	98114351	98114248	98114757	9.81145e+07	-151.5
CTCF3022	chr3:101211189	23	-0.713156	0.000133621	0.0197657	chr3	101211188	101211190	101211189	101210899	101211408	1.01211e+08	35.5
CTCF3428	chr3:119085386	25	-0.666539	0.00027464	0.0263805	chr3	119085385	119085387	119085386	119085011	119085520	1.19085e+08	120.5
CTCF3431	chr3:119176626	26	-0.671116	0.00017481	0.0221181	chr3	119176625	119176627	119176626	119176582	119176797	1.19177e+08	-63.5
CTCF3459	chr3:119635851	22	-0.6514	0.0010237	0.0457593	chr3	119635850	119635852	119635851	119635783	119636242	1.19636e+08	-161.5
CTCF3677	chr3:125427363	24	-0.637493	0.000805937	0.0413258	chr3	125427362	125427364	125427363	125427073	125427582	1.25427e+08	35.5
CTCF3824	chr3:127893052	23	-0.764473	2.16564e-05	0.0100267	chr3	127893051	127893053	127893052	127892988	127893231	1.27893e+08	-57.5
CTCF3828	chr3:127985718	21	-0.764419	5.46824e-05	0.0138005	chr3	127985717	127985719	127985718	127985706	127986015	1.27986e+08	-142.5
CTCF3828	chr3:127985746	20	-0.677736	0.00102521	0.0457949	chr3	127985745	127985747	127985746	127985706	127986015	1.27986e+08	-114.5
CTCF3953	chr3:129651503	25	-0.642679	0.000531282	0.0347437	chr3	129651502	129651504	129651503	129651397	129651612	1.29652e+08	-1.5
CTCF3953	chr3:129651580	26	-0.598083	0.00125059	0.0497475	chr3	129651579	129651581	129651580	129651397	129651612	1.29652e+08	75.5
CTCF3998	chr3:132174701	23	-0.688972	0.000277273	0.0264648	chr3	132174700	132174702	132174701	132174556	132174825	1.32175e+08	10.5
CTCF4028	chr3:133272722	25	-0.735343	2.81778e-05	0.0110222	chr3	133272721	133272723	133272722	133272409	133272918	1.33273e+08	58.5
CTCF4213	chr3:138437467	21	-0.755414	7.51466e-05	0.0156596	chr3	138437466	138437468	138437467	138437424	138437593	1.38438e+08	-41.5
CTCF4282	chr3:140268261	20	-0.682744	0.000909092	0.0436975	chr3	140268260	140268262	140268261	140268243	140268412	1.40268e+08	-66.5
CTCF4293	chr3:140754357	23	-0.766074	2.03163e-05	0.00987887	chr3	140754356	140754358	140754357	140754211	140754488	1.40754e+08	7.5
CTCF4316	chr3:141276093	23	-0.750928	3.64894e-05	0.012057	chr3	141276092	141276094	141276093	141275927	141276236	1.41276e+08	11.5
CTCF4417	chr3:143698142	25	-0.761593	9.76956e-06	0.00758958	chr3	143698141	143698143	143698142	143698098	143698313	1.43698e+08	-63.5
CTCF4417	chr3:143698156	25	-0.640725	0.000559403	0.0354698	chr3	143698155	143698157	143698156	143698098	143698313	1.43698e+08	-49.5
CTCF4594	chr3:150793901	25	-0.862815	2.88829e-08	0.000709066	chr3	150793900	150793902	150793901	150793752	150793942	150793847	54
CTCF4819	chr3:157888281	25	-0.611122	0.00117342	0.0484655	chr3	157888280	157888282	157888281	157887990	157888703	1.57888e+08	-65.5
CTCF4870	chr3:159762361	24	-0.679295	0.0002619	0.0259536	chr3	159762360	159762362	159762361	159762323	159762538	1.59762e+08	-69.5
CTCF4932	chr3:161209068	24	-0.620582	0.00121409	0.0490642	chr3	161209067	161209069	161209068	161209007	161209222	1.61209e+08	-46.5
CTCF4932	chr3:161209190	23	-0.644556	0.000900364	0.0435258	chr3	161209189	161209191	161209190	161209007	161209222	1.61209e+08	75.5
CTCF4970	chr3:164004542	24	-0.651285	0.000566584	0.0355914	chr3	164004541	164004543	164004542	164004288	164004643	1.64004e+08	76.5
CTCF4999	chr3:166304631	24	-0.621575	0.00118601	0.0486715	chr3	166304630	166304632	166304631	166304597	166304846	1.66305e+08	-90.5
CTCF5011	chr3:167250631	25	-0.626179	0.000812564	0.0415219	chr3	167250630	167250632	167250631	167250405	167250914	1.67251e+08	-28.5
CTCF5178	chr3:172107805	25	-0.610245	0.00119812	0.0488058	chr3	172107804	172107806	172107805	172107603	172107846	1.72108e+08	80.5
CTCF5308	chr3:178915625	24	-0.636167	0.000832961	0.0420638	chr3	178915624	178915626	178915625	178915575	178916084	1.78916e+08	-204.5
CTCF5332	chr3:179476335	24	-0.648237	0.000613366	0.0369821	chr3	179476334	179476336	179476335	179476166	179476886	179476526	-191
CTCF5435	chr3:183211485	22	-0.71089	0.00020863	0.0237659	chr3	183211484	183211486	183211485	183211425	183211734	1.83212e+08	-94.5
CTCF5435	chr3:183211495	23	-0.737207	5.99443e-05	0.0144531	chr3	183211494	183211496	183211495	183211425	183211734	1.83212e+08	-84.5
CTCF5435	chr3:183211516	23	-0.637783	0.00106044	0.0464487	chr3	183211515	183211517	183211516	183211425	183211734	1.83212e+08	-63.5
CTCF5435	chr3:183211572	24	-0.719635	7.37707e-05	0.01561	chr3	183211571	183211573	183211572	183211425	183211734	1.83212e+08	-7.5
CTCF5435	chr3:183211679	26	-0.720825	3.2696e-05	0.0115035	chr3	183211678	183211680	183211679	183211425	183211734	1.83212e+08	99.5
CTCF5585	chr3:186365661	24	-0.672755	0.000315866	0.0278656	chr3	186365660	186365662	186365661	186365279	186365758	1.86366e+08	142.5
CTCF5780	chr3:192063845	21	-0.726032	0.000194525	0.0230711	chr3	192063844	192063846	192063845	192063617	192064126	1.92064e+08	-26.5
CTCF5788	chr3:192317943	23	-0.733534	6.81172e-05	0.0152642	chr3	192317942	192317944	192317943	192317802	192318311	1.92318e+08	-113.5
CTCF5830	chr3:193785046	23	-0.670129	0.000467888	0.0329341	chr3	193785045	193785047	193785046	193784747	193785256	1.93785e+08	44.5
CTCF5853	chr3:194297432	17	-0.73956	0.000691096	0.0387748	chr3	194297431	194297433	194297432	194297273	194297522	1.94297e+08	34.5
CTCF5853	chr3:194297440	16	-0.745214	0.000923166	0.0439296	chr3	194297439	194297441	194297440	194297273	194297522	1.94297e+08	42.5
CTCF5853	chr3:194297462	19	-0.70676	0.000716555	0.0393537	chr3	194297461	194297463	194297462	194297273	194297522	1.94297e+08	64.5
CTCF5853	chr3:194297477	21	-0.717165	0.000253311	0.0256407	chr3	194297476	194297478	194297477	194297273	194297522	1.94297e+08	79.5
CTCF5853	chr3:194297498	21	-0.667316	0.000950648	0.0444574	chr3	194297497	194297499	194297498	194297273	194297522	1.94297e+08	100.5
CTCF50049	chr4:3484312	14	-0.821588	0.000313286	0.0278108	chr4	3484311	3484313	3484312	3484275	3484750	3.48451e+06	-200.5
CTCF50049	chr4:3484481	13	-0.814306	0.000701689	0.0390489	chr4	3484480	3484482	3484481	3484275	3484750	3.48451e+06	-31.5
CTCF50067	chr4:3871400	12	-0.836879	0.000686941	0.038653	chr4	3871399	3871401	3871400	3871271	3871514	3.87139e+06	7.5
CTCF50089	chr4:4403685	24	-0.676823	0.00028127	0.0265928	chr4	4403684	4403686	4403685	4403635	4404144	4.40389e+06	-204.5
CTCF50112	chr4:4861088	23	-0.661627	0.000585558	0.0360789	chr4	4861087	4861089	4861088	4860931	4861174	4.86105e+06	35.5
CTCF50151	chr4:6192276	18	-0.703572	0.00112189	0.0475739	chr4	6192275	6192277	6192276	6192192	6192501	6.19235e+06	-70.5
CTCF50176	chr4:6549670	18	-0.730372	0.000577555	0.0358948	chr4	6549669	6549671	6549670	6549546	6549761	6.54965e+06	16.5
CTCF50184	chr4:6648002	24	-0.693212	0.000173028	0.0220434	chr4	6648001	6648003	6648002	6647940	6648249	6.64809e+06	-92.5
CTCF50239	chr4:7193059	12	-0.820057	0.00108902	0.0469563	chr4	7193058	7193060	7193059	7192973	7193348	7.19316e+06	-101.5
CTCF50243	chr4:7307565	18	-0.786345	0.000108896	0.0182815	chr4	7307564	7307566	7307565	7307277	7307736	7.30751e+06	58.5
CTCF50253	chr4:7474538	23	-0.636571	0.00109152	0.0469901	chr4	7474537	7474539	7474538	7474334	7474643	7.47449e+06	49.5
CTCF50307	chr4:8283996	18	-0.745868	0.000379635	0.0303493	chr4	8283995	8283997	8283996	8283727	8284236	8.28398e+06	14.5
CTCF50307	chr4:8284178	19	-0.720247	0.000505469	0.0340167	chr4	8284177	8284179	8284178	8283727	8284236	8.28398e+06	196.5
CTCF50369	chr4:10101012	17	-0.715254	0.00124791	0.0496944	chr4	10101011	10101013	10101012	10100755	10101234	1.0101e+07	17.5
CTCF50461	chr4:14897471	23	-0.650358	0.000780144	0.0407892	chr4	14897470	14897472	14897471	14897296	14897565	1.48974e+07	40.5
CTCF50696	chr4:25060859	23	-0.664854	0.000538199	0.0349453	chr4	25060858	25060860	25060859	25060858	25061571	2.50612e+07	-355.5
CTCF50696	chr4:25061124	24	-0.628647	0.00100154	0.0454061	chr4	25061123	25061125	25061124	25060858	25061571	2.50612e+07	-90.5
CTCF50706	chr4:25299853	25	-0.633705	0.000671405	0.0383816	chr4	25299852	25299854	25299853	25299843	25300186	2.53e+07	-161.5
CTCF50713	chr4:25506997	22	-0.693244	0.000347448	0.0292015	chr4	25506996	25506998	25506997	25506918	25507427	2.55072e+07	-175.5
CTCF50717	chr4:25641977	24	-0.622088	0.00117171	0.0484158	chr4	25641976	25641978	25641977	25641828	25642337	2.56421e+07	-105.5
CTCF50791	chr4:28001907	21	-0.680992	0.000677987	0.0384608	chr4	28001906	28001908	28001907	28001639	28002148	2.80019e+07	13.5
CTCF50927	chr4:38670437	23	0.644236	0.00090742	0.0436485	chr4	38670436	38670438	38670437	38670051	38670526	3.86703e+07	148.5
CTCF51166	chr4:48071606	22	-0.664782	0.000737693	0.039911	chr4	48071605	48071607	48071606	48071314	48071823	4.80716e+07	37.5
CTCF51796	chr4:79763674	25	-0.741768	2.19948e-05	0.0100346	chr4	79763673	79763675	79763674	79763541	79763810	7.97637e+07	-1.5
CTCF51796	chr4:79763688	25	-0.624567	0.000845925	0.0423023	chr4	79763687	79763689	79763688	79763541	79763810	7.97637e+07	12.5
CTCF51820	chr4:80789754	25	0.622011	0.000901245	0.0435258	chr4	80789753	80789755	80789754	80789654	80790163	8.07899e+07	-154.5
CTCF52014	chr4:86879217	23	-0.684669	0.000313495	0.0278108	chr4	86879216	86879218	86879217	86878575	86879284	8.68789e+07	287.5
CTCF52256	chr4:99457429	22	-0.691002	0.000369782	0.0300781	chr4	99457428	99457430	99457429	99457374	99457443	9.94574e+07	20.5
CTCF52420	chr4:107654832	24	-0.633117	0.000898125	0.0434743	chr4	107654831	107654833	107654832	107654600	107654943	1.07655e+08	60.5
CTCF52443	chr4:108135719	21	-0.749677	9.1389e-05	0.0170221	chr4	108135718	108135720	108135719	108135590	108135833	1.08136e+08	7.5
CTCF52515	chr4:110621303	23	0.663034	0.000564494	0.0355499	chr4	110621302	110621304	110621303	110620985	110621538	1.10621e+08	41.5
CTCF53226	chr4:143574923	25	-0.706472	7.91249e-05	0.0159292	chr4	143574922	143574924	143574923	143574687	143574956	1.43575e+08	101.5
CTCF53227	chr4:143581662	21	-0.681183	0.000674704	0.0384217	chr4	143581661	143581663	143581662	143581544	143582053	1.43582e+08	-136.5
CTCF53338	chr4:147772456	25	-0.646255	0.000482962	0.0334133	chr4	147772455	147772457	147772456	147772165	147772508	1.47772e+08	119.5
CTCF53362	chr4:148426624	26	-0.646856	0.000355568	0.0295315	chr4	148426623	148426625	148426624	148426580	148427089	1.48427e+08	-210.5
CTCF53362	chr4:148426986	22	-0.774196	2.35559e-05	0.0102989	chr4	148426985	148426987	148426986	148426580	148427089	1.48427e+08	151.5
CTCF53362	chr4:148427017	22	-0.708942	0.000221107	0.0243259	chr4	148427016	148427018	148427017	148426580	148427089	1.48427e+08	182.5
CTCF53362	chr4:148427023	23	-0.72741	8.39202e-05	0.0163845	chr4	148427022	148427024	148427023	148426580	148427089	1.48427e+08	188.5
CTCF53363	chr4:148438116	23	-0.675424	0.000405417	0.0311016	chr4	148438115	148438117	148438116	148437975	148438691	148438333	-217
CTCF53363	chr4:148438212	22	-0.75092	5.6527e-05	0.0140019	chr4	148438211	148438213	148438212	148437975	148438691	148438333	-121
CTCF53363	chr4:148438624	23	-0.754578	3.18072e-05	0.0113526	chr4	148438623	148438625	148438624	148437975	148438691	148438333	291
CTCF53527	chr4:153811961	24	-0.70168	0.000132959	0.0197244	chr4	153811960	153811962	153811961	153811631	153812140	1.53812e+08	75.5
CTCF53648	chr4:158902955	21	-0.724434	0.000204157	0.0235587	chr4	158902954	158902956	158902955	158902553	158902972	1.58903e+08	192.5
CTCF53668	chr4:159463441	21	-0.79844	1.43497e-05	0.00857384	chr4	159463440	159463442	159463441	159463168	159463677	1.59463e+08	18.5
CTCF53668	chr4:159463480	22	-0.721661	0.000150033	0.0207564	chr4	159463479	159463481	159463480	159463168	159463677	1.59463e+08	57.5
CTCF53712	chr4:163331866	17	-0.737516	0.000728045	0.0397002	chr4	163331865	163331867	163331866	163331645	163331988	1.63332e+08	49.5
CTCF53727	chr4:163663530	23	-0.663864	0.000552367	0.0353749	chr4	163663529	163663531	163663530	163663410	163663919	1.63664e+08	-134.5
CTCF53727	chr4:163663666	22	-0.675332	0.000563267	0.0355281	chr4	163663665	163663667	163663666	163663410	163663919	1.63664e+08	1.5
CTCF53855	chr4:169902939	22	-0.650638	0.0010425	0.0460897	chr4	169902938	169902940	169902939	169902672	169902981	1.69903e+08	112.5
CTCF54049	chr4:180550185	21	-0.671156	0.000866062	0.0427352	chr4	180550184	180550186	180550185	180550014	180550523	1.8055e+08	-83.5
CTCF54158	chr4:184445215	21	-0.722132	0.000218746	0.0242099	chr4	184445214	184445216	184445215	184444911	184445386	1.84445e+08	66.5
CTCF54269	chr4:187416707	24	-0.647943	0.000618053	0.0370492	chr4	187416706	187416708	187416707	187416648	187417157	1.87417e+08	-195.5
CTCF22300	chr5:746528	20	-0.757086	0.00011126	0.0184516	chr5	746527	746529	746528	746417	746876	746646	-118.5
CTCF22371	chr5:1682119	25	-0.633772	0.000670257	0.0383577	chr5	1682118	1682120	1682119	1682057	1682306	1.68218e+06	-62.5
CTCF22371	chr5:1682173	24	-0.649969	0.000586397	0.0360941	chr5	1682172	1682174	1682173	1682057	1682306	1.68218e+06	-8.5
CTCF22382	chr5:1896859	24	-0.638904	0.000777995	0.0407197	chr5	1896858	1896860	1896859	1896379	1896888	1.89663e+06	225.5
CTCF22433	chr5:5271366	19	-0.704853	0.000751672	0.0401652	chr5	5271365	5271367	5271366	5271207	5271456	5.27133e+06	34.5
CTCF22433	chr5:5271441	19	-0.691261	0.00104628	0.0461436	chr5	5271440	5271442	5271441	5271207	5271456	5.27133e+06	109.5
CTCF22433	chr5:5271443	20	-0.728916	0.000266653	0.0261224	chr5	5271442	5271444	5271443	5271207	5271456	5.27133e+06	111.5
CTCF22454	chr5:6196726	25	-0.632634	0.000690094	0.038751	chr5	6196725	6196727	6196726	6196706	6196955	6.19683e+06	-104.5
CTCF22459	chr5:6296952	23	-0.814853	2.19899e-06	0.00424848	chr5	6296951	6296953	6296952	6296681	6297216	6.29695e+06	3.5
CTCF22527	chr5:8522687	23	-0.723385	9.59703e-05	0.0173359	chr5	8522686	8522688	8522687	8522641	8522984	8.52281e+06	-125.5
CTCF22527	chr5:8522878	25	-0.6134	0.00111126	0.0473945	chr5	8522877	8522879	8522878	8522641	8522984	8.52281e+06	65.5
CTCF22610	chr5:10666364	24	-0.624948	0.00109466	0.0470981	chr5	10666363	10666365	10666364	10666106	10666615	1.06664e+07	3.5
CTCF22610	chr5:10666402	22	-0.802033	7.16096e-06	0.0067359	chr5	10666401	10666403	10666402	10666106	10666615	1.06664e+07	41.5
CTCF22723	chr5:14993066	25	-0.707571	7.62437e-05	0.0157508	chr5	14993065	14993067	14993066	14992825	14993180	1.4993e+07	63.5
CTCF22723	chr5:14993069	25	-0.643298	0.000522627	0.0345045	chr5	14993068	14993070	14993069	14992825	14993180	1.4993e+07	66.5
CTCF23244	chr5:41122920	26	-0.614174	0.000844799	0.0422867	chr5	41122919	41122921	41122920	41122491	41123084	4.11228e+07	132.5
CTCF23244	chr5:41123011	26	-0.644764	0.000376938	0.0302634	chr5	41123010	41123012	41123011	41122491	41123084	4.11228e+07	223.5
CTCF23244	chr5:41123082	25	-0.735018	2.85278e-05	0.0110385	chr5	41123081	41123083	41123082	41122491	41123084	4.11228e+07	294.5
CTCF23611	chr5:59357065	22	-0.696978	0.000312817	0.0278051	chr5	59357064	59357066	59357065	59356895	59357110	5.9357e+07	62.5
CTCF23670	chr5:61304661	20	-0.758284	0.00010693	0.0181091	chr5	61304660	61304662	61304661	61304467	61304682	6.13046e+07	86.5
CTCF23696	chr5:62211606	23	-0.654936	0.000695283	0.0388826	chr5	62211605	62211607	62211606	62211497	62211712	6.22116e+07	1.5
CTCF23725	chr5:64040705	23	-0.751466	3.57641e-05	0.0119971	chr5	64040704	64040706	64040705	64040453	64041166	6.40408e+07	-104.5
CTCF23875	chr5:71768265	26	-0.71752	3.69444e-05	0.0121157	chr5	71768264	71768266	71768265	71768190	71768365	7.17683e+07	-12.5
CTCF24024	chr5:75666991	26	-0.646022	0.000363952	0.0298279	chr5	75666990	75666992	75666991	75666955	75667170	7.56671e+07	-71.5
CTCF24422	chr5:93570534	17	-0.750921	0.000512883	0.0341819	chr5	93570533	93570535	93570534	93570460	93570803	9.35706e+07	-97.5
CTCF24422	chr5:93570558	16	-0.785872	0.000307515	0.0276539	chr5	93570557	93570559	93570558	93570460	93570803	9.35706e+07	-73.5
CTCF24422	chr5:93570560	16	-0.765148	0.000553066	0.0354023	chr5	93570559	93570561	93570560	93570460	93570803	9.35706e+07	-71.5
CTCF24422	chr5:93570612	12	-0.847637	0.000497797	0.0337991	chr5	93570611	93570613	93570612	93570460	93570803	9.35706e+07	-19.5
CTCF24596	chr5:100420284	25	-0.621872	0.000904357	0.0436003	chr5	100420283	100420285	100420284	100420257	100420766	1.00421e+08	-227.5
CTCF24676	chr5:103788480	24	-0.623123	0.00114329	0.0479418	chr5	103788479	103788481	103788480	103788111	103788620	1.03788e+08	114.5
CTCF24676	chr5:103788584	24	-0.756534	1.88945e-05	0.00961191	chr5	103788583	103788585	103788584	103788111	103788620	1.03788e+08	218.5
CTCF24802	chr5:111615355	23	-0.732081	7.16078e-05	0.0154875	chr5	111615354	111615356	111615355	111614983	111615492	1.11615e+08	117.5
CTCF24969	chr5:118629023	24	-0.690632	0.000187163	0.0227361	chr5	118629022	118629024	118629023	118628991	118629334	1.18629e+08	-139.5
CTCF25001	chr5:119582876	23	-0.652411	0.000741049	0.0399752	chr5	119582875	119582877	119582876	119582867	119583376	1.19583e+08	-245.5
CTCF25165	chr5:127280574	24	-0.712451	9.38648e-05	0.0171899	chr5	127280573	127280575	127280574	127280551	127280766	1.27281e+08	-84.5
CTCF25165	chr5:127280669	24	-0.746684	2.77904e-05	0.0109501	chr5	127280668	127280670	127280669	127280551	127280766	1.27281e+08	10.5
CTCF25358	chr5:133255186	24	-0.672915	0.000314434	0.0278399	chr5	133255185	133255187	133255186	133254787	133255296	1.33255e+08	144.5
CTCF25537	chr5:136312164	24	-0.733406	4.55268e-05	0.0129916	chr5	136312163	136312165	136312164	136312021	136312734	1.36312e+08	-213.5
CTCF25537	chr5:136312201	25	-0.756368	1.21881e-05	0.00809403	chr5	136312200	136312202	136312201	136312021	136312734	1.36312e+08	-176.5
CTCF25537	chr5:136312223	25	-0.819628	5.37475e-07	0.00221853	chr5	136312222	136312224	136312223	136312021	136312734	1.36312e+08	-154.5
CTCF25537	chr5:136312248	25	-0.698749	0.000102208	0.0177898	chr5	136312247	136312249	136312248	136312021	136312734	1.36312e+08	-129.5
CTCF25904	chr5:142360948	25	-0.661915	0.000313504	0.0278108	chr5	142360947	142360949	142360948	142360877	142361092	1.42361e+08	-36.5
CTCF25904	chr5:142360987	24	-0.645392	0.000660021	0.0381264	chr5	142360986	142360988	142360987	142360877	142361092	1.42361e+08	2.5
CTCF25904	chr5:142360995	24	-0.628211	0.00101215	0.0455224	chr5	142360994	142360996	142360995	142360877	142361092	1.42361e+08	10.5
CTCF25904	chr5:142361005	24	-0.633275	0.000894638	0.0433812	chr5	142361004	142361006	142361005	142360877	142361092	1.42361e+08	20.5
CTCF25904	chr5:142361039	23	-0.673101	0.000431879	0.0318942	chr5	142361038	142361040	142361039	142360877	142361092	1.42361e+08	54.5
CTCF25974	chr5:143773251	23	-0.667823	0.000497591	0.0337991	chr5	143773250	143773252	143773251	143773016	143773259	1.43773e+08	113.5
CTCF26022	chr5:146067381	24	-0.627097	0.00103969	0.0459931	chr5	146067380	146067382	146067381	146066904	146067413	1.46067e+08	222.5
CTCF26291	chr5:151214300	22	-0.655148	0.000935422	0.0441942	chr5	151214299	151214301	151214300	151214031	151214386	1.51214e+08	91.5
CTCF26291	chr5:151214323	21	-0.670997	0.000869434	0.0428038	chr5	151214322	151214324	151214323	151214031	151214386	1.51214e+08	114.5
CTCF26474	chr5:157378644	24	-0.629227	0.000987565	0.0451016	chr5	157378643	157378645	157378644	157378583	157378798	1.57379e+08	-46.5
CTCF26509	chr5:158121822	25	-0.709392	7.16755e-05	0.0154875	chr5	158121821	158121823	158121822	158121789	158122322	1.58122e+08	-233.5
CTCF26534	chr5:158946908	17	-0.7897	0.000162925	0.0215278	chr5	158946907	158946909	158946908	158946833	158947076	1.58947e+08	-46.5
CTCF26838	chr5:171596779	18	-0.708312	0.00100279	0.0454143	chr5	171596778	171596780	171596779	171596681	171596924	1.71597e+08	-23.5
CTCF26838	chr5:171596822	20	-0.693494	0.000696851	0.0389063	chr5	171596821	171596823	171596822	171596681	171596924	1.71597e+08	19.5
CTCF26877	chr5:172415163	23	-0.683665	0.00032252	0.0281819	chr5	172415162	172415164	172415163	172414976	172415285	1.72415e+08	32.5
CTCF26885	chr5:172556900	25	-0.644342	0.000508309	0.0340942	chr5	172556899	172556901	172556900	172556814	172557189	1.72557e+08	-101.5
CTCF26894	chr5:172670257	17	0.73345	0.000806431	0.041334	chr5	172670256	172670258	172670257	172670249	172670464	1.7267e+08	-99.5
CTCF26904	chr5:172758189	23	-0.673263	0.000429984	0.0318495	chr5	172758188	172758190	172758189	172758070	172758313	1.72758e+08	-2.5
CTCF26918	chr5:172901124	20	-0.700077	0.00058888	0.0361692	chr5	172901123	172901125	172901124	172900945	172901559	172901252	-128
CTCF26918	chr5:172901218	19	-0.718174	0.000533987	0.0348156	chr5	172901217	172901219	172901218	172900945	172901559	172901252	-34
CTCF27000	chr5:174698449	24	-0.625353	0.00108412	0.0468393	chr5	174698448	174698450	174698449	174698147	174698516	1.74698e+08	117.5
CTCF27287	chr5:180313733	21	-0.732749	0.000158198	0.0211867	chr5	180313732	180313734	180313733	180313723	180313898	1.80314e+08	-77.5
CTCF27287	chr5:180313743	20	-0.684014	0.000881478	0.0430603	chr5	180313742	180313744	180313743	180313723	180313898	1.80314e+08	-67.5
CTCF27287	chr5:180313765	21	-0.747154	9.94409e-05	0.017521	chr5	180313764	180313766	180313765	180313723	180313898	1.80314e+08	-45.5
CTCF27287	chr5:180313788	21	-0.688579	0.000557799	0.0354641	chr5	180313787	180313789	180313788	180313723	180313898	1.80314e+08	-22.5
CTCF27287	chr5:180313792	20	-0.710141	0.000451363	0.0324445	chr5	180313791	180313793	180313792	180313723	180313898	1.80314e+08	-18.5
CTCF27287	chr5:180313821	19	-0.701362	0.000819693	0.0417182	chr5	180313820	180313822	180313821	180313723	180313898	1.80314e+08	10.5
CTCF60399	chr6:816794	23	-0.681998	0.000337983	0.0288157	chr6	816793	816795	816794	816698	817173	816936	-141.5
CTCF60399	chr6:816957	22	-0.662712	0.000776852	0.0407197	chr6	816956	816958	816957	816698	817173	816936	21.5
CTCF60399	chr6:817084	23	-0.687609	0.000288336	0.0268318	chr6	817083	817085	817084	816698	817173	816936	148.5
CTCF60605	chr6:5167990	23	-0.64339	0.000926344	0.0440015	chr6	5167989	5167991	5167990	5167865	5168108	5.16799e+06	3.5
CTCF60714	chr6:7813997	24	-0.651711	0.000560293	0.035481	chr6	7813996	7813998	7813997	7813826	7813998	7813912	85
CTCF60951	chr6:14369466	23	-0.649979	0.000787555	0.0409551	chr6	14369465	14369467	14369466	14369381	14370092	1.43697e+07	-270.5
CTCF60951	chr6:14369904	26	-0.626881	0.000610386	0.0368724	chr6	14369903	14369905	14369904	14369381	14370092	1.43697e+07	167.5
CTCF60951	chr6:14369947	25	-0.721249	4.73814e-05	0.0131883	chr6	14369946	14369948	14369947	14369381	14370092	1.43697e+07	210.5
CTCF60952	chr6:14371744	26	-0.640903	0.000419351	0.031493	chr6	14371743	14371745	14371744	14371451	14371926	1.43717e+07	55.5
CTCF60967	chr6:14921277	23	-0.682167	0.000336388	0.0287514	chr6	14921276	14921278	14921277	14921156	14921635	1.49214e+07	-118.5
CTCF60999	chr6:16088263	22	-0.65209	0.00100693	0.0454394	chr6	16088262	16088264	16088263	16087968	16088477	1.60882e+07	40.5
CTCF61115	chr6:19837452	15	-0.787346	0.000493511	0.0336945	chr6	19837451	19837453	19837452	19837299	19837674	1.98375e+07	-34.5
CTCF61115	chr6:19837462	14	-0.804494	0.000521438	0.0344752	chr6	19837461	19837463	19837462	19837299	19837674	1.98375e+07	-24.5
CTCF61115	chr6:19837626	12	-0.90392	5.47726e-05	0.0138005	chr6	19837625	19837627	19837626	19837299	19837674	1.98375e+07	139.5
CTCF61281	chr6:25993637	24	-0.667392	0.000367083	0.0299355	chr6	25993636	25993638	25993637	25993320	25993829	2.59936e+07	62.5
CTCF61739	chr6:32915194	23	-0.647327	0.000841113	0.0422436	chr6	32915193	32915195	32915194	32915106	32915615	3.29154e+07	-166.5
CTCF61739	chr6:32915308	17	-0.729732	0.000884091	0.0431134	chr6	32915307	32915309	32915308	32915106	32915615	3.29154e+07	-52.5
CTCF61750	chr6:32979976	21	0.722782	0.000214538	0.0240194	chr6	32979975	32979977	32979976	32979766	32980169	3.298e+07	8.5
CTCF61850	chr6:34030952	20	-0.73918	0.000196383	0.0231473	chr6	34030951	34030953	34030952	34030840	34031555	3.40312e+07	-245.5
CTCF61850	chr6:34031490	23	-0.630876	0.00124816	0.0496944	chr6	34031489	34031491	34031490	34030840	34031555	3.40312e+07	292.5
CTCF61856	chr6:34107504	21	-0.679807	0.000698618	0.038959	chr6	34107503	34107505	34107504	34107257	34107506	3.41074e+07	122.5
CTCF61863	chr6:34179598	19	-0.736472	0.000323387	0.0282022	chr6	34179597	34179599	34179598	34179359	34179868	3.41796e+07	-15.5
CTCF61863	chr6:34179607	19	-0.722955	0.00047014	0.0330193	chr6	34179606	34179608	34179607	34179359	34179868	3.41796e+07	-6.5
CTCF61890	chr6:34485420	25	-0.614853	0.00107313	0.0466458	chr6	34485419	34485421	34485420	34485265	34485795	34485530	-110
CTCF61924	chr6:35179462	20	-0.727341	0.00027914	0.0265162	chr6	35179461	35179463	35179462	35179433	35179942	3.51797e+07	-225.5
CTCF61991	chr6:36319466	24	-0.685516	0.000218201	0.0241789	chr6	36319465	36319467	36319466	36319452	36319631	3.63195e+07	-75.5
CTCF62028	chr6:36806214	20	-0.781322	4.75771e-05	0.0132251	chr6	36806213	36806215	36806214	36806050	36806219	3.68061e+07	79.5
CTCF62187	chr6:40669615	23	-0.640455	0.000994594	0.0452505	chr6	40669614	40669616	40669615	40669441	40669684	4.06696e+07	52.5
CTCF62222	chr6:41228834	22	-0.671437	0.000623025	0.0371829	chr6	41228833	41228835	41228834	41228527	41229209	41228868	-34
CTCF62222	chr6:41228961	24	-0.667827	0.000362675	0.0297947	chr6	41228960	41228962	41228961	41228527	41229209	41228868	93
CTCF62222	chr6:41228995	23	-0.728667	8.04361e-05	0.0160518	chr6	41228994	41228996	41228995	41228527	41229209	41228868	127
CTCF62229	chr6:41357064	25	-0.638768	0.000588863	0.0361692	chr6	41357063	41357065	41357064	41356755	41357273	41357014	50
CTCF62233	chr6:41374050	17	-0.741245	0.000661817	0.0381833	chr6	41374049	41374051	41374050	41373687	41374162	4.13739e+07	125.5
CTCF62249	chr6:41653482	16	-0.735446	0.00116744	0.0483562	chr6	41653481	41653483	41653482	41653331	41653500	4.16534e+07	66.5
CTCF62254	chr6:41712901	13	-0.833563	0.00039967	0.0309406	chr6	41712900	41712902	41712901	41712794	41713043	4.17129e+07	-17.5
CTCF62368	chr6:43235300	22	-0.680058	0.000497429	0.0337991	chr6	43235299	43235301	43235300	43234880	43235588	43235234	66
CTCF62571	chr6:48150034	26	-0.71974	3.40399e-05	0.0117861	chr6	48150033	48150035	48150034	48149810	48150119	4.815e+07	69.5
CTCF62889	chr6:67694252	25	-0.651002	0.000424742	0.0316678	chr6	67694251	67694253	67694252	67694071	67694781	67694426	-174
CTCF62889	chr6:67694312	25	-0.60878	0.00124041	0.0495441	chr6	67694311	67694313	67694312	67694071	67694781	67694426	-114
CTCF62919	chr6:69623153	26	-0.628142	0.000590566	0.0362517	chr6	69623152	69623154	69623153	69622841	69623350	6.96231e+07	57.5
CTCF62941	chr6:70105693	23	0.668813	0.000484647	0.0334392	chr6	70105692	70105694	70105693	70105667	70105842	7.01058e+07	-61.5
CTCF63144	chr6:79525857	25	-0.633668	0.000672055	0.0383852	chr6	79525856	79525858	79525857	79525699	79526068	7.95259e+07	-26.5
CTCF63356	chr6:89035330	24	-0.658839	0.000463686	0.0328391	chr6	89035329	89035331	89035330	89035294	89035669	8.90355e+07	-151.5
CTCF63356	chr6:89035405	25	-0.642926	0.000527806	0.0346639	chr6	89035404	89035406	89035405	89035294	89035669	8.90355e+07	-76.5
CTCF63394	chr6:89892860	24	-0.624701	0.00110114	0.0472199	chr6	89892859	89892861	89892860	89892589	89893098	8.98928e+07	16.5
CTCF63435	chr6:90478737	24	-0.690633	0.000187154	0.0227361	chr6	90478736	90478738	90478737	90478257	90478766	9.04785e+07	225.5
CTCF63525	chr6:96716426	23	-0.675752	0.0004018	0.0309814	chr6	96716425	96716427	96716426	96716146	96716655	9.67164e+07	25.5
CTCF63617	chr6:100969202	15	-0.76992	0.000786831	0.0409488	chr6	100969201	100969203	100969202	100968951	100969260	1.00969e+08	96.5
CTCF63702	chr6:106163338	22	-0.661194	0.000806691	0.0413346	chr6	106163337	106163339	106163338	106162856	106163365	1.06163e+08	227.5
CTCF63730	chr6:106728641	23	-0.654952	0.000695004	0.0388814	chr6	106728640	106728642	106728641	106728445	106728954	1.06729e+08	-58.5
CTCF63749	chr6:107119079	25	-0.658817	0.000342146	0.0290148	chr6	107119078	107119080	107119079	107118817	107119326	1.07119e+08	7.5
CTCF63771	chr6:107657053	23	-0.672935	0.000433823	0.0319575	chr6	107657052	107657054	107657053	107656817	107657326	1.07657e+08	-18.5
CTCF63771	chr6:107657066	22	-0.807465	5.55474e-06	0.00612945	chr6	107657065	107657067	107657066	107656817	107657326	1.07657e+08	-5.5
CTCF63791	chr6:108119449	11	0.879737	0.000356035	0.0295475	chr6	108119448	108119450	108119449	108119223	108119698	1.08119e+08	-11.5
CTCF63809	chr6:108621248	25	-0.659481	0.000335826	0.0287405	chr6	108621247	108621249	108621248	108621124	108621367	1.08621e+08	2.5
CTCF63809	chr6:108621320	23	-0.702796	0.000184259	0.0226058	chr6	108621319	108621321	108621320	108621124	108621367	1.08621e+08	74.5
CTCF63865	chr6:109893195	25	-0.710162	6.98179e-05	0.0153698	chr6	109893194	109893196	109893195	109893178	109893357	1.09893e+08	-72.5
CTCF63865	chr6:109893267	23	-0.759101	2.6742e-05	0.0108127	chr6	109893266	109893268	109893267	109893178	109893357	1.09893e+08	-0.5
CTCF63881	chr6:110565775	20	-0.717468	0.000369348	0.0300676	chr6	110565774	110565776	110565775	110565644	110565953	1.10566e+08	-23.5
CTCF63881	chr6:110565899	23	-0.632562	0.00119991	0.0488188	chr6	110565898	110565900	110565899	110565644	110565953	1.10566e+08	100.5
CTCF64348	chr6:129472452	24	-0.686834	0.000209802	0.0238193	chr6	129472451	129472453	129472452	129472213	129472722	1.29472e+08	-15.5
CTCF64382	chr6:130313436	24	-0.63488	0.000859946	0.0426531	chr6	130313435	130313437	130313436	130313134	130313643	1.30313e+08	47.5
CTCF64585	chr6:136208968	26	-0.604795	0.0010645	0.0465346	chr6	136208967	136208969	136208968	136208713	136209222	1.36209e+08	0.5
CTCF64663	chr6:137865050	25	-0.613577	0.00110656	0.0473075	chr6	137865049	137865051	137865050	137864901	137865210	1.37865e+08	-5.5
CTCF64986	chr6:149483018	17	-0.727275	0.000938732	0.0442447	chr6	149483017	149483019	149483018	149482734	149483243	1.49483e+08	29.5
CTCF64986	chr6:149483043	21	-0.773879	3.85672e-05	0.0122879	chr6	149483042	149483044	149483043	149482734	149483243	1.49483e+08	54.5
CTCF65014	chr6:149884567	22	-0.688525	0.000395885	0.0308086	chr6	149884566	149884568	149884567	149884356	149884625	1.49884e+08	76.5
CTCF65218	chr6:156590837	26	-0.617735	0.000772323	0.0406754	chr6	156590836	156590838	156590837	156590551	156590906	1.56591e+08	108.5
CTCF65302	chr6:158042503	21	-0.674267	0.000802299	0.041233	chr6	158042502	158042504	158042503	158042440	158042609	1.58043e+08	-21.5
CTCF65302	chr6:158042601	21	-0.66493	0.00100667	0.0454394	chr6	158042600	158042602	158042601	158042440	158042609	1.58043e+08	76.5
CTCF65382	chr6:159299248	22	-0.653271	0.000978771	0.0448829	chr6	159299247	159299249	159299248	159298781	159299290	1.59299e+08	212.5
CTCF65469	chr6:161369401	22	-0.726194	0.00013001	0.0195668	chr6	161369400	161369402	161369401	161369143	161369622	1.61369e+08	18.5
CTCF65469	chr6:161369461	23	-0.634183	0.00115503	0.0481747	chr6	161369460	161369462	161369461	161369143	161369622	1.61369e+08	78.5
CTCF65469	chr6:161369542	23	-0.663039	0.000564417	0.0355499	chr6	161369541	161369543	161369542	161369143	161369622	1.61369e+08	159.5
CTCF65578	chr6:166259970	24	-0.667392	0.000367083	0.0299355	chr6	166259969	166259971	166259970	166259591	166260070	1.6626e+08	139.5
CTCF65581	chr6:166308814	22	-0.653477	0.000973945	0.0448114	chr6	166308813	166308815	166308814	166308356	166308865	1.66309e+08	203.5
CTCF65765	chr6:170179143	21	-0.666125	0.000978279	0.0448829	chr6	170179142	170179144	170179143	170179041	170179220	1.70179e+08	12.5
CTCF65765	chr6:170179147	21	-0.707182	0.000337166	0.0287745	chr6	170179146	170179148	170179147	170179041	170179220	1.70179e+08	16.5
CTCF65765	chr6:170179157	21	-0.789662	2.07343e-05	0.00989553	chr6	170179156	170179158	170179157	170179041	170179220	1.70179e+08	26.5
CTCF65765	chr6:170179182	22	-0.871962	1.24691e-07	0.00119032	chr6	170179181	170179183	170179182	170179041	170179220	1.70179e+08	51.5
CTCF65765	chr6:170179186	20	-0.801596	2.14681e-05	0.0100267	chr6	170179185	170179187	170179186	170179041	170179220	1.70179e+08	55.5
CTCF65765	chr6:170179193	21	-0.707317	0.00033589	0.0287405	chr6	170179192	170179194	170179193	170179041	170179220	1.70179e+08	62.5
CTCF90976	chr7:561607	21	-0.693285	0.000492787	0.0336843	chr7	561606	561608	561607	561443	561622	561532	74.5
CTCF91050	chr7:1520810	24	-0.624592	0.00110401	0.0472802	chr7	1520809	1520811	1520810	1520597	1520906	1.52075e+06	58.5
CTCF91070	chr7:1787489	26	-0.609276	0.000954043	0.0444979	chr7	1787488	1787490	1787489	1787258	1787567	1.78741e+06	76.5
CTCF91079	chr7:1920521	17	-0.826275	4.3553e-05	0.0127483	chr7	1920520	1920522	1920521	1920422	1920897	1.92066e+06	-138.5
CTCF91079	chr7:1920564	16	-0.838852	4.88654e-05	0.0133378	chr7	1920563	1920565	1920564	1920422	1920897	1.92066e+06	-95.5
CTCF91079	chr7:1920749	22	-0.774668	2.31165e-05	0.0101969	chr7	1920748	1920750	1920749	1920422	1920897	1.92066e+06	89.5
CTCF91095	chr7:2109249	24	-0.630435	0.00095899	0.0445609	chr7	2109248	2109250	2109249	2108969	2109478	2.10922e+06	25.5
CTCF91112	chr7:2261808	25	-0.640187	0.00056737	0.0356031	chr7	2261807	2261809	2261808	2261520	2261995	2.26176e+06	50.5
CTCF91112	chr7:2261820	25	-0.634701	0.000654422	0.0379984	chr7	2261819	2261821	2261820	2261520	2261995	2.26176e+06	62.5
CTCF91140	chr7:2525710	14	-0.774229	0.00115233	0.0481244	chr7	2525709	2525711	2525710	2525705	2525928	2.52582e+06	-106.5
CTCF91140	chr7:2525800	18	-0.845558	9.90641e-06	0.00761601	chr7	2525799	2525801	2525800	2525705	2525928	2.52582e+06	-16.5
CTCF91250	chr7:4814655	16	-0.75791	0.000669784	0.0383442	chr7	4814654	4814656	4814655	4814533	4814776	4.81465e+06	0.5
CTCF91345	chr7:6489782	25	-0.611444	0.00116446	0.0483349	chr7	6489781	6489783	6489782	6489554	6490063	6.48981e+06	-26.5
CTCF91401	chr7:8607899	25	-0.613755	0.00110183	0.0472282	chr7	8607898	8607900	8607899	8607588	8608097	8.60784e+06	56.5
CTCF91401	chr7:8608048	25	-0.660244	0.000328678	0.028426	chr7	8608047	8608049	8608048	8607588	8608097	8.60784e+06	205.5
CTCF91567	chr7:17986489	25	-0.633405	0.000676602	0.038454	chr7	17986488	17986490	17986489	17985868	17986584	17986226	263
CTCF91567	chr7:17986517	24	-0.682928	0.000235539	0.0249139	chr7	17986516	17986518	17986517	17985868	17986584	17986226	291
CTCF91646	chr7:20914069	25	-0.748072	1.71288e-05	0.0093049	chr7	20914068	20914070	20914069	20913954	20914169	2.09141e+07	7.5
CTCF91683	chr7:22355987	25	-0.612928	0.00112391	0.0475925	chr7	22355986	22355988	22355987	22355541	22356249	22355895	92
CTCF91860	chr7:26233954	25	-0.65947	0.000335924	0.0287405	chr7	26233953	26233955	26233954	26233712	26234425	2.62341e+07	-114.5
CTCF91958	chr7:28472503	23	-0.659333	0.000621372	0.0371521	chr7	28472502	28472504	28472503	28472404	28472713	2.84726e+07	-55.5
CTCF91958	chr7:28472548	23	-0.674747	0.000412984	0.0313369	chr7	28472547	28472549	28472548	28472404	28472713	2.84726e+07	-10.5
CTCF92002	chr7:29839464	25	-0.730422	3.39065e-05	0.0117852	chr7	29839463	29839465	29839464	29839435	29839650	2.98395e+07	-78.5
CTCF92002	chr7:29839469	25	-0.668462	0.00036422	0.0298389	chr7	29839468	29839470	29839469	29839435	29839650	2.98395e+07	-73.5
CTCF92002	chr7:29839519	24	-0.692341	0.000177689	0.0222043	chr7	29839518	29839520	29839519	29839435	29839650	2.98395e+07	-23.5
CTCF92002	chr7:29839528	25	-0.777757	4.75163e-06	0.0057848	chr7	29839527	29839529	29839528	29839435	29839650	2.98395e+07	-14.5
CTCF92002	chr7:29839550	26	-0.808482	5.82729e-07	0.00227144	chr7	29839549	29839551	29839550	29839435	29839650	2.98395e+07	7.5
CTCF92070	chr7:30919054	18	-0.748837	0.000349143	0.0292832	chr7	30919053	30919055	30919054	30918925	30919094	3.0919e+07	44.5
CTCF92119	chr7:32295327	24	-0.674216	0.000303038	0.0274682	chr7	32295326	32295328	32295327	32295240	32295455	3.22953e+07	-20.5
CTCF92259	chr7:36750622	26	-0.641452	0.000413079	0.0313369	chr7	36750621	36750623	36750622	36750465	36751143	36750804	-182
CTCF92347	chr7:38970372	24	-0.668125	0.000359684	0.0296807	chr7	38970371	38970373	38970372	38970347	38970656	3.89705e+07	-129.5
CTCF92350	chr7:39153727	24	-0.621816	0.00117926	0.0485879	chr7	39153726	39153728	39153727	39153688	39153937	3.91538e+07	-85.5
CTCF92485	chr7:43422133	23	-0.667987	0.000495422	0.0337506	chr7	43422132	43422134	43422133	43422027	43422502	4.34223e+07	-131.5
CTCF92485	chr7:43422141	23	-0.6528	0.000733829	0.0398201	chr7	43422140	43422142	43422141	43422027	43422502	4.34223e+07	-123.5
CTCF92542	chr7:44286247	18	-0.713549	0.000883647	0.0431034	chr7	44286246	44286248	44286247	44286148	44286363	4.42863e+07	-8.5
CTCF92677	chr7:47572033	17	-0.779352	0.000226114	0.024572	chr7	47572032	47572034	47572033	47571791	47572160	4.7572e+07	57.5
CTCF92744	chr7:49638411	22	-0.686945	0.000413343	0.0313438	chr7	49638410	49638412	49638411	49638029	49638538	4.96383e+07	127.5
CTCF92744	chr7:49638532	23	-0.657238	0.000655696	0.0380173	chr7	49638531	49638533	49638532	49638029	49638538	4.96383e+07	248.5
CTCF92877	chr7:55509471	24	-0.630411	0.000959555	0.0445609	chr7	55509470	55509472	55509471	55509189	55509668	5.55094e+07	42.5
CTCF92947	chr7:65239753	10	-0.875384	0.000905326	0.0436193	chr7	65239752	65239754	65239753	65239732	65240075	6.52399e+07	-150.5
CTCF93002	chr7:67277042	24	-0.69465	0.00016556	0.0216882	chr7	67277041	67277043	67277042	67277019	67277374	6.72772e+07	-154.5
CTCF93057	chr7:70687990	23	-0.6538	0.000715573	0.0393246	chr7	70687989	70687991	70687990	70687909	70688124	7.0688e+07	-26.5
CTCF93118	chr7:73596730	10	-0.92645	0.000117071	0.0188623	chr7	73596729	73596731	73596730	73596364	73596843	7.35966e+07	126.5
CTCF93270	chr7:77125624	23	0.773459	1.50301e-05	0.0087534	chr7	77125623	77125625	77125624	77125487	77125842	7.71257e+07	-40.5
CTCF93486	chr7:87465402	23	-0.652991	0.000730323	0.0397656	chr7	87465401	87465403	87465402	87465307	87465616	8.74655e+07	-59.5
CTCF93652	chr7:94394860	18	-0.712714	0.000901795	0.0435335	chr7	94394859	94394861	94394860	94394748	94395123	9.43949e+07	-75.5
CTCF93652	chr7:94394956	20	-0.6855	0.00085006	0.0423989	chr7	94394955	94394957	94394956	94394748	94395123	9.43949e+07	20.5
CTCF93652	chr7:94394998	21	-0.659084	0.00115587	0.0481856	chr7	94394997	94394999	94394998	94394748	94395123	9.43949e+07	62.5
CTCF93726	chr7:97971611	21	-0.664288	0.00102223	0.0457393	chr7	97971610	97971612	97971611	97971461	97971636	9.79715e+07	62.5
CTCF93729	chr7:98014608	26	-0.697791	7.40772e-05	0.0156198	chr7	98014607	98014609	98014608	98014447	98014662	9.80146e+07	53.5
CTCF93771	chr7:98777197	24	-0.623614	0.00113005	0.0476788	chr7	98777196	98777198	98777197	98776991	98777450	9.87772e+07	-23.5
CTCF93771	chr7:98777309	23	-0.755995	3.01361e-05	0.0111789	chr7	98777308	98777310	98777309	98776991	98777450	9.87772e+07	88.5
CTCF93771	chr7:98777311	24	-0.771373	1.02034e-05	0.00769235	chr7	98777310	98777312	98777311	98776991	98777450	9.87772e+07	90.5
CTCF93771	chr7:98777362	23	-0.646885	0.000850333	0.0423989	chr7	98777361	98777363	98777362	98776991	98777450	9.87772e+07	141.5
CTCF93860	chr7:100174118	23	-0.728801	8.00735e-05	0.0160388	chr7	100174117	100174119	100174118	100173856	100174365	1.00174e+08	7.5
CTCF93927	chr7:100792016	16	-0.762325	0.000596408	0.0364142	chr7	100792015	100792017	100792016	100791976	100792285	1.00792e+08	-114.5
CTCF93947	chr7:101031403	23	-0.726634	8.61347e-05	0.0165981	chr7	101031402	101031404	101031403	101031194	101031409	1.01031e+08	101.5
CTCF94281	chr7:111499161	26	-0.616122	0.00080446	0.0412739	chr7	111499160	111499162	111499161	111499043	111499258	1.11499e+08	10.5
CTCF94281	chr7:111499190	25	-0.648034	0.000460378	0.0327635	chr7	111499189	111499191	111499190	111499043	111499258	1.11499e+08	39.5
CTCF94320	chr7:112708542	26	-0.626968	0.000608997	0.0368233	chr7	112708541	112708543	112708542	112708302	112708611	1.12708e+08	85.5
CTCF94662	chr7:128217186	26	-0.670087	0.000180387	0.0223381	chr7	128217185	128217187	128217186	128216872	128217351	1.28217e+08	74.5
CTCF94662	chr7:128217188	26	-0.612988	0.00087021	0.0428038	chr7	128217187	128217189	128217188	128216872	128217351	1.28217e+08	76.5
CTCF95113	chr7:139890003	22	-0.658745	0.000856866	0.0425658	chr7	139890002	139890004	139890003	139889425	139890146	1.3989e+08	217.5
CTCF95166	chr7:141335294	22	-0.667044	0.000696848	0.0389063	chr7	141335293	141335295	141335294	141335292	141335507	1.41335e+08	-105.5
CTCF95307	chr7:145016267	25	-0.678221	0.000194584	0.0230711	chr7	145016266	145016268	145016267	145016018	145016527	1.45016e+08	-5.5
CTCF95307	chr7:145016304	25	-0.741086	2.2589e-05	0.0100983	chr7	145016303	145016305	145016304	145016018	145016527	1.45016e+08	31.5
CTCF95398	chr7:149334449	25	-0.744608	1.96691e-05	0.00973334	chr7	149334448	149334450	149334449	149334327	149334576	1.49334e+08	-2.5
CTCF95573	chr7:151864198	22	-0.670811	0.00063311	0.0373979	chr7	151864197	151864199	151864198	151864097	151864312	1.51864e+08	-6.5
CTCF95578	chr7:151897446	24	-0.649402	0.00059511	0.0363599	chr7	151897445	151897447	151897446	151897425	151897768	1.51898e+08	-150.5
CTCF95578	chr7:151897455	24	-0.662022	0.000425436	0.0316823	chr7	151897454	151897456	151897455	151897425	151897768	1.51898e+08	-141.5
CTCF95578	chr7:151897487	25	-0.653069	0.000401367	0.0309759	chr7	151897486	151897488	151897487	151897425	151897768	1.51898e+08	-109.5
CTCF95578	chr7:151897556	25	-0.614201	0.00109011	0.0469731	chr7	151897555	151897557	151897556	151897425	151897768	1.51898e+08	-40.5
CTCF95578	chr7:151897562	25	-0.695016	0.000115345	0.0187679	chr7	151897561	151897563	151897562	151897425	151897768	1.51898e+08	-34.5
CTCF95578	chr7:151897567	25	-0.651647	0.000417327	0.0314794	chr7	151897566	151897568	151897567	151897425	151897768	1.51898e+08	-29.5
CTCF95578	chr7:151897615	25	-0.641001	0.000555354	0.0354517	chr7	151897614	151897616	151897615	151897425	151897768	1.51898e+08	18.5
CTCF95578	chr7:151897622	25	-0.695535	0.000113435	0.0186061	chr7	151897621	151897623	151897622	151897425	151897768	1.51898e+08	25.5
CTCF95578	chr7:151897645	25	-0.628055	0.000775182	0.0406926	chr7	151897644	151897646	151897645	151897425	151897768	1.51898e+08	48.5
CTCF95578	chr7:151897660	25	-0.696708	0.000109219	0.0182984	chr7	151897659	151897661	151897660	151897425	151897768	1.51898e+08	63.5
CTCF95578	chr7:151897668	25	-0.658457	0.000345618	0.0291388	chr7	151897667	151897669	151897668	151897425	151897768	1.51898e+08	71.5
CTCF95665	chr7:155571809	19	-0.72852	0.000404064	0.0310772	chr7	155571808	155571810	155571809	155571697	155571946	1.55572e+08	-12.5
CTCF95666	chr7:155585441	24	-0.643575	0.000691397	0.0387772	chr7	155585440	155585442	155585441	155585352	155585861	1.55586e+08	-165.5
CTCF95711	chr7:157129413	25	-0.7194	5.061e-05	0.0134155	chr7	157129412	157129414	157129413	157129363	157129542	1.57129e+08	-39.5
CTCF95741	chr7:157793104	22	-0.655153	0.000935299	0.0441942	chr7	157793103	157793105	157793104	157792984	157793199	1.57793e+08	12.5
CTCF95752	chr7:158075281	21	-0.661139	0.00110144	0.0472199	chr7	158075280	158075282	158075281	158075265	158075480	1.58075e+08	-91.5
CTCF95784	chr7:158958095	18	-0.699742	0.00122649	0.049282	chr7	158958094	158958096	158958095	158958042	158958750	158958396	-301
CTCF79466	chr8:768172	25	-0.63486	0.000651755	0.0379098	chr8	768171	768173	768172	768110	768325	768218	-45.5
CTCF79466	chr8:768198	25	-0.852166	6.45994e-08	0.000943643	chr8	768197	768199	768198	768110	768325	768218	-19.5
CTCF79484	chr8:1528114	25	-0.715084	5.89077e-05	0.014313	chr8	1528113	1528115	1528114	1528001	1528344	1.52817e+06	-58.5
CTCF79531	chr8:4155068	26	-0.718467	3.56797e-05	0.0119971	chr8	4155067	4155069	4155068	4154833	4155547	4155190	-122
CTCF79531	chr8:4155113	25	-0.693493	0.00012112	0.0190755	chr8	4155112	4155114	4155113	4154833	4155547	4155190	-77
CTCF79531	chr8:4155115	25	-0.612897	0.00112474	0.0476083	chr8	4155114	4155116	4155115	4154833	4155547	4155190	-75
CTCF79531	chr8:4155229	26	-0.603012	0.00111144	0.0473978	chr8	4155228	4155230	4155229	4154833	4155547	4155190	39
CTCF79532	chr8:4174332	24	-0.690231	0.000189447	0.0228884	chr8	4174331	4174333	4174332	4173929	4174438	4.17418e+06	148.5
CTCF79548	chr8:5321791	26	-0.601441	0.00115427	0.0481651	chr8	5321790	5321792	5321791	5321331	5321840	5.32159e+06	205.5
CTCF79552	chr8:5799483	25	-0.673277	0.00022555	0.024568	chr8	5799482	5799484	5799483	5799369	5799878	5.79962e+06	-140.5
CTCF79552	chr8:5799644	25	-0.676692	0.000203737	0.0235274	chr8	5799643	5799645	5799644	5799369	5799878	5.79962e+06	20.5
CTCF79552	chr8:5799671	25	-0.640765	0.000558815	0.0354698	chr8	5799670	5799672	5799671	5799369	5799878	5.79962e+06	47.5
CTCF79562	chr8:6328039	24	-0.728224	5.47766e-05	0.0138005	chr8	6328038	6328040	6328039	6327934	6328149	6.32804e+06	-2.5
CTCF79717	chr8:11002417	23	-0.655933	0.000677895	0.0384608	chr8	11002416	11002418	11002417	11002208	11002717	1.10025e+07	-45.5
CTCF79717	chr8:11002562	20	-0.706637	0.000495761	0.033757	chr8	11002561	11002563	11002562	11002208	11002717	1.10025e+07	99.5
CTCF79832	chr8:13566779	18	-0.713778	0.000878708	0.042965	chr8	13566778	13566780	13566779	13566721	13566900	1.35668e+07	-31.5
CTCF79832	chr8:13566781	17	-0.727468	0.000934328	0.0441942	chr8	13566780	13566782	13566781	13566721	13566900	1.35668e+07	-29.5
CTCF79832	chr8:13566798	16	-0.756455	0.000695537	0.0388826	chr8	13566797	13566799	13566798	13566721	13566900	1.35668e+07	-12.5
CTCF79933	chr8:18447250	24	-0.683799	0.000229573	0.0247247	chr8	18447249	18447251	18447250	18447188	18447363	1.84473e+07	-25.5
CTCF80003	chr8:20373359	24	-0.623287	0.00113887	0.0478875	chr8	20373358	20373360	20373359	20373261	20373510	2.03734e+07	-26.5
CTCF80003	chr8:20373417	25	-0.621247	0.000918381	0.0438592	chr8	20373416	20373418	20373417	20373261	20373510	2.03734e+07	31.5
CTCF80097	chr8:22564761	22	-0.644633	0.00120114	0.0488384	chr8	22564760	22564762	22564761	22564559	22564774	2.25647e+07	94.5
CTCF80117	chr8:22710185	23	-0.636298	0.00109863	0.047198	chr8	22710184	22710186	22710185	22710030	22710539	2.27103e+07	-99.5
CTCF80238	chr8:25758972	26	-0.677737	0.000142403	0.0203095	chr8	25758971	25758973	25758972	25758900	25759169	2.5759e+07	-62.5
CTCF80279	chr8:26589596	21	-0.687705	0.000570647	0.0356943	chr8	26589595	26589597	26589596	26589423	26590106	2.65898e+07	-168.5
CTCF80291	chr8:27079069	22	-0.760895	3.93079e-05	0.0123764	chr8	27079068	27079070	27079069	27078983	27079292	2.70791e+07	-68.5
CTCF80349	chr8:28014076	23	-0.63733	0.00107197	0.0466265	chr8	28014075	28014077	28014076	28014029	28014398	2.80142e+07	-137.5
CTCF80439	chr8:30144257	23	-0.642593	0.000944475	0.0443648	chr8	30144256	30144258	30144257	30144165	30144340	3.01443e+07	4.5
CTCF80451	chr8:30499215	26	-0.610627	0.000922756	0.043925	chr8	30499214	30499216	30499215	30499139	30499354	3.04992e+07	-31.5
CTCF80565	chr8:35765365	23	-0.632468	0.00120256	0.0488825	chr8	35765364	35765366	35765365	35765062	35765672	35765367	-2
CTCF80616	chr8:37709449	25	-0.62866	0.000763436	0.0404584	chr8	37709448	37709450	37709449	37709120	37709629	3.77094e+07	74.5
CTCF80811	chr8:41870218	23	-0.651497	0.000758247	0.0403132	chr8	41870217	41870219	41870218	41869898	41870407	4.18702e+07	65.5
CTCF80878	chr8:46123123	24	-0.707625	0.000109917	0.0183431	chr8	46123122	46123124	46123123	46123029	46123244	4.61231e+07	-13.5
CTCF80878	chr8:46123129	22	-0.685908	0.000425161	0.0316823	chr8	46123128	46123130	46123129	46123029	46123244	4.61231e+07	-7.5
CTCF80896	chr8:47005458	25	-0.614319	0.00108702	0.0469144	chr8	47005457	47005459	47005458	47005239	47005488	4.70054e+07	94.5
CTCF80897	chr8:47011001	20	-0.711814	0.00043139	0.0318942	chr8	47011000	47011002	47011001	47010838	47011347	4.70111e+07	-91.5
CTCF80909	chr8:47353350	24	-0.695842	0.000159583	0.0212587	chr8	47353349	47353351	47353350	47353089	47353464	4.73533e+07	73.5
CTCF80909	chr8:47353352	24	-0.712109	9.49306e-05	0.0172884	chr8	47353351	47353353	47353352	47353089	47353464	4.73533e+07	75.5
CTCF81061	chr8:54238440	24	-0.670368	0.000337835	0.0288115	chr8	54238439	54238441	54238440	54238212	54238721	5.42385e+07	-26.5
CTCF81081	chr8:54823391	24	-0.620976	0.00120289	0.0488825	chr8	54823390	54823392	54823391	54823239	54823594	5.48234e+07	-25.5
CTCF81083	chr8:55083660	23	-0.665517	0.000528895	0.0346639	chr8	55083659	55083661	55083660	55083519	55083734	5.50836e+07	33.5
CTCF81092	chr8:55538712	24	-0.640853	0.000740787	0.0399732	chr8	55538711	55538713	55538712	55538476	55538985	5.55387e+07	-18.5
CTCF81092	chr8:55538754	23	-0.742265	5.00977e-05	0.0133784	chr8	55538753	55538755	55538754	55538476	55538985	5.55387e+07	23.5
CTCF81092	chr8:55538879	23	-0.735202	6.42913e-05	0.0149541	chr8	55538878	55538880	55538879	55538476	55538985	5.55387e+07	148.5
CTCF81092	chr8:55538926	23	-0.644571	0.00090002	0.0435186	chr8	55538925	55538927	55538926	55538476	55538985	5.55387e+07	195.5
CTCF81136	chr8:56771344	23	-0.66106	0.000594245	0.0363303	chr8	56771343	56771345	56771344	56771192	56771908	56771550	-206
CTCF81145	chr8:57121175	24	-0.661154	0.000435586	0.0319835	chr8	57121174	57121176	57121175	57121059	57121568	5.71213e+07	-138.5
CTCF81248	chr8:60961549	22	-0.670811	0.000633113	0.0373979	chr8	60961548	60961550	60961549	60961483	60961826	6.09617e+07	-105.5
CTCF81248	chr8:60961615	21	-0.792073	1.87733e-05	0.00961191	chr8	60961614	60961616	60961615	60961483	60961826	6.09617e+07	-39.5
CTCF81283	chr8:61987206	24	-0.688756	0.000198066	0.0232348	chr8	61987205	61987207	61987206	61987117	61987253	61987185	21
CTCF81417	chr8:67374992	26	-0.605781	0.0010393	0.0459852	chr8	67374991	67374993	67374992	67374923	67375098	6.7375e+07	-18.5
CTCF81418	chr8:67456909	25	-0.665704	0.00028133	0.0265928	chr8	67456908	67456910	67456909	67456792	67457135	6.7457e+07	-54.5
CTCF81418	chr8:67457032	25	-0.677079	0.000201387	0.023421	chr8	67457031	67457033	67457032	67456792	67457135	6.7457e+07	68.5
CTCF81451	chr8:69458271	24	-0.636148	0.000833352	0.0420638	chr8	69458270	69458272	69458271	69457971	69458537	69458254	17
CTCF81452	chr8:69464450	22	-0.658462	0.000862849	0.0426991	chr8	69464449	69464451	69464450	69464435	69464576	6.94645e+07	-55.5
CTCF81690	chr8:80282803	25	-0.699137	0.000100919	0.0176277	chr8	80282802	80282804	80282803	80282532	80283250	80282891	-88
CTCF81690	chr8:80283228	25	-0.722876	4.46932e-05	0.0128935	chr8	80283227	80283229	80283228	80282532	80283250	80282891	337
CTCF81727	chr8:81246264	23	-0.712485	0.000136487	0.01999	chr8	81246263	81246265	81246264	81246078	81246587	8.12463e+07	-68.5
CTCF81727	chr8:81246332	23	-0.729838	7.73089e-05	0.0158383	chr8	81246331	81246333	81246332	81246078	81246587	8.12463e+07	-0.5
CTCF81737	chr8:81559489	24	-0.665946	0.000382071	0.0304618	chr8	81559488	81559490	81559489	81559479	81560189	81559834	-345
CTCF81740	chr8:81630517	24	-0.644039	0.000683267	0.0385787	chr8	81630516	81630518	81630517	81630510	81630725	8.16306e+07	-100.5
CTCF82003	chr8:95067449	23	-0.715274	0.000124911	0.0192595	chr8	95067448	95067450	95067449	95067371	95067550	9.50675e+07	-11.5
CTCF82003	chr8:95067469	23	-0.668314	0.000491123	0.0336267	chr8	95067468	95067470	95067469	95067371	95067550	9.50675e+07	8.5
CTCF82157	chr8:98942391	19	-0.698948	0.00086968	0.0428038	chr8	98942390	98942392	98942391	98942174	98942549	9.89424e+07	29.5
CTCF82157	chr8:98942485	21	-0.819317	5.54113e-06	0.00612945	chr8	98942484	98942486	98942485	98942174	98942549	9.89424e+07	123.5
CTCF82157	chr8:98942502	22	-0.739904	8.28509e-05	0.0163055	chr8	98942501	98942503	98942502	98942174	98942549	9.89424e+07	140.5
CTCF82157	chr8:98942520	22	-0.716445	0.000176328	0.022144	chr8	98942519	98942521	98942520	98942174	98942549	9.89424e+07	158.5
CTCF82157	chr8:98942548	23	-0.739958	5.43975e-05	0.0137655	chr8	98942547	98942549	98942548	98942174	98942549	9.89424e+07	186.5
CTCF82258	chr8:101533991	23	-0.88889	1.45376e-08	0.000496922	chr8	101533990	101533992	101533991	101533744	101534253	1.01534e+08	-7.5
CTCF82375	chr8:104955630	25	-0.688128	0.000143526	0.0204024	chr8	104955629	104955631	104955630	104955541	104955784	1.04956e+08	-32.5
CTCF82375	chr8:104955763	25	-0.715859	5.73354e-05	0.0140938	chr8	104955762	104955764	104955763	104955541	104955784	1.04956e+08	100.5
CTCF82423	chr8:107600130	25	-0.621941	0.000902805	0.0435633	chr8	107600129	107600131	107600130	107600028	107600243	1.076e+08	-5.5
CTCF82449	chr8:108734272	25	-0.632512	0.000692252	0.0387892	chr8	108734271	108734273	108734272	108734217	108734466	1.08734e+08	-69.5
CTCF82478	chr8:109719171	23	-0.73322	6.88573e-05	0.0153295	chr8	109719170	109719172	109719171	109719080	109719800	109719440	-269
CTCF82748	chr8:123058528	26	-0.623995	0.000657955	0.0380675	chr8	123058527	123058529	123058528	123058379	123058622	1.23059e+08	27.5
CTCF82774	chr8:123650468	25	-0.650473	0.00043092	0.0318837	chr8	123650467	123650469	123650468	123650257	123650716	1.2365e+08	-18.5
CTCF82884	chr8:125840222	25	-0.641344	0.000550353	0.0353406	chr8	125840221	125840223	125840222	125839855	125840364	1.2584e+08	112.5
CTCF82894	chr8:126245009	25	-0.609165	0.00122918	0.0493314	chr8	126245008	126245010	126245009	126244832	126245547	1.26245e+08	-180.5
CTCF83077	chr8:132374424	25	-0.83712	1.82168e-07	0.00139567	chr8	132374423	132374425	132374424	132374263	132374992	1.32375e+08	-203.5
CTCF83077	chr8:132374479	25	-0.646006	0.000486195	0.0334547	chr8	132374478	132374480	132374479	132374263	132374992	1.32375e+08	-148.5
CTCF83077	chr8:132374731	25	-0.701207	9.42909e-05	0.0172426	chr8	132374730	132374732	132374731	132374263	132374992	1.32375e+08	103.5
CTCF83077	chr8:132374771	24	-0.731456	4.88331e-05	0.0133372	chr8	132374770	132374772	132374771	132374263	132374992	1.32375e+08	143.5
CTCF83077	chr8:132374889	23	-0.645226	0.000885716	0.0431604	chr8	132374888	132374890	132374889	132374263	132374992	1.32375e+08	261.5
CTCF83143	chr8:133818150	25	-0.772871	5.94433e-06	0.00630273	chr8	133818149	133818151	133818150	133818116	133818331	1.33818e+08	-73.5
CTCF83143	chr8:133818165	25	-0.678023	0.000195752	0.0231127	chr8	133818164	133818166	133818165	133818116	133818331	1.33818e+08	-58.5
CTCF83326	chr8:141105077	19	-0.775242	9.66113e-05	0.0173888	chr8	141105076	141105078	141105077	141104690	141105165	1.41105e+08	149.5
CTCF83326	chr8:141105095	20	-0.732004	0.000243557	0.0252097	chr8	141105094	141105096	141105095	141104690	141105165	1.41105e+08	167.5
CTCF83359	chr8:141388194	19	-0.78051	8.05233e-05	0.0160518	chr8	141388193	141388195	141388194	141388142	141388651	1.41388e+08	-202.5
CTCF83359	chr8:141388636	25	-0.642665	0.000531473	0.0347509	chr8	141388635	141388637	141388636	141388142	141388651	1.41388e+08	239.5
CTCF83393	chr8:142135550	15	-0.794054	0.000407741	0.0311476	chr8	142135549	142135551	142135550	142135502	142135751	1.42136e+08	-76.5
CTCF83407	chr8:142395587	20	-0.727786	0.000275562	0.026414	chr8	142395586	142395588	142395587	142395454	142395669	1.42396e+08	25.5
CTCF83414	chr8:142480482	19	-0.753738	0.000193931	0.0230531	chr8	142480481	142480483	142480482	142480435	142480684	1.42481e+08	-77.5
CTCF83414	chr8:142480553	20	-0.872317	5.34093e-07	0.00221853	chr8	142480552	142480554	142480553	142480435	142480684	1.42481e+08	-6.5
CTCF83414	chr8:142480566	21	-0.710938	0.000303194	0.0274687	chr8	142480565	142480567	142480566	142480435	142480684	1.42481e+08	6.5
CTCF83414	chr8:142480572	20	-0.758569	0.00010592	0.018063	chr8	142480571	142480573	142480572	142480435	142480684	1.42481e+08	12.5
CTCF83414	chr8:142480601	22	-0.683315	0.000456002	0.0325976	chr8	142480600	142480602	142480601	142480435	142480684	1.42481e+08	41.5
CTCF83414	chr8:142480622	22	-0.678865	0.000513385	0.0341972	chr8	142480621	142480623	142480622	142480435	142480684	1.42481e+08	62.5
CTCF83454	chr8:143137727	25	-0.698768	0.000102143	0.0177856	chr8	143137726	143137728	143137727	143137644	143138153	1.43138e+08	-171.5
CTCF83454	chr8:143137922	23	-0.793852	6.15269e-06	0.00637304	chr8	143137921	143137923	143137922	143137644	143138153	1.43138e+08	23.5
CTCF83625	chr8:144524530	17	-0.728574	0.000909508	0.0436975	chr8	144524529	144524531	144524530	144524506	144524685	1.44525e+08	-65.5
CTCF83625	chr8:144524656	14	-0.775695	0.00111198	0.0474016	chr8	144524655	144524657	144524656	144524506	144524685	1.44525e+08	60.5
CTCF86889	chr9:683115	24	-0.62051	0.00121615	0.0490974	chr9	683114	683116	683115	682918	683227	683072	42.5
CTCF87346	chr9:19495415	21	-0.708422	0.000325605	0.0282813	chr9	19495414	19495416	19495415	19495284	19495499	1.94954e+07	23.5
CTCF87352	chr9:19769265	26	-0.659251	0.000249326	0.0254635	chr9	19769264	19769266	19769265	19769195	19769464	1.97693e+07	-64.5
CTCF87352	chr9:19769287	26	-0.657991	0.000258677	0.0258365	chr9	19769286	19769288	19769287	19769195	19769464	1.97693e+07	-42.5
CTCF87572	chr9:32841481	22	-0.711865	0.000202619	0.0234532	chr9	32841480	32841482	32841481	32841219	32841728	3.28415e+07	7.5
CTCF87711	chr9:35311915	23	-0.680998	0.000347569	0.0292015	chr9	35311914	35311916	35311915	35311830	35312289	3.53121e+07	-144.5
CTCF87728	chr9:35617737	22	-0.654042	0.000960756	0.0445609	chr9	35617736	35617738	35617737	35617539	35618048	3.56178e+07	-56.5
CTCF87772	chr9:36100658	26	-0.674761	0.000156252	0.0210623	chr9	36100657	36100659	36100658	36100602	36100845	3.61007e+07	-65.5
CTCF88089	chr9:72695551	23	-0.7163	0.000120874	0.0190755	chr9	72695550	72695552	72695551	72695446	72695661	7.26956e+07	-2.5
CTCF88239	chr9:78198201	23	-0.631528	0.00122933	0.0493314	chr9	78198200	78198202	78198201	78197513	78198224	7.81979e+07	332.5
CTCF88266	chr9:79431515	25	-0.65055	0.000430017	0.0318495	chr9	79431514	79431516	79431515	79431366	79431581	7.94315e+07	41.5
CTCF88610	chr9:90874514	23	-0.680573	0.000351711	0.0293553	chr9	90874513	90874515	90874514	90874318	90874533	9.08744e+07	88.5
CTCF88793	chr9:94555158	25	-0.728184	3.6835e-05	0.0121156	chr9	94555157	94555159	94555158	94555094	94555437	9.45553e+07	-107.5
CTCF88810	chr9:95006489	26	-0.610926	0.000915944	0.0438291	chr9	95006488	95006490	95006489	95006418	95006761	9.50066e+07	-100.5
CTCF88810	chr9:95006493	26	-0.640815	0.000420363	0.0314995	chr9	95006492	95006494	95006493	95006418	95006761	9.50066e+07	-96.5
CTCF89004	chr9:99170159	22	-0.66742	0.000690241	0.0387515	chr9	99170158	99170160	99170159	99170016	99170325	9.91702e+07	-11.5
CTCF89004	chr9:99170169	22	-0.723516	0.000141536	0.0202687	chr9	99170168	99170170	99170169	99170016	99170325	9.91702e+07	-1.5
CTCF89015	chr9:99342440	25	-0.702756	8.95849e-05	0.0168786	chr9	99342439	99342441	99342440	99342232	99342953	9.93426e+07	-152.5
CTCF89015	chr9:99342793	24	-0.632267	0.000917042	0.0438408	chr9	99342792	99342794	99342793	99342232	99342953	9.93426e+07	200.5
CTCF89270	chr9:109751459	25	-0.637659	0.000606153	0.0367466	chr9	109751458	109751460	109751459	109751353	109751596	1.09751e+08	-15.5
CTCF89390	chr9:113354304	24	-0.669872	0.000342571	0.0290264	chr9	113354303	113354305	113354304	113354128	113354437	1.13354e+08	21.5
CTCF89478	chr9:114718925	24	-0.721932	6.81961e-05	0.0152665	chr9	114718924	114718926	114718925	114718913	114719162	1.14719e+08	-112.5
CTCF89478	chr9:114719009	22	-0.71733	0.000171605	0.0219608	chr9	114719008	114719010	114719009	114718913	114719162	1.14719e+08	-28.5
CTCF89579	chr9:119925007	25	-0.628396	0.000768538	0.0405841	chr9	119925006	119925008	119925007	119924764	119925073	1.19925e+08	88.5
CTCF89588	chr9:120338754	25	-0.65638	0.000366252	0.0299006	chr9	120338753	120338755	120338754	120338275	120338784	1.20339e+08	224.5
CTCF89735	chr9:122838678	22	-0.667608	0.000686968	0.038653	chr9	122838677	122838679	122838678	122838614	122838923	1.22839e+08	-90.5
CTCF89778	chr9:123933585	25	-0.727345	3.79888e-05	0.0122515	chr9	123933584	123933586	123933585	123933529	123933778	1.23934e+08	-68.5
CTCF89839	chr9:124811192	24	-0.723553	6.44894e-05	0.0149721	chr9	124811191	124811193	124811192	124810992	124811207	1.24811e+08	92.5
CTCF89870	chr9:125432101	23	-0.654141	0.000709422	0.039196	chr9	125432100	125432102	125432101	125432045	125432260	1.25432e+08	-51.5
CTCF89917	chr9:126634325	21	-0.682055	0.000659927	0.0381264	chr9	126634324	126634326	126634325	126634313	126634582	1.26634e+08	-122.5
CTCF90003	chr9:127723705	19	-0.715855	0.0005675	0.0356031	chr9	127723704	127723706	127723705	127723571	127723820	1.27724e+08	9.5
CTCF90013	chr9:127780193	22	-0.743415	7.3497e-05	0.0155967	chr9	127780192	127780194	127780193	127779906	127780415	1.2778e+08	32.5
CTCF90104	chr9:128607984	23	-0.663202	0.000562021	0.0354941	chr9	128607983	128607985	128607984	128607576	128608035	1.28608e+08	178.5
CTCF90188	chr9:129494580	23	-0.711562	0.000140514	0.0202201	chr9	129494579	129494581	129494580	129494573	129494742	1.29495e+08	-77.5
CTCF90207	chr9:129677196	25	-0.622907	0.000881518	0.0430603	chr9	129677195	129677197	129677196	129677069	129677318	1.29677e+08	2.5
CTCF90261	chr9:130348033	20	-0.678223	0.00101339	0.0455461	chr9	130348032	130348034	130348033	130348023	130348238	1.30348e+08	-97.5
CTCF90285	chr9:130701791	24	0.78064	6.78333e-06	0.00668277	chr9	130701790	130701792	130701791	130701612	130701855	1.30702e+08	57.5
CTCF90378	chr9:131710009	25	-0.751107	1.51465e-05	0.00878666	chr9	131710008	131710010	131710009	131709837	131710106	1.3171e+08	37.5
CTCF90378	chr9:131710060	25	-0.663972	0.000295657	0.027136	chr9	131710059	131710061	131710060	131709837	131710106	1.3171e+08	88.5
CTCF90396	chr9:131813047	24	-0.696471	0.00015651	0.0210722	chr9	131813046	131813048	131813047	131812804	131813313	1.31813e+08	-11.5
CTCF90428	chr9:132502565	25	-0.627097	0.000794085	0.0410975	chr9	132502564	132502566	132502565	132502466	132502975	1.32503e+08	-155.5
CTCF90428	chr9:132502874	25	-0.696046	0.000111583	0.0184875	chr9	132502873	132502875	132502874	132502466	132502975	1.32503e+08	153.5
CTCF90461	chr9:133050920	19	-0.783451	7.25816e-05	0.0155039	chr9	133050919	133050921	133050920	133050852	133051031	1.33051e+08	-21.5
CTCF90461	chr9:133050945	20	-0.738392	0.000201145	0.023421	chr9	133050944	133050946	133050945	133050852	133051031	1.33051e+08	3.5
CTCF90461	chr9:133050952	21	-0.79722	1.51191e-05	0.00878557	chr9	133050951	133050953	133050952	133050852	133051031	1.33051e+08	10.5
CTCF90461	chr9:133050989	20	-0.755574	0.000116943	0.0188623	chr9	133050988	133050990	133050989	133050852	133051031	1.33051e+08	47.5
CTCF90461	chr9:133050994	21	-0.729353	0.000175754	0.022144	chr9	133050993	133050995	133050994	133050852	133051031	1.33051e+08	52.5
CTCF90461	chr9:133051004	21	-0.712369	0.000291037	0.026943	chr9	133051003	133051005	133051004	133050852	133051031	1.33051e+08	62.5
CTCF90466	chr9:133134264	17	-0.718329	0.00116181	0.0482818	chr9	133134263	133134265	133134264	133134070	133134313	1.33134e+08	72.5
CTCF90504	chr9:133458766	23	-0.675729	0.000402049	0.0309849	chr9	133458765	133458767	133458766	133458528	133459007	1.33459e+08	-1.5
CTCF90626	chr9:134899817	25	-0.668466	0.000259734	0.0258561	chr9	134899816	134899818	134899817	134899799	134900048	1.349e+08	-106.5
CTCF90706	chr9:136094116	12	-0.856237	0.00037799	0.0303112	chr9	136094115	136094117	136094116	136094013	136094262	1.36094e+08	-21.5
CTCF90706	chr9:136094130	13	-0.797811	0.00108315	0.0468157	chr9	136094129	136094131	136094130	136094013	136094262	1.36094e+08	-7.5
CTCF90722	chr9:136220509	22	-0.650614	0.0010431	0.0461071	chr9	136220508	136220510	136220509	136220144	136220653	1.3622e+08	110.5
CTCF90887	chr9:137513905	25	-0.613356	0.00111243	0.0474036	chr9	137513904	137513906	137513905	137513814	137514063	1.37514e+08	-33.5
CTCF19490	chrX:1479144	23	-0.645895	0.000871283	0.0428377	chrX	1479143	1479145	1479144	1478683	1479192	1.47894e+06	206.5
CTCF19651	chrX:10109741	23	-0.635264	0.00112591	0.0476219	chrX	10109740	10109742	10109741	10109730	10110105	1.01099e+07	-176.5
CTCF19651	chrX:10109744	22	-0.679085	0.000510417	0.03414	chrX	10109743	10109745	10109744	10109730	10110105	1.01099e+07	-173.5
CTCF19651	chrX:10109764	23	-0.739294	5.56934e-05	0.0139296	chrX	10109763	10109765	10109764	10109730	10110105	1.01099e+07	-153.5
CTCF19651	chrX:10109854	16	-0.769009	0.000498003	0.0338061	chrX	10109853	10109855	10109854	10109730	10110105	1.01099e+07	-63.5
CTCF19651	chrX:10110073	14	-0.772278	0.00120784	0.04898	chrX	10110072	10110074	10110073	10109730	10110105	1.01099e+07	155.5
CTCF19722	chrX:12768992	24	-0.620917	0.00120457	0.0489142	chrX	12768991	12768993	12768992	12768635	12769144	1.27689e+07	102.5
CTCF19725	chrX:12784155	24	-0.665796	0.000383649	0.0305028	chrX	12784154	12784156	12784155	12783954	12784323	1.27841e+07	16.5
CTCF19738	chrX:13224376	20	-0.670181	0.00122392	0.0492264	chrX	13224375	13224377	13224376	13224341	13224610	1.32245e+07	-99.5
CTCF19944	chrX:21354951	20	-0.700076	0.000588895	0.0361692	chrX	21354950	21354952	21354951	21354804	21355053	2.13549e+07	22.5
CTCF20084	chrX:30212460	23	-0.683482	0.000324187	0.0282184	chrX	30212459	30212461	30212460	30212291	30212466	3.02124e+07	81.5
CTCF20086	chrX:30247071	16	-0.743194	0.00096989	0.0446925	chrX	30247070	30247072	30247071	30246959	30247128	3.0247e+07	27.5
CTCF20109	chrX:30949723	23	-0.631136	0.00124063	0.0495453	chrX	30949722	30949724	30949723	30949643	30949892	3.09498e+07	-44.5
CTCF20191	chrX:37997120	21	-0.7421	0.000117429	0.0188626	chrX	37997119	37997121	37997120	37997025	37997268	3.79971e+07	-26.5
CTCF20192	chrX:38125488	22	-0.653847	0.000965289	0.0446449	chrX	38125487	38125489	38125488	38125288	38125797	3.81255e+07	-54.5
CTCF20238	chrX:39839701	22	-0.689501	0.000385411	0.030546	chrX	39839700	39839702	39839701	39839341	39839850	3.98396e+07	105.5
CTCF20542	chrX:51154686	25	-0.615122	0.0010662	0.046558	chrX	51154685	51154687	51154686	51154504	51155013	5.11548e+07	-72.5
CTCF20542	chrX:51154762	23	-0.648898	0.00080901	0.0414219	chrX	51154761	51154763	51154762	51154504	51155013	5.11548e+07	3.5
CTCF20611	chrX:53872062	21	-0.747562	9.80987e-05	0.0174646	chrX	53872061	53872063	53872062	53871949	53872458	5.38722e+07	-141.5
CTCF20611	chrX:53872424	23	-0.73312	6.90972e-05	0.0153387	chrX	53872423	53872425	53872424	53871949	53872458	5.38722e+07	220.5
CTCF20681	chrX:57282696	24	-0.741129	3.4287e-05	0.0118174	chrX	57282695	57282697	57282696	57282427	57283141	57282784	-88
CTCF20763	chrX:68635847	22	-0.660734	0.000815905	0.0416351	chrX	68635846	68635848	68635847	68635709	68635924	6.86358e+07	30.5
CTCF21127	chrX:99795574	19	-0.791393	5.43961e-05	0.0137655	chrX	99795573	99795575	99795574	99795452	99795961	9.97957e+07	-132.5
CTCF21167	chrX:102086033	22	-0.677806	0.000527933	0.0346639	chrX	102086032	102086034	102086033	102085681	102086156	1.02086e+08	114.5
CTCF21199	chrX:103299163	23	-0.741162	5.21142e-05	0.0135262	chrX	103299162	103299164	103299163	103298859	103299368	1.03299e+08	49.5
CTCF21206	chrX:103503623	23	-0.742627	4.945e-05	0.0133517	chrX	103503622	103503624	103503623	103503549	103503724	1.03504e+08	-13.5
CTCF21220	chrX:104013859	18	-0.707694	0.0010177	0.0456339	chrX	104013858	104013860	104013859	104013725	104013894	1.04014e+08	49.5
CTCF21245	chrX:105220958	23	-0.719625	0.000108563	0.0182667	chrX	105220957	105220959	105220958	105220764	105221273	1.05221e+08	-60.5
CTCF21265	chrX:106692707	22	-0.656312	0.000909356	0.0436975	chrX	106692706	106692708	106692707	106692521	106692924	1.06693e+08	-15.5
CTCF21281	chrX:107372717	21	-0.768782	4.66437e-05	0.0131397	chrX	107372716	107372718	107372717	107372435	107372944	1.07373e+08	27.5
CTCF21517	chrX:119289101	21	-0.673628	0.000815054	0.0415965	chrX	119289100	119289102	119289101	119288994	119289209	1.19289e+08	-0.5
CTCF21533	chrX:119617963	22	-0.720588	0.000155144	0.0210194	chrX	119617962	119617964	119617963	119617810	119618285	1.19618e+08	-84.5
CTCF21533	chrX:119617993	21	-0.669919	0.000892587	0.0433616	chrX	119617992	119617994	119617993	119617810	119618285	1.19618e+08	-54.5
CTCF21533	chrX:119618016	20	-0.708365	0.000473419	0.0331182	chrX	119618015	119618017	119618016	119617810	119618285	1.19618e+08	-31.5
CTCF21533	chrX:119618032	21	-0.747317	9.89001e-05	0.0174952	chrX	119618031	119618033	119618032	119617810	119618285	1.19618e+08	-15.5
CTCF21573	chrX:120412491	18	-0.701503	0.00117745	0.0485494	chrX	120412490	120412492	120412491	120412252	120412971	1.20413e+08	-120.5
CTCF21693	chrX:129790105	23	-0.683679	0.000322394	0.0281819	chrX	129790104	129790106	129790105	129790089	129790598	1.2979e+08	-238.5
CTCF21708	chrX:130087200	17	-0.7227	0.00104792	0.0461436	chrX	130087199	130087201	130087200	130086862	130087217	1.30087e+08	160.5
CTCF21943	chrX:139949929	26	-0.626518	0.000616192	0.0370269	chrX	139949928	139949930	139949929	139949789	139949964	1.3995e+08	52.5
CTCF21953	chrX:140503971	10	0.911319	0.000242836	0.0251885	chrX	140503970	140503972	140503971	140503946	140504189	1.40504e+08	-96.5
CTCF22256	chrX:155955770	22	-0.67948	0.000505103	0.0340127	chrX	155955769	155955771	155955770	155955535	155956044	1.55956e+08	-19.5
CTCF95830	chrY:8905544	14	-0.885317	2.55441e-05	0.0106706	chrY	8905543	8905545	8905544	8905128	8905637	8.90538e+06	161.5
CTCF95878	chrY:18952027	12	-0.880472	0.000156698	0.0210722	chrY	18952026	18952028	18952027	18951963	18952673	18952318	-291
CTCF65833	chr1:1290198	18	-0.739938	0.000665972	0.0382717	chr1	1290197	1290199	1290198	1290084	1290741	1.29041e+06	-214.5
CTCF65856	chr1:1438195	20	-0.740128	0.00019078	0.0229206	chr1	1438194	1438196	1438195	1438084	1438494	1438289	-94
CTCF65875	chr1:1665937	19	0.695919	0.000936007	0.0441942	chr1	1665936	1665938	1665937	1665635	1666359	1665997	-60
CTCF65885	chr1:1779215	17	-0.716974	0.00119912	0.0488132	chr1	1779214	1779216	1779215	1778937	1779593	1779265	-50
CTCF65885	chr1:1779411	23	-0.665843	0.000524361	0.0345405	chr1	1779410	1779412	1779411	1778937	1779593	1779265	146
CTCF65887	chr1:1789083	23	0.663696	0.000554806	0.0354406	chr1	1789082	1789084	1789083	1788959	1789586	1.78927e+06	-189.5
CTCF65887	chr1:1789155	24	0.634742	0.000862892	0.0426991	chr1	1789154	1789156	1789155	1788959	1789586	1.78927e+06	-117.5
CTCF65916	chr1:2135542	20	-0.682745	0.000909071	0.0436975	chr1	2135541	2135543	2135542	2135485	2135828	2.13566e+06	-114.5
CTCF65949	chr1:2459967	16	-0.775241	0.000418689	0.0314794	chr1	2459966	2459968	2459967	2459720	2460089	2.4599e+06	62.5
CTCF65949	chr1:2460039	16	-0.741722	0.00100514	0.0454394	chr1	2460038	2460040	2460039	2459720	2460089	2.4599e+06	134.5
CTCF65949	chr1:2460063	15	-0.789286	0.00074489	0.0400546	chr1	2460062	2460064	2460063	2459720	2460089	2.4599e+06	158.5
CTCF65980	chr1:2875878	16	-0.763451	0.000578806	0.0359419	chr1	2875877	2875879	2875878	2875876	2876335	2.87611e+06	-227.5
CTCF65980	chr1:2875984	13	-0.793391	0.00120886	0.0489932	chr1	2875983	2875985	2875984	2875876	2876335	2.87611e+06	-121.5
CTCF65980	chr1:2876019	14	-0.853052	0.00010511	0.0180074	chr1	2876018	2876020	2876019	2875876	2876335	2.87611e+06	-86.5
CTCF65980	chr1:2876096	13	-0.856753	0.000183525	0.0225602	chr1	2876095	2876097	2876096	2875876	2876335	2.87611e+06	-9.5
CTCF65980	chr1:2876104	14	-0.801332	0.000569925	0.0356746	chr1	2876103	2876105	2876104	2875876	2876335	2.87611e+06	-1.5
CTCF65980	chr1:2876139	17	-0.865196	0	0	chr1	2876138	2876140	2876139	2875876	2876335	2.87611e+06	33.5
CTCF65980	chr1:2876157	21	-0.830243	3.20575e-06	0.00491214	chr1	2876156	2876158	2876157	2875876	2876335	2.87611e+06	51.5
CTCF65980	chr1:2876161	21	-0.847757	1.2247e-06	0.00316504	chr1	2876160	2876162	2876161	2875876	2876335	2.87611e+06	55.5
CTCF65980	chr1:2876172	21	-0.773586	3.8996e-05	0.0123377	chr1	2876171	2876173	2876172	2875876	2876335	2.87611e+06	66.5
CTCF65980	chr1:2876175	22	-0.867722	1.69563e-07	0.00134549	chr1	2876174	2876176	2876175	2875876	2876335	2.87611e+06	69.5
CTCF65980	chr1:2876179	22	-0.8122	4.42242e-06	0.00558286	chr1	2876178	2876180	2876179	2875876	2876335	2.87611e+06	73.5
CTCF65980	chr1:2876183	23	-0.762495	2.34206e-05	0.0102636	chr1	2876182	2876184	2876183	2875876	2876335	2.87611e+06	77.5
CTCF65980	chr1:2876191	23	-0.731817	7.22607e-05	0.0154971	chr1	2876190	2876192	2876191	2875876	2876335	2.87611e+06	85.5
CTCF65980	chr1:2876193	23	-0.802972	3.99487e-06	0.00526759	chr1	2876192	2876194	2876193	2875876	2876335	2.87611e+06	87.5
CTCF65980	chr1:2876236	23	-0.663702	0.000554722	0.0354406	chr1	2876235	2876237	2876236	2875876	2876335	2.87611e+06	130.5
CTCF65980	chr1:2876258	23	-0.729704	7.76593e-05	0.0158417	chr1	2876257	2876259	2876258	2875876	2876335	2.87611e+06	152.5
CTCF65980	chr1:2876264	23	-0.715769	0.000122951	0.0191837	chr1	2876263	2876265	2876264	2875876	2876335	2.87611e+06	158.5
CTCF65980	chr1:2876293	23	-0.755127	3.115e-05	0.0112262	chr1	2876292	2876294	2876293	2875876	2876335	2.87611e+06	187.5
CTCF65986	chr1:3066327	21	-0.838479	2.06781e-06	0.00417163	chr1	3066326	3066328	3066327	3066101	3066741	3066421	-94
CTCF65986	chr1:3066347	20	-0.801355	2.16834e-05	0.0100267	chr1	3066346	3066348	3066347	3066101	3066741	3066421	-74
CTCF65986	chr1:3066424	15	-0.773906	0.000709709	0.039196	chr1	3066423	3066425	3066424	3066101	3066741	3066421	3
CTCF65986	chr1:3066466	14	-0.903297	0	0	chr1	3066465	3066467	3066466	3066101	3066741	3066421	45
CTCF65986	chr1:3066492	16	-0.775241	0.000418689	0.0314794	chr1	3066491	3066493	3066492	3066101	3066741	3066421	71
CTCF66002	chr1:3417340	24	-0.713074	9.19507e-05	0.0170566	chr1	3417339	3417341	3417340	3417037	3417518	3.41728e+06	62.5
CTCF66021	chr1:3615218	22	-0.650232	0.00105263	0.0462751	chr1	3615217	3615219	3615218	3615086	3615764	3615425	-207
CTCF66021	chr1:3615244	22	-0.709605	0.000216792	0.024132	chr1	3615243	3615245	3615244	3615086	3615764	3615425	-181
CTCF66027	chr1:3673669	23	-0.738927	5.64204e-05	0.0140019	chr1	3673668	3673670	3673669	3673200	3673740	3673470	199
CTCF66028	chr1:3677143	20	-0.673467	0.00113384	0.0477841	chr1	3677142	3677144	3677143	3676982	3677487	3.67723e+06	-91.5
CTCF66028	chr1:3677152	19	-0.685414	0.00119991	0.0488188	chr1	3677151	3677153	3677152	3676982	3677487	3.67723e+06	-82.5
CTCF66028	chr1:3677305	19	-0.781731	7.71392e-05	0.0158383	chr1	3677304	3677306	3677305	3676982	3677487	3.67723e+06	70.5
CTCF66028	chr1:3677429	18	-0.714448	0.000864425	0.0427112	chr1	3677428	3677430	3677429	3676982	3677487	3.67723e+06	194.5
CTCF66064	chr1:4317521	22	-0.646111	0.0011603	0.0482733	chr1	4317520	4317522	4317521	4317244	4317553	4.3174e+06	122.5
CTCF66075	chr1:4594778	23	-0.637089	0.00107816	0.046718	chr1	4594777	4594779	4594778	4594294	4594803	4.59455e+06	229.5
CTCF66091	chr1:5119649	24	-0.675812	0.000289547	0.0268891	chr1	5119648	5119650	5119649	5119503	5119922	5.11971e+06	-63.5
CTCF66091	chr1:5119654	25	-0.700424	9.67523e-05	0.0173888	chr1	5119653	5119655	5119654	5119503	5119922	5.11971e+06	-58.5
CTCF66091	chr1:5119686	23	-0.650013	0.000786893	0.0409488	chr1	5119685	5119687	5119686	5119503	5119922	5.11971e+06	-26.5
CTCF66091	chr1:5119697	23	-0.703933	0.000177987	0.0222166	chr1	5119696	5119698	5119697	5119503	5119922	5.11971e+06	-15.5
CTCF66110	chr1:5637280	25	-0.629146	0.000754127	0.0402289	chr1	5637279	5637281	5637280	5637092	5637600	5637346	-66
CTCF66136	chr1:6105204	25	-0.631518	0.000710047	0.039196	chr1	6105203	6105205	6105204	6105143	6106053	6105598	-394
CTCF66136	chr1:6105214	26	-0.631183	0.000545032	0.0351561	chr1	6105213	6105215	6105214	6105143	6106053	6105598	-384
CTCF66136	chr1:6105423	19	-0.774653	9.857e-05	0.0174952	chr1	6105422	6105424	6105423	6105143	6106053	6105598	-175
CTCF66136	chr1:6105436	18	-0.709344	0.000978298	0.0448829	chr1	6105435	6105437	6105436	6105143	6106053	6105598	-162
CTCF66178	chr1:6464681	23	-0.636027	0.00110573	0.0472948	chr1	6464680	6464682	6464681	6464451	6464970	6.46471e+06	-29.5
CTCF66187	chr1:6547588	24	0.664346	0.000399258	0.0309147	chr1	6547587	6547589	6547588	6547358	6547601	6.54748e+06	108.5
CTCF66203	chr1:6727752	22	-0.676718	0.000543233	0.0351015	chr1	6727751	6727753	6727752	6727384	6727972	6727678	74
CTCF66214	chr1:6998315	24	-0.645344	0.000660836	0.0381479	chr1	6998314	6998316	6998315	6998198	6998737	6.99847e+06	-152.5
CTCF66214	chr1:6998329	24	-0.673503	0.000309238	0.0276933	chr1	6998328	6998330	6998329	6998198	6998737	6.99847e+06	-138.5
CTCF66214	chr1:6998419	23	-0.697502	0.00021604	0.0241008	chr1	6998418	6998420	6998419	6998198	6998737	6.99847e+06	-48.5
CTCF66214	chr1:6998428	23	-0.673107	0.000431808	0.0318942	chr1	6998427	6998429	6998428	6998198	6998737	6.99847e+06	-39.5
CTCF66214	chr1:6998608	25	-0.627285	0.00079034	0.0410135	chr1	6998607	6998609	6998608	6998198	6998737	6.99847e+06	140.5
CTCF66231	chr1:7460970	21	-0.669919	0.000892587	0.0433616	chr1	7460969	7460971	7460970	7460781	7461163	7460972	-2
CTCF66233	chr1:7475257	24	-0.677701	0.000274253	0.0263784	chr1	7475256	7475258	7475257	7475192	7475756	7475474	-217
CTCF66237	chr1:7539563	23	-0.690729	0.000263555	0.0260241	chr1	7539562	7539564	7539563	7539429	7540158	7.53979e+06	-230.5
CTCF66237	chr1:7539780	23	-0.693717	0.000241585	0.0251351	chr1	7539779	7539781	7539780	7539429	7540158	7.53979e+06	-13.5
CTCF66237	chr1:7539792	22	-0.809941	4.93441e-06	0.00587501	chr1	7539791	7539793	7539792	7539429	7540158	7.53979e+06	-1.5
CTCF66237	chr1:7539859	22	-0.773976	2.37622e-05	0.0103029	chr1	7539858	7539860	7539859	7539429	7540158	7.53979e+06	65.5
CTCF66237	chr1:7539912	22	-0.685045	0.000435223	0.0319835	chr1	7539911	7539913	7539912	7539429	7540158	7.53979e+06	118.5
CTCF66249	chr1:7755955	25	-0.637029	0.000616173	0.0370269	chr1	7755954	7755956	7755955	7755397	7756097	7755747	208
CTCF66329	chr1:8963195	25	-0.6641	0.000294577	0.0271126	chr1	8963194	8963196	8963195	8962823	8963331	8963077	118
CTCF66335	chr1:9010199	15	-0.86817	2.71184e-05	0.0108639	chr1	9010198	9010200	9010199	9009917	9010455	9010186	13
CTCF66366	chr1:9322920	12	-0.839161	0.00119187	0.0487298	chr1	9322919	9322921	9322920	9322915	9323374	9.32314e+06	-224.5
CTCF66366	chr1:9323064	15	-0.791779	0.000435347	0.0319835	chr1	9323063	9323065	9323064	9322915	9323374	9.32314e+06	-80.5
CTCF66366	chr1:9323073	14	-0.788938	0.000796138	0.0411203	chr1	9323072	9323074	9323073	9322915	9323374	9.32314e+06	-71.5
CTCF66366	chr1:9323077	15	-0.797141	0.000372587	0.0301678	chr1	9323076	9323078	9323077	9322915	9323374	9.32314e+06	-67.5
CTCF66366	chr1:9323131	17	-0.73264	0.00082284	0.0418066	chr1	9323130	9323132	9323131	9322915	9323374	9.32314e+06	-13.5
CTCF66366	chr1:9323186	17	-0.718675	0.00115244	0.0481244	chr1	9323185	9323187	9323186	9322915	9323374	9.32314e+06	41.5
CTCF66408	chr1:9914695	25	-0.612543	0.0011343	0.0477875	chr1	9914694	9914696	9914695	9914387	9914846	9.91462e+06	78.5
CTCF66473	chr1:11337921	23	0.802472	4.09281e-06	0.00533343	chr1	11337920	11337922	11337921	11337378	11338095	1.13377e+07	184.5
CTCF66473	chr1:11337954	23	0.795747	5.63449e-06	0.00613668	chr1	11337953	11337955	11337954	11337378	11338095	1.13377e+07	217.5
CTCF66473	chr1:11337956	23	0.738249	5.77866e-05	0.0141791	chr1	11337955	11337957	11337956	11337378	11338095	1.13377e+07	219.5
CTCF66476	chr1:11364280	22	-0.713116	0.000195121	0.0231027	chr1	11364279	11364281	11364280	11364117	11364640	1.13644e+07	-98.5
CTCF66476	chr1:11364504	23	-0.699654	0.000202587	0.0234532	chr1	11364503	11364505	11364504	11364117	11364640	1.13644e+07	125.5
CTCF66476	chr1:11364624	25	-0.639235	0.000581726	0.0359825	chr1	11364623	11364625	11364624	11364117	11364640	1.13644e+07	245.5
CTCF66477	chr1:11398572	24	-0.640557	0.000746334	0.0400725	chr1	11398571	11398573	11398572	11398538	11398787	1.13987e+07	-90.5
CTCF66480	chr1:11481594	22	-0.651585	0.00101919	0.0456497	chr1	11481593	11481595	11481594	11480937	11481647	11481292	302
CTCF66483	chr1:11594197	20	-0.674191	0.00111476	0.0474429	chr1	11594196	11594198	11594197	11594178	11594500	11594339	-142
CTCF66493	chr1:11707520	22	-0.680407	0.000683438	0.0385787	chr1	11707519	11707521	11707520	11707172	11707885	1.17075e+07	-8.5
CTCF66531	chr1:12059993	25	-0.66654	0.000274634	0.0263805	chr1	12059992	12059994	12059993	12059597	12060325	12059961	32
CTCF66552	chr1:12275493	25	0.627626	0.000783599	0.0408907	chr1	12275492	12275494	12275493	12275308	12275822	12275565	-72
CTCF66576	chr1:13228513	25	-0.658706	0.000343208	0.0290423	chr1	13228512	13228514	13228513	13228196	13228874	13228535	-22
CTCF66576	chr1:13228725	24	-0.689311	0.000194785	0.0230753	chr1	13228724	13228726	13228725	13228196	13228874	13228535	190
CTCF66589	chr1:13544011	24	-0.632129	0.000920142	0.0438993	chr1	13544010	13544012	13544011	13543910	13544605	1.35443e+07	-246.5
CTCF66589	chr1:13544024	24	-0.619069	0.00125802	0.0498869	chr1	13544023	13544025	13544024	13543910	13544605	1.35443e+07	-233.5
CTCF66589	chr1:13544129	24	-0.641116	0.000735884	0.0398927	chr1	13544128	13544130	13544129	13543910	13544605	1.35443e+07	-128.5
CTCF66595	chr1:13697966	26	-0.663583	0.0002194	0.0242341	chr1	13697965	13697967	13697966	13697712	13698434	13698073	-107
CTCF66605	chr1:13807350	23	-0.655794	0.000680286	0.0385056	chr1	13807349	13807351	13807350	13807149	13807649	13807399	-49
CTCF66605	chr1:13807396	25	-0.78915	2.75641e-06	0.00462429	chr1	13807395	13807397	13807396	13807149	13807649	13807399	-3
CTCF66605	chr1:13807445	24	-0.703067	0.000127235	0.0193625	chr1	13807444	13807446	13807445	13807149	13807649	13807399	46
CTCF66605	chr1:13807494	25	-0.699269	0.000100486	0.0176144	chr1	13807493	13807495	13807494	13807149	13807649	13807399	95
CTCF66605	chr1:13807544	26	-0.6782	0.000140353	0.0202192	chr1	13807543	13807545	13807544	13807149	13807649	13807399	145
CTCF66612	chr1:13930254	23	-0.740581	5.32048e-05	0.0136312	chr1	13930253	13930255	13930254	13930070	13930591	1.39303e+07	-76.5
CTCF66612	chr1:13930288	23	-0.651962	0.000749451	0.040124	chr1	13930287	13930289	13930288	13930070	13930591	1.39303e+07	-42.5
CTCF66612	chr1:13930377	23	-0.690888	0.000262344	0.0259635	chr1	13930376	13930378	13930377	13930070	13930591	1.39303e+07	46.5
CTCF66613	chr1:13950948	25	-0.625533	0.000825807	0.0418855	chr1	13950947	13950949	13950948	13950568	13951077	1.39508e+07	125.5
CTCF66635	chr1:14435309	23	-0.655787	0.00068042	0.0385056	chr1	14435308	14435310	14435309	14435184	14435693	1.44354e+07	-129.5
CTCF66640	chr1:14538505	23	-0.669481	0.000476068	0.0332027	chr1	14538504	14538506	14538505	14538398	14538680	14538539	-34
CTCF66640	chr1:14538653	24	-0.710309	0.000100718	0.0176277	chr1	14538652	14538654	14538653	14538398	14538680	14538539	114
CTCF66641	chr1:14567260	24	-0.739935	3.58456e-05	0.0119971	chr1	14567259	14567261	14567260	14567098	14567409	1.45673e+07	6.5
CTCF66641	chr1:14567280	24	-0.731188	4.93034e-05	0.0133427	chr1	14567279	14567281	14567280	14567098	14567409	1.45673e+07	26.5
CTCF66642	chr1:14572000	23	-0.670623	0.000461722	0.0328101	chr1	14571999	14572001	14572000	14571826	14572262	14572044	-44
CTCF66650	chr1:14769515	24	-0.648449	0.000610016	0.036856	chr1	14769514	14769516	14769515	14769426	14769935	1.47697e+07	-165.5
CTCF66654	chr1:14804661	23	-0.740213	5.3907e-05	0.0137117	chr1	14804660	14804662	14804661	14804637	14805333	14804985	-324
CTCF66656	chr1:14833902	20	-0.698533	0.000612843	0.0369706	chr1	14833901	14833903	14833902	14833625	14834028	1.48338e+07	75.5
CTCF66662	chr1:15000095	25	-0.60956	0.00121775	0.0491205	chr1	15000094	15000096	15000095	15000074	15000383	1.50002e+07	-133.5
CTCF66685	chr1:15283771	24	-0.618903	0.0012629	0.0499677	chr1	15283770	15283772	15283771	15283571	15283883	15283727	44
CTCF66690	chr1:15328990	24	-0.671125	0.000330733	0.0285315	chr1	15328989	15328991	15328990	15328985	15329519	15329252	-262
CTCF66690	chr1:15329278	26	-0.607119	0.00100592	0.0454394	chr1	15329277	15329279	15329278	15328985	15329519	15329252	26
CTCF66735	chr1:15957637	25	-0.668079	0.000262668	0.0259783	chr1	15957636	15957638	15957637	15957424	15957899	1.59577e+07	-24.5
CTCF66791	chr1:16889246	23	-0.635172	0.00112834	0.0476657	chr1	16889245	16889247	16889246	16889023	16889709	16889366	-120
CTCF66791	chr1:16889260	20	-0.730524	0.000254405	0.0256694	chr1	16889259	16889261	16889260	16889023	16889709	16889366	-106
CTCF66791	chr1:16889284	23	-0.637605	0.00106497	0.0465463	chr1	16889283	16889285	16889284	16889023	16889709	16889366	-82
CTCF66791	chr1:16889342	19	-0.743748	0.000261952	0.0259536	chr1	16889341	16889343	16889342	16889023	16889709	16889366	-24
CTCF66791	chr1:16889351	19	-0.728757	0.000401439	0.0309759	chr1	16889350	16889352	16889351	16889023	16889709	16889366	-15
CTCF66791	chr1:16889666	23	-0.642878	0.000937946	0.0442369	chr1	16889665	16889667	16889666	16889023	16889709	16889366	300
CTCF66810	chr1:17075455	23	-0.661053	0.00059434	0.0363303	chr1	17075454	17075456	17075455	17075434	17076054	17075744	-289
CTCF66816	chr1:17212215	17	-0.730182	0.000874379	0.0428769	chr1	17212214	17212216	17212215	17212088	17212361	1.72122e+07	-9.5
CTCF66819	chr1:17274668	24	-0.661736	0.000428755	0.0318176	chr1	17274667	17274669	17274668	17274114	17274671	1.72744e+07	275.5
CTCF66865	chr1:17922852	22	-0.683646	0.000451952	0.0324445	chr1	17922851	17922853	17922852	17922836	17923478	17923157	-305
CTCF66869	chr1:18041740	23	-0.683963	0.000319813	0.0280635	chr1	18041739	18041741	18041740	18041612	18042121	1.80419e+07	-126.5
CTCF66869	chr1:18041873	23	-0.678695	0.000370542	0.0300905	chr1	18041872	18041874	18041873	18041612	18042121	1.80419e+07	6.5
CTCF66881	chr1:18246728	20	-0.699588	0.000596385	0.0364142	chr1	18246727	18246729	18246728	18246579	18246896	1.82467e+07	-9.5
CTCF66892	chr1:18531027	24	-0.634643	0.000864993	0.0427112	chr1	18531026	18531028	18531027	18530859	18531326	1.85311e+07	-65.5
CTCF66894	chr1:18560959	25	-0.685799	0.00015433	0.0209847	chr1	18560958	18560960	18560959	18560706	18561319	1.8561e+07	-53.5
CTCF66895	chr1:18575671	17	-0.765171	0.000344971	0.0291265	chr1	18575670	18575672	18575671	18575500	18576033	1.85758e+07	-95.5
CTCF66900	chr1:18608920	25	-0.651262	0.000421743	0.0315554	chr1	18608919	18608921	18608920	18608529	18609272	1.86089e+07	19.5
CTCF66901	chr1:18674488	25	-0.615563	0.0010549	0.0463203	chr1	18674487	18674489	18674488	18673997	18674648	1.86743e+07	165.5
CTCF66902	chr1:18681459	25	-0.662175	0.000311193	0.0277297	chr1	18681458	18681460	18681459	18681305	18681805	18681555	-96
CTCF66905	chr1:18794797	21	-0.744716	0.000107794	0.018199	chr1	18794796	18794798	18794797	18794458	18794967	1.87947e+07	84.5
CTCF66907	chr1:18823464	25	-0.784821	3.4029e-06	0.00502368	chr1	18823463	18823465	18823464	18823179	18823688	1.88234e+07	30.5
CTCF66925	chr1:19012672	23	-0.656105	0.000674936	0.0384217	chr1	19012671	19012673	19012672	19012251	19012717	19012484	188
CTCF66927	chr1:19057460	25	-0.636504	0.00062462	0.0372084	chr1	19057459	19057461	19057460	19057371	19057880	1.90576e+07	-165.5
CTCF66942	chr1:19338536	22	-0.670057	0.000645461	0.0377643	chr1	19338535	19338537	19338536	19338376	19338731	1.93386e+07	-17.5
CTCF66977	chr1:19872276	25	-0.619588	0.000956553	0.0445058	chr1	19872275	19872277	19872276	19872175	19872805	19872490	-214
CTCF66977	chr1:19872466	24	-0.76816	1.17036e-05	0.00801353	chr1	19872465	19872467	19872466	19872175	19872805	19872490	-24
CTCF67069	chr1:21497880	20	-0.697517	0.000629045	0.0373347	chr1	21497879	21497881	21497880	21497749	21498059	21497904	-24
CTCF67069	chr1:21497898	19	-0.734533	0.000341677	0.0290082	chr1	21497897	21497899	21497898	21497749	21498059	21497904	-6
CTCF67069	chr1:21498020	20	-0.762336	9.33372e-05	0.0171772	chr1	21498019	21498021	21498020	21497749	21498059	21497904	116
CTCF67072	chr1:21511360	21	-0.713033	0.000285549	0.0267484	chr1	21511359	21511361	21511360	21511139	21511648	2.15114e+07	-33.5
CTCF67073	chr1:21535105	23	-0.647909	0.000829085	0.0419682	chr1	21535104	21535106	21535105	21534710	21535224	21534967	138
CTCF67115	chr1:22208460	18	-0.726712	0.000635173	0.0374441	chr1	22208459	22208461	22208460	22208268	22208616	22208442	18
CTCF67115	chr1:22208470	19	-0.717364	0.000545492	0.0351561	chr1	22208469	22208471	22208470	22208268	22208616	22208442	28
CTCF67115	chr1:22208474	19	-0.716485	0.00055822	0.0354665	chr1	22208473	22208475	22208474	22208268	22208616	22208442	32
CTCF67122	chr1:22317474	19	-0.704853	0.000751672	0.0401652	chr1	22317473	22317475	22317474	22317243	22317923	22317583	-109
CTCF67124	chr1:22365115	26	-0.695182	8.08876e-05	0.0160896	chr1	22365114	22365116	22365115	22364846	22365155	2.2365e+07	114.5
CTCF67137	chr1:22658741	25	-0.642987	0.000526962	0.0346357	chr1	22658740	22658742	22658741	22658438	22658997	2.26587e+07	23.5
CTCF67198	chr1:23665430	21	-0.696648	0.000450398	0.032443	chr1	23665429	23665431	23665430	23665183	23665959	23665571	-141
CTCF67198	chr1:23665578	20	-0.732758	0.000238186	0.0249826	chr1	23665577	23665579	23665578	23665183	23665959	23665571	7
CTCF67198	chr1:23665600	19	-0.780702	0.000118322	0.0189198	chr1	23665599	23665601	23665600	23665183	23665959	23665571	29
CTCF67244	chr1:24266545	21	-0.740814	0.000122431	0.0191527	chr1	24266544	24266546	24266545	24266401	24266682	2.42665e+07	3.5
CTCF67271	chr1:24587732	21	-0.661238	0.00109885	0.047198	chr1	24587731	24587733	24587732	24587104	24587868	24587486	246
CTCF67317	chr1:25069043	26	-0.611568	0.000901496	0.0435285	chr1	25069042	25069044	25069043	25068794	25069284	25069039	4
CTCF67317	chr1:25069124	25	-0.659862	0.000332239	0.0285982	chr1	25069123	25069125	25069124	25068794	25069284	25069039	85
CTCF67320	chr1:25129599	24	-0.682204	0.000240597	0.0250921	chr1	25129598	25129600	25129599	25129382	25129891	2.51296e+07	-37.5
CTCF67320	chr1:25129638	26	-0.656953	0.000266607	0.0261224	chr1	25129637	25129639	25129638	25129382	25129891	2.51296e+07	1.5
CTCF67341	chr1:25524059	18	-0.786157	0.000109594	0.0183219	chr1	25524058	25524060	25524059	25523467	25524193	25523830	229
CTCF67361	chr1:25758568	21	-0.813419	7.33592e-06	0.00676506	chr1	25758567	25758569	25758568	25758563	25759081	25758822	-254
CTCF67361	chr1:25758829	20	-0.693033	0.000704994	0.0391299	chr1	25758828	25758830	25758829	25758563	25759081	25758822	7
CTCF67361	chr1:25758906	23	-0.733089	6.91692e-05	0.0153387	chr1	25758905	25758907	25758906	25758563	25759081	25758822	84
CTCF67361	chr1:25758956	24	-0.626606	0.00105203	0.0462627	chr1	25758955	25758957	25758956	25758563	25759081	25758822	134
CTCF67364	chr1:25798332	24	-0.621246	0.00119526	0.0487743	chr1	25798331	25798333	25798332	25797939	25798619	25798279	53
CTCF67402	chr1:26204494	24	-0.629267	0.000986595	0.0450758	chr1	26204493	26204495	26204494	26203882	26204613	2.62042e+07	246.5
CTCF67426	chr1:26531359	17	-0.739424	0.000693509	0.0388183	chr1	26531358	26531360	26531359	26531083	26531769	26531426	-67
CTCF67426	chr1:26531408	17	-0.772059	0.000434548	0.0319804	chr1	26531407	26531409	26531408	26531083	26531769	26531426	-18
CTCF67571	chr1:28175369	21	-0.755457	7.50335e-05	0.0156596	chr1	28175368	28175370	28175369	28174741	28175452	2.81751e+07	272.5
CTCF67613	chr1:28983612	23	-0.693455	0.000243445	0.0252097	chr1	28983611	28983613	28983612	28983535	28983994	2.89838e+07	-152.5
CTCF67613	chr1:28983620	23	-0.657218	0.000656023	0.0380203	chr1	28983619	28983621	28983620	28983535	28983994	2.89838e+07	-144.5
CTCF67613	chr1:28983774	22	-0.705883	0.000242	0.0251488	chr1	28983773	28983775	28983774	28983535	28983994	2.89838e+07	9.5
CTCF67613	chr1:28983788	22	-0.69757	0.000307615	0.0276539	chr1	28983787	28983789	28983788	28983535	28983994	2.89838e+07	23.5
CTCF67636	chr1:29340966	25	-0.697959	0.000104872	0.0180067	chr1	29340965	29340967	29340966	29340847	29341619	29341233	-267
CTCF67656	chr1:29849259	23	-0.663866	0.000552343	0.0353749	chr1	29849258	29849260	29849259	29849035	29849762	2.98494e+07	-139.5
CTCF67665	chr1:30087843	24	-0.670879	0.000333025	0.0286004	chr1	30087842	30087844	30087843	30087389	30088141	30087765	78
CTCF67668	chr1:30133807	25	-0.694765	0.00011628	0.0188486	chr1	30133806	30133808	30133807	30133615	30134124	3.01339e+07	-62.5
CTCF67692	chr1:30738172	21	-0.738792	0.000130669	0.0196032	chr1	30738171	30738173	30738172	30737866	30738375	3.07381e+07	51.5
CTCF67695	chr1:30761729	22	-0.706249	0.000239417	0.0250183	chr1	30761728	30761730	30761729	30761603	30762169	30761886	-157
CTCF67747	chr1:31633309	24	-0.654633	0.000518778	0.034371	chr1	31633308	31633310	31633309	31633069	31633777	31633423	-114
CTCF67779	chr1:31861520	23	-0.631371	0.00123383	0.0494272	chr1	31861519	31861521	31861520	31861353	31861902	3.18616e+07	-107.5
CTCF67790	chr1:31977762	24	-0.669424	0.00034689	0.0291942	chr1	31977761	31977763	31977762	31977676	31978160	31977918	-156
CTCF67803	chr1:32133805	24	-0.724701	6.19717e-05	0.0147026	chr1	32133804	32133806	32133805	32133471	32133826	3.21336e+07	156.5
CTCF67803	chr1:32133814	24	-0.644614	0.000673296	0.0384021	chr1	32133813	32133815	32133814	32133471	32133826	3.21336e+07	165.5
CTCF67818	chr1:32316665	25	-0.616579	0.00102929	0.0458616	chr1	32316664	32316666	32316665	32316420	32317096	32316758	-93
CTCF67879	chr1:33148230	24	-0.632267	0.000917042	0.0438408	chr1	33148229	33148231	33148230	33147791	33148574	3.31482e+07	47.5
CTCF67879	chr1:33148249	23	-0.660238	0.000607025	0.0367614	chr1	33148248	33148250	33148249	33147791	33148574	3.31482e+07	66.5
CTCF67898	chr1:33625232	17	-0.773134	0.00027311	0.0263403	chr1	33625231	33625233	33625232	33624892	33625583	3.36252e+07	-5.5
CTCF67898	chr1:33625323	22	-0.654608	0.000947727	0.0444105	chr1	33625322	33625324	33625323	33624892	33625583	3.36252e+07	85.5
CTCF67898	chr1:33625446	23	-0.674266	0.000418432	0.0314794	chr1	33625445	33625447	33625446	33624892	33625583	3.36252e+07	208.5
CTCF67899	chr1:33632851	23	-0.648331	0.000820486	0.0417299	chr1	33632850	33632852	33632851	33632833	33633492	3.36332e+07	-311.5
CTCF67908	chr1:34014596	23	-0.652991	0.000730322	0.0397656	chr1	34014595	34014597	34014596	34013942	34014640	34014291	305
CTCF67910	chr1:34113972	23	-0.657907	0.000644556	0.0377412	chr1	34113971	34113973	34113972	34113894	34114477	3.41142e+07	-213.5
CTCF67919	chr1:34460336	19	-0.735365	0.000333725	0.0286229	chr1	34460335	34460337	34460336	34460156	34460862	34460509	-173
CTCF67949	chr1:35221079	25	-0.681162	0.000177986	0.0222166	chr1	35221078	35221080	35221079	35220929	35221648	3.52213e+07	-209.5
CTCF68028	chr1:36612869	26	-0.607819	0.000988834	0.0451282	chr1	36612868	36612870	36612869	36612813	36613322	3.66131e+07	-198.5
CTCF68028	chr1:36613074	23	-0.723541	9.54744e-05	0.0173248	chr1	36613073	36613075	36613074	36612813	36613322	3.66131e+07	6.5
CTCF68035	chr1:36731990	22	-0.664784	0.000737658	0.039911	chr1	36731989	36731991	36731990	36731631	36732346	3.6732e+07	1.5
CTCF68053	chr1:37324291	22	-0.671016	0.00062979	0.0373399	chr1	37324290	37324292	37324291	37323681	37324354	3.7324e+07	273.5
CTCF68072	chr1:37622251	24	-0.68075	0.000251048	0.0255324	chr1	37622250	37622252	37622251	37622110	37622619	3.76224e+07	-113.5
CTCF68072	chr1:37622443	23	-0.658917	0.000628053	0.0373216	chr1	37622442	37622444	37622443	37622110	37622619	3.76224e+07	78.5
CTCF68104	chr1:38040790	21	-0.65692	0.00121564	0.0490902	chr1	38040789	38040791	38040790	38040423	38040909	38040666	124
CTCF68108	chr1:38088508	24	-0.694101	0.000168379	0.0218135	chr1	38088507	38088509	38088508	38088355	38089071	38088713	-205
CTCF68109	chr1:38129678	20	-0.791094	3.27692e-05	0.011511	chr1	38129677	38129679	38129678	38129429	38129938	3.81297e+07	-5.5
CTCF68117	chr1:38404186	25	-0.658048	0.000349604	0.0292832	chr1	38404185	38404187	38404186	38403735	38404295	38404015	171
CTCF68125	chr1:38608260	23	-0.786845	8.45288e-06	0.00722338	chr1	38608259	38608261	38608260	38608186	38608917	3.86086e+07	-291.5
CTCF68125	chr1:38608393	17	-0.755233	0.00045614	0.0325976	chr1	38608392	38608394	38608393	38608186	38608917	3.86086e+07	-158.5
CTCF68125	chr1:38608756	26	-0.673623	0.000161849	0.0214235	chr1	38608755	38608757	38608756	38608186	38608917	3.86086e+07	204.5
CTCF68237	chr1:40630660	21	-0.765184	5.31921e-05	0.0136312	chr1	40630659	40630661	40630660	40630449	40631152	4.06308e+07	-140.5
CTCF68259	chr1:40949190	23	-0.667821	0.000497606	0.0337991	chr1	40949189	40949191	40949190	40948778	40949351	4.09491e+07	125.5
CTCF68271	chr1:41263300	24	-0.724977	6.13807e-05	0.0146484	chr1	41263299	41263301	41263300	41262945	41263420	4.12632e+07	117.5
CTCF68271	chr1:41263308	22	-0.651388	0.00102399	0.0457656	chr1	41263307	41263309	41263308	41262945	41263420	4.12632e+07	125.5
CTCF68308	chr1:41726814	24	-0.643139	0.000699108	0.0389687	chr1	41726813	41726815	41726814	41726707	41727430	4.17271e+07	-254.5
CTCF68308	chr1:41726954	19	-0.721912	0.000483488	0.0334364	chr1	41726953	41726955	41726954	41726707	41727430	4.17271e+07	-114.5
CTCF68308	chr1:41727061	16	-0.765609	0.000546238	0.0351933	chr1	41727060	41727062	41727061	41726707	41727430	4.17271e+07	-7.5
CTCF68310	chr1:41754644	24	-0.665652	0.000385173	0.0305428	chr1	41754643	41754645	41754644	41754362	41754925	4.17546e+07	0.5
CTCF68315	chr1:41795462	25	-0.647546	0.00046648	0.0329184	chr1	41795461	41795463	41795462	41795312	41796036	41795674	-212
CTCF68349	chr1:42731198	24	-0.634444	0.000869244	0.0428038	chr1	42731197	42731199	42731198	42731010	42731519	4.27313e+07	-66.5
CTCF68354	chr1:42759225	23	0.731949	7.19341e-05	0.0154875	chr1	42759224	42759226	42759225	42759086	42759595	4.27593e+07	-115.5
CTCF68382	chr1:43285826	20	-0.69228	0.000718485	0.0394159	chr1	43285825	43285827	43285826	43285511	43285932	4.32857e+07	104.5
CTCF68405	chr1:43705438	23	0.745542	4.45027e-05	0.0128579	chr1	43705437	43705439	43705438	43704876	43705504	43705190	248
CTCF68430	chr1:44092202	22	-0.684196	0.000445308	0.0322541	chr1	44092201	44092203	44092202	44092183	44092673	44092428	-226
CTCF68430	chr1:44092234	23	-0.670461	0.000463741	0.0328391	chr1	44092233	44092235	44092234	44092183	44092673	44092428	-194
CTCF68430	chr1:44092385	25	-0.736358	2.71091e-05	0.0108639	chr1	44092384	44092386	44092385	44092183	44092673	44092428	-43
CTCF68455	chr1:44608318	26	-0.734987	1.89893e-05	0.00961191	chr1	44608317	44608319	44608318	44608184	44608563	4.46084e+07	-55.5
CTCF68455	chr1:44608355	26	-0.660849	0.000237895	0.0249782	chr1	44608354	44608356	44608355	44608184	44608563	4.46084e+07	-18.5
CTCF68486	chr1:44827488	19	-0.721686	0.000486427	0.0334547	chr1	44827487	44827489	44827488	44827272	44827627	4.48274e+07	38.5
CTCF68512	chr1:45413000	26	-0.658574	0.000254309	0.0256687	chr1	45412999	45413001	45413000	45412786	45413295	4.5413e+07	-40.5
CTCF68552	chr1:46130343	23	-0.729609	7.79099e-05	0.0158621	chr1	46130342	46130344	46130343	46130176	46130786	46130481	-138
CTCF68552	chr1:46130706	26	-0.632027	0.000532948	0.0348061	chr1	46130705	46130707	46130706	46130176	46130786	46130481	225
CTCF68552	chr1:46130784	26	-0.643494	0.000390459	0.0306737	chr1	46130783	46130785	46130784	46130176	46130786	46130481	303
CTCF68571	chr1:46348126	25	-0.60801	0.00126314	0.0499729	chr1	46348125	46348127	46348126	46348027	46348522	4.63483e+07	-148.5
CTCF68604	chr1:46935041	23	-0.752112	3.49089e-05	0.0118874	chr1	46935040	46935042	46935041	46934824	46935283	4.69351e+07	-12.5
CTCF68604	chr1:46935204	23	-0.750886	3.65469e-05	0.0120655	chr1	46935203	46935205	46935204	46934824	46935283	4.69351e+07	150.5
CTCF68605	chr1:46969215	25	-0.667054	0.000270583	0.0262474	chr1	46969214	46969216	46969215	46969190	46969902	46969546	-331
CTCF68605	chr1:46969236	25	-0.726888	3.86311e-05	0.0122879	chr1	46969235	46969237	46969236	46969190	46969902	46969546	-310
CTCF68605	chr1:46969245	25	-0.698114	0.000104346	0.0179372	chr1	46969244	46969246	46969245	46969190	46969902	46969546	-301
CTCF68605	chr1:46969630	23	-0.75818	2.77116e-05	0.0109361	chr1	46969629	46969631	46969630	46969190	46969902	46969546	84
CTCF68611	chr1:47143711	24	-0.74417	3.05823e-05	0.0112194	chr1	47143710	47143712	47143711	47143653	47144072	4.71439e+07	-151.5
CTCF68634	chr1:47491571	18	-0.754271	0.000298664	0.0272745	chr1	47491570	47491572	47491571	47491519	47491885	47491702	-131
CTCF68634	chr1:47491596	17	-0.736599	0.000745141	0.0400621	chr1	47491595	47491597	47491596	47491519	47491885	47491702	-106
CTCF68634	chr1:47491719	18	-0.704241	0.00110439	0.0472802	chr1	47491718	47491720	47491719	47491519	47491885	47491702	17
CTCF68638	chr1:47527863	19	-0.730493	0.000382616	0.0304697	chr1	47527862	47527864	47527863	47527614	47528309	4.7528e+07	-98.5
CTCF68638	chr1:47528032	22	-0.654227	0.000956472	0.0445058	chr1	47528031	47528033	47528032	47527614	47528309	4.7528e+07	70.5
CTCF68642	chr1:47569924	24	-0.694303	0.000167336	0.0217404	chr1	47569923	47569925	47569924	47569805	47570264	4.757e+07	-110.5
CTCF68685	chr1:48564827	25	-0.617819	0.000998753	0.04534	chr1	48564826	48564828	48564827	48564434	48564943	4.85647e+07	138.5
CTCF68688	chr1:48677381	24	-0.631266	0.000939765	0.0442652	chr1	48677380	48677382	48677381	48677239	48677963	48677601	-220
CTCF68700	chr1:48916529	22	-0.675897	0.00055502	0.0354406	chr1	48916528	48916530	48916529	48916500	48917165	4.89168e+07	-303.5
CTCF68717	chr1:50369871	22	-0.737534	8.97352e-05	0.0168786	chr1	50369870	50369872	50369871	50369853	50370196	5.037e+07	-153.5
CTCF68717	chr1:50369938	22	-0.671381	0.000623918	0.0371982	chr1	50369937	50369939	50369938	50369853	50370196	5.037e+07	-86.5
CTCF68717	chr1:50370155	23	-0.655122	0.00069201	0.0387892	chr1	50370154	50370156	50370155	50369853	50370196	5.037e+07	130.5
CTCF68766	chr1:51924673	24	-0.72296	6.58244e-05	0.0150501	chr1	51924672	51924674	51924673	51924343	51924852	5.19246e+07	75.5
CTCF68767	chr1:51926517	23	-0.663698	0.000554771	0.0354406	chr1	51926516	51926518	51926517	51926114	51926796	51926455	62
CTCF68768	chr1:51936585	25	-0.672578	0.000230257	0.0247306	chr1	51936584	51936586	51936585	51936491	51937199	51936845	-260
CTCF68831	chr1:53363707	26	-0.601573	0.0011506	0.0481184	chr1	53363706	53363708	53363707	53363287	53363796	5.33635e+07	165.5
CTCF68834	chr1:53444694	24	-0.747009	2.74465e-05	0.0109049	chr1	53444693	53444695	53444694	53444494	53445232	53444863	-169
CTCF68834	chr1:53444739	23	-0.728029	8.21884e-05	0.0162505	chr1	53444738	53444740	53444739	53444494	53445232	53444863	-124
CTCF68836	chr1:53470168	21	-0.670575	0.000878434	0.0429563	chr1	53470167	53470169	53470168	53470010	53470514	53470262	-94
CTCF68836	chr1:53470201	18	-0.787736	0.000103842	0.0178782	chr1	53470200	53470202	53470201	53470010	53470514	53470262	-61
CTCF68836	chr1:53470245	16	-0.769244	0.000494799	0.0337482	chr1	53470244	53470246	53470245	53470010	53470514	53470262	-17
CTCF68836	chr1:53470273	16	-0.814766	0.000121056	0.0190755	chr1	53470272	53470274	53470273	53470010	53470514	53470262	11
CTCF68836	chr1:53470308	11	-0.849324	0.00093797	0.0442369	chr1	53470307	53470309	53470308	53470010	53470514	53470262	46
CTCF68836	chr1:53470348	11	-0.844758	0.00106543	0.0465541	chr1	53470347	53470349	53470348	53470010	53470514	53470262	86
CTCF68838	chr1:53480908	22	-0.654978	0.000939264	0.044251	chr1	53480907	53480909	53480908	53480728	53481037	5.34809e+07	25.5
CTCF68838	chr1:53480938	22	-0.760882	3.93268e-05	0.0123764	chr1	53480937	53480939	53480938	53480728	53481037	5.34809e+07	55.5
CTCF68852	chr1:53715654	22	-0.735295	9.66905e-05	0.0173888	chr1	53715653	53715655	53715654	53715414	53715889	5.37157e+07	2.5
CTCF68852	chr1:53715667	23	-0.754952	3.13583e-05	0.0112648	chr1	53715666	53715668	53715667	53715414	53715889	5.37157e+07	15.5
CTCF68852	chr1:53715796	24	-0.744066	3.07027e-05	0.0112194	chr1	53715795	53715797	53715796	53715414	53715889	5.37157e+07	144.5
CTCF68854	chr1:53725558	19	-0.722078	0.000481346	0.0333842	chr1	53725557	53725559	53725558	53725392	53725979	5.37257e+07	-127.5
CTCF68854	chr1:53725604	19	-0.698552	0.00087812	0.0429469	chr1	53725603	53725605	53725604	53725392	53725979	5.37257e+07	-81.5
CTCF68854	chr1:53725611	19	-0.715855	0.0005675	0.0356031	chr1	53725610	53725612	53725611	53725392	53725979	5.37257e+07	-74.5
CTCF68872	chr1:53992084	21	-0.808333	9.27269e-06	0.00742458	chr1	53992083	53992085	53992084	53992039	53992421	53992230	-146
CTCF68872	chr1:53992296	23	-0.718675	0.000111964	0.0185083	chr1	53992295	53992297	53992296	53992039	53992421	53992230	66
CTCF68918	chr1:54672557	25	-0.639481	0.000577989	0.0359113	chr1	54672556	54672558	54672557	54671980	54672646	54672313	244
CTCF68929	chr1:54811013	25	-0.695722	0.000112755	0.0185685	chr1	54811012	54811014	54811013	54810334	54811111	5.48107e+07	290.5
CTCF68941	chr1:55010989	23	-0.699828	0.000201535	0.0234253	chr1	55010988	55010990	55010989	55010858	55011101	5.5011e+07	9.5
CTCF68943	chr1:55036116	25	-0.632532	0.000691911	0.0387892	chr1	55036115	55036117	55036116	55035817	55036296	5.50361e+07	59.5
CTCF68943	chr1:55036139	24	-0.655645	0.000505023	0.0340125	chr1	55036138	55036140	55036139	55035817	55036296	5.50361e+07	82.5
CTCF68952	chr1:55289841	23	-0.749074	3.90918e-05	0.0123377	chr1	55289840	55289842	55289841	55289552	55290065	5.52898e+07	32.5
CTCF68954	chr1:55338412	25	-0.655751	0.000372707	0.0301678	chr1	55338411	55338413	55338412	55338084	55338573	5.53383e+07	83.5
CTCF68975	chr1:56190084	25	-0.628803	0.000760691	0.0403514	chr1	56190083	56190085	56190084	56189823	56190538	5.61902e+07	-96.5
CTCF68983	chr1:56434786	23	-0.637173	0.001076	0.0466857	chr1	56434785	56434787	56434786	56434571	56435080	5.64348e+07	-39.5
CTCF68994	chr1:56803833	26	-0.665298	0.000208459	0.0237639	chr1	56803832	56803834	56803833	56803508	56803988	56803748	85
CTCF69003	chr1:57072961	25	-0.672189	0.000232917	0.024805	chr1	57072960	57072962	57072961	57072662	57073171	5.70729e+07	44.5
CTCF69004	chr1:57079874	23	-0.701634	0.000190864	0.0229206	chr1	57079873	57079875	57079874	57079692	57080204	57079948	-74
CTCF69024	chr1:58013445	24	-0.632703	0.000907306	0.0436485	chr1	58013444	58013446	58013445	58013248	58013602	58013425	20
CTCF69025	chr1:58035794	24	-0.620036	0.00122978	0.0493384	chr1	58035793	58035795	58035794	58035452	58035961	5.80357e+07	87.5
CTCF69027	chr1:58065708	25	-0.639215	0.000582023	0.0359908	chr1	58065707	58065709	58065708	58065606	58065915	5.80658e+07	-52.5
CTCF69028	chr1:58155477	24	-0.623477	0.00113374	0.0477841	chr1	58155476	58155478	58155477	58155400	58155782	58155591	-114
CTCF69028	chr1:58155655	26	-0.621044	0.000709895	0.039196	chr1	58155654	58155656	58155655	58155400	58155782	58155591	64
CTCF69028	chr1:58155675	26	-0.674316	0.000158419	0.0212009	chr1	58155674	58155676	58155675	58155400	58155782	58155591	84
CTCF69028	chr1:58155703	26	-0.620336	0.000722869	0.0395441	chr1	58155702	58155704	58155703	58155400	58155782	58155591	112
CTCF69030	chr1:58204353	25	-0.682721	0.000169702	0.0219277	chr1	58204352	58204354	58204353	58204219	58204728	5.82045e+07	-120.5
CTCF69031	chr1:58251849	23	-0.774014	1.46868e-05	0.00863266	chr1	58251848	58251850	58251849	58251604	58252113	5.82519e+07	-9.5
CTCF69102	chr1:60765153	26	-0.659218	0.000249565	0.025482	chr1	60765152	60765154	60765153	60765129	60765647	60765388	-235
CTCF69102	chr1:60765262	25	-0.729059	3.56642e-05	0.0119971	chr1	60765261	60765263	60765262	60765129	60765647	60765388	-126
CTCF69111	chr1:60979009	24	-0.74139	3.39535e-05	0.0117852	chr1	60979008	60979010	60979009	60978921	60979410	6.09792e+07	-156.5
CTCF69111	chr1:60979078	24	-0.619234	0.00125315	0.0497857	chr1	60979077	60979079	60979078	60978921	60979410	6.09792e+07	-87.5
CTCF69158	chr1:62391599	25	-0.618433	0.000983939	0.0449915	chr1	62391598	62391600	62391599	62391271	62391809	62391540	59
CTCF69164	chr1:62530746	22	-0.647076	0.00113429	0.0477875	chr1	62530745	62530747	62530746	62530437	62531138	6.25308e+07	-41.5
CTCF69164	chr1:62530764	22	-0.654802	0.000943272	0.0443459	chr1	62530763	62530765	62530764	62530437	62531138	6.25308e+07	-23.5
CTCF69171	chr1:62906451	22	-0.727684	0.000123957	0.0192491	chr1	62906450	62906452	62906451	62906344	62906850	62906597	-146
CTCF69191	chr1:63441749	24	-0.630846	0.00094944	0.0444196	chr1	63441748	63441750	63441749	63441539	63442257	63441898	-149
CTCF69191	chr1:63442067	24	0.690339	0.00018883	0.02285	chr1	63442066	63442068	63442067	63441539	63442257	63441898	169
CTCF69191	chr1:63442075	25	0.639169	0.000582725	0.0360092	chr1	63442074	63442076	63442075	63441539	63442257	63441898	177
CTCF69197	chr1:63557683	23	-0.719901	0.000107591	0.0181857	chr1	63557682	63557684	63557683	63557354	63558041	6.35577e+07	-14.5
CTCF69215	chr1:63868671	26	-0.626519	0.00061619	0.0370269	chr1	63868670	63868672	63868671	63868458	63869168	63868813	-142
CTCF69215	chr1:63868717	26	-0.64089	0.000419501	0.0314937	chr1	63868716	63868718	63868717	63868458	63869168	63868813	-96
CTCF69219	chr1:63918222	24	-0.621131	0.0011985	0.0488058	chr1	63918221	63918223	63918222	63917815	63918546	6.39182e+07	41.5
CTCF69220	chr1:63920831	23	-0.636616	0.00109036	0.0469731	chr1	63920830	63920832	63920831	63920717	63921226	6.3921e+07	-140.5
CTCF69234	chr1:64396786	25	-0.609721	0.00121311	0.049037	chr1	64396785	64396787	64396786	64396738	64397247	6.4397e+07	-206.5
CTCF69234	chr1:64397135	24	-0.689461	0.000193904	0.0230531	chr1	64397134	64397136	64397135	64396738	64397247	6.4397e+07	142.5
CTCF69255	chr1:65041627	24	-0.655495	0.000507036	0.0340654	chr1	65041626	65041628	65041627	65041435	65042103	65041769	-142
CTCF69277	chr1:65459659	25	-0.633368	0.000677241	0.0384608	chr1	65459658	65459660	65459659	65459333	65459816	6.54596e+07	84.5
CTCF69314	chr1:66752143	19	-0.79262	5.19692e-05	0.0135048	chr1	66752142	66752144	66752143	66752071	66752550	6.67523e+07	-167.5
CTCF69314	chr1:66752314	19	-0.757842	0.000170707	0.0219555	chr1	66752313	66752315	66752314	66752071	66752550	6.67523e+07	3.5
CTCF69338	chr1:67524520	22	-0.650099	0.00105596	0.0463287	chr1	67524519	67524521	67524520	67524147	67524795	67524471	49
CTCF69346	chr1:67701006	21	-0.708672	0.000323321	0.0282022	chr1	67701005	67701007	67701006	67700786	67701503	6.77011e+07	-138.5
CTCF69346	chr1:67701072	20	-0.7379	0.000204172	0.0235587	chr1	67701071	67701073	67701072	67700786	67701503	6.77011e+07	-72.5
CTCF69352	chr1:67771391	23	-0.635667	0.0011152	0.0474429	chr1	67771390	67771392	67771391	67771290	67771915	6.77716e+07	-211.5
CTCF69352	chr1:67771470	25	-0.711478	6.67391e-05	0.0151349	chr1	67771469	67771471	67771470	67771290	67771915	6.77716e+07	-132.5
CTCF69359	chr1:68051544	23	-0.68696	0.000293735	0.0270631	chr1	68051543	68051545	68051544	68051532	68051968	68051750	-206
CTCF69359	chr1:68051861	20	-0.670177	0.00122405	0.0492264	chr1	68051860	68051862	68051861	68051532	68051968	68051750	111
CTCF69370	chr1:68321269	24	-0.64665	0.000639037	0.0375566	chr1	68321268	68321270	68321269	68321023	68321664	6.83213e+07	-74.5
CTCF69370	chr1:68321285	24	-0.652742	0.00054533	0.0351561	chr1	68321284	68321286	68321285	68321023	68321664	6.83213e+07	-58.5
CTCF69402	chr1:70034736	25	-0.611208	0.00117102	0.0484009	chr1	70034735	70034737	70034736	70034419	70035081	70034750	-14
CTCF69403	chr1:70112934	25	-0.715479	5.81015e-05	0.0142242	chr1	70112933	70112935	70112934	70112887	70113215	70113051	-117
CTCF69403	chr1:70113056	25	-0.67437	0.000218357	0.0241789	chr1	70113055	70113057	70113056	70112887	70113215	70113051	5
CTCF69403	chr1:70113186	23	-0.645812	0.000873072	0.0428542	chr1	70113185	70113187	70113186	70112887	70113215	70113051	135
CTCF69424	chr1:70745230	25	-0.618049	0.000993188	0.0452282	chr1	70745229	70745231	70745230	70745102	70745721	7.07454e+07	-181.5
CTCF69435	chr1:71344323	23	-0.704894	0.000172837	0.0220377	chr1	71344322	71344324	71344323	71344057	71344344	7.13442e+07	122.5
CTCF69451	chr1:72845634	26	-0.612089	0.0008899	0.0432837	chr1	72845633	72845635	72845634	72845314	72845823	7.28456e+07	65.5
CTCF69458	chr1:73839987	23	-0.690296	0.00026688	0.0261307	chr1	73839986	73839988	73839987	73839897	73840597	73840247	-260
CTCF69458	chr1:73840120	23	-0.680357	0.000353838	0.0294356	chr1	73840119	73840121	73840120	73839897	73840597	73840247	-127
CTCF69458	chr1:73840138	23	-0.664853	0.000538212	0.0349453	chr1	73840137	73840139	73840138	73839897	73840597	73840247	-109
CTCF69458	chr1:73840247	23	-0.756813	2.9208e-05	0.0110907	chr1	73840246	73840248	73840247	73839897	73840597	73840247	0
CTCF69490	chr1:75908707	25	-0.641442	0.000548941	0.0353112	chr1	75908706	75908708	75908707	75908614	75909246	75908930	-223
CTCF69540	chr1:78554187	25	-0.677712	0.000197589	0.0232204	chr1	78554186	78554188	78554187	78553811	78554320	7.85541e+07	121.5
CTCF69679	chr1:85344421	22	-0.720339	0.000156353	0.0210666	chr1	85344420	85344422	85344421	85344139	85344840	8.53445e+07	-68.5
CTCF69690	chr1:85612976	25	-0.76192	9.63379e-06	0.00753681	chr1	85612975	85612977	85612976	85612962	85613474	85613218	-242
CTCF69690	chr1:85613027	26	-0.631022	0.000547367	0.0352508	chr1	85613026	85613028	85613027	85612962	85613474	85613218	-191
CTCF69690	chr1:85613103	25	-0.660378	0.000327443	0.0283504	chr1	85613102	85613104	85613103	85612962	85613474	85613218	-115
CTCF69696	chr1:85850399	23	-0.676612	0.000392436	0.0306774	chr1	85850398	85850400	85850399	85850378	85850721	8.58505e+07	-150.5
CTCF69699	chr1:85911774	23	-0.734968	6.48173e-05	0.0149779	chr1	85911773	85911775	85911774	85911738	85912202	85911970	-196
CTCF69741	chr1:87151969	24	-0.654143	0.000525548	0.0345835	chr1	87151968	87151970	87151969	87151818	87152469	8.71521e+07	-174.5
CTCF69753	chr1:87478378	22	-0.718892	0.000163533	0.0215696	chr1	87478377	87478379	87478378	87478156	87478615	8.74784e+07	-7.5
CTCF69755	chr1:87598603	21	-0.683596	0.000634466	0.0374265	chr1	87598602	87598604	87598603	87598328	87598837	8.75986e+07	20.5
CTCF69755	chr1:87598638	23	-0.679357	0.000363805	0.0298214	chr1	87598637	87598639	87598638	87598328	87598837	8.75986e+07	55.5
CTCF69824	chr1:90133574	24	-0.653169	0.000539235	0.0349754	chr1	90133573	90133575	90133574	90132939	90133660	9.01333e+07	274.5
CTCF69825	chr1:90149195	23	-0.774289	1.45191e-05	0.0086133	chr1	90149194	90149196	90149195	90149076	90149585	9.01493e+07	-135.5
CTCF69825	chr1:90149207	23	-0.787613	8.16856e-06	0.00711728	chr1	90149206	90149208	90149207	90149076	90149585	9.01493e+07	-123.5
CTCF69826	chr1:90435140	26	-0.600831	0.00117126	0.0484064	chr1	90435139	90435141	90435140	90434430	90435141	9.04348e+07	354.5
CTCF69829	chr1:90562059	25	-0.645293	0.000495569	0.0337506	chr1	90562058	90562060	90562059	90562054	90562297	9.05622e+07	-116.5
CTCF69832	chr1:90616437	24	-0.700243	0.000139125	0.020131	chr1	90616436	90616438	90616437	90616372	90617004	90616688	-251
CTCF69833	chr1:90721382	23	0.634026	0.00115931	0.0482721	chr1	90721381	90721383	90721382	90721299	90722021	90721660	-278
CTCF69846	chr1:91166111	23	-0.701451	0.00019192	0.0229627	chr1	91166110	91166112	91166111	91166014	91166786	91166400	-289
CTCF69852	chr1:91407004	23	-0.77255	1.56069e-05	0.00890262	chr1	91407003	91407005	91407004	91406826	91407445	9.14071e+07	-131.5
CTCF69852	chr1:91407006	23	-0.721879	0.000100851	0.0176277	chr1	91407005	91407007	91407006	91406826	91407445	9.14071e+07	-129.5
CTCF69852	chr1:91407037	23	-0.673275	0.000429847	0.0318495	chr1	91407036	91407038	91407037	91406826	91407445	9.14071e+07	-98.5
CTCF69852	chr1:91407262	21	-0.735132	0.000146797	0.0205517	chr1	91407261	91407263	91407262	91406826	91407445	9.14071e+07	126.5
CTCF69861	chr1:91547036	21	-0.747723	9.75728e-05	0.0174172	chr1	91547035	91547037	91547036	91547024	91547199	9.15471e+07	-75.5
CTCF69861	chr1:91547179	25	-0.812741	7.97673e-07	0.00266359	chr1	91547178	91547180	91547179	91547024	91547199	9.15471e+07	67.5
CTCF69934	chr1:93585094	26	-0.626733	0.000612746	0.0369706	chr1	93585093	93585095	93585094	93584612	93585270	93584941	153
CTCF69934	chr1:93585124	26	-0.632803	0.000522048	0.0344827	chr1	93585123	93585125	93585124	93584612	93585270	93584941	183
CTCF69934	chr1:93585147	22	-0.687006	0.000412662	0.0313369	chr1	93585146	93585148	93585147	93584612	93585270	93584941	206
CTCF69965	chr1:93980817	23	-0.652325	0.00074266	0.0400159	chr1	93980816	93980818	93980817	93980431	93980906	9.39807e+07	148.5
CTCF69972	chr1:94061415	24	-0.63133	0.000938299	0.044243	chr1	94061414	94061416	94061415	94061364	94062043	9.40617e+07	-288.5
CTCF69972	chr1:94061959	21	-0.688983	0.000551941	0.0353749	chr1	94061958	94061960	94061959	94061364	94062043	9.40617e+07	255.5
CTCF70038	chr1:96081000	23	-0.641886	0.000960802	0.0445609	chr1	96080999	96081001	96081000	96080970	96081313	9.60811e+07	-141.5
CTCF70038	chr1:96081178	25	-0.670197	0.000246949	0.0253782	chr1	96081177	96081179	96081178	96080970	96081313	9.60811e+07	36.5
CTCF70038	chr1:96081245	24	-0.677297	0.000277464	0.0264648	chr1	96081244	96081246	96081245	96080970	96081313	9.60811e+07	103.5
CTCF70044	chr1:96596428	22	-0.808709	5.23502e-06	0.00601099	chr1	96596427	96596429	96596428	96596178	96596676	96596427	1
CTCF70052	chr1:96966895	23	-0.697963	0.000213097	0.0239746	chr1	96966894	96966896	96966895	96966457	96967003	96966730	165
CTCF70089	chr1:99326407	23	-0.664689	0.000540545	0.0350258	chr1	99326406	99326408	99326407	99326141	99326849	99326495	-88
CTCF70089	chr1:99326686	23	-0.650174	0.000783741	0.0408907	chr1	99326685	99326687	99326686	99326141	99326849	99326495	191
CTCF70102	chr1:99773841	24	-0.654161	0.00052529	0.0345756	chr1	99773840	99773842	99773841	99773628	99774266	99773947	-106
CTCF70150	chr1:101438464	23	-0.657095	0.000658096	0.0380675	chr1	101438463	101438465	101438464	101438385	101438853	101438619	-155
CTCF70161	chr1:101971356	26	-0.606984	0.00100923	0.0454655	chr1	101971355	101971357	101971356	101971282	101971791	1.01972e+08	-180.5
CTCF70163	chr1:102174286	22	-0.64363	0.00122955	0.0493334	chr1	102174285	102174287	102174286	102174152	102174868	102174510	-224
CTCF70165	chr1:102434868	22	-0.781675	1.73961e-05	0.00935617	chr1	102434867	102434869	102434868	102434455	102434964	1.02435e+08	158.5
CTCF70176	chr1:103106192	23	-0.661885	0.000581641	0.0359825	chr1	103106191	103106193	103106192	103106166	103106769	1.03106e+08	-275.5
CTCF70218	chr1:107047790	25	-0.608094	0.00126065	0.0499177	chr1	107047789	107047791	107047790	107047431	107048107	107047769	21
CTCF70226	chr1:107197162	22	-0.72579	0.000131696	0.0196313	chr1	107197161	107197163	107197162	107196837	107197458	1.07197e+08	14.5
CTCF70234	chr1:107477715	23	-0.712838	0.000134973	0.0198797	chr1	107477714	107477716	107477715	107477205	107477809	107477507	208
CTCF70255	chr1:108049907	23	-0.633146	0.00118358	0.0486128	chr1	108049906	108049908	108049907	108049484	108050179	1.0805e+08	75.5
CTCF70289	chr1:109193738	25	-0.629064	0.00075569	0.0402398	chr1	109193737	109193739	109193738	109193571	109194097	109193834	-96
CTCF70325	chr1:109704449	25	-0.654595	0.000384832	0.0305428	chr1	109704448	109704450	109704449	109704173	109704965	109704569	-120
CTCF70325	chr1:109704836	25	-0.646142	0.000484425	0.0334392	chr1	109704835	109704837	109704836	109704173	109704965	109704569	267
CTCF70335	chr1:109838996	25	-0.67475	0.000215904	0.0240995	chr1	109838995	109838997	109838996	109838853	109839128	1.09839e+08	5.5
CTCF70336	chr1:109877772	20	-0.673202	0.00114089	0.0479091	chr1	109877771	109877773	109877772	109877294	109877793	1.09878e+08	228.5
CTCF70382	chr1:110467837	26	-0.684375	0.000115344	0.0187679	chr1	110467836	110467838	110467837	110467670	110468340	110468005	-168
CTCF70389	chr1:110548604	24	-0.695671	0.000160429	0.0213184	chr1	110548603	110548605	110548604	110548320	110549031	1.10549e+08	-71.5
CTCF70389	chr1:110548770	25	-0.672951	0.000227734	0.0246281	chr1	110548769	110548771	110548770	110548320	110549031	1.10549e+08	94.5
CTCF70402	chr1:110686538	24	-0.648249	0.000613182	0.036976	chr1	110686537	110686539	110686538	110686124	110686835	1.10686e+08	58.5
CTCF70407	chr1:110830452	23	-0.639929	0.00100728	0.0454507	chr1	110830451	110830453	110830452	110829845	110830606	1.1083e+08	226.5
CTCF70426	chr1:111334229	23	-0.676778	0.000390648	0.0306737	chr1	111334228	111334230	111334229	111334085	111334751	111334418	-189
CTCF70430	chr1:111422961	23	-0.774289	1.45191e-05	0.0086133	chr1	111422960	111422962	111422961	111422851	111423194	1.11423e+08	-61.5
CTCF70430	chr1:111423004	22	-0.813789	4.09082e-06	0.00533343	chr1	111423003	111423005	111423004	111422851	111423194	1.11423e+08	-18.5
CTCF70430	chr1:111423008	23	-0.802786	4.03115e-06	0.00529104	chr1	111423007	111423009	111423008	111422851	111423194	1.11423e+08	-14.5
CTCF70430	chr1:111423032	23	-0.789019	7.66942e-06	0.00689881	chr1	111423031	111423033	111423032	111422851	111423194	1.11423e+08	9.5
CTCF70449	chr1:111747419	24	-0.648955	0.000602054	0.0365969	chr1	111747418	111747420	111747419	111747212	111747714	111747463	-44
CTCF70459	chr1:111813955	24	-0.639184	0.000772559	0.0406754	chr1	111813954	111813956	111813955	111813746	111814221	1.11814e+08	-28.5
CTCF70459	chr1:111814191	24	-0.628025	0.00101669	0.0456339	chr1	111814190	111814192	111814191	111813746	111814221	1.11814e+08	207.5
CTCF70463	chr1:112059253	23	-0.655462	0.000686056	0.0386378	chr1	112059252	112059254	112059253	112059007	112059516	1.12059e+08	-8.5
CTCF70465	chr1:112336935	24	-0.672031	0.000322391	0.0281819	chr1	112336934	112336936	112336935	112336907	112337489	112337198	-263
CTCF70487	chr1:112727877	22	-0.839311	1.04843e-06	0.00288825	chr1	112727876	112727878	112727877	112727789	112728038	1.12728e+08	-36.5
CTCF70527	chr1:114033301	25	-0.668982	0.000255859	0.0257651	chr1	114033300	114033302	114033301	114033228	114033922	114033575	-274
CTCF70529	chr1:114093793	23	-0.663535	0.000557138	0.0354641	chr1	114093792	114093794	114093793	114093486	114093995	1.14094e+08	52.5
CTCF70579	chr1:115546147	23	-0.654944	0.000695138	0.0388826	chr1	115546146	115546148	115546147	115546087	115546797	115546442	-295
CTCF70660	chr1:117569235	25	-0.693156	0.00012243	0.0191527	chr1	117569234	117569236	117569235	117569029	117569343	117569186	49
CTCF70673	chr1:117710801	20	-0.701849	0.000562368	0.0354966	chr1	117710800	117710802	117710801	117710667	117711179	117710923	-122
CTCF70673	chr1:117710876	21	-0.722367	0.000217216	0.0241387	chr1	117710875	117710877	117710876	117710667	117711179	117710923	-47
CTCF70673	chr1:117710905	21	-0.76362	5.62783e-05	0.0139866	chr1	117710904	117710906	117710905	117710667	117711179	117710923	-18
CTCF70679	chr1:117816209	24	-0.629106	0.000990457	0.0451687	chr1	117816208	117816210	117816209	117815908	117816620	117816264	-55
CTCF70713	chr1:119286947	23	-0.724978	9.10296e-05	0.0170031	chr1	119286946	119286948	119286947	119286434	119287218	119286826	121
CTCF70720	chr1:119450204	22	-0.675532	0.000560344	0.035481	chr1	119450203	119450205	119450204	119450042	119450311	1.1945e+08	27.5
CTCF70721	chr1:119475865	24	-0.659265	0.000458401	0.0326982	chr1	119475864	119475866	119475865	119475774	119476254	119476014	-149
CTCF70721	chr1:119475874	24	-0.74428	3.04545e-05	0.0112194	chr1	119475873	119475875	119475874	119475774	119476254	119476014	-140
CTCF70721	chr1:119475975	20	-0.672433	0.00116156	0.0482818	chr1	119475974	119475976	119475975	119475774	119476254	119476014	-39
CTCF70723	chr1:119544274	24	-0.642393	0.00071248	0.0392882	chr1	119544273	119544275	119544274	119544103	119544803	119544453	-179
CTCF70724	chr1:119549695	24	-0.692759	0.000175437	0.022144	chr1	119549694	119549696	119549695	119549579	119550084	1.1955e+08	-136.5
CTCF70740	chr1:119844402	25	-0.679762	0.000185728	0.0226655	chr1	119844401	119844403	119844402	119844140	119844849	1.19844e+08	-92.5
CTCF70756	chr1:121586583	23	-0.667326	0.000504196	0.0339774	chr1	121586582	121586584	121586583	121586431	121586774	1.21587e+08	-19.5
CTCF70757	chr1:123720179	24	0.631305	0.000938869	0.0442447	chr1	123720178	123720180	123720179	123719937	123720356	1.2372e+08	32.5
CTCF70757	chr1:123720288	19	0.742749	0.000269747	0.0262002	chr1	123720287	123720289	123720288	123719937	123720356	1.2372e+08	141.5
CTCF70763	chr1:143709941	20	-0.761583	9.57427e-05	0.0173359	chr1	143709940	143709942	143709941	143709464	143710194	143709829	112
CTCF70763	chr1:143710087	23	-0.707252	0.000160738	0.021334	chr1	143710086	143710088	143710087	143709464	143710194	143709829	258
CTCF70763	chr1:143710117	22	-0.771954	2.57399e-05	0.0106958	chr1	143710116	143710118	143710117	143709464	143710194	143709829	288
CTCF70827	chr1:147815680	22	-0.658366	0.000864871	0.0427112	chr1	147815679	147815681	147815680	147815385	147815894	1.47816e+08	40.5
CTCF70829	chr1:147890529	23	-0.676088	0.000398121	0.0308713	chr1	147890528	147890530	147890529	147890166	147890809	1.4789e+08	41.5
[truncated: 9,234 more rows]

## Sheet: most_sig_cor(meCpG, CTCF)
ctcf_id	cpg	numTested_o20	scc_2	pval_2	qval_global	chr	cpg_start	cpg_end	cpg_pos	ctcf_start	ctcf_end	ctcf_mid	cpg2ctcf_mid	cor_cpg_ctcf_consis
CTCF65859	chr1:1462046	18	-0.813437	4.03423e-05	0.0124577	chr1	1462045	1462047	1462046	1461850	1462099	1.46197e+06	71.5	-1
CTCF65971	chr1:2631697	23	-0.730925	7.44985e-05	0.0156198	chr1	2631696	2631698	2631697	2631580	2631889	2.63173e+06	-37.5	-1
CTCF66072	chr1:4555831	24	-0.673629	0.000308132	0.0276539	chr1	4555830	4555832	4555831	4555644	4555859	4.55575e+06	79.5	-1
CTCF66103	chr1:5444356	25	-0.636191	0.000629704	0.0373399	chr1	5444355	5444357	5444356	5444349	5445076	5.44471e+06	-356.5	-1
CTCF66123	chr1:5993878	20	-0.699359	0.000599925	0.0365636	chr1	5993877	5993879	5993878	5993688	5994197	5.99394e+06	-64.5	-1
CTCF66338	chr1:9037823	20	-0.733435	0.00023345	0.0248412	chr1	9037822	9037824	9037823	9037704	9038213	9.03796e+06	-135.5	-1
CTCF66371	chr1:9404676	21	-0.729519	0.000174858	0.0221181	chr1	9404675	9404677	9404676	9404504	9405013	9.40476e+06	-82.5	-1
CTCF66453	chr1:10979570	24	-0.630274	0.000962763	0.044598	chr1	10979569	10979571	10979570	10979378	10979757	1.09796e+07	2.5	-1
CTCF66457	chr1:11053368	16	-0.760854	0.000620092	0.0371269	chr1	11053367	11053369	11053368	11052860	11053570	11053215	153	-1
CTCF66481	chr1:11535950	22	-0.673754	0.000586861	0.0360941	chr1	11535949	11535951	11535950	11535926	11536095	1.1536e+07	-60.5	-1
CTCF66530	chr1:12053630	22	-0.754946	4.89158e-05	0.0133427	chr1	12053629	12053631	12053630	12053389	12053732	1.20536e+07	69.5	-1
CTCF66573	chr1:12781692	23	-0.812093	2.53547e-06	0.00453154	chr1	12781691	12781693	12781692	12781510	12781853	1.27817e+07	10.5	-1
CTCF66663	chr1:15021728	20	-0.693441	0.000697786	0.0389291	chr1	15021727	15021729	15021728	15021545	15021854	1.50217e+07	28.5	-1
CTCF66745	chr1:16047080	21	-0.704354	0.000364864	0.0298531	chr1	16047079	16047081	16047080	16046969	16047212	1.60471e+07	-10.5	-1
CTCF66782	chr1:16618905	26	0.613543	0.000858228	0.0425964	chr1	16618904	16618906	16618905	16618825	16619040	1.66189e+07	-27.5	1
CTCF66903	chr1:18703114	16	-0.745941	0.000906792	0.0436466	chr1	18703113	18703115	18703114	18703003	18703218	1.87031e+07	3.5	-1
CTCF66904	chr1:18743398	21	-0.741873	0.000118298	0.0189198	chr1	18743397	18743399	18743398	18743332	18743581	1.87435e+07	-58.5	-1
CTCF67133	chr1:22637194	24	-0.72284	6.6099e-05	0.0150549	chr1	22637193	22637195	22637194	22637061	22637240	2.26372e+07	43.5	-1
CTCF67261	chr1:24484312	25	-0.760786	1.01127e-05	0.00769131	chr1	24484311	24484313	24484312	24484216	24484725	2.44845e+07	-158.5	-1
CTCF67270	chr1:24583441	24	-0.630365	0.000960637	0.0445609	chr1	24583440	24583442	24583441	24583000	24583509	2.45833e+07	186.5	-1
CTCF67346	chr1:25568387	21	-0.681612	0.000667407	0.0382999	chr1	25568386	25568388	25568387	25568271	25568614	2.55684e+07	-55.5	-1
CTCF67579	chr1:28296706	24	-0.711673	9.63048e-05	0.0173679	chr1	28296705	28296707	28296706	28296450	28296825	2.82966e+07	68.5	-1
CTCF67663	chr1:30052507	23	-0.640736	0.000987879	0.0451067	chr1	30052506	30052508	30052507	30052303	30052518	3.00524e+07	96.5	-1
CTCF67696	chr1:30769154	22	-0.673754	0.000586861	0.0360941	chr1	30769153	30769155	30769154	30769001	30769170	3.07691e+07	68.5	-1
CTCF67739	chr1:31517557	23	-0.692232	0.000252295	0.0255844	chr1	31517556	31517558	31517557	31517369	31517678	3.15175e+07	33.5	-1
CTCF67801	chr1:32111762	25	0.67437	0.000218357	0.0241789	chr1	32111761	32111763	32111762	32111521	32111876	3.21117e+07	63.5	1
CTCF67839	chr1:32652259	23	-0.739093	5.60902e-05	0.0139633	chr1	32652258	32652260	32652259	32652250	32652759	3.26525e+07	-245.5	-1
CTCF67876	chr1:33132239	26	-0.614174	0.000844799	0.0422867	chr1	33132238	33132240	33132239	33131967	33132476	3.31322e+07	17.5	-1
CTCF67896	chr1:33572529	21	-0.664064	0.00102768	0.0458302	chr1	33572528	33572530	33572529	33572370	33572829	3.35726e+07	-70.5	-1
CTCF68198	chr1:40018505	19	-0.688353	0.00112048	0.0475399	chr1	40018504	40018506	40018505	40018136	40018645	4.00184e+07	114.5	-1
CTCF68344	chr1:42646960	21	-0.679897	0.000697027	0.0389113	chr1	42646959	42646961	42646960	42646532	42647041	4.26468e+07	173.5	-1
CTCF68370	chr1:42957308	20	-0.676972	0.00104399	0.0461097	chr1	42957307	42957309	42957308	42957148	42957857	4.29575e+07	-194.5	-1
CTCF68510	chr1:45375775	23	-0.690958	0.000261818	0.0259519	chr1	45375774	45375776	45375775	45375334	45376046	45375690	85	-1
CTCF68610	chr1:47100192	23	-0.685291	0.000308025	0.0276539	chr1	47100191	47100193	47100192	47100091	47100600	4.71003e+07	-153.5	-1
CTCF68652	chr1:47759987	24	-0.706219	0.000115027	0.0187508	chr1	47759986	47759988	47759987	47759940	47760189	4.77601e+07	-77.5	-1
CTCF68689	chr1:48680648	24	-0.750326	2.41447e-05	0.0104064	chr1	48680647	48680649	48680648	48680492	48680801	4.86806e+07	1.5	-1
CTCF68821	chr1:53190427	16	-0.859456	1.98664e-05	0.00980878	chr1	53190426	53190428	53190427	53190215	53190524	5.31904e+07	57.5	-1
CTCF68923	chr1:54769650	23	-0.664358	0.000545263	0.0351561	chr1	54769649	54769651	54769650	54769538	54770047	5.47698e+07	-142.5	-1
CTCF68953	chr1:55300378	22	-0.706685	0.000236369	0.0249219	chr1	55300377	55300379	55300378	55300129	55300638	5.53004e+07	-5.5	-1
CTCF69017	chr1:57707810	24	-0.632979	0.000901178	0.0435258	chr1	57707809	57707811	57707810	57707757	57707932	5.77078e+07	-34.5	-1
CTCF69208	chr1:63764587	26	-0.61652	0.000796426	0.0411203	chr1	63764586	63764588	63764587	63764559	63764868	6.37647e+07	-126.5	-1
CTCF69246	chr1:64864187	26	-0.679173	0.000136121	0.019976	chr1	64864186	64864188	64864187	64864144	64864653	6.48644e+07	-211.5	-1
CTCF69278	chr1:65467603	22	-0.825226	2.28304e-06	0.00430512	chr1	65467602	65467604	65467603	65467490	65467799	6.54676e+07	-41.5	-1
CTCF69655	chr1:84775343	20	-0.68802	0.000798967	0.0411609	chr1	84775342	84775344	84775343	84775310	84775525	8.47754e+07	-74.5	-1
CTCF70093	chr1:99580668	24	-0.644714	0.000671571	0.0383816	chr1	99580667	99580669	99580668	99580567	99580836	9.95807e+07	-33.5	-1
CTCF70140	chr1:101112161	24	-0.631259	0.000939938	0.0442677	chr1	101112160	101112162	101112161	101111855	101112330	1.01112e+08	68.5	-1
CTCF70368	chr1:110280183	26	-0.683445	0.000118836	0.0189348	chr1	110280182	110280184	110280183	110279973	110280714	1.1028e+08	-160.5	-1
CTCF70513	chr1:113760276	19	0.687172	0.00115187	0.0481244	chr1	113760275	113760277	113760276	113760203	113760546	1.1376e+08	-98.5	1
CTCF70528	chr1:114049762	25	-0.619976	0.000947519	0.0444105	chr1	114049761	114049763	114049762	114049649	114049898	1.1405e+08	-11.5	-1
CTCF70661	chr1:117590654	24	-0.66246	0.000420396	0.0314995	chr1	117590653	117590655	117590654	117590535	117591283	117590909	-255	-1
CTCF70969	chr1:151740170	24	-0.692643	0.000176061	0.022144	chr1	151740169	151740171	151740170	151739961	151740416	1.5174e+08	-18.5	-1
CTCF71039	chr1:152941146	25	-0.682467	0.000171028	0.0219555	chr1	152941145	152941147	152941146	152941098	152941367	1.52941e+08	-86.5	-1
CTCF71258	chr1:156003547	23	-0.7885	7.85017e-06	0.00696274	chr1	156003546	156003548	156003547	156003353	156003602	1.56003e+08	69.5	-1
CTCF71418	chr1:157960976	24	-0.752066	2.25572e-05	0.0100983	chr1	157960975	157960977	157960976	157960684	157961396	157961040	-64	-1
CTCF71518	chr1:160290574	23	0.648791	0.000811173	0.0414794	chr1	160290573	160290575	160290574	160290473	160290828	1.60291e+08	-76.5	1
CTCF71695	chr1:163443961	25	-0.66204	0.000312393	0.0277799	chr1	163443960	163443962	163443961	163443929	163444144	1.63444e+08	-75.5	-1
CTCF71875	chr1:168987706	25	-0.633595	0.000673302	0.0384021	chr1	168987705	168987707	168987706	168987411	168987720	1.68988e+08	140.5	-1
CTCF71943	chr1:171641343	25	-0.624808	0.000840865	0.0422436	chr1	171641342	171641344	171641343	171641213	171641382	1.71641e+08	45.5	-1
CTCF72079	chr1:175569485	25	-0.67257	0.000230312	0.0247306	chr1	175569484	175569486	175569485	175569092	175569601	1.75569e+08	138.5	-1
CTCF72104	chr1:176745174	23	-0.759478	2.63537e-05	0.0107772	chr1	176745173	176745175	176745174	176744947	176745456	1.76745e+08	-27.5	-1
CTCF72106	chr1:176799397	25	-0.646108	0.000484867	0.033441	chr1	176799396	176799398	176799397	176799361	176799870	1.768e+08	-218.5	-1
CTCF72121	chr1:177278952	22	-0.84398	7.96839e-07	0.00266359	chr1	177278951	177278953	177278952	177278582	177279001	1.77279e+08	160.5	-1
CTCF72215	chr1:179797177	23	-0.782675	1.0156e-05	0.00769131	chr1	179797176	179797178	179797177	179796815	179797566	1.79797e+08	-13.5	-1
CTCF72325	chr1:182410404	25	-0.653125	0.000400747	0.0309625	chr1	182410403	182410405	182410404	182410131	182410640	1.8241e+08	18.5	-1
CTCF72339	chr1:182662475	24	-0.719165	7.49594e-05	0.0156528	chr1	182662474	182662476	182662475	182662448	182662957	1.82663e+08	-227.5	-1
CTCF72581	chr1:193520087	25	-0.636072	0.000631656	0.0373749	chr1	193520086	193520088	193520087	193520074	193520213	1.9352e+08	-56.5	-1
CTCF72629	chr1:196890898	24	-0.822745	8.03219e-07	0.00266359	chr1	196890897	196890899	196890898	196890778	196891027	1.96891e+08	-4.5	-1
CTCF72840	chr1:202018399	13	-0.798901	0.00105379	0.0463007	chr1	202018398	202018400	202018399	202018288	202018503	2.02018e+08	3.5	-1
CTCF72908	chr1:203049055	18	-0.743418	0.000406457	0.0311302	chr1	203049054	203049056	203049055	203048727	203049442	2.03049e+08	-29.5	-1
CTCF72930	chr1:203287788	21	-0.661469	0.0010929	0.0470403	chr1	203287787	203287789	203287788	203287463	203287818	2.03288e+08	147.5	-1
CTCF73003	chr1:204288419	20	-0.755455	0.000117397	0.0188626	chr1	204288418	204288420	204288419	204288284	204288659	2.04288e+08	-52.5	-1
CTCF73136	chr1:205990008	25	-0.648836	0.000450504	0.0324445	chr1	205990007	205990009	205990008	205989667	205990176	2.0599e+08	86.5	-1
CTCF73221	chr1:207495467	24	-0.632884	0.000903279	0.0435805	chr1	207495466	207495468	207495467	207495334	207495577	2.07495e+08	11.5	-1
CTCF73346	chr1:210743277	22	-0.732522	0.000105951	0.018063	chr1	210743276	210743278	210743277	210743093	210743308	2.10743e+08	76.5	-1
CTCF73416	chr1:212677375	26	-0.614069	0.000847027	0.0423289	chr1	212677374	212677376	212677375	212677074	212677583	2.12677e+08	46.5	-1
CTCF73587	chr1:219839710	21	-0.80182	1.23948e-05	0.00815529	chr1	219839709	219839711	219839710	219839671	219840014	2.1984e+08	-132.5	-1
CTCF73684	chr1:222547260	22	-0.725219	0.00013411	0.0198238	chr1	222547259	222547261	222547260	222547191	222547546	2.22547e+08	-108.5	-1
CTCF73824	chr1:226034670	22	-0.655173	0.00093485	0.0441942	chr1	226034669	226034671	226034670	226034455	226034934	2.26035e+08	-24.5	-1
CTCF73862	chr1:226477101	24	-0.737531	3.91759e-05	0.0123464	chr1	226477100	226477102	226477101	226476792	226477301	2.26477e+08	54.5	-1
CTCF73876	chr1:226658311	20	-0.744344	0.000167485	0.0217404	chr1	226658310	226658312	226658311	226658114	226658623	2.26658e+08	-57.5	-1
CTCF74203	chr1:234509922	25	-0.619469	0.000959349	0.0445609	chr1	234509921	234509923	234509922	234509883	234510392	2.3451e+08	-215.5	-1
CTCF74309	chr1:236176887	26	-0.629706	0.00056675	0.0355914	chr1	236176886	236176888	236176887	236176694	236176909	2.36177e+08	85.5	-1
CTCF74326	chr1:236642956	25	-0.610382	0.00119423	0.0487743	chr1	236642955	236642957	236642956	236642893	236643062	2.36643e+08	-21.5	-1
CTCF74336	chr1:236956825	25	-0.660567	0.000325699	0.0282813	chr1	236956824	236956826	236956825	236956649	236956864	2.36957e+08	68.5	-1
CTCF74381	chr1:239814490	23	-0.648607	0.000814874	0.0415961	chr1	239814489	239814491	239814490	239814388	239814603	2.39814e+08	-5.5	-1
CTCF74499	chr1:244637163	25	-0.739643	2.38916e-05	0.0103274	chr1	244637162	244637164	244637163	244636955	244637170	2.44637e+08	100.5	-1
CTCF74526	chr1:245229271	24	-0.753264	2.15187e-05	0.0100267	chr1	245229270	245229272	245229271	245229018	245229527	2.45229e+08	-1.5	-1
CTCF74617	chr1:248697808	23	-0.646683	0.000854573	0.0425195	chr1	248697807	248697809	248697808	248697773	248698282	2.48698e+08	-219.5	-1
CTCF32142	chr10:1693410	23	-0.716732	0.000119209	0.0189592	chr10	1693409	1693411	1693410	1693330	1694038	1693684	-274	-1
CTCF32176	chr10:3295118	24	-0.802488	2.38762e-06	0.00437867	chr10	3295117	3295119	3295118	3295001	3295216	3.29511e+06	9.5	-1
CTCF32199	chr10:3803540	25	-0.820247	5.18318e-07	0.00221853	chr10	3803539	3803541	3803540	3803503	3803718	3.80361e+06	-70.5	-1
CTCF32200	chr10:3839393	23	-0.700339	0.000198463	0.0232616	chr10	3839392	3839394	3839393	3839122	3839831	3.83948e+06	-83.5	-1
CTCF32288	chr10:6071495	24	-0.642593	0.000708871	0.039196	chr10	6071494	6071496	6071495	6071353	6071862	6.07161e+06	-112.5	-1
CTCF32431	chr10:11192633	23	-0.800693	4.45927e-06	0.00561343	chr10	11192632	11192634	11192633	11192247	11192706	1.11925e+07	156.5	-1
CTCF32493	chr10:12406224	25	-0.78368	3.59442e-06	0.00511047	chr10	12406223	12406225	12406224	12406161	12406376	1.24063e+07	-44.5	-1
CTCF32547	chr10:13847430	18	-0.709711	0.000969721	0.0446925	chr10	13847429	13847431	13847430	13847304	13847573	1.38474e+07	-8.5	-1
CTCF32712	chr10:19713950	24	-0.667102	0.00037005	0.0300781	chr10	19713949	19713951	19713950	19713840	19714109	1.9714e+07	-24.5	-1
CTCF32793	chr10:23291785	19	-0.742757	0.000269685	0.0262002	chr10	23291784	23291786	23291785	23291784	23291963	2.32919e+07	-88.5	-1
CTCF32956	chr10:29007813	23	-0.675241	0.000407447	0.0311358	chr10	29007812	29007814	29007813	29007725	29008034	2.90079e+07	-66.5	-1
CTCF33295	chr10:43287521	24	-0.628344	0.00100889	0.0454655	chr10	43287520	43287522	43287521	43287199	43287618	4.32874e+07	112.5	-1
CTCF33298	chr10:43317346	25	-0.61814	0.00099098	0.045175	chr10	43317345	43317347	43317346	43317147	43317362	4.33173e+07	91.5	-1
CTCF33348	chr10:44820865	24	-0.6514	0.000564876	0.0355499	chr10	44820864	44820866	44820865	44820523	44821032	4.48208e+07	87.5	-1
CTCF33349	chr10:44821537	23	-0.745973	4.3808e-05	0.0127483	chr10	44821536	44821538	44821537	44821362	44821671	4.48215e+07	20.5	-1
CTCF33434	chr10:47237672	22	-0.70292	0.000263842	0.0260364	chr10	47237671	47237673	47237672	47237501	47238010	4.72378e+07	-83.5	-1
CTCF33580	chr10:52066717	25	-0.730303	3.40561e-05	0.0117861	chr10	52066716	52066718	52066717	52066477	52066726	5.20666e+07	115.5	-1
CTCF33756	chr10:61472307	26	-0.617859	0.000769918	0.0405937	chr10	61472306	61472308	61472307	61472193	61472408	6.14723e+07	6.5	-1
CTCF33836	chr10:63638057	24	-0.650131	0.000583924	0.0360437	chr10	63638056	63638058	63638057	63637970	63638185	6.36381e+07	-20.5	-1
CTCF33842	chr10:63770708	24	-0.686562	0.000211511	0.0239155	chr10	63770707	63770709	63770708	63770430	63771141	6.37708e+07	-77.5	-1
CTCF33857	chr10:64293801	23	-0.675242	0.000407443	0.0311358	chr10	64293800	64293802	64293801	64293643	64293986	6.42938e+07	-13.5	-1
CTCF33880	chr10:66604350	26	-0.669519	0.000183532	0.0225602	chr10	66604349	66604351	66604350	66604247	66604422	6.66043e+07	15.5	-1
CTCF33894	chr10:67658036	25	-0.824096	4.12313e-07	0.00199705	chr10	67658035	67658037	67658036	67657589	67658098	6.76578e+07	192.5	-1
CTCF34026	chr10:70458291	18	-0.797109	7.46962e-05	0.0156303	chr10	70458290	70458292	70458291	70458185	70458604	7.04584e+07	-103.5	-1
CTCF34066	chr10:71260931	19	-0.70645	0.000722166	0.0395252	chr10	71260930	71260932	71260931	71260855	71261098	7.1261e+07	-45.5	-1
CTCF34125	chr10:71780790	24	-0.712949	9.2331e-05	0.0170792	chr10	71780789	71780791	71780790	71780641	71781356	7.1781e+07	-208.5	-1
CTCF34369	chr10:77685692	25	-0.608662	0.00124385	0.0496249	chr10	77685691	77685693	77685692	77685529	77685772	7.76857e+07	41.5	-1
CTCF34442	chr10:79127381	19	-0.720492	0.000502185	0.0338983	chr10	79127380	79127382	79127381	79127182	79127397	7.91273e+07	91.5	-1
CTCF34462	chr10:79274748	17	-0.794106	0.000140931	0.0202367	chr10	79274747	79274749	79274748	79274653	79274996	7.92748e+07	-76.5	-1
CTCF34507	chr10:80259744	22	-0.674499	0.00057562	0.0358447	chr10	80259743	80259745	80259744	80259472	80259781	8.02596e+07	117.5	-1
CTCF34546	chr10:81108001	23	-0.646013	0.000868775	0.0427996	chr10	81108000	81108002	81108001	81107841	81108150	8.1108e+07	5.5	-1
CTCF34557	chr10:82213896	25	-0.612657	0.00113123	0.0477107	chr10	82213895	82213897	82213896	82213859	82214102	8.2214e+07	-84.5	-1
CTCF34741	chr10:88131890	22	-0.653281	0.000978531	0.0448829	chr10	88131889	88131891	88131890	88131824	88132093	8.8132e+07	-68.5	-1
CTCF34870	chr10:91880333	25	-0.693611	0.000120665	0.0190755	chr10	91880332	91880334	91880333	91880295	91880564	9.18804e+07	-96.5	-1
CTCF34952	chr10:93775521	23	-0.691224	0.000259804	0.0258561	chr10	93775520	93775522	93775521	93775484	93775753	9.37756e+07	-97.5	-1
CTCF35085	chr10:97068481	21	-0.671865	0.000851168	0.0423989	chr10	97068480	97068482	97068481	97068069	97068578	9.70683e+07	157.5	-1
CTCF35254	chr10:100705234	18	-0.848141	8.73047e-06	0.00730604	chr10	100705233	100705235	100705234	100705104	100705613	1.00705e+08	-124.5	-1
CTCF35405	chr10:102815549	23	-0.75828	2.76048e-05	0.0109249	chr10	102815548	102815550	102815549	102815413	102815788	1.02816e+08	-51.5	-1
CTCF35501	chr10:104324515	19	-0.724561	0.000658097	0.0380675	chr10	104324514	104324516	104324515	104324391	104324870	1.04325e+08	-115.5	-1
CTCF35556	chr10:107865825	23	-0.644236	0.00090742	0.0436485	chr10	107865824	107865826	107865825	107865671	107866146	1.07866e+08	-83.5	-1
CTCF35630	chr10:110336363	25	-0.827268	3.40039e-07	0.0018427	chr10	110336362	110336364	110336363	110336132	110336375	1.10336e+08	109.5	-1
CTCF35688	chr10:111762178	22	-0.660074	0.000829322	0.0419682	chr10	111762177	111762179	111762178	111762060	111762569	1.11762e+08	-136.5	-1
CTCF35845	chr10:116597875	24	-0.666087	0.000380582	0.0303924	chr10	116597874	116597876	116597875	116597662	116597877	1.16598e+08	105.5	-1
CTCF35918	chr10:118824032	24	-0.620937	0.00120398	0.0489081	chr10	118824031	118824033	118824032	118823904	118824119	1.18824e+08	20.5	-1
CTCF35923	chr10:118971414	25	-0.612394	0.00113835	0.0478875	chr10	118971413	118971415	118971414	118971278	118971521	1.18971e+08	14.5	-1
CTCF35992	chr10:119874142	26	-0.679181	0.000136084	0.019976	chr10	119874141	119874143	119874142	119873964	119874473	1.19874e+08	-76.5	-1
CTCF36126	chr10:123972985	14	-0.913447	5.02634e-06	0.00587501	chr10	123972984	123972986	123972985	123972693	123973036	1.23973e+08	120.5	-1
CTCF36215	chr10:125231595	18	-0.702842	0.00114122	0.0479091	chr10	125231594	125231596	125231595	125231473	125231716	1.25232e+08	0.5	-1
CTCF36258	chr10:126571365	19	-0.688626	0.00111334	0.0474195	chr10	126571364	126571366	126571365	126571166	126571381	1.26571e+08	91.5	-1
CTCF36307	chr10:128092092	24	-0.659848	0.000451252	0.0324445	chr10	128092091	128092093	128092092	128091755	128092463	128092109	-17	-1
CTCF36367	chr10:130708079	15	-0.775121	0.000687452	0.0386584	chr10	130708078	130708080	130708079	130707515	130708227	130707871	208	-1
CTCF36369	chr10:130935012	23	-0.774289	1.45192e-05	0.0086133	chr10	130935011	130935013	130935012	130934776	130935025	1.30935e+08	111.5	-1
CTCF36400	chr10:131902356	25	-0.636504	0.00062462	0.0372084	chr10	131902355	131902357	131902356	131902192	131902701	1.31902e+08	-90.5	-1
CTCF36426	chr10:132311620	21	-0.744551	0.000108381	0.0182635	chr10	132311619	132311621	132311620	132311456	132311705	1.32312e+08	39.5	-1
CTCF36474	chr10:132860818	20	-0.746984	0.000154173	0.0209847	chr10	132860817	132860819	132860818	132860683	132860932	1.32861e+08	10.5	-1
CTCF36529	chr10:133565784	17	-0.741989	0.000649214	0.0378394	chr10	133565783	133565785	133565784	133565423	133565792	1.33566e+08	176.5	-1
CTCF14619	chr11:959830	21	-0.713037	0.000285509	0.0267484	chr11	959829	959831	959830	959693	960002	959848	-17.5	-1
CTCF14664	chr11:1521885	24	-0.64543	0.000659378	0.0381118	chr11	1521884	1521886	1521885	1521812	1522055	1.52193e+06	-48.5	-1
CTCF14751	chr11:2563971	23	-0.770638	1.68857e-05	0.00927223	chr11	2563970	2563972	2563971	2563803	2564112	2.56396e+06	13.5	-1
CTCF14757	chr11:2744043	24	-0.696976	0.000154074	0.0209822	chr11	2744042	2744044	2744043	2743760	2744069	2.74391e+06	128.5	-1
CTCF14853	chr11:5129584	25	-0.611433	0.00116476	0.0483349	chr11	5129583	5129585	5129584	5129411	5129654	5.12953e+06	51.5	-1
CTCF14860	chr11:5452771	23	-0.700149	0.000199599	0.0233284	chr11	5452770	5452772	5452771	5452693	5453202	5.45295e+06	-176.5	-1
CTCF14921	chr11:6817784	24	-0.624267	0.00111262	0.0474071	chr11	6817783	6817785	6817784	6817565	6817908	6.81774e+06	47.5	-1
CTCF14941	chr11:7653525	24	-0.629219	0.000987756	0.0451057	chr11	7653524	7653526	7653525	7653481	7653696	7.65359e+06	-63.5	-1
CTCF15091	chr11:10991489	23	-0.733614	6.79281e-05	0.0152342	chr11	10991488	10991490	10991489	10991446	10991661	1.09916e+07	-64.5	-1
CTCF15103	chr11:11207564	24	-0.695823	0.00015968	0.0212634	chr11	11207563	11207565	11207564	11207398	11207907	1.12077e+07	-88.5	-1
CTCF15247	chr11:14191242	23	-0.721247	0.000102963	0.0178317	chr11	14191241	14191243	14191242	14191051	14191320	1.41912e+07	56.5	-1
CTCF15352	chr11:17554722	25	-0.682488	0.00017092	0.0219555	chr11	17554721	17554723	17554722	17554558	17554801	1.75547e+07	42.5	-1
CTCF15436	chr11:19279702	23	-0.691053	0.000261096	0.0259324	chr11	19279701	19279703	19279702	19279551	19280060	1.92798e+07	-103.5	-1
CTCF15588	chr11:27599385	22	-0.702654	0.000265889	0.0260964	chr11	27599384	27599386	27599385	27599131	27599640	2.75994e+07	-0.5	-1
CTCF15670	chr11:32215251	24	-0.694271	0.0001675	0.0217404	chr11	32215250	32215252	32215251	32215046	32215555	3.22153e+07	-49.5	-1
CTCF15672	chr11:32279838	23	-0.635781	0.0011122	0.0474027	chr11	32279837	32279839	32279838	32279641	32279984	3.22798e+07	25.5	-1
CTCF15800	chr11:35082534	19	-0.686898	0.00115925	0.0482721	chr11	35082533	35082535	35082534	35082458	35082933	3.50827e+07	-161.5	-1
CTCF15804	chr11:35144252	23	-0.633956	0.00116122	0.0482818	chr11	35144251	35144253	35144252	35144069	35144302	3.51442e+07	66.5	-1
CTCF15890	chr11:38297434	26	-0.620785	0.000714625	0.0393246	chr11	38297433	38297435	38297434	38297248	38297591	3.82974e+07	14.5	-1
CTCF16072	chr11:45815905	26	-0.773134	3.65217e-06	0.00511047	chr11	45815904	45815906	45815905	45815860	45816103	4.5816e+07	-76.5	-1
CTCF16079	chr11:45888317	24	-0.709022	0.000105043	0.0180074	chr11	45888316	45888318	45888317	45887866	45888375	4.58881e+07	196.5	-1
CTCF16234	chr11:54559237	23	-0.814971	2.18548e-06	0.00424083	chr11	54559236	54559238	54559237	54558870	54559379	5.45591e+07	112.5	-1
CTCF16235	chr11:54854986	23	-0.653476	0.000721448	0.0395053	chr11	54854985	54854987	54854986	54854968	54855477	5.48552e+07	-236.5	-1
CTCF16238	chr11:55503806	24	-0.744834	2.9822e-05	0.0111726	chr11	55503805	55503807	55503806	55503410	55503919	5.55037e+07	141.5	-1
CTCF16444	chr11:61081219	20	-0.67294	0.00114791	0.0480448	chr11	61081218	61081220	61081219	61081176	61081685	6.10814e+07	-211.5	-1
CTCF16480	chr11:61576431	16	-0.752593	0.000767834	0.0405753	chr11	61576430	61576432	61576431	61576211	61576670	6.15764e+07	-9.5	-1
CTCF16562	chr11:62274002	25	-0.671941	0.000234623	0.0248861	chr11	62274001	62274003	62274002	62273753	62274062	6.22739e+07	94.5	-1
CTCF16576	chr11:62400053	21	-0.671652	0.000855619	0.042562	chr11	62400052	62400054	62400053	62399716	62400059	6.23999e+07	165.5	-1
CTCF16758	chr11:64717642	23	-0.643423	0.000925603	0.0439992	chr11	64717641	64717643	64717642	64717025	64717735	64717380	262	-1
CTCF16887	chr11:65546302	24	-0.634701	0.000863748	0.0427112	chr11	65546301	65546303	65546302	65546134	65546818	65546476	-174	-1
CTCF16888	chr11:65547666	15	-0.757016	0.00108442	0.046842	chr11	65547665	65547667	65547666	65547557	65547882	6.55477e+07	-53.5	-1
CTCF17011	chr11:66800935	25	-0.616067	0.00104213	0.0460781	chr11	66800934	66800936	66800935	66800581	66801090	6.68008e+07	99.5	-1
CTCF17034	chr11:67045462	22	-0.671098	0.000628474	0.0373257	chr11	67045461	67045463	67045462	67045382	67045597	6.70455e+07	-27.5	-1
CTCF17061	chr11:67304458	15	-0.795353	0.000392626	0.0306774	chr11	67304457	67304459	67304458	67304104	67304473	6.73043e+07	169.5	-1
CTCF17084	chr11:67463388	22	-0.655155	0.000935263	0.0441942	chr11	67463387	67463389	67463388	67463243	67463412	6.74633e+07	60.5	-1
CTCF17239	chr11:69568133	22	-0.767534	3.05682e-05	0.0112194	chr11	69568132	69568134	69568133	69567869	69568178	6.9568e+07	109.5	-1
CTCF17312	chr11:70549152	20	-0.825399	7.45726e-06	0.00678683	chr11	70549151	70549153	70549152	70549047	70549216	7.05491e+07	20.5	-1
CTCF17338	chr11:71425595	24	-0.72272	6.63726e-05	0.0150862	chr11	71425594	71425596	71425595	71425455	71425764	7.14256e+07	-14.5	-1
CTCF17397	chr11:72493559	25	-0.658185	0.000348257	0.0292318	chr11	72493558	72493560	72493559	72493370	72493725	7.24935e+07	11.5	-1
CTCF17507	chr11:74005231	26	-0.618201	0.000763267	0.0404543	chr11	74005230	74005232	74005231	74005167	74005642	7.40054e+07	-173.5	-1
CTCF17703	chr11:77572500	24	-0.648914	0.000602693	0.0366118	chr11	77572499	77572501	77572500	77572137	77572512	7.75723e+07	175.5	-1
CTCF17763	chr11:79393725	24	-0.679879	0.000257496	0.0258154	chr11	79393724	79393726	79393725	79393624	79393967	7.93938e+07	-70.5	-1
CTCF18052	chr11:93897310	26	-0.644753	0.000377052	0.0302634	chr11	93897309	93897311	93897310	93896834	93897343	9.38971e+07	221.5	-1
CTCF18170	chr11:99117943	23	-0.739422	5.54409e-05	0.0139108	chr11	99117942	99117944	99117943	99117770	99117945	9.91179e+07	85.5	-1
CTCF18217	chr11:101912852	25	-0.68181	0.000174504	0.0221028	chr11	101912851	101912853	101912852	101912691	101913034	1.01913e+08	-10.5	-1
CTCF18405	chr11:109425831	25	-0.690041	0.000135149	0.019899	chr11	109425830	109425832	109425831	109425664	109425839	1.09426e+08	79.5	-1
CTCF18420	chr11:110209011	24	-0.80636	1.95782e-06	0.00414278	chr11	110209010	110209012	110209011	110208950	110209293	1.10209e+08	-110.5	-1
CTCF18439	chr11:110738827	25	-0.641083	0.000554163	0.0354406	chr11	110738826	110738828	110738827	110738635	110739144	1.10739e+08	-62.5	-1
CTCF18440	chr11:110772973	26	-0.701713	6.47921e-05	0.0149779	chr11	110772972	110772974	110772973	110772954	110773197	1.10773e+08	-102.5	-1
CTCF18582	chr11:114252185	21	-0.662334	0.00107078	0.0465957	chr11	114252184	114252186	114252185	114251848	114252357	1.14252e+08	82.5	-1
CTCF18878	chr11:119996008	20	-0.712887	0.000418974	0.031486	chr11	119996007	119996009	119996008	119995826	119996095	1.19996e+08	47.5	-1
CTCF18907	chr11:120529381	23	-0.636251	0.00109985	0.047198	chr11	120529380	120529382	120529381	120529325	120529540	1.20529e+08	-51.5	-1
CTCF19082	chr11:124551493	23	-0.645852	0.00087221	0.0428492	chr11	124551492	124551494	124551493	124551126	124551635	1.24551e+08	112.5	-1
CTCF19187	chr11:126628931	24	-0.626496	0.00105483	0.0463203	chr11	126628930	126628932	126628931	126628785	126629028	1.26629e+08	24.5	-1
CTCF19214	chr11:127609581	25	-0.642527	0.000533414	0.0348061	chr11	127609580	127609582	127609581	127609456	127609799	1.2761e+08	-46.5	-1
CTCF19310	chr11:130136058	21	0.716699	0.000256782	0.0258039	chr11	130136057	130136059	130136058	130135463	130136185	130135824	234	1
CTCF27361	chr12:167991	25	-0.648401	0.000455832	0.0325966	chr12	167990	167992	167991	167766	168109	167938	53.5	-1
CTCF27433	chr12:1921384	22	-0.807345	5.58648e-06	0.00612945	chr12	1921383	1921385	1921384	1920917	1921396	1.92116e+06	227.5	-1
CTCF27434	chr12:1922186	17	-0.718675	0.00115244	0.0481244	chr12	1922185	1922187	1922186	1921949	1922458	1.9222e+06	-17.5	-1
CTCF27449	chr12:2059434	24	-0.631464	0.000935248	0.0441942	chr12	2059433	2059435	2059434	2058782	2059494	2059138	296	-1
CTCF27460	chr12:2333185	22	-0.772188	2.55033e-05	0.0106706	chr12	2333184	2333186	2333185	2333048	2333263	2.33316e+06	29.5	-1
CTCF27481	chr12:2734489	24	-0.66101	0.00043729	0.0320446	chr12	2734488	2734490	2734489	2734175	2734684	2.73443e+06	59.5	-1
CTCF27483	chr12:2752079	26	-0.608295	0.000977341	0.0448618	chr12	2752078	2752080	2752079	2751663	2752172	2.75192e+06	161.5	-1
CTCF27604	chr12:4957150	21	-0.708837	0.000321815	0.0281613	chr12	4957149	4957151	4957150	4957085	4957300	4.95719e+06	-42.5	-1
CTCF27627	chr12:5690184	25	-0.778657	4.55681e-06	0.0057039	chr12	5690183	5690185	5690184	5689711	5690425	5690068	116	-1
CTCF27775	chr12:7440276	14	-0.783537	0.000914832	0.0438106	chr12	7440275	7440277	7440276	7440172	7440387	7.44028e+06	-3.5	-1
CTCF27859	chr12:9695583	26	-0.668972	0.00018661	0.0227097	chr12	9695582	9695584	9695583	9695140	9695649	9.69539e+06	188.5	-1
CTCF28074	chr12:15002432	25	-0.62517	0.000833313	0.0420638	chr12	15002431	15002433	15002432	15002217	15002560	1.50024e+07	43.5	-1
CTCF28442	chr12:29640633	24	-0.653888	0.000529096	0.0346669	chr12	29640632	29640634	29640633	29640480	29640823	2.96407e+07	-18.5	-1
CTCF28467	chr12:30795653	16	-0.80551	0.000165885	0.0216932	chr12	30795652	30795654	30795653	30795470	30795719	3.07956e+07	58.5	-1
CTCF28498	chr12:31252540	25	-0.664935	0.00028762	0.0268261	chr12	31252539	31252541	31252540	31252444	31252659	3.12526e+07	-11.5	-1
CTCF28714	chr12:44476931	25	-0.628354	0.000769364	0.0405908	chr12	44476930	44476932	44476931	44476737	44477046	4.44769e+07	39.5	-1
CTCF28857	chr12:48009268	22	-0.68909	0.000389789	0.0306544	chr12	48009267	48009269	48009268	48009062	48009277	4.80092e+07	98.5	-1
CTCF28999	chr12:49920719	24	-0.644474	0.000675717	0.0384306	chr12	49920718	49920720	49920719	49920566	49920875	4.99207e+07	-1.5	-1
CTCF29003	chr12:49970847	24	-0.642298	0.000714198	0.0393215	chr12	49970846	49970848	49970847	49970718	49970933	4.99708e+07	21.5	-1
CTCF29186	chr12:52531136	23	-0.663365	0.000559629	0.0354698	chr12	52531135	52531137	52531136	52530827	52531336	5.25311e+07	54.5	-1
CTCF29378	chr12:54601999	23	-0.658244	0.000639014	0.0375566	chr12	54601998	54602000	54601999	54601756	54602265	5.4602e+07	-11.5	-1
CTCF29511	chr12:56900805	22	-0.721863	0.000149089	0.0206901	chr12	56900804	56900806	56900805	56900625	56900894	5.69008e+07	45.5	-1
CTCF29744	chr12:64352619	26	-0.728861	2.41193e-05	0.0104056	chr12	64352618	64352620	64352619	64352121	64352630	6.43524e+07	243.5	-1
CTCF29772	chr12:65052755	23	-0.645576	0.000878144	0.0429469	chr12	65052754	65052756	65052755	65052519	65053028	6.50528e+07	-18.5	-1
CTCF30186	chr12:81147341	23	-0.677556	0.00038238	0.0304618	chr12	81147340	81147342	81147341	81147310	81147619	8.11475e+07	-123.5	-1
CTCF30313	chr12:89706956	23	-0.671513	0.000450813	0.0324445	chr12	89706955	89706957	89706956	89706612	89707210	89706911	45	-1
CTCF30415	chr12:93551482	25	-0.617607	0.00100392	0.0454375	chr12	93551481	93551483	93551482	93551269	93551484	9.35514e+07	105.5	-1
CTCF30456	chr12:94616535	22	-0.695727	0.000324069	0.0282141	chr12	94616534	94616536	94616535	94616495	94616561	94616528	7	-1
CTCF30566	chr12:98379401	25	-0.709731	7.08514e-05	0.0154875	chr12	98379400	98379402	98379401	98379048	98379557	9.83793e+07	98.5	-1
CTCF30602	chr12:99007840	25	-0.734775	2.87926e-05	0.0110677	chr12	99007839	99007841	99007840	99007607	99008116	9.90079e+07	-21.5	-1
CTCF30957	chr12:109131683	23	-0.746536	4.29167e-05	0.0127222	chr12	109131682	109131684	109131683	109131660	109132379	1.09132e+08	-336.5	-1
CTCF30988	chr12:109716669	25	-0.67321	0.000225995	0.0245716	chr12	109716668	109716670	109716669	109716530	109716873	1.09717e+08	-32.5	-1
CTCF31051	chr12:110661547	18	-0.762003	0.000237506	0.0249645	chr12	110661546	110661548	110661547	110661477	110661952	1.10662e+08	-167.5	-1
CTCF31164	chr12:113062690	21	-0.72621	0.000193479	0.0230497	chr12	113062689	113062691	113062690	113062679	113063188	1.13063e+08	-243.5	-1
CTCF31450	chr12:120252242	22	-0.643647	0.00122906	0.0493314	chr12	120252241	120252243	120252242	120252066	120252421	1.20252e+08	-1.5	-1
CTCF31587	chr12:122024304	22	-0.669692	0.000651498	0.0379098	chr12	122024303	122024305	122024304	122024208	122024683	1.22024e+08	-141.5	-1
CTCF31709	chr12:124184583	25	-0.617838	0.000998309	0.04534	chr12	124184582	124184584	124184583	124184503	124184812	1.24185e+08	-74.5	-1
CTCF31744	chr12:124517834	13	-0.806053	0.000876306	0.0429137	chr12	124517833	124517835	124517834	124517721	124517896	1.24518e+08	25.5	-1
CTCF31809	chr12:125198965	25	-0.630424	0.00073009	0.0397656	chr12	125198964	125198966	125198965	125198600	125199312	125198956	9	-1
CTCF31926	chr12:130571388	21	-0.764575	5.43748e-05	0.0137655	chr12	130571387	130571389	130571388	130571163	130571406	1.30571e+08	103.5	-1
CTCF31983	chr12:131861122	19	-0.685388	0.00120062	0.0488339	chr12	131861121	131861123	131861122	131860850	131861329	1.31861e+08	32.5	-1
CTCF31991	chr12:131985769	26	-0.675466	0.00015287	0.0209049	chr12	131985768	131985770	131985769	131985289	131985840	1.31986e+08	204.5	-1
CTCF58191	chr13:24011443	16	-0.778024	0.000386808	0.0305625	chr13	24011442	24011444	24011443	24011305	24011614	2.40115e+07	-16.5	-1
CTCF58276	chr13:26706484	25	-0.623749	0.000863312	0.0427014	chr13	26706483	26706485	26706484	26706391	26706900	2.67066e+07	-161.5	-1
CTCF58378	chr13:28953916	23	-0.644365	0.000904566	0.0436009	chr13	28953915	28953917	28953916	28953646	28954155	2.89539e+07	15.5	-1
CTCF58459	chr13:30932550	23	-0.735826	6.29104e-05	0.0148222	chr13	30932549	30932551	30932550	30932524	30932879	3.09327e+07	-151.5	-1
CTCF58669	chr13:39211114	26	-0.697345	7.52033e-05	0.0156596	chr13	39211113	39211115	39211114	39211061	39211770	3.92114e+07	-301.5	-1
CTCF58845	chr13:44388570	22	-0.656012	0.000916009	0.0438291	chr13	44388569	44388571	44388570	44388407	44388750	4.43886e+07	-8.5	-1
CTCF58935	chr13:46678712	23	-0.679862	0.000358742	0.0296249	chr13	46678711	46678713	46678712	46678477	46679186	4.66788e+07	-119.5	-1
CTCF58999	chr13:48783448	24	-0.667102	0.000370045	0.0300781	chr13	48783447	48783449	48783448	48783417	48783660	4.87835e+07	-90.5	-1
CTCF59111	chr13:51764563	22	-0.646112	0.00116029	0.0482733	chr13	51764562	51764564	51764563	51764482	51764725	5.17646e+07	-40.5	-1
CTCF59247	chr13:60326495	26	-0.637876	0.000455447	0.0325897	chr13	60326494	60326496	60326495	60326396	60326645	6.03265e+07	-25.5	-1
CTCF59278	chr13:62209723	24	-0.641238	0.000733614	0.0398157	chr13	62209722	62209724	62209723	62209520	62209763	6.22096e+07	81.5	-1
CTCF59402	chr13:72522161	21	-0.720832	0.000227377	0.0246255	chr13	72522160	72522162	72522161	72522086	72522261	7.25222e+07	-12.5	-1
CTCF59448	chr13:74554684	25	-0.752647	1.42211e-05	0.00857384	chr13	74554683	74554685	74554684	74554595	74554770	7.45547e+07	1.5	-1
CTCF59456	chr13:75226113	24	-0.681047	0.00024888	0.0254635	chr13	75226112	75226114	75226113	75225918	75226631	7.52263e+07	-161.5	-1
CTCF59500	chr13:76957036	24	-0.630663	0.000953692	0.0444979	chr13	76957035	76957037	76957036	76956828	76957077	7.6957e+07	83.5	-1
CTCF59720	chr13:91031645	23	-0.651962	0.000749451	0.040124	chr13	91031644	91031646	91031645	91031611	91031860	9.10317e+07	-90.5	-1
CTCF59798	chr13:94800625	23	-0.698095	0.000212261	0.0239637	chr13	94800624	94800626	94800625	94800478	94800747	9.48006e+07	12.5	-1
CTCF59993	chr13:100751867	21	-0.716485	0.000258393	0.0258365	chr13	100751866	100751868	100751867	100751860	100752169	1.00752e+08	-147.5	-1
CTCF60131	chr13:109334416	20	-0.748213	0.000148295	0.0206423	chr13	109334415	109334417	109334416	109334176	109334635	1.09334e+08	10.5	-1
CTCF60177	chr13:110527356	18	-0.713547	0.000883672	0.0431034	chr13	110527355	110527357	110527356	110527182	110527491	1.10527e+08	19.5	-1
CTCF60213	chr13:111071277	25	-0.699423	9.99799e-05	0.0175603	chr13	111071276	111071278	111071277	111071182	111071397	1.11071e+08	-12.5	-1
CTCF60218	chr13:111118344	22	-0.77391	2.38249e-05	0.0103086	chr13	111118343	111118345	111118344	111118335	111118678	1.11119e+08	-162.5	-1
CTCF60239	chr13:112224176	22	-0.64528	0.00118312	0.0486128	chr13	112224175	112224177	112224176	112223943	112224298	1.12224e+08	55.5	-1
CTCF60250	chr13:112637569	20	-0.753012	0.000127135	0.0193539	chr13	112637568	112637570	112637569	112637275	112637630	1.12637e+08	116.5	-1
CTCF60298	chr13:113472586	18	-0.734993	0.000511132	0.0341418	chr13	113472585	113472587	113472586	113472381	113472800	1.13473e+08	-4.5	-1
CTCF60302	chr13:113566926	22	-0.695099	0.000329855	0.0285	chr13	113566925	113566927	113566926	113566856	113567365	1.13567e+08	-184.5	-1
CTCF60322	chr13:113981236	20	-0.742471	0.000177515	0.0222013	chr13	113981235	113981237	113981236	113981113	113981328	1.13981e+08	15.5	-1
CTCF83678	chr14:20491532	24	-0.681166	0.000248021	0.0254178	chr14	20491531	20491533	20491532	20491422	20491665	2.04915e+07	-11.5	-1
CTCF83821	chr14:22594712	22	0.644797	0.00119654	0.0487813	chr14	22594711	22594713	22594712	22593929	22594875	22594402	310	1
CTCF83894	chr14:23433665	22	-0.805823	6.00306e-06	0.00630625	chr14	23433664	23433666	23433665	23433602	23433771	2.34337e+07	-21.5	-1
CTCF83949	chr14:24171738	19	-0.723801	0.000459551	0.032732	chr14	24171737	24171739	24171738	24171642	24171817	2.41717e+07	8.5	-1
CTCF84080	chr14:29784711	25	-0.653447	0.00039722	0.0308574	chr14	29784710	29784712	29784711	29784561	29784964	2.97848e+07	-51.5	-1
CTCF84105	chr14:30690816	25	-0.67501	0.00021424	0.0240077	chr14	30690815	30690817	30690816	30690635	30690978	3.06908e+07	9.5	-1
CTCF84421	chr14:45364569	24	-0.630411	0.000959555	0.0445609	chr14	45364568	45364570	45364569	45364525	45364740	4.53646e+07	-63.5	-1
CTCF84522	chr14:50533246	26	-0.601746	0.00114584	0.0480088	chr14	50533245	50533247	50533246	50533023	50533266	5.05331e+07	101.5	-1
CTCF84534	chr14:50778547	23	0.682857	0.000329934	0.0285013	chr14	50778546	50778548	50778547	50778495	50778974	5.07787e+07	-187.5	1
CTCF84544	chr14:50955571	20	-0.683778	0.000886541	0.0431865	chr14	50955570	50955572	50955571	50955457	50955672	5.09556e+07	6.5	-1
CTCF84625	chr14:53285948	24	-0.619474	0.00124614	0.0496582	chr14	53285947	53285949	53285948	53285842	53286017	5.32859e+07	18.5	-1
CTCF84979	chr14:63749128	25	-0.783321	3.65662e-06	0.00511047	chr14	63749127	63749129	63749128	63749014	63749229	6.37491e+07	6.5	-1
CTCF85102	chr14:66122081	23	-0.638417	0.00104449	0.0461228	chr14	66122080	66122082	66122081	66121942	66122157	6.6122e+07	31.5	-1
CTCF85350	chr14:72178740	25	-0.648766	0.000451359	0.0324445	chr14	72178739	72178741	72178740	72178463	72178972	7.21787e+07	22.5	-1
CTCF85363	chr14:72643749	22	-0.70791	0.000227978	0.0246425	chr14	72643748	72643750	72643749	72643564	72643807	7.26437e+07	63.5	-1
CTCF85370	chr14:72812864	20	-0.68108	0.000946369	0.0444105	chr14	72812863	72812865	72812864	72812466	72812925	7.28127e+07	168.5	-1
CTCF85372	chr14:72830846	26	-0.604071	0.00108337	0.0468201	chr14	72830845	72830847	72830846	72830501	72830876	7.28307e+07	157.5	-1
CTCF85526	chr14:75316585	23	-0.785556	8.95021e-06	0.00739721	chr14	75316584	75316586	75316585	75316223	75316732	7.53165e+07	107.5	-1
CTCF85588	chr14:76768379	17	-0.751686	0.000502403	0.0339028	chr14	76768378	76768380	76768379	76768193	76768548	7.67684e+07	8.5	-1
CTCF85665	chr14:77962064	24	-0.753371	2.14278e-05	0.0100267	chr14	77962063	77962065	77962064	77961802	77962311	7.79621e+07	7.5	-1
CTCF85677	chr14:78227888	26	-0.756591	7.741e-06	0.0069084	chr14	78227887	78227889	78227888	78227774	78227989	7.82279e+07	6.5	-1
CTCF85682	chr14:78674083	23	-0.647874	0.000829817	0.0419787	chr14	78674082	78674084	78674083	78673753	78674465	78674109	-26	-1
CTCF85699	chr14:79369956	26	-0.709225	4.98356e-05	0.0133684	chr14	79369955	79369957	79369956	79369812	79370055	7.93699e+07	22.5	-1
CTCF85757	chr14:82622476	21	-0.719584	0.000235934	0.0249139	chr14	82622475	82622477	82622476	82621994	82622503	8.26222e+07	227.5	-1
CTCF85862	chr14:89082692	23	-0.758627	2.72364e-05	0.0108839	chr14	89082691	89082693	89082692	89082489	89082998	8.90827e+07	-51.5	-1
CTCF86032	chr14:92688113	16	-0.769231	0.000494982	0.0337505	chr14	92688112	92688114	92688113	92687859	92688202	9.2688e+07	82.5	-1
CTCF86098	chr14:94021220	22	-0.749578	5.9282e-05	0.0143636	chr14	94021219	94021221	94021220	94020957	94021266	9.40211e+07	108.5	-1
CTCF86237	chr14:96666243	24	-0.708252	0.000107705	0.0181909	chr14	96666242	96666244	96666243	96666072	96666781	9.66664e+07	-183.5	-1
CTCF86348	chr14:100147360	21	-0.658006	0.00118533	0.0486577	chr14	100147359	100147361	100147360	100146996	100147505	1.00147e+08	109.5	-1
CTCF86510	chr14:102683776	15	-0.782014	0.000571716	0.0356983	chr14	102683775	102683777	102683776	102683536	102683845	1.02684e+08	85.5	-1
CTCF86638	chr14:104171452	16	-0.754786	0.000726057	0.0396427	chr14	104171451	104171453	104171452	104171219	104171562	1.04171e+08	61.5	-1
CTCF86656	chr14:104576738	20	-0.680211	0.000966354	0.0446516	chr14	104576737	104576739	104576738	104576660	104576875	1.04577e+08	-29.5	-1
CTCF86709	chr14:105019337	21	-0.687236	0.000577635	0.0358948	chr14	105019336	105019338	105019337	105019130	105019373	1.05019e+08	85.5	-1
CTCF86746	chr14:105374547	26	-0.603922	0.00108726	0.0469156	chr14	105374546	105374548	105374547	105374489	105374758	1.05375e+08	-76.5	-1
CTCF86749	chr14:105389757	13	-0.844568	0.00028055	0.02657	chr14	105389756	105389758	105389757	105389611	105390090	1.0539e+08	-93.5	-1
CTCF86800	chr14:106209996	21	-0.689633	0.000542634	0.0350908	chr14	106209995	106209997	106209996	106209533	106210260	1.0621e+08	99.5	-1
CTCF6086	chr15:23856146	23	-0.66007	0.000609661	0.0368504	chr15	23856145	23856147	23856146	23856111	23856243	23856177	-31	-1
CTCF6146	chr15:26759633	25	-0.623147	0.000876296	0.0429137	chr15	26759632	26759634	26759633	26759535	26759750	2.67596e+07	-9.5	-1
CTCF6168	chr15:27844287	19	-0.742859	0.000268881	0.0261905	chr15	27844286	27844288	27844287	27844037	27844392	2.78442e+07	72.5	-1
CTCF6174	chr15:28033640	26	-0.611169	0.000910445	0.0436986	chr15	28033639	28033641	28033640	28033525	28033740	2.80336e+07	7.5	-1
CTCF6282	chr15:31296808	25	-0.823869	4.17958e-07	0.00199705	chr15	31296807	31296809	31296808	31296637	31296946	3.12968e+07	16.5	-1
CTCF6366	chr15:33392724	23	-0.64623	0.000864147	0.0427112	chr15	33392723	33392725	33392724	33392448	33392957	3.33927e+07	21.5	-1
CTCF6813	chr15:45222190	24	-0.624376	0.00110973	0.0473874	chr15	45222189	45222191	45222190	45222034	45222203	4.52221e+07	71.5	-1
CTCF6815	chr15:45241832	23	-0.784513	9.37122e-06	0.00747618	chr15	45241831	45241833	45241832	45241599	45242108	4.52419e+07	-21.5	-1
CTCF6849	chr15:45780494	25	-0.665383	0.000283937	0.0266717	chr15	45780493	45780495	45780494	45780391	45780700	4.57805e+07	-51.5	-1
CTCF7073	chr15:52960400	25	-0.637905	0.000602284	0.0365969	chr15	52960399	52960401	52960400	52960374	52960589	5.29605e+07	-81.5	-1
CTCF7216	chr15:57922965	22	-0.664219	0.00074817	0.0401121	chr15	57922964	57922966	57922965	57922669	57923128	5.79229e+07	66.5	-1
CTCF7305	chr15:60215459	18	-0.769231	0.000190247	0.0229206	chr15	60215458	60215460	60215459	60215235	60215544	6.02154e+07	69.5	-1
CTCF7307	chr15:60286950	23	-0.670986	0.000457246	0.0326504	chr15	60286949	60286951	60286950	60286825	60287074	6.02869e+07	0.5	-1
CTCF7308	chr15:60299841	23	-0.648542	0.0008162	0.0416391	chr15	60299840	60299842	60299841	60299798	60299977	6.02999e+07	-46.5	-1
CTCF7343	chr15:61082652	23	-0.685164	0.000309134	0.0276933	chr15	61082651	61082653	61082652	61082538	61082753	6.10826e+07	6.5	-1
CTCF7346	chr15:61163595	24	-0.633276	0.000894617	0.0433812	chr15	61163594	61163596	61163595	61163219	61163728	6.11635e+07	121.5	-1
CTCF7381	chr15:62278252	25	-0.618819	0.000974722	0.0448114	chr15	62278251	62278253	62278252	62278118	62278297	6.22782e+07	44.5	-1
CTCF7411	chr15:63025535	25	-0.659594	0.000334756	0.02868	chr15	63025534	63025536	63025535	63025430	63025939	6.30257e+07	-149.5	-1
CTCF7543	chr15:65395831	14	-0.825991	0.000272409	0.0263207	chr15	65395830	65395832	65395831	65395756	65395931	6.53958e+07	-12.5	-1
CTCF7547	chr15:65415366	22	-0.752755	5.29382e-05	0.0136133	chr15	65415365	65415367	65415366	65415217	65415460	6.54153e+07	27.5	-1
CTCF7594	chr15:66238252	21	-0.770881	4.31553e-05	0.0127483	chr15	66238251	66238253	66238252	66238178	66238687	6.62384e+07	-180.5	-1
CTCF7678	chr15:67843098	23	-0.741458	5.1567e-05	0.0134603	chr15	67843097	67843099	67843098	67843077	67843446	6.78433e+07	-163.5	-1
CTCF7698	chr15:68305089	25	-0.7359	2.75868e-05	0.0109249	chr15	68305088	68305090	68305089	68304784	68305127	6.8305e+07	133.5	-1
CTCF7807	chr15:70243846	24	-0.662318	0.000422022	0.0315617	chr15	70243845	70243847	70243846	70243651	70243994	7.02438e+07	23.5	-1
CTCF8042	chr15:74821523	21	-0.659934	0.00113307	0.0477648	chr15	74821522	74821524	74821523	74820966	74821678	74821322	201	-1
CTCF8193	chr15:77864216	22	-0.702291	0.000268697	0.0261783	chr15	77864215	77864217	77864216	77864212	77864555	7.78644e+07	-167.5	-1
CTCF8312	chr15:79676248	23	-0.851385	2.59416e-07	0.00158562	chr15	79676247	79676249	79676248	79676038	79676281	7.96762e+07	88.5	-1
CTCF8432	chr15:82880729	24	-0.620675	0.00121144	0.0490052	chr15	82880728	82880730	82880729	82880521	82881030	8.28808e+07	-46.5	-1
CTCF8434	chr15:82943336	23	-0.653962	0.000712647	0.0392882	chr15	82943335	82943337	82943336	82943257	82943472	8.29434e+07	-28.5	-1
CTCF8564	chr15:87489934	26	-0.714361	4.14559e-05	0.0125865	chr15	87489933	87489935	87489934	87489924	87490267	8.74901e+07	-161.5	-1
CTCF8586	chr15:88261337	26	-0.617808	0.000770899	0.0406165	chr15	88261336	88261338	88261337	88261237	88261452	8.82613e+07	-7.5	-1
CTCF8633	chr15:88987532	17	-0.772453	0.000278722	0.0265116	chr15	88987531	88987533	88987532	88987390	88987605	8.89875e+07	34.5	-1
CTCF8671	chr15:89460136	19	-0.717681	0.000540974	0.0350422	chr15	89460135	89460137	89460136	89459867	89460176	8.946e+07	114.5	-1
CTCF8680	chr15:89652834	14	-0.784141	0.000900902	0.0435258	chr15	89652833	89652835	89652834	89652702	89652917	8.96528e+07	24.5	-1
CTCF8822	chr15:92425900	23	-0.738615	5.70453e-05	0.0140749	chr15	92425899	92425901	92425900	92425739	92426248	9.2426e+07	-93.5	-1
CTCF8911	chr15:95410905	24	-0.630801	0.000950499	0.0444551	chr15	95410904	95410906	95410905	95410771	95411114	9.54109e+07	-37.5	-1
CTCF9047	chr15:100133096	25	-0.680314	0.000182641	0.0225067	chr15	100133095	100133097	100133096	100132943	100133656	1.00133e+08	-203.5	-1
CTCF9049	chr15:100207325	21	-0.729458	0.000175192	0.0221362	chr15	100207324	100207326	100207325	100206742	100207490	100207116	209	-1
CTCF9600	chr16:5757195	23	-0.657439	0.000652323	0.0379193	chr16	5757194	5757196	5757195	5757047	5757262	5.75715e+06	40.5	-1
CTCF9692	chr16:9646147	24	-0.619249	0.00125271	0.0497803	chr16	9646146	9646148	9646147	9645952	9646195	9.64607e+06	73.5	-1
CTCF9733	chr16:10880361	22	-0.716993	0.000173394	0.0220687	chr16	10880360	10880362	10880361	10880316	10880470	10880393	-32	-1
CTCF9791	chr16:11652071	24	-0.650262	0.000581925	0.0359898	chr16	11652070	11652072	11652071	11651734	11652243	1.1652e+07	82.5	-1
CTCF9840	chr16:12499395	24	-0.627154	0.00103828	0.045966	chr16	12499394	12499396	12499395	12498975	12499484	1.24992e+07	165.5	-1
CTCF10046	chr16:19107634	26	-0.784113	2.14178e-06	0.00422991	chr16	19107633	19107635	19107634	19107533	19107842	1.91077e+07	-53.5	-1
CTCF10084	chr16:19950634	20	-0.796607	2.63239e-05	0.0107772	chr16	19950633	19950635	19950634	19950569	19950878	1.99507e+07	-89.5	-1
CTCF10090	chr16:20327470	24	-0.662027	0.000425377	0.0316823	chr16	20327469	20327471	20327470	20327354	20327663	2.03275e+07	-38.5	-1
CTCF10177	chr16:22756892	26	-0.772891	3.69429e-06	0.00511047	chr16	22756891	22756893	22756892	22756884	22757393	2.27571e+07	-246.5	-1
CTCF10410	chr16:29160090	25	-0.655503	0.000375286	0.0302303	chr16	29160089	29160091	29160090	29159771	29160146	2.916e+07	131.5	-1
CTCF10594	chr16:31488602	13	-0.862262	0.000149563	0.0207171	chr16	31488601	31488603	31488602	31488543	31488886	3.14887e+07	-112.5	-1
CTCF10661	chr16:47060044	23	-0.631998	0.00121588	0.0490909	chr16	47060043	47060045	47060044	47059951	47060460	4.70602e+07	-161.5	-1
CTCF10928	chr16:55412309	23	-0.630382	0.00126264	0.0499618	chr16	55412308	55412310	55412309	55412234	55412449	5.54123e+07	-32.5	-1
CTCF11025	chr16:57318428	23	-0.646405	0.000860441	0.0426605	chr16	57318427	57318429	57318428	57318275	57318444	5.73184e+07	68.5	-1
CTCF11123	chr16:58663009	25	-0.613313	0.0011136	0.0474259	chr16	58663008	58663010	58663009	58662760	58663029	5.86629e+07	114.5	-1
CTCF11141	chr16:61015079	24	-0.703705	0.000124678	0.019257	chr16	61015078	61015080	61015079	61014852	61015361	6.10151e+07	-27.5	-1
CTCF11143	chr16:61149068	25	-0.61263	0.00113194	0.047736	chr16	61149067	61149069	61149068	61148896	61149263	6.11491e+07	-11.5	-1
CTCF11173	chr16:63927297	21	-0.676028	0.00076802	0.04058	chr16	63927296	63927298	63927297	63926923	63927736	6.39273e+07	-32.5	-1
CTCF11533	chr16:70610632	25	-0.608908	0.00123667	0.0494716	chr16	70610631	70610633	70610632	70610473	70610782	7.06106e+07	4.5	-1
CTCF11756	chr16:75821469	26	-0.636675	0.000470513	0.0330246	chr16	75821468	75821470	75821469	75821129	75821638	7.58214e+07	85.5	-1
CTCF11770	chr16:76964396	26	-0.779374	2.70653e-06	0.00462429	chr16	76964395	76964397	76964396	76964210	76964719	7.69645e+07	-68.5	-1
CTCF11842	chr16:79757424	22	-0.653281	0.000978531	0.0448829	chr16	79757423	79757425	79757424	79757330	79757545	7.97574e+07	-13.5	-1
CTCF12011	chr16:83993467	23	-0.638072	0.00105316	0.0462939	chr16	83993466	83993468	83993467	83993232	83993541	8.39934e+07	80.5	-1
CTCF12063	chr16:84806406	24	-0.678712	0.000266361	0.0261052	chr16	84806405	84806407	84806406	84806295	84806774	8.48065e+07	-128.5	-1
CTCF12064	chr16:84827078	18	-0.84031	1.27184e-05	0.00817887	chr16	84827077	84827079	84827078	84827035	84827514	8.48273e+07	-196.5	-1
CTCF12097	chr16:85220405	21	-0.695907	0.000459469	0.032732	chr16	85220404	85220406	85220405	85220390	85220849	8.52206e+07	-214.5	-1
CTCF12236	chr16:86710349	21	-0.660163	0.00112701	0.0476379	chr16	86710348	86710350	86710349	86710337	86710512	8.67104e+07	-75.5	-1
CTCF12304	chr16:87713600	23	-0.716872	0.000118676	0.0189348	chr16	87713599	87713601	87713600	87713425	87714139	87713782	-182	-1
CTCF12426	chr16:88978737	15	-0.814447	0.000218218	0.0241789	chr16	88978736	88978738	88978737	88978654	88979129	8.89789e+07	-154.5	-1
CTCF12427	chr16:88992387	16	-0.777615	0.000391368	0.0306737	chr16	88992386	88992388	88992387	88991802	88992428	88992115	272	-1
CTCF12442	chr16:89183597	20	-0.733634	0.000232068	0.0247664	chr16	89183596	89183598	89183597	89183486	89183795	8.91836e+07	-43.5	-1
CTCF12472	chr16:89524031	19	-0.738007	0.000309501	0.0276952	chr16	89524030	89524032	89524031	89523716	89524135	8.95239e+07	105.5	-1
CTCF12517	chr16:90097150	22	-0.679107	0.000510115	0.03414	chr16	90097149	90097151	90097150	90096995	90097338	9.00972e+07	-16.5	-1
CTCF36590	chr17:1300661	18	-0.875526	1.94691e-06	0.00414236	chr17	1300660	1300662	1300661	1300649	1300958	1.3008e+06	-142.5	-1
CTCF36647	chr17:2071664	16	-0.793514	0.000243724	0.0252097	chr17	2071663	2071665	2071664	2071526	2071769	2.07165e+06	16.5	-1
CTCF36748	chr17:3765087	23	-0.644906	0.000892674	0.0433616	chr17	3765086	3765088	3765087	3764736	3765215	3.76498e+06	111.5	-1
CTCF36916	chr17:6423113	26	-0.657076	0.000265655	0.0260964	chr17	6423112	6423114	6423113	6422944	6423159	6.42305e+06	61.5	-1
CTCF37027	chr17:7745885	24	-0.711489	9.68917e-05	0.0173888	chr17	7745884	7745886	7745885	7745739	7745988	7.74586e+06	21.5	-1
CTCF37091	chr17:8210069	23	-0.701546	0.000191372	0.0229432	chr17	8210068	8210070	8210069	8209787	8210296	8.21004e+06	27.5	-1
CTCF37143	chr17:9164808	24	-0.694403	0.000166822	0.0217285	chr17	9164807	9164809	9164808	9164555	9164864	9.16471e+06	98.5	-1
CTCF37168	chr17:9802573	21	-0.708063	0.000328919	0.0284358	chr17	9802572	9802574	9802573	9802499	9802714	9.80261e+06	-33.5	-1
CTCF37278	chr17:13735647	21	-0.719857	0.00023404	0.0248668	chr17	13735646	13735648	13735647	13735577	13735752	1.37357e+07	-17.5	-1
CTCF37284	chr17:14062314	22	-0.72902	0.000118738	0.0189348	chr17	14062313	14062315	14062314	14062300	14062543	1.40624e+07	-107.5	-1
CTCF37347	chr17:15954478	24	-0.765449	1.31184e-05	0.00828032	chr17	15954477	15954479	15954478	15954351	15954594	1.59545e+07	5.5	-1
CTCF37389	chr17:16818952	23	-0.741513	5.14652e-05	0.0134603	chr17	16818951	16818953	16818952	16818854	16819069	1.6819e+07	-9.5	-1
CTCF37405	chr17:17028140	20	-0.725085	0.000297894	0.0272333	chr17	17028139	17028141	17028140	17028030	17028245	1.70281e+07	2.5	-1
CTCF37448	chr17:17666411	18	-0.770263	0.000184194	0.0226041	chr17	17666410	17666412	17666411	17666250	17666499	1.76664e+07	36.5	-1
CTCF37454	chr17:17700677	12	-0.847637	0.000497797	0.0337991	chr17	17700676	17700678	17700677	17700523	17700898	1.77007e+07	-33.5	-1
CTCF37577	chr17:19704777	19	-0.764912	0.000207123	0.0236969	chr17	19704776	19704778	19704777	19704578	19704887	1.97047e+07	44.5	-1
CTCF37957	chr17:31738424	22	-0.794235	1.01774e-05	0.00769131	chr17	31738423	31738425	31738424	31738254	31738469	3.17384e+07	62.5	-1
CTCF37991	chr17:32634203	24	-0.702075	0.000131307	0.0196095	chr17	32634202	32634204	32634203	32634131	32634640	3.26344e+07	-182.5	-1
CTCF38053	chr17:34357670	24	-0.638974	0.00077664	0.0407197	chr17	34357669	34357671	34357670	34357413	34358035	34357724	-54	-1
CTCF38073	chr17:34609688	22	-0.687413	0.000408106	0.0311647	chr17	34609687	34609689	34609688	34609519	34609734	3.46096e+07	61.5	-1
CTCF38155	chr17:36673280	24	-0.670159	0.00033982	0.0289156	chr17	36673279	36673281	36673280	36673169	36673384	3.66733e+07	3.5	-1
CTCF38437	chr17:40738674	25	-0.608551	0.00124711	0.0496881	chr17	40738673	40738675	40738674	40738564	40739345	4.0739e+07	-280.5	-1
CTCF38454	chr17:41292380	22	-0.653457	0.000974411	0.0448114	chr17	41292379	41292381	41292380	41292338	41292647	4.12925e+07	-112.5	-1
CTCF38481	chr17:41692641	23	0.674907	0.000411177	0.0312649	chr17	41692640	41692642	41692641	41692193	41692668	4.16924e+07	210.5	1
CTCF38510	chr17:42031479	23	-0.646725	0.000853694	0.0424886	chr17	42031478	42031480	42031479	42031125	42031835	42031480	-1	-1
CTCF38590	chr17:42782497	13	0.899588	2.83266e-05	0.0110385	chr17	42782496	42782498	42782497	42782369	42782678	4.27825e+07	-26.5	1
CTCF38600	chr17:42908133	26	-0.631814	0.000535977	0.0348863	chr17	42908132	42908134	42908133	42908132	42909011	4.29086e+07	-438.5	-1
CTCF38872	chr17:45896881	24	0.6369	0.000817934	0.0416738	chr17	45896880	45896882	45896881	45896802	45897017	4.58969e+07	-28.5	1
CTCF38874	chr17:45936108	26	-0.690859	9.339e-05	0.0171772	chr17	45936107	45936109	45936108	45935888	45936197	4.5936e+07	65.5	-1
CTCF38900	chr17:46820146	14	-0.774478	0.0011454	0.0480088	chr17	46820145	46820147	46820146	46820028	46820383	4.68202e+07	-59.5	-1
CTCF38912	chr17:46976823	25	-0.660882	0.000322812	0.0281819	chr17	46976822	46976824	46976823	46976676	46976845	4.69768e+07	62.5	-1
CTCF39012	chr17:48478596	23	-0.675402	0.000405664	0.0311016	chr17	48478595	48478597	48478596	48478542	48478785	4.84787e+07	-67.5	-1
CTCF39027	chr17:48569852	26	-0.736878	1.76154e-05	0.00936021	chr17	48569851	48569853	48569852	48569726	48569969	4.85698e+07	4.5	-1
CTCF39280	chr17:53871394	25	-0.612897	0.00112474	0.0476083	chr17	53871393	53871395	53871394	53871160	53871429	5.38713e+07	99.5	-1
CTCF39409	chr17:57662751	24	-0.715314	8.5346e-05	0.0165618	chr17	57662750	57662752	57662751	57662596	57662971	5.76628e+07	-32.5	-1
CTCF39848	chr17:66582886	22	-0.652716	0.000991927	0.0451879	chr17	66582885	66582887	66582886	66582619	66582928	6.65828e+07	112.5	-1
CTCF40066	chr17:72423023	22	-0.642601	0.00125928	0.0499046	chr17	72423022	72423024	72423023	72422991	72423166	7.24231e+07	-55.5	-1
CTCF40118	chr17:73261962	15	-0.795704	0.000388626	0.0306299	chr17	73261961	73261963	73261962	73261764	73262073	7.32619e+07	43.5	-1
CTCF40164	chr17:73937415	22	-0.729585	0.000116588	0.01885	chr17	73937414	73937416	73937415	73937132	73937641	7.39374e+07	28.5	-1
CTCF40171	chr17:74070830	25	-0.611263	0.00116948	0.0483777	chr17	74070829	74070831	74070830	74070352	74070861	7.40706e+07	223.5	-1
CTCF40183	chr17:74263074	25	-0.688837	0.000140368	0.0202192	chr17	74263073	74263075	74263074	74262910	74263125	7.4263e+07	56.5	-1
CTCF40247	chr17:74933748	21	-0.677724	0.000736167	0.0398971	chr17	74933747	74933749	74933748	74933547	74934056	7.49338e+07	-53.5	-1
CTCF40257	chr17:75023998	23	0.72979	7.74337e-05	0.0158414	chr17	75023997	75023999	75023998	75023613	75024122	7.50239e+07	130.5	1
CTCF40701	chr17:79045497	25	-0.661021	0.00032155	0.0281535	chr17	79045496	79045498	79045497	79045341	79045590	7.90455e+07	31.5	-1
CTCF40716	chr17:79299647	26	-0.667472	0.000195272	0.0231104	chr17	79299646	79299648	79299647	79299334	79299984	79299659	-12	-1
CTCF40781	chr17:80030996	22	-0.699011	0.000295253	0.0271282	chr17	80030995	80030997	80030996	80030863	80031042	8.0031e+07	43.5	-1
CTCF40827	chr17:80751580	25	0.60998	0.00120569	0.0489419	chr17	80751579	80751581	80751580	80751535	80752049	80751792	-212	1
CTCF40840	chr17:80927021	19	-0.765037	0.000135685	0.0199513	chr17	80927020	80927022	80927021	80926920	80927135	8.0927e+07	-6.5	-1
CTCF41070	chr17:82863608	20	0.730018	0.000258205	0.0258365	chr17	82863607	82863609	82863608	82863551	82863794	8.28637e+07	-64.5	1
CTCF12519	chr18:75764	20	-0.68785	0.000802318	0.041233	chr18	75763	75765	75764	75753	76122	75937.5	-173.5	-1
CTCF12569	chr18:1806975	23	-0.683509	0.00032394	0.0282084	chr18	1806974	1806976	1806975	1806960	1807209	1.80708e+06	-109.5	-1
CTCF12650	chr18:3972827	24	-0.653537	0.000534029	0.0348156	chr18	3972826	3972828	3972827	3972726	3972975	3.97285e+06	-23.5	-1
CTCF12732	chr18:7459919	19	-0.704127	0.000765411	0.0405003	chr18	7459918	7459920	7459919	7459733	7460042	7.45989e+06	31.5	-1
CTCF12772	chr18:8651874	23	-0.654465	0.000703631	0.0390884	chr18	8651873	8651875	8651874	8651610	8652119	8.65186e+06	9.5	-1
CTCF12832	chr18:10005565	20	-0.703759	0.000759583	0.040336	chr18	10005564	10005566	10005565	10005259	10005738	1.00055e+07	66.5	-1
CTCF12847	chr18:10482575	22	-0.666481	0.000706836	0.0391315	chr18	10482574	10482576	10482575	10482323	10482832	1.04826e+07	-2.5	-1
CTCF12877	chr18:11592100	26	-0.632518	0.000526028	0.0346016	chr18	11592099	11592101	11592100	11591951	11592460	1.15922e+07	-105.5	-1
CTCF12883	chr18:11808247	22	-0.666858	0.000700128	0.0390039	chr18	11808246	11808248	11808247	11808166	11808381	1.18083e+07	-26.5	-1
CTCF12961	chr18:13234159	19	-0.765982	0.000131574	0.0196197	chr18	13234158	13234160	13234159	13233922	13234231	1.32341e+07	82.5	-1
CTCF12962	chr18:13287570	23	-0.633688	0.0011686	0.0483562	chr18	13287569	13287571	13287570	13287344	13287803	1.32876e+07	-3.5	-1
CTCF12963	chr18:13410199	26	-0.601337	0.00115714	0.0482174	chr18	13410198	13410200	13410199	13409910	13410419	1.34102e+07	34.5	-1
CTCF13390	chr18:35267625	23	-0.633666	0.00116918	0.04837	chr18	35267624	35267626	35267625	35267305	35267684	3.52675e+07	130.5	-1
CTCF13431	chr18:36456004	24	-0.639234	0.000771577	0.0406474	chr18	36456003	36456005	36456004	36455825	36456074	3.64559e+07	54.5	-1
CTCF13509	chr18:40473855	25	-0.627518	0.000785718	0.040917	chr18	40473854	40473856	40473855	40473673	40473982	4.04738e+07	27.5	-1
CTCF13580	chr18:45316380	24	-0.749891	2.45565e-05	0.0105014	chr18	45316379	45316381	45316380	45316197	45316446	4.53163e+07	58.5	-1
CTCF13641	chr18:46682651	26	-0.731474	2.17975e-05	0.0100267	chr18	46682650	46682652	46682651	46682428	46682937	4.66827e+07	-31.5	-1
CTCF13642	chr18:46715301	19	-0.743738	0.000262029	0.0259555	chr18	46715300	46715302	46715301	46715073	46715582	4.67153e+07	-26.5	-1
CTCF13750	chr18:48997620	21	-0.751382	8.62726e-05	0.0166006	chr18	48997619	48997621	48997620	48997282	48997625	4.89975e+07	166.5	-1
CTCF13862	chr18:52007334	26	-0.677355	0.000144118	0.0204221	chr18	52007333	52007335	52007334	52007159	52007468	5.20073e+07	20.5	-1
CTCF14042	chr18:59096221	22	-0.654802	0.000943275	0.0443459	chr18	59096220	59096222	59096221	59096118	59096427	5.90963e+07	-51.5	-1
CTCF14304	chr18:72935945	24	-0.744658	3.00221e-05	0.0111789	chr18	72935944	72935946	72935945	72935810	72936079	7.29359e+07	0.5	-1
CTCF14322	chr18:74163124	23	-0.642434	0.000948129	0.0444105	chr18	74163123	74163125	74163124	74163048	74163317	7.41632e+07	-58.5	-1
CTCF14489	chr18:79517658	24	-0.632862	0.000903762	0.0435871	chr18	79517657	79517659	79517658	79517258	79517767	7.95175e+07	145.5	-1
CTCF14494	chr18:79627049	16	-0.872515	1.04081e-05	0.00774701	chr18	79627048	79627050	79627049	79626984	79627153	7.96271e+07	-19.5	-1
CTCF54412	chr19:1070811	17	-0.773342	0.000271417	0.0262935	chr19	1070810	1070812	1070811	1070678	1070921	1.0708e+06	11.5	-1
CTCF54425	chr19:1168781	13	-0.828258	0.000469854	0.0330179	chr19	1168780	1168782	1168781	1168694	1169069	1.16888e+06	-100.5	-1
CTCF54614	chr19:2602383	17	-0.738198	0.000715547	0.0393246	chr19	2602382	2602384	2602383	2602322	2602697	2.60251e+06	-126.5	-1
CTCF54640	chr19:2867354	18	-0.748189	0.000355617	0.0295315	chr19	2867353	2867355	2867354	2867266	2867441	2.86735e+06	0.5	-1
CTCF54656	chr19:3057665	16	-0.755882	0.0010695	0.0465957	chr19	3057664	3057666	3057665	3057320	3057695	3.05751e+06	157.5	-1
CTCF54674	chr19:3253568	22	-0.780987	1.78971e-05	0.00941163	chr19	3253567	3253569	3253568	3253102	3253611	3.25336e+06	211.5	-1
CTCF54793	chr19:4518521	15	-0.752458	0.00120905	0.0489932	chr19	4518520	4518522	4518521	4518346	4518721	4.51853e+06	-12.5	-1
CTCF54861	chr19:5335825	22	-0.676654	0.000544147	0.0351275	chr19	5335824	5335826	5335825	5335607	5336321	5335964	-139	-1
CTCF54921	chr19:6168309	25	-0.620504	0.000935319	0.0441942	chr19	6168308	6168310	6168309	6167770	6168563	6.16817e+06	142.5	-1
CTCF55081	chr19:8480921	21	-0.674472	0.000798238	0.0411494	chr19	8480920	8480922	8480921	8480626	8481045	8.48084e+06	85.5	-1
CTCF55157	chr19:10245417	25	-0.621341	0.000916259	0.0438317	chr19	10245416	10245418	10245417	10245399	10245642	1.02455e+07	-103.5	-1
CTCF55171	chr19:10335969	13	-0.795049	0.00116045	0.0482738	chr19	10335968	10335970	10335969	10335721	10336030	1.03359e+07	93.5	-1
CTCF55302	chr19:11584213	24	-0.729371	5.25978e-05	0.0135699	chr19	11584212	11584214	11584213	11584129	11584638	1.15844e+07	-170.5	-1
CTCF55394	chr19:12873319	18	-0.712442	0.000907786	0.0436519	chr19	12873318	12873320	12873319	12873190	12873565	1.28734e+07	-58.5	-1
CTCF55595	chr19:15266194	18	-0.702843	0.0011412	0.0479091	chr19	15266193	15266195	15266194	15265974	15266217	1.52661e+07	98.5	-1
CTCF55683	chr19:16594947	23	-0.655114	0.000692145	0.0387892	chr19	16594946	16594948	16594947	16594926	16595169	1.6595e+07	-100.5	-1
CTCF55777	chr19:17689658	24	-0.656223	0.000497315	0.0337991	chr19	17689657	17689659	17689658	17689329	17689838	1.76896e+07	74.5	-1
CTCF55814	chr19:18098759	21	-0.674683	0.00079408	0.0410975	chr19	18098758	18098760	18098759	18098616	18099125	1.80989e+07	-111.5	-1
CTCF55841	chr19:18288046	14	-0.873488	4.48267e-05	0.012898	chr19	18288045	18288047	18288046	18287864	18288207	1.8288e+07	10.5	-1
CTCF55975	chr19:19461020	18	-0.725865	0.000649163	0.0378394	chr19	19461019	19461021	19461020	19460647	19461203	19460925	95	-1
CTCF55989	chr19:19638193	11	0.91572	7.58451e-05	0.0157196	chr19	19638192	19638194	19638193	19637871	19638380	1.96381e+07	67.5	1
CTCF56047	chr19:23183447	24	-0.61952	0.00124479	0.0496414	chr19	23183446	23183448	23183447	23183204	23183713	2.31835e+07	-11.5	-1
CTCF56064	chr19:23856111	26	-0.61333	0.000862802	0.0426991	chr19	23856110	23856112	23856111	23855604	23856113	2.38559e+07	252.5	-1
CTCF56075	chr19:27379631	24	-0.640804	0.000741696	0.0399882	chr19	27379630	27379632	27379631	27379403	27379858	2.73796e+07	0.5	-1
CTCF56116	chr19:29056327	22	-0.65527	0.000932654	0.0441596	chr19	29056326	29056328	29056327	29056246	29056461	2.90564e+07	-26.5	-1
CTCF56133	chr19:29453963	25	-0.747354	1.76297e-05	0.00936021	chr19	29453962	29453964	29453963	29453482	29454203	2.94538e+07	120.5	-1
CTCF56182	chr19:30156937	22	-0.782338	1.69259e-05	0.00927223	chr19	30156936	30156938	30156937	30156901	30157116	3.0157e+07	-71.5	-1
CTCF56187	chr19:30344890	26	-0.63896	0.000442221	0.0322107	chr19	30344889	30344891	30344890	30344810	30345165	3.0345e+07	-97.5	-1
CTCF56273	chr19:32871154	18	-0.806818	5.21426e-05	0.0135262	chr19	32871153	32871155	32871154	32871117	32871426	3.28713e+07	-117.5	-1
CTCF56342	chr19:34033113	26	-0.678226	0.000140234	0.0202192	chr19	34033112	34033114	34033113	34033001	34033216	3.40331e+07	4.5	-1
CTCF56411	chr19:35282359	20	-0.756082	0.000115005	0.0187508	chr19	35282358	35282360	35282359	35282070	35282545	3.52823e+07	51.5	-1
CTCF56518	chr19:37813425	25	-0.623557	0.000867436	0.0427629	chr19	37813424	37813426	37813425	37813278	37813787	3.78135e+07	-107.5	-1
CTCF56592	chr19:38695321	21	-0.657784	0.00119148	0.0487298	chr19	38695320	38695322	38695321	38695155	38695498	3.86953e+07	-5.5	-1
CTCF56595	chr19:38711835	16	-0.800297	0.000196684	0.0231522	chr19	38711834	38711836	38711835	38711736	38711979	3.87119e+07	-22.5	-1
CTCF56605	chr19:38838558	20	-0.74303	0.00017447	0.0221028	chr19	38838557	38838559	38838558	38838295	38838564	3.88384e+07	128.5	-1
CTCF56850	chr19:41878593	24	-0.750708	2.37886e-05	0.0103029	chr19	41878592	41878594	41878593	41878568	41878798	41878683	-90	-1
CTCF56940	chr19:42742077	21	-0.800262	1.3265e-05	0.00829426	chr19	42742076	42742078	42742077	42741983	42742625	42742304	-227	-1
CTCF57373	chr19:48568514	21	-0.710248	0.000309204	0.0276933	chr19	48568513	48568515	48568514	48568479	48568722	4.85686e+07	-86.5	-1
CTCF57408	chr19:48869321	22	-0.658282	0.000866664	0.0427477	chr19	48869320	48869322	48869321	48869081	48869590	4.88693e+07	-14.5	-1
CTCF57411	chr19:48891754	25	-0.6392	0.00058226	0.0359954	chr19	48891753	48891755	48891754	48891397	48891906	4.88917e+07	102.5	-1
CTCF57507	chr19:49746757	15	0.869964	2.49201e-05	0.0105666	chr19	49746756	49746758	49746757	49746325	49747050	4.97467e+07	69.5	1
CTCF57584	chr19:50496723	13	-0.828061	0.000472632	0.0331002	chr19	50496722	50496724	50496723	50496695	50497154	5.04969e+07	-201.5	-1
CTCF57716	chr19:52691946	23	-0.761388	2.44617e-05	0.0105014	chr19	52691945	52691947	52691946	52691787	52692296	5.2692e+07	-95.5	-1
CTCF57909	chr19:56211911	25	-0.709716	7.08895e-05	0.0154875	chr19	56211910	56211912	56211911	56211777	56212026	5.62119e+07	9.5	-1
CTCF57927	chr19:56538270	21	-0.815788	6.56181e-06	0.00664771	chr19	56538269	56538271	56538270	56538248	56538617	5.65384e+07	-162.5	-1
CTCF42221	chr2:1891381	24	-0.737873	3.86864e-05	0.0122879	chr2	1891380	1891382	1891381	1891263	1891478	1.89137e+06	10.5	-1
CTCF42303	chr2:4401125	24	-0.654175	0.0005251	0.0345682	chr2	4401124	4401126	4401125	4400872	4401381	4.40113e+06	-1.5	-1
CTCF42377	chr2:7659967	25	-0.634175	0.00066334	0.0382223	chr2	7659966	7659968	7659967	7659482	7659991	7.65974e+06	230.5	-1
CTCF42409	chr2:8543136	22	-0.723368	0.000142199	0.0203084	chr2	8543135	8543137	8543136	8542960	8543670	8543315	-179	-1
CTCF42538	chr2:10467175	25	-0.642417	0.000534969	0.0348616	chr2	10467174	10467176	10467175	10466891	10467200	1.0467e+07	129.5	-1
CTCF42574	chr2:11142463	23	-0.650358	0.000780144	0.0407892	chr2	11142462	11142464	11142463	11142448	11142663	1.11426e+07	-92.5	-1
CTCF42672	chr2:13483516	25	-0.631782	0.000705297	0.0391315	chr2	13483515	13483517	13483516	13483487	13483862	1.34837e+07	-158.5	-1
CTCF42694	chr2:15147143	25	-0.634964	0.000650008	0.0378608	chr2	15147142	15147144	15147143	15147023	15147238	1.51471e+07	12.5	-1
CTCF42713	chr2:15808338	16	-0.740033	0.00104688	0.0461436	chr2	15808337	15808339	15808338	15808318	15808487	1.58084e+07	-64.5	-1
CTCF42733	chr2:16635972	26	-0.670886	0.000176042	0.022144	chr2	16635971	16635973	16635972	16635685	16636194	1.66359e+07	32.5	-1
CTCF42820	chr2:19801738	25	-0.6399	0.000571665	0.0356983	chr2	19801737	19801739	19801738	19801734	19801949	1.98018e+07	-103.5	-1
CTCF42878	chr2:20625799	25	-0.695745	0.000112672	0.0185685	chr2	20625798	20625800	20625799	20625782	20626151	2.0626e+07	-167.5	-1
CTCF43075	chr2:26458895	22	-0.674993	0.000568272	0.0356414	chr2	26458894	26458896	26458895	26458678	26458987	2.64588e+07	62.5	-1
CTCF43266	chr2:30346794	23	-0.659417	0.000620024	0.0371269	chr2	30346793	30346795	30346794	30346649	30347108	3.03469e+07	-84.5	-1
CTCF43301	chr2:31193263	23	-0.63434	0.00115076	0.0481184	chr2	31193262	31193264	31193263	31193027	31193536	3.11933e+07	-18.5	-1
CTCF43322	chr2:31762203	24	-0.696535	0.000156199	0.0210623	chr2	31762202	31762204	31762203	31762124	31762433	3.17623e+07	-75.5	-1
CTCF43383	chr2:34261764	23	-0.634781	0.00113883	0.0478875	chr2	34261763	34261765	34261764	34261702	34262211	3.4262e+07	-192.5	-1
CTCF43491	chr2:38075139	15	-0.8009	0.000333158	0.0286004	chr2	38075138	38075140	38075139	38074863	38075218	3.8075e+07	98.5	-1
CTCF43505	chr2:38431258	25	-0.64305	0.000526074	0.0346016	chr2	38431257	38431259	38431258	38430744	38431618	38431181	77	-1
CTCF43523	chr2:38716276	26	-0.619414	0.00074007	0.0399636	chr2	38716275	38716277	38716276	38716189	38716432	3.87163e+07	-34.5	-1
CTCF43702	chr2:43269274	23	-0.676901	0.000389332	0.0306544	chr2	43269273	43269275	43269274	43269133	43269376	4.32693e+07	19.5	-1
CTCF43942	chr2:47658974	24	-0.676402	0.000284691	0.0267229	chr2	47658973	47658975	47658974	47658727	47659293	47659010	-36	-1
CTCF43998	chr2:50489343	23	-0.688957	0.000277393	0.0264648	chr2	50489342	50489344	50489343	50489091	50489808	5.04894e+07	-106.5	-1
CTCF44632	chr2:70336723	17	-0.716565	0.00121059	0.0489932	chr2	70336722	70336724	70336723	70336651	70336820	7.03367e+07	-12.5	-1
CTCF44712	chr2:71597177	21	-0.656443	0.00122918	0.0493314	chr2	71597176	71597178	71597177	71597121	71597336	7.15972e+07	-51.5	-1
CTCF44935	chr2:76080379	23	-0.63288	0.00119099	0.0487298	chr2	76080378	76080380	76080379	76080187	76080496	7.60803e+07	37.5	-1
CTCF44944	chr2:77104686	25	-0.689537	0.000137316	0.0200474	chr2	77104685	77104687	77104686	77104567	77104816	7.71047e+07	-5.5	-1
CTCF44959	chr2:78542203	18	-0.719261	0.000767386	0.0405727	chr2	78542202	78542204	78542203	78542143	78542298	7.85422e+07	-17.5	-1
CTCF45025	chr2:83782215	24	-0.646689	0.000638395	0.0375566	chr2	83782214	83782216	83782215	83782195	83782538	8.37824e+07	-151.5	-1
CTCF45080	chr2:85288775	25	-0.693493	0.00012112	0.0190755	chr2	85288774	85288776	85288775	85288742	85289011	8.52889e+07	-101.5	-1
CTCF45247	chr2:90390948	22	-0.646311	0.00115487	0.0481724	chr2	90390947	90390949	90390948	90390833	90391188	9.0391e+07	-62.5	-1
CTCF45248	chr2:94209099	25	-0.637246	0.000612704	0.0369706	chr2	94209098	94209100	94209099	94208875	94209244	9.42091e+07	39.5	-1
CTCF45256	chr2:94960866	25	-0.650734	0.000427859	0.0317857	chr2	94960865	94960867	94960866	94960851	94961066	9.4961e+07	-92.5	-1
CTCF45258	chr2:94998054	22	-0.794904	9.88068e-06	0.00761601	chr2	94998053	94998055	94998054	94998037	94998456	9.49982e+07	-192.5	-1
CTCF45484	chr2:100237947	19	-0.689504	0.0010906	0.0469731	chr2	100237946	100237948	100237947	100237655	100238164	1.00238e+08	37.5	-1
CTCF45495	chr2:100441106	22	-0.836594	1.22509e-06	0.00316504	chr2	100441105	100441107	100441106	100441086	100441329	1.00441e+08	-101.5	-1
CTCF45614	chr2:103008746	25	-0.649981	0.000436721	0.0320289	chr2	103008745	103008747	103008746	103008663	103008878	1.03009e+08	-24.5	-1
CTCF45718	chr2:106797637	22	-0.70188	0.000271904	0.0263004	chr2	106797636	106797638	106797637	106797585	106797800	1.06798e+08	-55.5	-1
CTCF45751	chr2:108383475	22	-0.699096	0.000294534	0.0271126	chr2	108383474	108383476	108383475	108382984	108383712	108383348	127	-1
CTCF45776	chr2:109028450	24	-0.711053	9.82886e-05	0.0174793	chr2	109028449	109028451	109028450	109028326	109028635	1.09028e+08	-30.5	-1
CTCF45827	chr2:110741819	22	-0.679288	0.000507679	0.0340777	chr2	110741818	110741820	110741819	110741729	110742084	1.10742e+08	-87.5	-1
CTCF45925	chr2:112936424	21	-0.783486	2.65935e-05	0.0108018	chr2	112936423	112936425	112936424	112936031	112936510	1.12936e+08	153.5	-1
CTCF46137	chr2:120465958	19	-0.690112	0.0010751	0.0466857	chr2	120465957	120465959	120465958	120465703	120466012	1.20466e+08	100.5	-1
CTCF46142	chr2:120519537	19	-0.687536	0.00114212	0.0479242	chr2	120519536	120519538	120519537	120519477	120519692	1.2052e+08	-47.5	-1
CTCF46243	chr2:124485843	25	-0.661269	0.000319301	0.0280434	chr2	124485842	124485844	124485843	124485719	124486028	1.24486e+08	-30.5	-1
CTCF46255	chr2:125656384	23	-0.651002	0.000767695	0.0405728	chr2	125656383	125656385	125656384	125656166	125656675	1.25656e+08	-36.5	-1
CTCF46294	chr2:127084210	23	-0.685446	0.00030667	0.0276042	chr2	127084209	127084211	127084210	127084006	127084381	1.27084e+08	16.5	-1
CTCF46363	chr2:128305385	23	-0.677053	0.000387717	0.0305962	chr2	128305384	128305386	128305385	128305273	128305516	1.28305e+08	-9.5	-1
CTCF46549	chr2:134489981	26	-0.658912	0.00025181	0.0255673	chr2	134489980	134489982	134489981	134489916	134490425	1.3449e+08	-189.5	-1
CTCF46986	chr2:156320735	15	-0.775831	0.000674726	0.0384217	chr2	156320734	156320736	156320735	156320642	156321021	1.56321e+08	-96.5	-1
CTCF47034	chr2:158173022	23	-0.645953	0.000870054	0.0428038	chr2	158173021	158173023	158173022	158172832	158173141	1.58173e+08	35.5	-1
CTCF47152	chr2:162266375	23	-0.663612	0.000556028	0.0354641	chr2	162266374	162266376	162266375	162266362	162266717	1.62267e+08	-164.5	-1
CTCF47263	chr2:166934923	24	-0.70409	0.000123155	0.0191934	chr2	166934922	166934924	166934923	166934843	166935152	1.66935e+08	-74.5	-1
CTCF47355	chr2:170292636	24	-0.722442	6.70114e-05	0.0151349	chr2	170292635	170292637	170292636	170292405	170292914	1.70293e+08	-23.5	-1
CTCF47586	chr2:175630992	23	-0.715134	0.000125473	0.0192944	chr2	175630991	175630993	175630992	175630931	175631103	175631017	-25	-1
CTCF47626	chr2:176701966	25	-0.639431	0.000578741	0.0359419	chr2	176701965	176701967	176701966	176701904	176702413	1.76702e+08	-192.5	-1
CTCF48025	chr2:193111812	23	-0.640397	0.000995981	0.045278	chr2	193111811	193111813	193111812	193111660	193112039	1.93112e+08	-37.5	-1
CTCF48093	chr2:196601608	20	-0.732076	0.000243043	0.0251969	chr2	196601607	196601609	196601608	196601543	196601758	1.96602e+08	-42.5	-1
CTCF48140	chr2:198118736	25	-0.64228	0.000536919	0.0349118	chr2	198118735	198118737	198118736	198118453	198118962	1.98119e+08	28.5	-1
CTCF48180	chr2:199682316	25	-0.751061	1.5175e-05	0.00878718	chr2	199682315	199682317	199682316	199682013	199682721	199682367	-51	-1
CTCF48234	chr2:200967026	25	-0.730918	3.32856e-05	0.0116556	chr2	200967025	200967027	200967026	200966858	200967101	2.00967e+08	46.5	-1
CTCF48349	chr2:204221107	23	-0.701286	0.000192878	0.0230191	chr2	204221106	204221108	204221107	204221002	204221245	2.04221e+08	-16.5	-1
CTCF48358	chr2:204891910	25	-0.608329	0.00125369	0.0497894	chr2	204891909	204891911	204891910	204891800	204892309	2.04892e+08	-144.5	-1
CTCF48389	chr2:205949129	24	-0.714068	8.89655e-05	0.016831	chr2	205949128	205949130	205949129	205948958	205949267	2.05949e+08	16.5	-1
CTCF48450	chr2:207771290	22	-0.767187	3.09796e-05	0.0112194	chr2	207771289	207771291	207771290	207771145	207771654	2.07771e+08	-109.5	-1
CTCF48654	chr2:216585051	24	-0.631764	0.000928415	0.0440575	chr2	216585050	216585052	216585051	216584898	216585073	2.16585e+08	65.5	-1
CTCF48689	chr2:217557384	23	-0.664108	0.00054884	0.0353098	chr2	217557383	217557385	217557384	217557083	217557392	2.17557e+08	146.5	-1
CTCF48827	chr2:219299898	17	0.798283	0.000122435	0.0191527	chr2	219299897	219299899	219299898	219299627	219300316	2.193e+08	-73.5	1
CTCF49017	chr2:225411688	24	-0.642733	0.000706354	0.0391315	chr2	225411687	225411689	225411688	225411555	225411761	225411658	30	-1
CTCF49085	chr2:227579223	26	-0.636407	0.000473928	0.033129	chr2	227579222	227579224	227579223	227578679	227579387	227579033	190	-1
CTCF49086	chr2:227601518	26	-0.729267	2.37444e-05	0.0103029	chr2	227601517	227601519	227601518	227601409	227601718	2.27602e+08	-45.5	-1
CTCF49110	chr2:228983970	25	-0.620982	0.000924396	0.0439701	chr2	228983969	228983971	228983970	228983675	228984184	2.28984e+08	40.5	-1
CTCF49132	chr2:229749068	26	-0.706224	5.53973e-05	0.0139082	chr2	229749067	229749069	229749068	229748871	229749380	2.29749e+08	-57.5	-1
CTCF49192	chr2:231360689	17	-0.734646	0.000782679	0.0408689	chr2	231360688	231360690	231360689	231360479	231360988	2.31361e+08	-44.5	-1
CTCF49507	chr2:237373004	25	-0.608395	0.00125173	0.0497782	chr2	237373003	237373005	237373004	237372825	237373040	2.37373e+08	71.5	-1
CTCF49550	chr2:237735954	25	-0.7244	4.22983e-05	0.0126657	chr2	237735953	237735955	237735954	237735802	237736145	2.37736e+08	-19.5	-1
CTCF49662	chr2:239309600	20	-0.700038	0.000589476	0.0361898	chr2	239309599	239309601	239309600	239309329	239309808	2.3931e+08	31.5	-1
CTCF49727	chr2:240430170	19	-0.692444	0.0010173	0.0456339	chr2	240430169	240430171	240430170	240430010	240430319	2.4043e+08	5.5	-1
CTCF49754	chr2:240760758	17	-0.724709	0.000998747	0.04534	chr2	240760757	240760759	240760758	240760635	240760944	2.40761e+08	-31.5	-1
CTCF49834	chr2:241902046	21	-0.68303	0.000643717	0.0377307	chr2	241902045	241902047	241902046	241901809	241902152	2.41902e+08	65.5	-1
CTCF49837	chr2:242016741	26	-0.684608	0.000114481	0.0187234	chr2	242016740	242016742	242016741	242016613	242016856	2.42017e+08	6.5	-1
CTCF74670	chr20:603538	22	-0.700624	0.000281919	0.0265976	chr20	603537	603539	603538	603224	603733	603478	59.5	-1
CTCF74671	chr20:641680	25	-0.731369	3.27295e-05	0.0115062	chr20	641679	641681	641680	641555	641864	641710	-29.5	-1
CTCF74690	chr20:952005	22	-0.809512	5.03726e-06	0.00587501	chr20	952004	952006	952005	951834	952049	951942	63.5	-1
CTCF74827	chr20:3232352	20	-0.708318	0.000474013	0.033129	chr20	3232351	3232353	3232352	3232154	3232463	3.23231e+06	43.5	-1
CTCF74875	chr20:3924616	17	-0.834469	3.10883e-05	0.0112222	chr20	3924615	3924617	3924616	3924206	3924685	3.92445e+06	170.5	-1
CTCF74890	chr20:4192613	21	-0.742272	0.000116772	0.0188551	chr20	4192612	4192614	4192613	4192598	4192847	4.19272e+06	-109.5	-1
CTCF74950	chr20:5393451	24	-0.69646	0.000156562	0.0210722	chr20	5393450	5393452	5393451	5393280	5393455	5.39337e+06	83.5	-1
CTCF74954	chr20:5484540	22	-0.665347	0.000727313	0.0396821	chr20	5484539	5484541	5484540	5484451	5484666	5.48456e+06	-18.5	-1
CTCF74981	chr20:6056168	17	-0.723363	0.00103147	0.0458784	chr20	6056167	6056169	6056168	6056056	6056299	6.05618e+06	-9.5	-1
CTCF75023	chr20:7714837	24	-0.680166	0.000255354	0.0257302	chr20	7714836	7714838	7714837	7714647	7714956	7.7148e+06	35.5	-1
CTCF75128	chr20:11267442	22	-0.705221	0.000246743	0.0253687	chr20	11267441	11267443	11267442	11267435	11267678	1.12676e+07	-114.5	-1
CTCF75249	chr20:16404457	23	-0.636027	0.00110573	0.0472948	chr20	16404456	16404458	16404457	16404184	16404493	1.64043e+07	118.5	-1
CTCF75296	chr20:17823957	25	-0.624591	0.000845422	0.0422867	chr20	17823956	17823958	17823957	17823824	17824003	1.78239e+07	43.5	-1
CTCF75356	chr20:19045508	23	-0.688274	0.000282891	0.0266347	chr20	19045507	19045509	19045508	19045343	19045686	1.90455e+07	-6.5	-1
CTCF75492	chr20:23080693	22	-0.701328	0.000276266	0.0264317	chr20	23080692	23080694	23080693	23080372	23080851	2.30806e+07	81.5	-1
CTCF75521	chr20:23507525	23	-0.786229	8.68729e-06	0.00729739	chr20	23507524	23507526	23507525	23507505	23507661	23507583	-58	-1
CTCF75542	chr20:24112478	21	-0.662114	0.00107636	0.0466857	chr20	24112477	24112479	24112478	24112459	24112674	2.41126e+07	-88.5	-1
CTCF75649	chr20:29445810	22	-0.816846	3.51418e-06	0.00507838	chr20	29445809	29445811	29445810	29445617	29445986	2.94458e+07	8.5	-1
CTCF75668	chr20:31454488	24	-0.635553	0.000845749	0.0422983	chr20	31454487	31454489	31454488	31454403	31454712	3.14546e+07	-69.5	-1
CTCF75671	chr20:31493147	23	-0.730293	7.61199e-05	0.0157398	chr20	31493146	31493148	31493147	31493064	31493239	3.14932e+07	-4.5	-1
CTCF75851	chr20:34529244	20	-0.693887	0.000689958	0.0387503	chr20	34529243	34529245	34529244	34528935	34529304	3.45291e+07	124.5	-1
CTCF75975	chr20:36632773	16	-0.833091	6.14847e-05	0.0146575	chr20	36632772	36632774	36632773	36632611	36632827	36632719	54	-1
CTCF75992	chr20:36882750	24	-0.7075	0.000110364	0.0183676	chr20	36882749	36882751	36882750	36882420	36882929	3.68827e+07	75.5	-1
CTCF76037	chr20:37600505	25	-0.616362	0.00103472	0.0459102	chr20	37600504	37600506	37600505	37600355	37601069	37600712	-207	-1
CTCF76115	chr20:38875608	24	-0.731752	4.83174e-05	0.0132733	chr20	38875607	38875609	38875608	38875262	38875737	3.88755e+07	108.5	-1
CTCF76196	chr20:41063693	25	-0.757267	1.17378e-05	0.00801353	chr20	41063692	41063694	41063693	41063353	41063828	4.10636e+07	102.5	-1
CTCF76374	chr20:45101269	20	-0.787058	3.83126e-05	0.0122879	chr20	45101268	45101270	45101269	45100952	45101295	4.51011e+07	145.5	-1
CTCF76504	chr20:47013805	25	-0.679673	0.000186226	0.0226798	chr20	47013804	47013806	47013805	47013550	47014059	4.70138e+07	0.5	-1
CTCF76560	chr20:48024981	24	-0.660431	0.000444199	0.0322194	chr20	48024980	48024982	48024981	48024887	48025461	48025174	-193	-1
CTCF76685	chr20:50221851	22	-0.707345	0.000231815	0.0247664	chr20	50221850	50221852	50221851	50221430	50222157	5.02218e+07	57.5	-1
CTCF76708	chr20:50379059	23	-0.729476	7.82632e-05	0.0158636	chr20	50379058	50379060	50379059	50379024	50379603	5.03793e+07	-254.5	-1
CTCF76772	chr20:51173408	25	-0.635734	0.000637203	0.0375232	chr20	51173407	51173409	51173408	51172768	51173495	5.11731e+07	276.5	-1
CTCF76777	chr20:51313888	24	-0.628758	0.000998835	0.04534	chr20	51313887	51313889	51313888	51313688	51313903	5.13138e+07	92.5	-1
CTCF76853	chr20:53226716	25	-0.615948	0.00104513	0.0461377	chr20	53226715	53226717	53226716	53226592	53227101	5.32268e+07	-130.5	-1
CTCF76866	chr20:53613034	24	-0.652449	0.000549549	0.0353344	chr20	53613033	53613035	53613034	53612777	53613487	53613132	-98	-1
CTCF77005	chr20:57426277	24	-0.720977	7.04672e-05	0.015448	chr20	57426276	57426278	57426277	57426172	57426421	5.74263e+07	-19.5	-1
CTCF77016	chr20:57476153	23	-0.746844	4.24362e-05	0.0126984	chr20	57476152	57476154	57476153	57475937	57476412	5.74762e+07	-21.5	-1
CTCF77035	chr20:57619229	23	-0.784112	9.53762e-06	0.00752784	chr20	57619228	57619230	57619229	57619217	57619726	5.76195e+07	-242.5	-1
CTCF77054	chr20:57998508	25	-0.624352	0.000850463	0.0423989	chr20	57998507	57998509	57998508	57998360	57998609	5.79985e+07	23.5	-1
CTCF77080	chr20:58471609	22	-0.651361	0.00102464	0.045781	chr20	58471608	58471610	58471609	58471468	58471643	5.84716e+07	53.5	-1
CTCF77095	chr20:58847387	22	-0.681279	0.000481536	0.0333882	chr20	58847386	58847388	58847387	58847252	58847501	5.88474e+07	10.5	-1
CTCF77168	chr20:60420044	25	-0.612716	0.00112962	0.0476699	chr20	60420043	60420045	60420044	60419929	60420198	6.04201e+07	-19.5	-1
CTCF77174	chr20:60936273	26	-0.645891	0.000365286	0.0298804	chr20	60936272	60936274	60936273	60936082	60936297	6.09362e+07	83.5	-1
CTCF77218	chr20:62096892	20	-0.6727	0.00115436	0.0481651	chr20	62096891	62096893	62096892	62096811	62097120	6.2097e+07	-73.5	-1
CTCF77231	chr20:62214306	20	-0.69729	0.000632718	0.0373979	chr20	62214305	62214307	62214306	62214184	62214399	6.22143e+07	14.5	-1
CTCF77296	chr20:62728208	11	-0.927273	0	0	chr20	62728207	62728209	62728208	62727534	62728417	6.2728e+07	232.5	-1
CTCF77339	chr20:63099620	20	-0.676231	0.00106246	0.0464866	chr20	63099619	63099621	63099620	63099417	63099632	6.30995e+07	95.5	-1
CTCF77342	chr20:63157774	23	-0.676573	0.000392862	0.0306774	chr20	63157773	63157775	63157774	63157381	63157890	6.31576e+07	138.5	-1
CTCF77360	chr20:63278780	23	0.653799	0.000715581	0.0393246	chr20	63278779	63278781	63278780	63278643	63278892	6.32788e+07	12.5	1
CTCF77369	chr20:63426243	24	-0.707264	0.00011121	0.0184516	chr20	63426242	63426244	63426243	63426192	63426407	6.34263e+07	-56.5	-1
CTCF77382	chr20:63567162	17	-0.737877	0.000721399	0.0395053	chr20	63567161	63567163	63567162	63566863	63567573	63567218	-56	-1
CTCF77455	chr20:64205072	22	-0.662899	0.00077324	0.0406754	chr20	64205071	64205073	64205072	64204571	64205086	6.42048e+07	243.5	-1
CTCF41109	chr21:8996225	26	-0.611882	0.000894484	0.0433812	chr21	8996224	8996226	8996225	8996068	8996283	8.99618e+06	49.5	-1
CTCF41126	chr21:10608163	26	0.623521	0.000666061	0.0382717	chr21	10608162	10608164	10608163	10607895	10608270	1.06081e+07	80.5	1
CTCF41130	chr21:10665278	26	0.609006	0.000960423	0.0445609	chr21	10665277	10665279	10665278	10665134	10665553	1.06653e+07	-65.5	1
CTCF41148	chr21:14687976	23	-0.638793	0.00103512	0.0459179	chr21	14687975	14687977	14687976	14687832	14688341	1.46881e+07	-110.5	-1
CTCF41298	chr21:25561208	26	-0.613594	0.000857132	0.0425658	chr21	25561207	25561209	25561208	25561182	25561425	2.55613e+07	-95.5	-1
CTCF41373	chr21:28909370	25	-0.619628	0.000955626	0.0445006	chr21	28909369	28909371	28909370	28909067	28909576	2.89093e+07	48.5	-1
CTCF41547	chr21:34361110	22	-0.732052	0.000107592	0.0181857	chr21	34361109	34361111	34361110	34360889	34361211	34361050	60	-1
CTCF41646	chr21:36719787	20	-0.714991	0.000395519	0.0307909	chr21	36719786	36719788	36719787	36719728	36719907	3.67198e+07	-30.5	-1
CTCF41856	chr21:42049617	24	-0.708597	0.000106506	0.0180915	chr21	42049616	42049618	42049617	42049574	42050302	42049938	-321	-1
CTCF41877	chr21:42269923	23	-0.639783	0.00101082	0.0454997	chr21	42269922	42269924	42269923	42269464	42269939	4.22697e+07	221.5	-1
CTCF41906	chr21:42618693	20	-0.710142	0.000451348	0.0324445	chr21	42618692	42618694	42618693	42618658	42619167	4.26189e+07	-219.5	-1
CTCF42029	chr21:44948024	15	-0.759607	0.00101835	0.0456486	chr21	44948023	44948025	44948024	44947889	44948104	4.4948e+07	27.5	-1
CTCF42051	chr21:45249331	24	-0.734597	4.36062e-05	0.0127483	chr21	45249330	45249332	45249331	45249173	45249482	4.52493e+07	3.5	-1
CTCF42070	chr21:45409791	16	-0.842187	4.26089e-05	0.0127153	chr21	45409790	45409792	45409791	45409524	45409899	4.54097e+07	79.5	-1
CTCF77743	chr22:21672615	25	-0.685815	0.000154253	0.0209847	chr22	21672614	21672616	21672615	21672075	21672783	21672429	186	-1
CTCF77776	chr22:22165274	21	-0.721067	0.000225796	0.024568	chr22	22165273	22165275	22165274	22164811	22165320	2.21651e+07	208.5	-1
CTCF77918	chr22:23838401	19	-0.740351	0.000433605	0.0319575	chr22	23838400	23838402	23838401	23838127	23838636	2.38384e+07	19.5	-1
CTCF78073	chr22:26753418	23	-0.640455	0.000994594	0.0452505	chr22	26753417	26753419	26753418	26753215	26753458	2.67533e+07	81.5	-1
CTCF78085	chr22:26976017	23	-0.663036	0.000564464	0.0355499	chr22	26976016	26976018	26976017	26975847	26976156	2.6976e+07	15.5	-1
CTCF78105	chr22:27438504	24	-0.647225	0.000629622	0.0373399	chr22	27438503	27438505	27438504	27438496	27438839	2.74387e+07	-163.5	-1
CTCF78118	chr22:27810574	13	-0.792298	0.00124167	0.0495647	chr22	27810573	27810575	27810574	27810541	27810916	2.78107e+07	-154.5	-1
CTCF78293	chr22:31131885	25	-0.752647	1.42209e-05	0.00857384	chr22	31131884	31131886	31131885	31131825	31132134	3.1132e+07	-94.5	-1
CTCF78518	chr22:36323360	20	-0.764419	8.69462e-05	0.0166476	chr22	36323359	36323361	36323360	36323331	36323574	3.63235e+07	-92.5	-1
CTCF78597	chr22:37238591	20	-0.680467	0.000960426	0.0445609	chr22	37238590	37238592	37238591	37238367	37238876	3.72386e+07	-30.5	-1
CTCF78629	chr22:37546882	19	-0.716418	0.000559201	0.0354698	chr22	37546881	37546883	37546882	37546770	37547019	3.75469e+07	-12.5	-1
CTCF78769	chr22:39209868	20	-0.702691	0.00055014	0.0353372	chr22	39209867	39209869	39209868	39209548	39210057	3.92098e+07	65.5	-1
CTCF78770	chr22:39212879	23	-0.7105	0.000145281	0.020449	chr22	39212878	39212880	39212879	39212700	39213209	3.9213e+07	-75.5	-1
CTCF78775	chr22:39236289	24	-0.657077	0.000486113	0.0334547	chr22	39236288	39236290	39236289	39235641	39236336	3.9236e+07	300.5	-1
CTCF78799	chr22:39388991	20	-0.734543	0.000225865	0.0245695	chr22	39388990	39388992	39388991	39388811	39389166	3.9389e+07	2.5	-1
CTCF78976	chr22:42331255	15	-0.815744	0.000209193	0.0237744	chr22	42331254	42331256	42331255	42330928	42331437	4.23312e+07	72.5	-1
CTCF79038	chr22:43132837	20	-0.69827	0.000617006	0.0370492	chr22	43132836	43132838	43132837	43132697	43133206	4.3133e+07	-114.5	-1
CTCF79056	chr22:43428002	22	-0.660603	0.000818556	0.0416842	chr22	43428001	43428003	43428002	43427662	43428171	4.34279e+07	85.5	-1
CTCF79063	chr22:43624627	25	-0.694263	0.000118171	0.0189198	chr22	43624626	43624628	43624627	43624544	43624759	4.36247e+07	-24.5	-1
CTCF79185	chr22:45996924	19	-0.76295	0.000145145	0.020449	chr22	45996923	45996925	45996924	45996783	45997262	4.5997e+07	-98.5	-1
CTCF79234	chr22:46614718	22	-0.782142	1.70636e-05	0.00930417	chr22	46614717	46614719	46614718	46614054	46614764	46614409	309	-1
CTCF79272	chr22:47418619	24	-0.687379	0.000206414	0.0236826	chr22	47418618	47418620	47418619	47418542	47418757	4.74186e+07	-30.5	-1
CTCF79279	chr22:47586352	23	-0.730827	7.47476e-05	0.0156307	chr22	47586351	47586353	47586352	47585960	47586469	4.75862e+07	137.5	-1
CTCF79351	chr22:49953211	10	-0.936175	6.71887e-05	0.0151401	chr22	49953210	49953212	49953211	49953077	49953256	4.99532e+07	44.5	-1
CTCF79375	chr22:50192514	21	-0.678804	0.000716489	0.0393537	chr22	50192513	50192515	50192514	50192130	50192605	5.01924e+07	146.5	-1
CTCF3	chr3:66565	26	-0.75402	8.65408e-06	0.00729739	chr3	66564	66566	66565	66354	66863	66608.5	-43.5	-1
CTCF52	chr3:4245790	20	-0.727136	0.0002808	0.0265823	chr3	4245789	4245791	4245790	4245651	4245994	4.24582e+06	-32.5	-1
CTCF256	chr3:10162328	25	-0.644851	0.000501453	0.0338854	chr3	10162327	10162329	10162328	10162052	10162561	1.01623e+07	21.5	-1
CTCF282	chr3:10410709	22	-0.698333	0.000301015	0.0273595	chr3	10410708	10410710	10410709	10410289	10411017	10410653	56	-1
CTCF296	chr3:10709335	22	-0.718682	0.000164602	0.0216144	chr3	10709334	10709336	10709335	10709319	10709396	1.07094e+07	-22.5	-1
CTCF361	chr3:11850096	25	-0.635489	0.00064125	0.0376468	chr3	11850095	11850097	11850096	11850053	11850228	1.18501e+07	-44.5	-1
CTCF401	chr3:12775177	23	-0.668152	0.000493245	0.0336945	chr3	12775176	12775178	12775177	12774581	12775289	12774935	242	-1
CTCF560	chr3:14814673	23	-0.63915	0.00102631	0.0458072	chr3	14814672	14814674	14814673	14814557	14814866	1.48147e+07	-38.5	-1
CTCF1226	chr3:38623760	19	-0.727473	0.00041586	0.0314464	chr3	38623759	38623761	38623760	38623751	38623839	38623795	-35	-1
CTCF1305	chr3:40396676	26	-0.637577	0.000459157	0.0327238	chr3	40396675	40396677	40396676	40396562	40397071	4.03968e+07	-140.5	-1
CTCF1328	chr3:41095918	24	-0.624865	0.00109686	0.0471605	chr3	41095917	41095919	41095918	41095691	41096200	4.10959e+07	-27.5	-1
CTCF1367	chr3:42341955	23	-0.652153	0.000745869	0.0400725	chr3	42341954	42341956	42341955	42341924	42342233	4.23421e+07	-123.5	-1
CTCF1526	chr3:45794023	25	-0.61124	0.00117014	0.0483825	chr3	45794022	45794024	45794023	45793641	45794150	4.57939e+07	127.5	-1
CTCF1603	chr3:47220786	25	-0.729896	3.4575e-05	0.0118431	chr3	47220785	47220787	47220786	47220634	47221347	4.7221e+07	-204.5	-1
CTCF1759	chr3:50202031	17	-0.737424	0.000729749	0.0397624	chr3	50202030	50202032	50202031	50201850	50202159	5.0202e+07	26.5	-1
CTCF1796	chr3:50466522	25	-0.626251	0.0008111	0.0414794	chr3	50466521	50466523	50466522	50466170	50466679	5.04664e+07	97.5	-1
CTCF1797	chr3:50499452	24	-0.699959	0.000140372	0.0202192	chr3	50499451	50499453	50499452	50499323	50499572	5.04994e+07	4.5	-1
CTCF1877	chr3:52071171	17	-0.818909	5.81307e-05	0.0142242	chr3	52071170	52071172	52071171	52070669	52071356	5.2071e+07	158.5	-1
CTCF1989	chr3:53372404	26	-0.637687	0.000457799	0.0326637	chr3	53372403	53372405	53372404	53371812	53372522	53372167	237	-1
CTCF2042	chr3:54954246	20	-0.688042	0.000798524	0.0411546	chr3	54954245	54954247	54954246	54954210	54954453	5.49543e+07	-85.5	-1
CTCF2200	chr3:58487256	22	-0.693416	0.000345775	0.0291388	chr3	58487255	58487257	58487256	58487224	58487467	5.84873e+07	-89.5	-1
CTCF2250	chr3:60780513	23	-0.707252	0.000160738	0.021334	chr3	60780512	60780514	60780513	60780396	60780905	6.07807e+07	-137.5	-1
CTCF2584	chr3:71879313	23	-0.655787	0.00068042	0.0385056	chr3	71879312	71879314	71879313	71879098	71879441	7.18793e+07	43.5	-1
CTCF2810	chr3:86147288	25	-0.612928	0.00112391	0.0475925	chr3	86147287	86147289	86147288	86147174	86147423	8.61473e+07	-10.5	-1
CTCF2926	chr3:98114351	23	-0.636259	0.00109964	0.047198	chr3	98114350	98114352	98114351	98114248	98114757	9.81145e+07	-151.5	-1
CTCF3022	chr3:101211189	23	-0.713156	0.000133621	0.0197657	chr3	101211188	101211190	101211189	101210899	101211408	1.01211e+08	35.5	-1
CTCF3428	chr3:119085386	25	-0.666539	0.00027464	0.0263805	chr3	119085385	119085387	119085386	119085011	119085520	1.19085e+08	120.5	-1
CTCF3431	chr3:119176626	26	-0.671116	0.00017481	0.0221181	chr3	119176625	119176627	119176626	119176582	119176797	1.19177e+08	-63.5	-1
CTCF3459	chr3:119635851	22	-0.6514	0.0010237	0.0457593	chr3	119635850	119635852	119635851	119635783	119636242	1.19636e+08	-161.5	-1
CTCF3677	chr3:125427363	24	-0.637493	0.000805937	0.0413258	chr3	125427362	125427364	125427363	125427073	125427582	1.25427e+08	35.5	-1
CTCF3824	chr3:127893052	23	-0.764473	2.16564e-05	0.0100267	chr3	127893051	127893053	127893052	127892988	127893231	1.27893e+08	-57.5	-1
CTCF3828	chr3:127985718	21	-0.764419	5.46824e-05	0.0138005	chr3	127985717	127985719	127985718	127985706	127986015	1.27986e+08	-142.5	-1
CTCF3953	chr3:129651503	25	-0.642679	0.000531282	0.0347437	chr3	129651502	129651504	129651503	129651397	129651612	1.29652e+08	-1.5	-1
CTCF3998	chr3:132174701	23	-0.688972	0.000277273	0.0264648	chr3	132174700	132174702	132174701	132174556	132174825	1.32175e+08	10.5	-1
CTCF4028	chr3:133272722	25	-0.735343	2.81778e-05	0.0110222	chr3	133272721	133272723	133272722	133272409	133272918	1.33273e+08	58.5	-1
CTCF4213	chr3:138437467	21	-0.755414	7.51466e-05	0.0156596	chr3	138437466	138437468	138437467	138437424	138437593	1.38438e+08	-41.5	-1
CTCF4282	chr3:140268261	20	-0.682744	0.000909092	0.0436975	chr3	140268260	140268262	140268261	140268243	140268412	1.40268e+08	-66.5	-1
CTCF4293	chr3:140754357	23	-0.766074	2.03163e-05	0.00987887	chr3	140754356	140754358	140754357	140754211	140754488	1.40754e+08	7.5	-1
CTCF4316	chr3:141276093	23	-0.750928	3.64894e-05	0.012057	chr3	141276092	141276094	141276093	141275927	141276236	1.41276e+08	11.5	-1
CTCF4417	chr3:143698142	25	-0.761593	9.76956e-06	0.00758958	chr3	143698141	143698143	143698142	143698098	143698313	1.43698e+08	-63.5	-1
CTCF4594	chr3:150793901	25	-0.862815	2.88829e-08	0.000709066	chr3	150793900	150793902	150793901	150793752	150793942	150793847	54	-1
CTCF4819	chr3:157888281	25	-0.611122	0.00117342	0.0484655	chr3	157888280	157888282	157888281	157887990	157888703	1.57888e+08	-65.5	-1
CTCF4870	chr3:159762361	24	-0.679295	0.0002619	0.0259536	chr3	159762360	159762362	159762361	159762323	159762538	1.59762e+08	-69.5	-1
CTCF4932	chr3:161209190	23	-0.644556	0.000900364	0.0435258	chr3	161209189	161209191	161209190	161209007	161209222	1.61209e+08	75.5	-1
CTCF4970	chr3:164004542	24	-0.651285	0.000566584	0.0355914	chr3	164004541	164004543	164004542	164004288	164004643	1.64004e+08	76.5	-1
CTCF4999	chr3:166304631	24	-0.621575	0.00118601	0.0486715	chr3	166304630	166304632	166304631	166304597	166304846	1.66305e+08	-90.5	-1
CTCF5011	chr3:167250631	25	-0.626179	0.000812564	0.0415219	chr3	167250630	167250632	167250631	167250405	167250914	1.67251e+08	-28.5	-1
CTCF5178	chr3:172107805	25	-0.610245	0.00119812	0.0488058	chr3	172107804	172107806	172107805	172107603	172107846	1.72108e+08	80.5	-1
CTCF5308	chr3:178915625	24	-0.636167	0.000832961	0.0420638	chr3	178915624	178915626	178915625	178915575	178916084	1.78916e+08	-204.5	-1
CTCF5332	chr3:179476335	24	-0.648237	0.000613366	0.0369821	chr3	179476334	179476336	179476335	179476166	179476886	179476526	-191	-1
CTCF5435	chr3:183211679	26	-0.720825	3.2696e-05	0.0115035	chr3	183211678	183211680	183211679	183211425	183211734	1.83212e+08	99.5	-1
CTCF5585	chr3:186365661	24	-0.672755	0.000315866	0.0278656	chr3	186365660	186365662	186365661	186365279	186365758	1.86366e+08	142.5	-1
CTCF5780	chr3:192063845	21	-0.726032	0.000194525	0.0230711	chr3	192063844	192063846	192063845	192063617	192064126	1.92064e+08	-26.5	-1
CTCF5788	chr3:192317943	23	-0.733534	6.81172e-05	0.0152642	chr3	192317942	192317944	192317943	192317802	192318311	1.92318e+08	-113.5	-1
CTCF5830	chr3:193785046	23	-0.670129	0.000467888	0.0329341	chr3	193785045	193785047	193785046	193784747	193785256	1.93785e+08	44.5	-1
CTCF5853	chr3:194297477	21	-0.717165	0.000253311	0.0256407	chr3	194297476	194297478	194297477	194297273	194297522	1.94297e+08	79.5	-1
CTCF50049	chr4:3484312	14	-0.821588	0.000313286	0.0278108	chr4	3484311	3484313	3484312	3484275	3484750	3.48451e+06	-200.5	-1
CTCF50067	chr4:3871400	12	-0.836879	0.000686941	0.038653	chr4	3871399	3871401	3871400	3871271	3871514	3.87139e+06	7.5	-1
CTCF50089	chr4:4403685	24	-0.676823	0.00028127	0.0265928	chr4	4403684	4403686	4403685	4403635	4404144	4.40389e+06	-204.5	-1
CTCF50112	chr4:4861088	23	-0.661627	0.000585558	0.0360789	chr4	4861087	4861089	4861088	4860931	4861174	4.86105e+06	35.5	-1
CTCF50151	chr4:6192276	18	-0.703572	0.00112189	0.0475739	chr4	6192275	6192277	6192276	6192192	6192501	6.19235e+06	-70.5	-1
CTCF50176	chr4:6549670	18	-0.730372	0.000577555	0.0358948	chr4	6549669	6549671	6549670	6549546	6549761	6.54965e+06	16.5	-1
CTCF50184	chr4:6648002	24	-0.693212	0.000173028	0.0220434	chr4	6648001	6648003	6648002	6647940	6648249	6.64809e+06	-92.5	-1
CTCF50239	chr4:7193059	12	-0.820057	0.00108902	0.0469563	chr4	7193058	7193060	7193059	7192973	7193348	7.19316e+06	-101.5	-1
CTCF50243	chr4:7307565	18	-0.786345	0.000108896	0.0182815	chr4	7307564	7307566	7307565	7307277	7307736	7.30751e+06	58.5	-1
CTCF50253	chr4:7474538	23	-0.636571	0.00109152	0.0469901	chr4	7474537	7474539	7474538	7474334	7474643	7.47449e+06	49.5	-1
CTCF50307	chr4:8283996	18	-0.745868	0.000379635	0.0303493	chr4	8283995	8283997	8283996	8283727	8284236	8.28398e+06	14.5	-1
CTCF50369	chr4:10101012	17	-0.715254	0.00124791	0.0496944	chr4	10101011	10101013	10101012	10100755	10101234	1.0101e+07	17.5	-1
CTCF50461	chr4:14897471	23	-0.650358	0.000780144	0.0407892	chr4	14897470	14897472	14897471	14897296	14897565	1.48974e+07	40.5	-1
CTCF50696	chr4:25060859	23	-0.664854	0.000538199	0.0349453	chr4	25060858	25060860	25060859	25060858	25061571	2.50612e+07	-355.5	-1
CTCF50706	chr4:25299853	25	-0.633705	0.000671405	0.0383816	chr4	25299852	25299854	25299853	25299843	25300186	2.53e+07	-161.5	-1
CTCF50713	chr4:25506997	22	-0.693244	0.000347448	0.0292015	chr4	25506996	25506998	25506997	25506918	25507427	2.55072e+07	-175.5	-1
CTCF50717	chr4:25641977	24	-0.622088	0.00117171	0.0484158	chr4	25641976	25641978	25641977	25641828	25642337	2.56421e+07	-105.5	-1
CTCF50791	chr4:28001907	21	-0.680992	0.000677987	0.0384608	chr4	28001906	28001908	28001907	28001639	28002148	2.80019e+07	13.5	-1
CTCF50927	chr4:38670437	23	0.644236	0.00090742	0.0436485	chr4	38670436	38670438	38670437	38670051	38670526	3.86703e+07	148.5	1
CTCF51166	chr4:48071606	22	-0.664782	0.000737693	0.039911	chr4	48071605	48071607	48071606	48071314	48071823	4.80716e+07	37.5	-1
CTCF51796	chr4:79763674	25	-0.741768	2.19948e-05	0.0100346	chr4	79763673	79763675	79763674	79763541	79763810	7.97637e+07	-1.5	-1
CTCF51820	chr4:80789754	25	0.622011	0.000901245	0.0435258	chr4	80789753	80789755	80789754	80789654	80790163	8.07899e+07	-154.5	1
CTCF52014	chr4:86879217	23	-0.684669	0.000313495	0.0278108	chr4	86879216	86879218	86879217	86878575	86879284	8.68789e+07	287.5	-1
CTCF52256	chr4:99457429	22	-0.691002	0.000369782	0.0300781	chr4	99457428	99457430	99457429	99457374	99457443	9.94574e+07	20.5	-1
CTCF52420	chr4:107654832	24	-0.633117	0.000898125	0.0434743	chr4	107654831	107654833	107654832	107654600	107654943	1.07655e+08	60.5	-1
CTCF52443	chr4:108135719	21	-0.749677	9.1389e-05	0.0170221	chr4	108135718	108135720	108135719	108135590	108135833	1.08136e+08	7.5	-1
CTCF52515	chr4:110621303	23	0.663034	0.000564494	0.0355499	chr4	110621302	110621304	110621303	110620985	110621538	1.10621e+08	41.5	1
CTCF53226	chr4:143574923	25	-0.706472	7.91249e-05	0.0159292	chr4	143574922	143574924	143574923	143574687	143574956	1.43575e+08	101.5	-1
CTCF53227	chr4:143581662	21	-0.681183	0.000674704	0.0384217	chr4	143581661	143581663	143581662	143581544	143582053	1.43582e+08	-136.5	-1
CTCF53338	chr4:147772456	25	-0.646255	0.000482962	0.0334133	chr4	147772455	147772457	147772456	147772165	147772508	1.47772e+08	119.5	-1
CTCF53362	chr4:148426986	22	-0.774196	2.35559e-05	0.0102989	chr4	148426985	148426987	148426986	148426580	148427089	1.48427e+08	151.5	-1
CTCF53363	chr4:148438624	23	-0.754578	3.18072e-05	0.0113526	chr4	148438623	148438625	148438624	148437975	148438691	148438333	291	-1
CTCF53527	chr4:153811961	24	-0.70168	0.000132959	0.0197244	chr4	153811960	153811962	153811961	153811631	153812140	1.53812e+08	75.5	-1
CTCF53648	chr4:158902955	21	-0.724434	0.000204157	0.0235587	chr4	158902954	158902956	158902955	158902553	158902972	1.58903e+08	192.5	-1
CTCF53668	chr4:159463441	21	-0.79844	1.43497e-05	0.00857384	chr4	159463440	159463442	159463441	159463168	159463677	1.59463e+08	18.5	-1
CTCF53712	chr4:163331866	17	-0.737516	0.000728045	0.0397002	chr4	163331865	163331867	163331866	163331645	163331988	1.63332e+08	49.5	-1
CTCF53727	chr4:163663530	23	-0.663864	0.000552367	0.0353749	chr4	163663529	163663531	163663530	163663410	163663919	1.63664e+08	-134.5	-1
CTCF53855	chr4:169902939	22	-0.650638	0.0010425	0.0460897	chr4	169902938	169902940	169902939	169902672	169902981	1.69903e+08	112.5	-1
CTCF54049	chr4:180550185	21	-0.671156	0.000866062	0.0427352	chr4	180550184	180550186	180550185	180550014	180550523	1.8055e+08	-83.5	-1
CTCF54158	chr4:184445215	21	-0.722132	0.000218746	0.0242099	chr4	184445214	184445216	184445215	184444911	184445386	1.84445e+08	66.5	-1
CTCF54269	chr4:187416707	24	-0.647943	0.000618053	0.0370492	chr4	187416706	187416708	187416707	187416648	187417157	1.87417e+08	-195.5	-1
CTCF22300	chr5:746528	20	-0.757086	0.00011126	0.0184516	chr5	746527	746529	746528	746417	746876	746646	-118.5	-1
CTCF22371	chr5:1682173	24	-0.649969	0.000586397	0.0360941	chr5	1682172	1682174	1682173	1682057	1682306	1.68218e+06	-8.5	-1
CTCF22382	chr5:1896859	24	-0.638904	0.000777995	0.0407197	chr5	1896858	1896860	1896859	1896379	1896888	1.89663e+06	225.5	-1
CTCF22433	chr5:5271443	20	-0.728916	0.000266653	0.0261224	chr5	5271442	5271444	5271443	5271207	5271456	5.27133e+06	111.5	-1
CTCF22454	chr5:6196726	25	-0.632634	0.000690094	0.038751	chr5	6196725	6196727	6196726	6196706	6196955	6.19683e+06	-104.5	-1
CTCF22459	chr5:6296952	23	-0.814853	2.19899e-06	0.00424848	chr5	6296951	6296953	6296952	6296681	6297216	6.29695e+06	3.5	-1
CTCF22527	chr5:8522687	23	-0.723385	9.59703e-05	0.0173359	chr5	8522686	8522688	8522687	8522641	8522984	8.52281e+06	-125.5	-1
CTCF22610	chr5:10666402	22	-0.802033	7.16096e-06	0.0067359	chr5	10666401	10666403	10666402	10666106	10666615	1.06664e+07	41.5	-1
CTCF22723	chr5:14993066	25	-0.707571	7.62437e-05	0.0157508	chr5	14993065	14993067	14993066	14992825	14993180	1.4993e+07	63.5	-1
CTCF23244	chr5:41123082	25	-0.735018	2.85278e-05	0.0110385	chr5	41123081	41123083	41123082	41122491	41123084	4.11228e+07	294.5	-1
CTCF23611	chr5:59357065	22	-0.696978	0.000312817	0.0278051	chr5	59357064	59357066	59357065	59356895	59357110	5.9357e+07	62.5	-1
CTCF23670	chr5:61304661	20	-0.758284	0.00010693	0.0181091	chr5	61304660	61304662	61304661	61304467	61304682	6.13046e+07	86.5	-1
CTCF23696	chr5:62211606	23	-0.654936	0.000695283	0.0388826	chr5	62211605	62211607	62211606	62211497	62211712	6.22116e+07	1.5	-1
CTCF23725	chr5:64040705	23	-0.751466	3.57641e-05	0.0119971	chr5	64040704	64040706	64040705	64040453	64041166	6.40408e+07	-104.5	-1
CTCF23875	chr5:71768265	26	-0.71752	3.69444e-05	0.0121157	chr5	71768264	71768266	71768265	71768190	71768365	7.17683e+07	-12.5	-1
CTCF24024	chr5:75666991	26	-0.646022	0.000363952	0.0298279	chr5	75666990	75666992	75666991	75666955	75667170	7.56671e+07	-71.5	-1
CTCF24422	chr5:93570558	16	-0.785872	0.000307515	0.0276539	chr5	93570557	93570559	93570558	93570460	93570803	9.35706e+07	-73.5	-1
CTCF24596	chr5:100420284	25	-0.621872	0.000904357	0.0436003	chr5	100420283	100420285	100420284	100420257	100420766	1.00421e+08	-227.5	-1
CTCF24676	chr5:103788584	24	-0.756534	1.88945e-05	0.00961191	chr5	103788583	103788585	103788584	103788111	103788620	1.03788e+08	218.5	-1
CTCF24802	chr5:111615355	23	-0.732081	7.16078e-05	0.0154875	chr5	111615354	111615356	111615355	111614983	111615492	1.11615e+08	117.5	-1
CTCF24969	chr5:118629023	24	-0.690632	0.000187163	0.0227361	chr5	118629022	118629024	118629023	118628991	118629334	1.18629e+08	-139.5	-1
CTCF25001	chr5:119582876	23	-0.652411	0.000741049	0.0399752	chr5	119582875	119582877	119582876	119582867	119583376	1.19583e+08	-245.5	-1
CTCF25165	chr5:127280669	24	-0.746684	2.77904e-05	0.0109501	chr5	127280668	127280670	127280669	127280551	127280766	1.27281e+08	10.5	-1
CTCF25358	chr5:133255186	24	-0.672915	0.000314434	0.0278399	chr5	133255185	133255187	133255186	133254787	133255296	1.33255e+08	144.5	-1
CTCF25537	chr5:136312223	25	-0.819628	5.37475e-07	0.00221853	chr5	136312222	136312224	136312223	136312021	136312734	1.36312e+08	-154.5	-1
CTCF25904	chr5:142360948	25	-0.661915	0.000313504	0.0278108	chr5	142360947	142360949	142360948	142360877	142361092	1.42361e+08	-36.5	-1
CTCF25974	chr5:143773251	23	-0.667823	0.000497591	0.0337991	chr5	143773250	143773252	143773251	143773016	143773259	1.43773e+08	113.5	-1
CTCF26022	chr5:146067381	24	-0.627097	0.00103969	0.0459931	chr5	146067380	146067382	146067381	146066904	146067413	1.46067e+08	222.5	-1
CTCF26291	chr5:151214323	21	-0.670997	0.000869434	0.0428038	chr5	151214322	151214324	151214323	151214031	151214386	1.51214e+08	114.5	-1
CTCF26474	chr5:157378644	24	-0.629227	0.000987565	0.0451016	chr5	157378643	157378645	157378644	157378583	157378798	1.57379e+08	-46.5	-1
CTCF26509	chr5:158121822	25	-0.709392	7.16755e-05	0.0154875	chr5	158121821	158121823	158121822	158121789	158122322	1.58122e+08	-233.5	-1
CTCF26534	chr5:158946908	17	-0.7897	0.000162925	0.0215278	chr5	158946907	158946909	158946908	158946833	158947076	1.58947e+08	-46.5	-1
CTCF26838	chr5:171596822	20	-0.693494	0.000696851	0.0389063	chr5	171596821	171596823	171596822	171596681	171596924	1.71597e+08	19.5	-1
CTCF26877	chr5:172415163	23	-0.683665	0.00032252	0.0281819	chr5	172415162	172415164	172415163	172414976	172415285	1.72415e+08	32.5	-1
CTCF26885	chr5:172556900	25	-0.644342	0.000508309	0.0340942	chr5	172556899	172556901	172556900	172556814	172557189	1.72557e+08	-101.5	-1
CTCF26894	chr5:172670257	17	0.73345	0.000806431	0.041334	chr5	172670256	172670258	172670257	172670249	172670464	1.7267e+08	-99.5	1
CTCF26904	chr5:172758189	23	-0.673263	0.000429984	0.0318495	chr5	172758188	172758190	172758189	172758070	172758313	1.72758e+08	-2.5	-1
CTCF26918	chr5:172901218	19	-0.718174	0.000533987	0.0348156	chr5	172901217	172901219	172901218	172900945	172901559	172901252	-34	-1
CTCF27000	chr5:174698449	24	-0.625353	0.00108412	0.0468393	chr5	174698448	174698450	174698449	174698147	174698516	1.74698e+08	117.5	-1
CTCF27287	chr5:180313765	21	-0.747154	9.94409e-05	0.017521	chr5	180313764	180313766	180313765	180313723	180313898	1.80314e+08	-45.5	-1
CTCF60399	chr6:817084	23	-0.687609	0.000288336	0.0268318	chr6	817083	817085	817084	816698	817173	816936	148.5	-1
CTCF60605	chr6:5167990	23	-0.64339	0.000926344	0.0440015	chr6	5167989	5167991	5167990	5167865	5168108	5.16799e+06	3.5	-1
CTCF60714	chr6:7813997	24	-0.651711	0.000560293	0.035481	chr6	7813996	7813998	7813997	7813826	7813998	7813912	85	-1
CTCF60951	chr6:14369947	25	-0.721249	4.73814e-05	0.0131883	chr6	14369946	14369948	14369947	14369381	14370092	1.43697e+07	210.5	-1
CTCF60952	chr6:14371744	26	-0.640903	0.000419351	0.031493	chr6	14371743	14371745	14371744	14371451	14371926	1.43717e+07	55.5	-1
CTCF60967	chr6:14921277	23	-0.682167	0.000336388	0.0287514	chr6	14921276	14921278	14921277	14921156	14921635	1.49214e+07	-118.5	-1
CTCF60999	chr6:16088263	22	-0.65209	0.00100693	0.0454394	chr6	16088262	16088264	16088263	16087968	16088477	1.60882e+07	40.5	-1
CTCF61115	chr6:19837626	12	-0.90392	5.47726e-05	0.0138005	chr6	19837625	19837627	19837626	19837299	19837674	1.98375e+07	139.5	-1
CTCF61281	chr6:25993637	24	-0.667392	0.000367083	0.0299355	chr6	25993636	25993638	25993637	25993320	25993829	2.59936e+07	62.5	-1
CTCF61739	chr6:32915194	23	-0.647327	0.000841113	0.0422436	chr6	32915193	32915195	32915194	32915106	32915615	3.29154e+07	-166.5	-1
CTCF61750	chr6:32979976	21	0.722782	0.000214538	0.0240194	chr6	32979975	32979977	32979976	32979766	32980169	3.298e+07	8.5	1
CTCF61850	chr6:34030952	20	-0.73918	0.000196383	0.0231473	chr6	34030951	34030953	34030952	34030840	34031555	3.40312e+07	-245.5	-1
CTCF61856	chr6:34107504	21	-0.679807	0.000698618	0.038959	chr6	34107503	34107505	34107504	34107257	34107506	3.41074e+07	122.5	-1
CTCF61863	chr6:34179598	19	-0.736472	0.000323387	0.0282022	chr6	34179597	34179599	34179598	34179359	34179868	3.41796e+07	-15.5	-1
CTCF61890	chr6:34485420	25	-0.614853	0.00107313	0.0466458	chr6	34485419	34485421	34485420	34485265	34485795	34485530	-110	-1
CTCF61924	chr6:35179462	20	-0.727341	0.00027914	0.0265162	chr6	35179461	35179463	35179462	35179433	35179942	3.51797e+07	-225.5	-1
CTCF61991	chr6:36319466	24	-0.685516	0.000218201	0.0241789	chr6	36319465	36319467	36319466	36319452	36319631	3.63195e+07	-75.5	-1
CTCF62028	chr6:36806214	20	-0.781322	4.75771e-05	0.0132251	chr6	36806213	36806215	36806214	36806050	36806219	3.68061e+07	79.5	-1
CTCF62187	chr6:40669615	23	-0.640455	0.000994594	0.0452505	chr6	40669614	40669616	40669615	40669441	40669684	4.06696e+07	52.5	-1
CTCF62222	chr6:41228995	23	-0.728667	8.04361e-05	0.0160518	chr6	41228994	41228996	41228995	41228527	41229209	41228868	127	-1
CTCF62229	chr6:41357064	25	-0.638768	0.000588863	0.0361692	chr6	41357063	41357065	41357064	41356755	41357273	41357014	50	-1
CTCF62233	chr6:41374050	17	-0.741245	0.000661817	0.0381833	chr6	41374049	41374051	41374050	41373687	41374162	4.13739e+07	125.5	-1
CTCF62249	chr6:41653482	16	-0.735446	0.00116744	0.0483562	chr6	41653481	41653483	41653482	41653331	41653500	4.16534e+07	66.5	-1
CTCF62254	chr6:41712901	13	-0.833563	0.00039967	0.0309406	chr6	41712900	41712902	41712901	41712794	41713043	4.17129e+07	-17.5	-1
CTCF62368	chr6:43235300	22	-0.680058	0.000497429	0.0337991	chr6	43235299	43235301	43235300	43234880	43235588	43235234	66	-1
CTCF62571	chr6:48150034	26	-0.71974	3.40399e-05	0.0117861	chr6	48150033	48150035	48150034	48149810	48150119	4.815e+07	69.5	-1
CTCF62889	chr6:67694252	25	-0.651002	0.000424742	0.0316678	chr6	67694251	67694253	67694252	67694071	67694781	67694426	-174	-1
CTCF62919	chr6:69623153	26	-0.628142	0.000590566	0.0362517	chr6	69623152	69623154	69623153	69622841	69623350	6.96231e+07	57.5	-1
CTCF62941	chr6:70105693	23	0.668813	0.000484647	0.0334392	chr6	70105692	70105694	70105693	70105667	70105842	7.01058e+07	-61.5	1
CTCF63144	chr6:79525857	25	-0.633668	0.000672055	0.0383852	chr6	79525856	79525858	79525857	79525699	79526068	7.95259e+07	-26.5	-1
CTCF63356	chr6:89035330	24	-0.658839	0.000463686	0.0328391	chr6	89035329	89035331	89035330	89035294	89035669	8.90355e+07	-151.5	-1
CTCF63394	chr6:89892860	24	-0.624701	0.00110114	0.0472199	chr6	89892859	89892861	89892860	89892589	89893098	8.98928e+07	16.5	-1
CTCF63435	chr6:90478737	24	-0.690633	0.000187154	0.0227361	chr6	90478736	90478738	90478737	90478257	90478766	9.04785e+07	225.5	-1
CTCF63525	chr6:96716426	23	-0.675752	0.0004018	0.0309814	chr6	96716425	96716427	96716426	96716146	96716655	9.67164e+07	25.5	-1
CTCF63617	chr6:100969202	15	-0.76992	0.000786831	0.0409488	chr6	100969201	100969203	100969202	100968951	100969260	1.00969e+08	96.5	-1
CTCF63702	chr6:106163338	22	-0.661194	0.000806691	0.0413346	chr6	106163337	106163339	106163338	106162856	106163365	1.06163e+08	227.5	-1
CTCF63730	chr6:106728641	23	-0.654952	0.000695004	0.0388814	chr6	106728640	106728642	106728641	106728445	106728954	1.06729e+08	-58.5	-1
CTCF63749	chr6:107119079	25	-0.658817	0.000342146	0.0290148	chr6	107119078	107119080	107119079	107118817	107119326	1.07119e+08	7.5	-1
CTCF63771	chr6:107657066	22	-0.807465	5.55474e-06	0.00612945	chr6	107657065	107657067	107657066	107656817	107657326	1.07657e+08	-5.5	-1
CTCF63791	chr6:108119449	11	0.879737	0.000356035	0.0295475	chr6	108119448	108119450	108119449	108119223	108119698	1.08119e+08	-11.5	1
CTCF63809	chr6:108621320	23	-0.702796	0.000184259	0.0226058	chr6	108621319	108621321	108621320	108621124	108621367	1.08621e+08	74.5	-1
CTCF63865	chr6:109893267	23	-0.759101	2.6742e-05	0.0108127	chr6	109893266	109893268	109893267	109893178	109893357	1.09893e+08	-0.5	-1
CTCF63881	chr6:110565775	20	-0.717468	0.000369348	0.0300676	chr6	110565774	110565776	110565775	110565644	110565953	1.10566e+08	-23.5	-1
CTCF64348	chr6:129472452	24	-0.686834	0.000209802	0.0238193	chr6	129472451	129472453	129472452	129472213	129472722	1.29472e+08	-15.5	-1
CTCF64382	chr6:130313436	24	-0.63488	0.000859946	0.0426531	chr6	130313435	130313437	130313436	130313134	130313643	1.30313e+08	47.5	-1
CTCF64585	chr6:136208968	26	-0.604795	0.0010645	0.0465346	chr6	136208967	136208969	136208968	136208713	136209222	1.36209e+08	0.5	-1
CTCF64663	chr6:137865050	25	-0.613577	0.00110656	0.0473075	chr6	137865049	137865051	137865050	137864901	137865210	1.37865e+08	-5.5	-1
CTCF64986	chr6:149483043	21	-0.773879	3.85672e-05	0.0122879	chr6	149483042	149483044	149483043	149482734	149483243	1.49483e+08	54.5	-1
CTCF65014	chr6:149884567	22	-0.688525	0.000395885	0.0308086	chr6	149884566	149884568	149884567	149884356	149884625	1.49884e+08	76.5	-1
CTCF65218	chr6:156590837	26	-0.617735	0.000772323	0.0406754	chr6	156590836	156590838	156590837	156590551	156590906	1.56591e+08	108.5	-1
CTCF65302	chr6:158042503	21	-0.674267	0.000802299	0.041233	chr6	158042502	158042504	158042503	158042440	158042609	1.58043e+08	-21.5	-1
CTCF65382	chr6:159299248	22	-0.653271	0.000978771	0.0448829	chr6	159299247	159299249	159299248	159298781	159299290	1.59299e+08	212.5	-1
CTCF65469	chr6:161369401	22	-0.726194	0.00013001	0.0195668	chr6	161369400	161369402	161369401	161369143	161369622	1.61369e+08	18.5	-1
CTCF65578	chr6:166259970	24	-0.667392	0.000367083	0.0299355	chr6	166259969	166259971	166259970	166259591	166260070	1.6626e+08	139.5	-1
CTCF65581	chr6:166308814	22	-0.653477	0.000973945	0.0448114	chr6	166308813	166308815	166308814	166308356	166308865	1.66309e+08	203.5	-1
CTCF65765	chr6:170179182	22	-0.871962	1.24691e-07	0.00119032	chr6	170179181	170179183	170179182	170179041	170179220	1.70179e+08	51.5	-1
CTCF90976	chr7:561607	21	-0.693285	0.000492787	0.0336843	chr7	561606	561608	561607	561443	561622	561532	74.5	-1
CTCF91050	chr7:1520810	24	-0.624592	0.00110401	0.0472802	chr7	1520809	1520811	1520810	1520597	1520906	1.52075e+06	58.5	-1
CTCF91070	chr7:1787489	26	-0.609276	0.000954043	0.0444979	chr7	1787488	1787490	1787489	1787258	1787567	1.78741e+06	76.5	-1
CTCF91079	chr7:1920749	22	-0.774668	2.31165e-05	0.0101969	chr7	1920748	1920750	1920749	1920422	1920897	1.92066e+06	89.5	-1
CTCF91095	chr7:2109249	24	-0.630435	0.00095899	0.0445609	chr7	2109248	2109250	2109249	2108969	2109478	2.10922e+06	25.5	-1
CTCF91112	chr7:2261808	25	-0.640187	0.00056737	0.0356031	chr7	2261807	2261809	2261808	2261520	2261995	2.26176e+06	50.5	-1
CTCF91140	chr7:2525800	18	-0.845558	9.90641e-06	0.00761601	chr7	2525799	2525801	2525800	2525705	2525928	2.52582e+06	-16.5	-1
CTCF91250	chr7:4814655	16	-0.75791	0.000669784	0.0383442	chr7	4814654	4814656	4814655	4814533	4814776	4.81465e+06	0.5	-1
CTCF91345	chr7:6489782	25	-0.611444	0.00116446	0.0483349	chr7	6489781	6489783	6489782	6489554	6490063	6.48981e+06	-26.5	-1
CTCF91401	chr7:8608048	25	-0.660244	0.000328678	0.028426	chr7	8608047	8608049	8608048	8607588	8608097	8.60784e+06	205.5	-1
CTCF91567	chr7:17986517	24	-0.682928	0.000235539	0.0249139	chr7	17986516	17986518	17986517	17985868	17986584	17986226	291	-1
CTCF91646	chr7:20914069	25	-0.748072	1.71288e-05	0.0093049	chr7	20914068	20914070	20914069	20913954	20914169	2.09141e+07	7.5	-1
CTCF91683	chr7:22355987	25	-0.612928	0.00112391	0.0475925	chr7	22355986	22355988	22355987	22355541	22356249	22355895	92	-1
CTCF91860	chr7:26233954	25	-0.65947	0.000335924	0.0287405	chr7	26233953	26233955	26233954	26233712	26234425	2.62341e+07	-114.5	-1
CTCF91958	chr7:28472548	23	-0.674747	0.000412984	0.0313369	chr7	28472547	28472549	28472548	28472404	28472713	2.84726e+07	-10.5	-1
CTCF92002	chr7:29839550	26	-0.808482	5.82729e-07	0.00227144	chr7	29839549	29839551	29839550	29839435	29839650	2.98395e+07	7.5	-1
CTCF92070	chr7:30919054	18	-0.748837	0.000349143	0.0292832	chr7	30919053	30919055	30919054	30918925	30919094	3.0919e+07	44.5	-1
CTCF92119	chr7:32295327	24	-0.674216	0.000303038	0.0274682	chr7	32295326	32295328	32295327	32295240	32295455	3.22953e+07	-20.5	-1
CTCF92259	chr7:36750622	26	-0.641452	0.000413079	0.0313369	chr7	36750621	36750623	36750622	36750465	36751143	36750804	-182	-1
CTCF92347	chr7:38970372	24	-0.668125	0.000359684	0.0296807	chr7	38970371	38970373	38970372	38970347	38970656	3.89705e+07	-129.5	-1
CTCF92350	chr7:39153727	24	-0.621816	0.00117926	0.0485879	chr7	39153726	39153728	39153727	39153688	39153937	3.91538e+07	-85.5	-1
CTCF92485	chr7:43422133	23	-0.667987	0.000495422	0.0337506	chr7	43422132	43422134	43422133	43422027	43422502	4.34223e+07	-131.5	-1
CTCF92542	chr7:44286247	18	-0.713549	0.000883647	0.0431034	chr7	44286246	44286248	44286247	44286148	44286363	4.42863e+07	-8.5	-1
CTCF92677	chr7:47572033	17	-0.779352	0.000226114	0.024572	chr7	47572032	47572034	47572033	47571791	47572160	4.7572e+07	57.5	-1
CTCF92744	chr7:49638411	22	-0.686945	0.000413343	0.0313438	chr7	49638410	49638412	49638411	49638029	49638538	4.96383e+07	127.5	-1
CTCF92877	chr7:55509471	24	-0.630411	0.000959555	0.0445609	chr7	55509470	55509472	55509471	55509189	55509668	5.55094e+07	42.5	-1
CTCF92947	chr7:65239753	10	-0.875384	0.000905326	0.0436193	chr7	65239752	65239754	65239753	65239732	65240075	6.52399e+07	-150.5	-1
CTCF93002	chr7:67277042	24	-0.69465	0.00016556	0.0216882	chr7	67277041	67277043	67277042	67277019	67277374	6.72772e+07	-154.5	-1
CTCF93057	chr7:70687990	23	-0.6538	0.000715573	0.0393246	chr7	70687989	70687991	70687990	70687909	70688124	7.0688e+07	-26.5	-1
CTCF93118	chr7:73596730	10	-0.92645	0.000117071	0.0188623	chr7	73596729	73596731	73596730	73596364	73596843	7.35966e+07	126.5	-1
CTCF93270	chr7:77125624	23	0.773459	1.50301e-05	0.0087534	chr7	77125623	77125625	77125624	77125487	77125842	7.71257e+07	-40.5	1
CTCF93486	chr7:87465402	23	-0.652991	0.000730323	0.0397656	chr7	87465401	87465403	87465402	87465307	87465616	8.74655e+07	-59.5	-1
CTCF93652	chr7:94394956	20	-0.6855	0.00085006	0.0423989	chr7	94394955	94394957	94394956	94394748	94395123	9.43949e+07	20.5	-1
CTCF93726	chr7:97971611	21	-0.664288	0.00102223	0.0457393	chr7	97971610	97971612	97971611	97971461	97971636	9.79715e+07	62.5	-1
CTCF93729	chr7:98014608	26	-0.697791	7.40772e-05	0.0156198	chr7	98014607	98014609	98014608	98014447	98014662	9.80146e+07	53.5	-1
CTCF93771	chr7:98777311	24	-0.771373	1.02034e-05	0.00769235	chr7	98777310	98777312	98777311	98776991	98777450	9.87772e+07	90.5	-1
CTCF93860	chr7:100174118	23	-0.728801	8.00735e-05	0.0160388	chr7	100174117	100174119	100174118	100173856	100174365	1.00174e+08	7.5	-1
CTCF93927	chr7:100792016	16	-0.762325	0.000596408	0.0364142	chr7	100792015	100792017	100792016	100791976	100792285	1.00792e+08	-114.5	-1
CTCF93947	chr7:101031403	23	-0.726634	8.61347e-05	0.0165981	chr7	101031402	101031404	101031403	101031194	101031409	1.01031e+08	101.5	-1
CTCF94281	chr7:111499190	25	-0.648034	0.000460378	0.0327635	chr7	111499189	111499191	111499190	111499043	111499258	1.11499e+08	39.5	-1
CTCF94320	chr7:112708542	26	-0.626968	0.000608997	0.0368233	chr7	112708541	112708543	112708542	112708302	112708611	1.12708e+08	85.5	-1
CTCF94662	chr7:128217186	26	-0.670087	0.000180387	0.0223381	chr7	128217185	128217187	128217186	128216872	128217351	1.28217e+08	74.5	-1
CTCF95113	chr7:139890003	22	-0.658745	0.000856866	0.0425658	chr7	139890002	139890004	139890003	139889425	139890146	1.3989e+08	217.5	-1
CTCF95166	chr7:141335294	22	-0.667044	0.000696848	0.0389063	chr7	141335293	141335295	141335294	141335292	141335507	1.41335e+08	-105.5	-1
CTCF95307	chr7:145016304	25	-0.741086	2.2589e-05	0.0100983	chr7	145016303	145016305	145016304	145016018	145016527	1.45016e+08	31.5	-1
CTCF95398	chr7:149334449	25	-0.744608	1.96691e-05	0.00973334	chr7	149334448	149334450	149334449	149334327	149334576	1.49334e+08	-2.5	-1
CTCF95573	chr7:151864198	22	-0.670811	0.00063311	0.0373979	chr7	151864197	151864199	151864198	151864097	151864312	1.51864e+08	-6.5	-1
CTCF95578	chr7:151897660	25	-0.696708	0.000109219	0.0182984	chr7	151897659	151897661	151897660	151897425	151897768	1.51898e+08	63.5	-1
CTCF95665	chr7:155571809	19	-0.72852	0.000404064	0.0310772	chr7	155571808	155571810	155571809	155571697	155571946	1.55572e+08	-12.5	-1
CTCF95666	chr7:155585441	24	-0.643575	0.000691397	0.0387772	chr7	155585440	155585442	155585441	155585352	155585861	1.55586e+08	-165.5	-1
CTCF95711	chr7:157129413	25	-0.7194	5.061e-05	0.0134155	chr7	157129412	157129414	157129413	157129363	157129542	1.57129e+08	-39.5	-1
CTCF95741	chr7:157793104	22	-0.655153	0.000935299	0.0441942	chr7	157793103	157793105	157793104	157792984	157793199	1.57793e+08	12.5	-1
CTCF95752	chr7:158075281	21	-0.661139	0.00110144	0.0472199	chr7	158075280	158075282	158075281	158075265	158075480	1.58075e+08	-91.5	-1
CTCF95784	chr7:158958095	18	-0.699742	0.00122649	0.049282	chr7	158958094	158958096	158958095	158958042	158958750	158958396	-301	-1
CTCF79466	chr8:768198	25	-0.852166	6.45994e-08	0.000943643	chr8	768197	768199	768198	768110	768325	768218	-19.5	-1
CTCF79484	chr8:1528114	25	-0.715084	5.89077e-05	0.014313	chr8	1528113	1528115	1528114	1528001	1528344	1.52817e+06	-58.5	-1
CTCF79531	chr8:4155068	26	-0.718467	3.56797e-05	0.0119971	chr8	4155067	4155069	4155068	4154833	4155547	4155190	-122	-1
CTCF79532	chr8:4174332	24	-0.690231	0.000189447	0.0228884	chr8	4174331	4174333	4174332	4173929	4174438	4.17418e+06	148.5	-1
CTCF79548	chr8:5321791	26	-0.601441	0.00115427	0.0481651	chr8	5321790	5321792	5321791	5321331	5321840	5.32159e+06	205.5	-1
CTCF79552	chr8:5799644	25	-0.676692	0.000203737	0.0235274	chr8	5799643	5799645	5799644	5799369	5799878	5.79962e+06	20.5	-1
CTCF79562	chr8:6328039	24	-0.728224	5.47766e-05	0.0138005	chr8	6328038	6328040	6328039	6327934	6328149	6.32804e+06	-2.5	-1
CTCF79717	chr8:11002562	20	-0.706637	0.000495761	0.033757	chr8	11002561	11002563	11002562	11002208	11002717	1.10025e+07	99.5	-1
CTCF79832	chr8:13566798	16	-0.756455	0.000695537	0.0388826	chr8	13566797	13566799	13566798	13566721	13566900	1.35668e+07	-12.5	-1
CTCF79933	chr8:18447250	24	-0.683799	0.000229573	0.0247247	chr8	18447249	18447251	18447250	18447188	18447363	1.84473e+07	-25.5	-1
CTCF80003	chr8:20373417	25	-0.621247	0.000918381	0.0438592	chr8	20373416	20373418	20373417	20373261	20373510	2.03734e+07	31.5	-1
CTCF80097	chr8:22564761	22	-0.644633	0.00120114	0.0488384	chr8	22564760	22564762	22564761	22564559	22564774	2.25647e+07	94.5	-1
CTCF80117	chr8:22710185	23	-0.636298	0.00109863	0.047198	chr8	22710184	22710186	22710185	22710030	22710539	2.27103e+07	-99.5	-1
CTCF80238	chr8:25758972	26	-0.677737	0.000142403	0.0203095	chr8	25758971	25758973	25758972	25758900	25759169	2.5759e+07	-62.5	-1
CTCF80279	chr8:26589596	21	-0.687705	0.000570647	0.0356943	chr8	26589595	26589597	26589596	26589423	26590106	2.65898e+07	-168.5	-1
CTCF80291	chr8:27079069	22	-0.760895	3.93079e-05	0.0123764	chr8	27079068	27079070	27079069	27078983	27079292	2.70791e+07	-68.5	-1
CTCF80349	chr8:28014076	23	-0.63733	0.00107197	0.0466265	chr8	28014075	28014077	28014076	28014029	28014398	2.80142e+07	-137.5	-1
CTCF80439	chr8:30144257	23	-0.642593	0.000944475	0.0443648	chr8	30144256	30144258	30144257	30144165	30144340	3.01443e+07	4.5	-1
CTCF80451	chr8:30499215	26	-0.610627	0.000922756	0.043925	chr8	30499214	30499216	30499215	30499139	30499354	3.04992e+07	-31.5	-1
CTCF80565	chr8:35765365	23	-0.632468	0.00120256	0.0488825	chr8	35765364	35765366	35765365	35765062	35765672	35765367	-2	-1
CTCF80616	chr8:37709449	25	-0.62866	0.000763436	0.0404584	chr8	37709448	37709450	37709449	37709120	37709629	3.77094e+07	74.5	-1
CTCF80811	chr8:41870218	23	-0.651497	0.000758247	0.0403132	chr8	41870217	41870219	41870218	41869898	41870407	4.18702e+07	65.5	-1
CTCF80878	chr8:46123123	24	-0.707625	0.000109917	0.0183431	chr8	46123122	46123124	46123123	46123029	46123244	4.61231e+07	-13.5	-1
CTCF80896	chr8:47005458	25	-0.614319	0.00108702	0.0469144	chr8	47005457	47005459	47005458	47005239	47005488	4.70054e+07	94.5	-1
CTCF80897	chr8:47011001	20	-0.711814	0.00043139	0.0318942	chr8	47011000	47011002	47011001	47010838	47011347	4.70111e+07	-91.5	-1
CTCF80909	chr8:47353352	24	-0.712109	9.49306e-05	0.0172884	chr8	47353351	47353353	47353352	47353089	47353464	4.73533e+07	75.5	-1
CTCF81061	chr8:54238440	24	-0.670368	0.000337835	0.0288115	chr8	54238439	54238441	54238440	54238212	54238721	5.42385e+07	-26.5	-1
CTCF81081	chr8:54823391	24	-0.620976	0.00120289	0.0488825	chr8	54823390	54823392	54823391	54823239	54823594	5.48234e+07	-25.5	-1
CTCF81083	chr8:55083660	23	-0.665517	0.000528895	0.0346639	chr8	55083659	55083661	55083660	55083519	55083734	5.50836e+07	33.5	-1
CTCF81092	chr8:55538754	23	-0.742265	5.00977e-05	0.0133784	chr8	55538753	55538755	55538754	55538476	55538985	5.55387e+07	23.5	-1
CTCF81136	chr8:56771344	23	-0.66106	0.000594245	0.0363303	chr8	56771343	56771345	56771344	56771192	56771908	56771550	-206	-1
CTCF81145	chr8:57121175	24	-0.661154	0.000435586	0.0319835	chr8	57121174	57121176	57121175	57121059	57121568	5.71213e+07	-138.5	-1
CTCF81248	chr8:60961615	21	-0.792073	1.87733e-05	0.00961191	chr8	60961614	60961616	60961615	60961483	60961826	6.09617e+07	-39.5	-1
CTCF81283	chr8:61987206	24	-0.688756	0.000198066	0.0232348	chr8	61987205	61987207	61987206	61987117	61987253	61987185	21	-1
CTCF81417	chr8:67374992	26	-0.605781	0.0010393	0.0459852	chr8	67374991	67374993	67374992	67374923	67375098	6.7375e+07	-18.5	-1
CTCF81418	chr8:67457032	25	-0.677079	0.000201387	0.023421	chr8	67457031	67457033	67457032	67456792	67457135	6.7457e+07	68.5	-1
CTCF81451	chr8:69458271	24	-0.636148	0.000833352	0.0420638	chr8	69458270	69458272	69458271	69457971	69458537	69458254	17	-1
CTCF81452	chr8:69464450	22	-0.658462	0.000862849	0.0426991	chr8	69464449	69464451	69464450	69464435	69464576	6.94645e+07	-55.5	-1
CTCF81690	chr8:80283228	25	-0.722876	4.46932e-05	0.0128935	chr8	80283227	80283229	80283228	80282532	80283250	80282891	337	-1
CTCF81727	chr8:81246332	23	-0.729838	7.73089e-05	0.0158383	chr8	81246331	81246333	81246332	81246078	81246587	8.12463e+07	-0.5	-1
CTCF81737	chr8:81559489	24	-0.665946	0.000382071	0.0304618	chr8	81559488	81559490	81559489	81559479	81560189	81559834	-345	-1
CTCF81740	chr8:81630517	24	-0.644039	0.000683267	0.0385787	chr8	81630516	81630518	81630517	81630510	81630725	8.16306e+07	-100.5	-1
CTCF82003	chr8:95067449	23	-0.715274	0.000124911	0.0192595	chr8	95067448	95067450	95067449	95067371	95067550	9.50675e+07	-11.5	-1
CTCF82157	chr8:98942485	21	-0.819317	5.54113e-06	0.00612945	chr8	98942484	98942486	98942485	98942174	98942549	9.89424e+07	123.5	-1
CTCF82258	chr8:101533991	23	-0.88889	1.45376e-08	0.000496922	chr8	101533990	101533992	101533991	101533744	101534253	1.01534e+08	-7.5	-1
CTCF82375	chr8:104955763	25	-0.715859	5.73354e-05	0.0140938	chr8	104955762	104955764	104955763	104955541	104955784	1.04956e+08	100.5	-1
CTCF82423	chr8:107600130	25	-0.621941	0.000902805	0.0435633	chr8	107600129	107600131	107600130	107600028	107600243	1.076e+08	-5.5	-1
CTCF82449	chr8:108734272	25	-0.632512	0.000692252	0.0387892	chr8	108734271	108734273	108734272	108734217	108734466	1.08734e+08	-69.5	-1
CTCF82478	chr8:109719171	23	-0.73322	6.88573e-05	0.0153295	chr8	109719170	109719172	109719171	109719080	109719800	109719440	-269	-1
CTCF82748	chr8:123058528	26	-0.623995	0.000657955	0.0380675	chr8	123058527	123058529	123058528	123058379	123058622	1.23059e+08	27.5	-1
CTCF82774	chr8:123650468	25	-0.650473	0.00043092	0.0318837	chr8	123650467	123650469	123650468	123650257	123650716	1.2365e+08	-18.5	-1
CTCF82884	chr8:125840222	25	-0.641344	0.000550353	0.0353406	chr8	125840221	125840223	125840222	125839855	125840364	1.2584e+08	112.5	-1
CTCF82894	chr8:126245009	25	-0.609165	0.00122918	0.0493314	chr8	126245008	126245010	126245009	126244832	126245547	1.26245e+08	-180.5	-1
CTCF83077	chr8:132374424	25	-0.83712	1.82168e-07	0.00139567	chr8	132374423	132374425	132374424	132374263	132374992	1.32375e+08	-203.5	-1
CTCF83143	chr8:133818150	25	-0.772871	5.94433e-06	0.00630273	chr8	133818149	133818151	133818150	133818116	133818331	1.33818e+08	-73.5	-1
CTCF83326	chr8:141105077	19	-0.775242	9.66113e-05	0.0173888	chr8	141105076	141105078	141105077	141104690	141105165	1.41105e+08	149.5	-1
CTCF83359	chr8:141388194	19	-0.78051	8.05233e-05	0.0160518	chr8	141388193	141388195	141388194	141388142	141388651	1.41388e+08	-202.5	-1
CTCF83393	chr8:142135550	15	-0.794054	0.000407741	0.0311476	chr8	142135549	142135551	142135550	142135502	142135751	1.42136e+08	-76.5	-1
CTCF83407	chr8:142395587	20	-0.727786	0.000275562	0.026414	chr8	142395586	142395588	142395587	142395454	142395669	1.42396e+08	25.5	-1
CTCF83414	chr8:142480553	20	-0.872317	5.34093e-07	0.00221853	chr8	142480552	142480554	142480553	142480435	142480684	1.42481e+08	-6.5	-1
CTCF83454	chr8:143137922	23	-0.793852	6.15269e-06	0.00637304	chr8	143137921	143137923	143137922	143137644	143138153	1.43138e+08	23.5	-1
CTCF83625	chr8:144524530	17	-0.728574	0.000909508	0.0436975	chr8	144524529	144524531	144524530	144524506	144524685	1.44525e+08	-65.5	-1
CTCF86889	chr9:683115	24	-0.62051	0.00121615	0.0490974	chr9	683114	683116	683115	682918	683227	683072	42.5	-1
CTCF87346	chr9:19495415	21	-0.708422	0.000325605	0.0282813	chr9	19495414	19495416	19495415	19495284	19495499	1.94954e+07	23.5	-1
CTCF87352	chr9:19769265	26	-0.659251	0.000249326	0.0254635	chr9	19769264	19769266	19769265	19769195	19769464	1.97693e+07	-64.5	-1
CTCF87572	chr9:32841481	22	-0.711865	0.000202619	0.0234532	chr9	32841480	32841482	32841481	32841219	32841728	3.28415e+07	7.5	-1
CTCF87711	chr9:35311915	23	-0.680998	0.000347569	0.0292015	chr9	35311914	35311916	35311915	35311830	35312289	3.53121e+07	-144.5	-1
CTCF87728	chr9:35617737	22	-0.654042	0.000960756	0.0445609	chr9	35617736	35617738	35617737	35617539	35618048	3.56178e+07	-56.5	-1
CTCF87772	chr9:36100658	26	-0.674761	0.000156252	0.0210623	chr9	36100657	36100659	36100658	36100602	36100845	3.61007e+07	-65.5	-1
CTCF88089	chr9:72695551	23	-0.7163	0.000120874	0.0190755	chr9	72695550	72695552	72695551	72695446	72695661	7.26956e+07	-2.5	-1
CTCF88239	chr9:78198201	23	-0.631528	0.00122933	0.0493314	chr9	78198200	78198202	78198201	78197513	78198224	7.81979e+07	332.5	-1
CTCF88266	chr9:79431515	25	-0.65055	0.000430017	0.0318495	chr9	79431514	79431516	79431515	79431366	79431581	7.94315e+07	41.5	-1
CTCF88610	chr9:90874514	23	-0.680573	0.000351711	0.0293553	chr9	90874513	90874515	90874514	90874318	90874533	9.08744e+07	88.5	-1
CTCF88793	chr9:94555158	25	-0.728184	3.6835e-05	0.0121156	chr9	94555157	94555159	94555158	94555094	94555437	9.45553e+07	-107.5	-1
CTCF88810	chr9:95006493	26	-0.640815	0.000420363	0.0314995	chr9	95006492	95006494	95006493	95006418	95006761	9.50066e+07	-96.5	-1
CTCF89004	chr9:99170169	22	-0.723516	0.000141536	0.0202687	chr9	99170168	99170170	99170169	99170016	99170325	9.91702e+07	-1.5	-1
CTCF89015	chr9:99342440	25	-0.702756	8.95849e-05	0.0168786	chr9	99342439	99342441	99342440	99342232	99342953	9.93426e+07	-152.5	-1
CTCF89270	chr9:109751459	25	-0.637659	0.000606153	0.0367466	chr9	109751458	109751460	109751459	109751353	109751596	1.09751e+08	-15.5	-1
CTCF89390	chr9:113354304	24	-0.669872	0.000342571	0.0290264	chr9	113354303	113354305	113354304	113354128	113354437	1.13354e+08	21.5	-1
CTCF89478	chr9:114718925	24	-0.721932	6.81961e-05	0.0152665	chr9	114718924	114718926	114718925	114718913	114719162	1.14719e+08	-112.5	-1
CTCF89579	chr9:119925007	25	-0.628396	0.000768538	0.0405841	chr9	119925006	119925008	119925007	119924764	119925073	1.19925e+08	88.5	-1
CTCF89588	chr9:120338754	25	-0.65638	0.000366252	0.0299006	chr9	120338753	120338755	120338754	120338275	120338784	1.20339e+08	224.5	-1
CTCF89735	chr9:122838678	22	-0.667608	0.000686968	0.038653	chr9	122838677	122838679	122838678	122838614	122838923	1.22839e+08	-90.5	-1
CTCF89778	chr9:123933585	25	-0.727345	3.79888e-05	0.0122515	chr9	123933584	123933586	123933585	123933529	123933778	1.23934e+08	-68.5	-1
CTCF89839	chr9:124811192	24	-0.723553	6.44894e-05	0.0149721	chr9	124811191	124811193	124811192	124810992	124811207	1.24811e+08	92.5	-1
CTCF89870	chr9:125432101	23	-0.654141	0.000709422	0.039196	chr9	125432100	125432102	125432101	125432045	125432260	1.25432e+08	-51.5	-1
CTCF89917	chr9:126634325	21	-0.682055	0.000659927	0.0381264	chr9	126634324	126634326	126634325	126634313	126634582	1.26634e+08	-122.5	-1
CTCF90003	chr9:127723705	19	-0.715855	0.0005675	0.0356031	chr9	127723704	127723706	127723705	127723571	127723820	1.27724e+08	9.5	-1
CTCF90013	chr9:127780193	22	-0.743415	7.3497e-05	0.0155967	chr9	127780192	127780194	127780193	127779906	127780415	1.2778e+08	32.5	-1
CTCF90104	chr9:128607984	23	-0.663202	0.000562021	0.0354941	chr9	128607983	128607985	128607984	128607576	128608035	1.28608e+08	178.5	-1
CTCF90188	chr9:129494580	23	-0.711562	0.000140514	0.0202201	chr9	129494579	129494581	129494580	129494573	129494742	1.29495e+08	-77.5	-1
CTCF90207	chr9:129677196	25	-0.622907	0.000881518	0.0430603	chr9	129677195	129677197	129677196	129677069	129677318	1.29677e+08	2.5	-1
CTCF90261	chr9:130348033	20	-0.678223	0.00101339	0.0455461	chr9	130348032	130348034	130348033	130348023	130348238	1.30348e+08	-97.5	-1
CTCF90285	chr9:130701791	24	0.78064	6.78333e-06	0.00668277	chr9	130701790	130701792	130701791	130701612	130701855	1.30702e+08	57.5	1
CTCF90378	chr9:131710009	25	-0.751107	1.51465e-05	0.00878666	chr9	131710008	131710010	131710009	131709837	131710106	1.3171e+08	37.5	-1
CTCF90396	chr9:131813047	24	-0.696471	0.00015651	0.0210722	chr9	131813046	131813048	131813047	131812804	131813313	1.31813e+08	-11.5	-1
CTCF90428	chr9:132502874	25	-0.696046	0.000111583	0.0184875	chr9	132502873	132502875	132502874	132502466	132502975	1.32503e+08	153.5	-1
CTCF90461	chr9:133050952	21	-0.79722	1.51191e-05	0.00878557	chr9	133050951	133050953	133050952	133050852	133051031	1.33051e+08	10.5	-1
CTCF90466	chr9:133134264	17	-0.718329	0.00116181	0.0482818	chr9	133134263	133134265	133134264	133134070	133134313	1.33134e+08	72.5	-1
CTCF90504	chr9:133458766	23	-0.675729	0.000402049	0.0309849	chr9	133458765	133458767	133458766	133458528	133459007	1.33459e+08	-1.5	-1
CTCF90626	chr9:134899817	25	-0.668466	0.000259734	0.0258561	chr9	134899816	134899818	134899817	134899799	134900048	1.349e+08	-106.5	-1
CTCF90706	chr9:136094116	12	-0.856237	0.00037799	0.0303112	chr9	136094115	136094117	136094116	136094013	136094262	1.36094e+08	-21.5	-1
CTCF90722	chr9:136220509	22	-0.650614	0.0010431	0.0461071	chr9	136220508	136220510	136220509	136220144	136220653	1.3622e+08	110.5	-1
CTCF90887	chr9:137513905	25	-0.613356	0.00111243	0.0474036	chr9	137513904	137513906	137513905	137513814	137514063	1.37514e+08	-33.5	-1
CTCF19490	chrX:1479144	23	-0.645895	0.000871283	0.0428377	chrX	1479143	1479145	1479144	1478683	1479192	1.47894e+06	206.5	-1
CTCF19651	chrX:10109764	23	-0.739294	5.56934e-05	0.0139296	chrX	10109763	10109765	10109764	10109730	10110105	1.01099e+07	-153.5	-1
CTCF19722	chrX:12768992	24	-0.620917	0.00120457	0.0489142	chrX	12768991	12768993	12768992	12768635	12769144	1.27689e+07	102.5	-1
CTCF19725	chrX:12784155	24	-0.665796	0.000383649	0.0305028	chrX	12784154	12784156	12784155	12783954	12784323	1.27841e+07	16.5	-1
CTCF19738	chrX:13224376	20	-0.670181	0.00122392	0.0492264	chrX	13224375	13224377	13224376	13224341	13224610	1.32245e+07	-99.5	-1
CTCF19944	chrX:21354951	20	-0.700076	0.000588895	0.0361692	chrX	21354950	21354952	21354951	21354804	21355053	2.13549e+07	22.5	-1
CTCF20084	chrX:30212460	23	-0.683482	0.000324187	0.0282184	chrX	30212459	30212461	30212460	30212291	30212466	3.02124e+07	81.5	-1
CTCF20086	chrX:30247071	16	-0.743194	0.00096989	0.0446925	chrX	30247070	30247072	30247071	30246959	30247128	3.0247e+07	27.5	-1
CTCF20109	chrX:30949723	23	-0.631136	0.00124063	0.0495453	chrX	30949722	30949724	30949723	30949643	30949892	3.09498e+07	-44.5	-1
CTCF20191	chrX:37997120	21	-0.7421	0.000117429	0.0188626	chrX	37997119	37997121	37997120	37997025	37997268	3.79971e+07	-26.5	-1
CTCF20192	chrX:38125488	22	-0.653847	0.000965289	0.0446449	chrX	38125487	38125489	38125488	38125288	38125797	3.81255e+07	-54.5	-1
CTCF20238	chrX:39839701	22	-0.689501	0.000385411	0.030546	chrX	39839700	39839702	39839701	39839341	39839850	3.98396e+07	105.5	-1
CTCF20542	chrX:51154762	23	-0.648898	0.00080901	0.0414219	chrX	51154761	51154763	51154762	51154504	51155013	5.11548e+07	3.5	-1
CTCF20611	chrX:53872424	23	-0.73312	6.90972e-05	0.0153387	chrX	53872423	53872425	53872424	53871949	53872458	5.38722e+07	220.5	-1
CTCF20681	chrX:57282696	24	-0.741129	3.4287e-05	0.0118174	chrX	57282695	57282697	57282696	57282427	57283141	57282784	-88	-1
CTCF20763	chrX:68635847	22	-0.660734	0.000815905	0.0416351	chrX	68635846	68635848	68635847	68635709	68635924	6.86358e+07	30.5	-1
CTCF21127	chrX:99795574	19	-0.791393	5.43961e-05	0.0137655	chrX	99795573	99795575	99795574	99795452	99795961	9.97957e+07	-132.5	-1
CTCF21167	chrX:102086033	22	-0.677806	0.000527933	0.0346639	chrX	102086032	102086034	102086033	102085681	102086156	1.02086e+08	114.5	-1
CTCF21199	chrX:103299163	23	-0.741162	5.21142e-05	0.0135262	chrX	103299162	103299164	103299163	103298859	103299368	1.03299e+08	49.5	-1
CTCF21206	chrX:103503623	23	-0.742627	4.945e-05	0.0133517	chrX	103503622	103503624	103503623	103503549	103503724	1.03504e+08	-13.5	-1
CTCF21220	chrX:104013859	18	-0.707694	0.0010177	0.0456339	chrX	104013858	104013860	104013859	104013725	104013894	1.04014e+08	49.5	-1
CTCF21245	chrX:105220958	23	-0.719625	0.000108563	0.0182667	chrX	105220957	105220959	105220958	105220764	105221273	1.05221e+08	-60.5	-1
CTCF21265	chrX:106692707	22	-0.656312	0.000909356	0.0436975	chrX	106692706	106692708	106692707	106692521	106692924	1.06693e+08	-15.5	-1
CTCF21281	chrX:107372717	21	-0.768782	4.66437e-05	0.0131397	chrX	107372716	107372718	107372717	107372435	107372944	1.07373e+08	27.5	-1
CTCF21517	chrX:119289101	21	-0.673628	0.000815054	0.0415965	chrX	119289100	119289102	119289101	119288994	119289209	1.19289e+08	-0.5	-1
CTCF21533	chrX:119618032	21	-0.747317	9.89001e-05	0.0174952	chrX	119618031	119618033	119618032	119617810	119618285	1.19618e+08	-15.5	-1
CTCF21573	chrX:120412491	18	-0.701503	0.00117745	0.0485494	chrX	120412490	120412492	120412491	120412252	120412971	1.20413e+08	-120.5	-1
CTCF21693	chrX:129790105	23	-0.683679	0.000322394	0.0281819	chrX	129790104	129790106	129790105	129790089	129790598	1.2979e+08	-238.5	-1
CTCF21708	chrX:130087200	17	-0.7227	0.00104792	0.0461436	chrX	130087199	130087201	130087200	130086862	130087217	1.30087e+08	160.5	-1
CTCF21943	chrX:139949929	26	-0.626518	0.000616192	0.0370269	chrX	139949928	139949930	139949929	139949789	139949964	1.3995e+08	52.5	-1
CTCF21953	chrX:140503971	10	0.911319	0.000242836	0.0251885	chrX	140503970	140503972	140503971	140503946	140504189	1.40504e+08	-96.5	1
CTCF22256	chrX:155955770	22	-0.67948	0.000505103	0.0340127	chrX	155955769	155955771	155955770	155955535	155956044	1.55956e+08	-19.5	-1
CTCF95830	chrY:8905544	14	-0.885317	2.55441e-05	0.0106706	chrY	8905543	8905545	8905544	8905128	8905637	8.90538e+06	161.5	-1
CTCF95878	chrY:18952027	12	-0.880472	0.000156698	0.0210722	chrY	18952026	18952028	18952027	18951963	18952673	18952318	-291	-1
CTCF65833	chr1:1290198	18	-0.739938	0.000665972	0.0382717	chr1	1290197	1290199	1290198	1290084	1290741	1.29041e+06	-214.5	-1
CTCF65856	chr1:1438195	20	-0.740128	0.00019078	0.0229206	chr1	1438194	1438196	1438195	1438084	1438494	1438289	-94	-1
CTCF65875	chr1:1665937	19	0.695919	0.000936007	0.0441942	chr1	1665936	1665938	1665937	1665635	1666359	1665997	-60	1
CTCF65885	chr1:1779411	23	-0.665843	0.000524361	0.0345405	chr1	1779410	1779412	1779411	1778937	1779593	1779265	146	-1
CTCF65887	chr1:1789083	23	0.663696	0.000554806	0.0354406	chr1	1789082	1789084	1789083	1788959	1789586	1.78927e+06	-189.5	1
CTCF65916	chr1:2135542	20	-0.682745	0.000909071	0.0436975	chr1	2135541	2135543	2135542	2135485	2135828	2.13566e+06	-114.5	-1
CTCF65949	chr1:2459967	16	-0.775241	0.000418689	0.0314794	chr1	2459966	2459968	2459967	2459720	2460089	2.4599e+06	62.5	-1
CTCF65980	chr1:2876139	17	-0.865196	0	0	chr1	2876138	2876140	2876139	2875876	2876335	2.87611e+06	33.5	-1
CTCF65986	chr1:3066466	14	-0.903297	0	0	chr1	3066465	3066467	3066466	3066101	3066741	3066421	45	-1
CTCF66002	chr1:3417340	24	-0.713074	9.19507e-05	0.0170566	chr1	3417339	3417341	3417340	3417037	3417518	3.41728e+06	62.5	-1
CTCF66021	chr1:3615244	22	-0.709605	0.000216792	0.024132	chr1	3615243	3615245	3615244	3615086	3615764	3615425	-181	-1
CTCF66027	chr1:3673669	23	-0.738927	5.64204e-05	0.0140019	chr1	3673668	3673670	3673669	3673200	3673740	3673470	199	-1
CTCF66028	chr1:3677305	19	-0.781731	7.71392e-05	0.0158383	chr1	3677304	3677306	3677305	3676982	3677487	3.67723e+06	70.5	-1
CTCF66064	chr1:4317521	22	-0.646111	0.0011603	0.0482733	chr1	4317520	4317522	4317521	4317244	4317553	4.3174e+06	122.5	-1
CTCF66075	chr1:4594778	23	-0.637089	0.00107816	0.046718	chr1	4594777	4594779	4594778	4594294	4594803	4.59455e+06	229.5	-1
CTCF66091	chr1:5119654	25	-0.700424	9.67523e-05	0.0173888	chr1	5119653	5119655	5119654	5119503	5119922	5.11971e+06	-58.5	-1
CTCF66110	chr1:5637280	25	-0.629146	0.000754127	0.0402289	chr1	5637279	5637281	5637280	5637092	5637600	5637346	-66	-1
CTCF66136	chr1:6105423	19	-0.774653	9.857e-05	0.0174952	chr1	6105422	6105424	6105423	6105143	6106053	6105598	-175	-1
CTCF66178	chr1:6464681	23	-0.636027	0.00110573	0.0472948	chr1	6464680	6464682	6464681	6464451	6464970	6.46471e+06	-29.5	-1
CTCF66187	chr1:6547588	24	0.664346	0.000399258	0.0309147	chr1	6547587	6547589	6547588	6547358	6547601	6.54748e+06	108.5	1
CTCF66203	chr1:6727752	22	-0.676718	0.000543233	0.0351015	chr1	6727751	6727753	6727752	6727384	6727972	6727678	74	-1
CTCF66214	chr1:6998419	23	-0.697502	0.00021604	0.0241008	chr1	6998418	6998420	6998419	6998198	6998737	6.99847e+06	-48.5	-1
CTCF66231	chr1:7460970	21	-0.669919	0.000892587	0.0433616	chr1	7460969	7460971	7460970	7460781	7461163	7460972	-2	-1
CTCF66233	chr1:7475257	24	-0.677701	0.000274253	0.0263784	chr1	7475256	7475258	7475257	7475192	7475756	7475474	-217	-1
CTCF66237	chr1:7539792	22	-0.809941	4.93441e-06	0.00587501	chr1	7539791	7539793	7539792	7539429	7540158	7.53979e+06	-1.5	-1
CTCF66249	chr1:7755955	25	-0.637029	0.000616173	0.0370269	chr1	7755954	7755956	7755955	7755397	7756097	7755747	208	-1
CTCF66329	chr1:8963195	25	-0.6641	0.000294577	0.0271126	chr1	8963194	8963196	8963195	8962823	8963331	8963077	118	-1
CTCF66335	chr1:9010199	15	-0.86817	2.71184e-05	0.0108639	chr1	9010198	9010200	9010199	9009917	9010455	9010186	13	-1
CTCF66366	chr1:9323077	15	-0.797141	0.000372587	0.0301678	chr1	9323076	9323078	9323077	9322915	9323374	9.32314e+06	-67.5	-1
CTCF66408	chr1:9914695	25	-0.612543	0.0011343	0.0477875	chr1	9914694	9914696	9914695	9914387	9914846	9.91462e+06	78.5	-1
CTCF66473	chr1:11337921	23	0.802472	4.09281e-06	0.00533343	chr1	11337920	11337922	11337921	11337378	11338095	1.13377e+07	184.5	1
CTCF66476	chr1:11364280	22	-0.713116	0.000195121	0.0231027	chr1	11364279	11364281	11364280	11364117	11364640	1.13644e+07	-98.5	-1
CTCF66477	chr1:11398572	24	-0.640557	0.000746334	0.0400725	chr1	11398571	11398573	11398572	11398538	11398787	1.13987e+07	-90.5	-1
CTCF66480	chr1:11481594	22	-0.651585	0.00101919	0.0456497	chr1	11481593	11481595	11481594	11480937	11481647	11481292	302	-1
CTCF66483	chr1:11594197	20	-0.674191	0.00111476	0.0474429	chr1	11594196	11594198	11594197	11594178	11594500	11594339	-142	-1
[truncated: 5,701 more rows]
