# Supplementary material for: DNA methylation modulated genetic variant effect on gene transcriptional regulation
Source: Genome Biol. 2023 Dec 8;24:285. doi: 10.1186/s13059-023-03130-5 (PMC10709945; doi:10.1186/s13059-023-03130-5)
Supplement: Supplementary file 2 — Additional file 2: Table S2. memo-eQTL mapping results and assessment. Different β values combinations used for memo-eQTL mapping simulation (sheet 1). Meta information for 1,063 memo-eQTLs (sheet 2). The estimated cell type proportions by EPIC (sheet 3) and xCell (sheet 4) using gene expression data. [file 13059_2023_3130_MOESM2_ESM.xlsx]

## Sheet: memo-eQTl simulation
#	β0	β1	β2	β3	σ2
1	1	0	0	0	0.25
2	1	0	0	0.1	0.25
3	1	0	0	0.5	0.25
4	1	0.1	0	0	0.25
5	1	0.1	0.1	0.1	0.25
6	1	0.5	0.5	0.5	0.25
7	1	0.1	0.1	-0.1	0.25
8	1	0.5	0.5	-0.5	0.25
9	1	0.1	0.1	0.5	0.25
10	1	0.5	0.5	0.1	0.25
11	1	0.1	0.1	-0.5	0.25
12	1	0.5	0.5	-0.1	0.25

## Sheet: 1063_memo-eQTLs
	evar	svar	mvar	m1m3pval	m2m3pval	m1_svar_beta	m1_svar_pval	m1_svar_lci	m1_svar_uci	m1_model_rsq	m1_model_pval	m2_svar_beta	m2_svar_pval	m2_svar_lci	m2_svar_uci	m2_mvar_beta	m2_mvar_pval	m2_mvar_lci	m2_mvar_uci	m2_model_rsq	m2_model_pval	m3_svar_beta	m3_svar_pval	m3_svar_lci	m3_svar_uci	m3_mvar_beta	m3_mvar_pval	m3_mvar_lci	m3_mvar_uci	m3_svar_mvar_beta	m3_svar_mvar_pval	m3_svar_mvar_lci	m3_svar_mvar_uci	m3_model_rsq	m3_model_pval	m1m2pval	clus1label	clus1.coef.svar.L	clus1.ci.2.5..	clus1.ci.97.5..	clus1.pval	clus1.modelpval.value	clus1.rsquare	clus2label	clus2.coef.svar.L	clus2.ci.2.5..	clus2.ci.97.5..	clus2.pval	clus2.modelpval.value
rs634669_chr1:43705438_ATP6V0B	ATP6V0B	rs634669	chr1:43705438	0.000336007	0.00032697	0.184374	0.515	-0.374459	0.743208	-0.00453783	0.515	0.16932	0.546742	-0.385219	0.72386	0.964616	0.0808298	-0.120009	2.04924	0.0119153	0.175298	2.7588	0.000346621	1.2749	4.24271	5.14245	6.61095e-05	2.67807	7.60683	-6.03493	0.00032697	-9.2665	-2.80335	0.102802	0.000903552	0.0808298	Low_0_0.36_0.54	0.399636	0.132718	0.666555	0.00375752	0.00375752	0.0777686	High_0.55_0.62_0.75	-0.647895	-1.13839	-0.157401	0.0112415	0.0112415
rs634669_chr1:43705438_B4GALT2	B4GALT2	rs634669	chr1:43705438	0.0345106	0.0274704	-0.445483	0.114197	-0.999724	0.108758	0.0119048	0.114197	-0.433792	0.122813	-0.986405	0.118821	-0.749086	0.172636	-1.82994	0.331772	0.0187685	0.113465	-2.04299	0.00917848	-3.57071	-0.515269	-3.34534	0.0101759	-5.88249	-0.808191	3.75032	0.0274704	0.423321	7.07733	0.0490313	0.026324	0.172636	Low_0_0.32_0.45	-0.426403	-0.72551	-0.127295	0.00583059	0.00583059	0.0883673	High_0.46_0.58_0.75	0.0823587	-0.325452	0.49017	0.686957	0.686957
rs61773930_chr1:12275493_DHRS3	DHRS3	rs61773930	chr1:12275493	0.0189387	0.0406308	-0.478562	0.297771	-1.38436	0.427239	0.000733122	0.297771	-0.419657	0.356759	-1.31757	0.478259	1.48938	0.0531259	-0.0203853	2.99914	0.0225464	0.0891564	-5.42115	0.0292982	-10.2873	-0.554954	0.823552	0.316535	-0.797306	2.44441	8.60743	0.0406308	0.372959	16.8419	0.0475424	0.0287605	0.0531259	Low_0.14_0.48_0.56	-1.02568	-1.68627	-0.365096	0.0031885	0.0031885	0.177494	High_0.57_0.66_0.85	0.127377	-0.314801	0.569554	0.568274	0.568274
rs3754282_chr1:42759225_ERMAP	ERMAP	rs3754282	chr1:42759225	0.0202383	0.0053588	-0.0838119	0.753892	-0.611702	0.444079	-0.00714742	0.753892	-0.0812522	0.762777	-0.612858	0.450353	0.047353	0.902332	-0.714794	0.809501	-0.0150818	0.945058	-2.51663	0.00588825	-4.29409	-0.739172	-2.61886	0.0108481	-4.62284	-0.614878	3.61684	0.0053588	1.09136	6.14233	0.0390028	0.0475013	0.902332	Low_0_0.41_0.61	-0.556706	-1.01933	-0.0940789	0.0196133	0.0196133	0.109616	High_0.62_0.78_1	0.21656	-0.0685657	0.501685	0.134717	0.134717
rs634669_chr1:43705438_SLC6A9	SLC6A9	rs634669	chr1:43705438	0.0496648	0.0188551	-0.442477	0.116684	-0.996793	0.111839	0.011638	0.116684	-0.436585	0.122554	-0.992367	0.119197	-0.377544	0.493124	-1.4646	0.709511	0.00748262	0.231887	-2.15817	0.00614855	-3.69059	-0.625748	-3.15512	0.0155235	-5.70008	-0.610166	4.01224	0.0188551	0.675008	7.34948	0.043173	0.0372266	0.493124	Low_0_0.33_0.47	-0.545411	-0.837261	-0.25356	0.000374975	0.000374975	0.141421	High_0.5_0.59_0.75	0.286033	-0.113116	0.685181	0.156038	0.156038
rs35912888_chr1:43705438_ST3GAL3	ST3GAL3	rs35912888	chr1:43705438	0.00903473	0.018463	-0.167246	0.527285	-0.689358	0.354866	-0.00473214	0.527285	-0.146435	0.575802	-0.663037	0.370166	-1.08351	0.0496013	-2.1651	-0.00191783	0.0181073	0.118344	1.61204	0.0407847	0.0686485	3.15543	0.301723	0.703239	-1.2623	1.86574	-4.04264	0.018463	-7.39376	-0.691528	0.0536974	0.0199093	0.0496013	Low_0_0.34_0.5	0.135903	-0.163053	0.434859	0.368524	0.368524	-0.00217714	High_0.52_0.6_0.75	-0.595734	-1.0213	-0.170168	0.00723112	0.00723112
rs634669_chr1:43705438_ST3GAL3	ST3GAL3	rs634669	chr1:43705438	0.0149046	0.0329908	-0.228746	0.419017	-0.787069	0.329577	-0.00270512	0.419017	-0.211842	0.449148	-0.764064	0.340381	-1.08319	0.0493566	-2.16329	-0.00309729	0.0201535	0.103877	-1.76796	0.0237574	-3.29655	-0.239369	-3.59381	0.00589468	-6.1324	-1.05521	3.62661	0.0329908	0.297722	6.95551	0.0479505	0.0280719	0.0493566	Low_0_0.34_0.52	-0.311682	-0.599722	-0.0236426	0.0342806	0.0342806	0.0409611	High_0.53_0.6_0.75	0.141023	-0.312063	0.59411	0.532886	0.532886
rs3000896_chr1:12275493_VPS13D	VPS13D	rs3000896	chr1:12275493	0.000870126	0.0037572	0.143983	0.60635	-0.407595	0.695561	-0.00580626	0.60635	0.110647	0.686885	-0.431361	0.652656	1.83346	0.0171067	0.33197	3.33494	0.0314034	0.050475	4.44494	0.00346264	1.49331	7.39658	7.00885	0.000336943	3.24712	10.7706	-7.41856	0.0037572	-12.3897	-2.44743	0.0877758	0.00239338	0.0171067	Low_0.14_0.48_0.57	0.372494	-0.034166	0.779153	0.0715976	0.0715976	0.0519767	High_0.58_0.66_0.85	-0.352033	-0.65046	-0.0536056	0.0213627	0.0213627
rs55684823_chr9:130701791_ABL1	ABL1	rs55684823	chr9:130701791	0.018002	0.0286156	0.228084	0.69578	-0.923613	1.37978	-0.00670928	0.69578	0.0481814	0.934513	-1.11	1.20637	-0.643524	0.0719608	-1.34534	0.0582897	0.0112861	0.182414	-1.24935	0.130995	-2.87594	0.377238	-0.908112	0.0152494	-1.63861	-0.17762	5.04964	0.0286156	0.536536	9.56274	0.0412333	0.0417086	0.0719608	Low_0_0.13_0.35	-0.323924	-0.889564	0.241715	0.255975	0.255975	0.00575232	High_0.36_0.55_1	0.765722	0.137973	1.39347	0.0175414	0.0175414
rs75128232_chr9:130701791_ABL1	ABL1	rs75128232	chr9:130701791	0.019764	0.0356975	0.337194	0.462068	-0.56737	1.24176	-0.00360189	0.462068	0.347704	0.44386	-0.548176	1.24358	-0.651797	0.0639305	-1.34191	0.0383189	0.0158777	0.136367	1.69746	0.0307415	0.160073	3.23485	-0.273343	0.481703	-1.04	0.493311	-3.39569	0.0356975	-6.56074	-0.230648	0.0427521	0.0381581	0.0639305	Low_0_0.13_0.33	0.622946	0.0762297	1.16966	0.0263168	0.0263168	0.0725331	High_0.35_0.55_1	-0.251654	-0.684013	0.180705	0.249703	0.249703
rs35693479_chr9:130701791_PTGES	PTGES	rs35693479	chr9:130701791	0.0208496	0.00988769	0.333537	0.371189	-0.401945	1.06902	-0.00153446	0.371189	0.363283	0.331512	-0.37424	1.10081	0.365194	0.302456	-0.332824	1.06321	-0.000961191	0.39375	1.80136	0.0071587	0.497603	3.10511	0.919271	0.0247344	0.118862	1.71968	-3.90276	0.00988769	-6.85095	-0.954566	0.0438997	0.0356694	0.302456	Low_0_0.22_0.45	0.475322	0.114518	0.836126	0.0104864	0.0104864	0.0692605	High_0.46_0.62_1	-0.440212	-0.863177	-0.0172472	0.0417082	0.0417082
rs1253027_chr10:97197162_C10orf12	C10orf12	rs1253027	chr10:97197162	0.00327503	0.00523956	0.149301	0.547438	-0.340497	0.6391	-0.00503395	0.547438	0.188383	0.444756	-0.297954	0.674721	-0.629447	0.0567014	-1.27712	0.0182296	0.0160472	0.134907	-0.803418	0.0598331	-1.64062	0.0337825	-1.90647	0.000735889	-2.99637	-0.81656	2.49541	0.00523956	0.757664	4.23315	0.0687797	0.00792425	0.0567014	Low_0_0.07_0.29	-0.543554	-1.00326	-0.0838515	0.0214893	0.0214893	0.0884604	High_0.33_0.55_0.92	0.335222	0.0206886	0.649754	0.0370335	0.0370335
rs4917786_chr10:97197162_C10orf12	C10orf12	rs4917786	chr10:97197162	0.00675328	0.0116642	0.312021	0.209661	-0.177678	0.801721	0.00462391	0.209661	0.328524	0.182382	-0.156364	0.813412	-0.623971	0.0569766	-1.26674	0.0187951	0.0254394	0.0740793	-0.610611	0.165998	-1.47798	0.256756	-1.72384	0.00160621	-2.78153	-0.666152	2.30058	0.0116642	0.521945	4.07921	0.0668999	0.00890151	0.0569766	Low_0_0.04_0.18	-0.748532	-1.31962	-0.177441	0.0115686	0.0115686	0.134111	High_0.2_0.52_0.92	0.298561	-0.00767104	0.604793	0.0558873	0.0558873
rs946780_chr10:97197162_C10orf12	C10orf12	rs946780	chr10:97197162	0.0100312	0.0178191	0.343217	0.198559	-0.1823	0.868735	0.0052517	0.198559	0.356228	0.177849	-0.164067	0.876522	-0.6201	0.0584044	-1.26259	0.0223903	0.0257321	0.0727015	-0.518565	0.247615	-1.40213	0.365004	-1.4476	0.00251472	-2.37652	-0.518679	2.38269	0.0178191	0.418794	4.34659	0.0615183	0.0123898	0.0584044	Low_0_0.25_0.56	-0.0321781	-0.322285	0.257929	0.826151	0.826151	-0.0102257	High_0.57_0.7_0.92	0.652176	0.174732	1.12962	0.0090253	0.0090253
rs11188841_chr10:97197162_EXOSC1	EXOSC1	rs11188841	chr10:97197162	0.00848037	0.00366403	-0.0715676	0.819194	-0.689879	0.546744	-0.00751696	0.819194	-0.0688315	0.825949	-0.687027	0.549364	0.342239	0.301592	-0.310729	0.995208	-0.00690945	0.570222	1.22491	0.022882	0.172673	2.27716	1.00297	0.0113359	0.230699	1.77524	-3.67134	0.00366403	-6.12459	-1.21809	0.0520432	0.0219886	0.301592	Low_0_0.04_0.2	0.553326	0.121009	0.985643	0.013431	0.013431	0.121895	High_0.22_0.52_0.92	-0.292728	-0.628398	0.0429426	0.0865502	0.0865502
rs11188841_chr10:97197162_FRAT2	FRAT2	rs11188841	chr10:97197162	0.00443882	0.0299196	-0.397574	0.202735	-1.01203	0.216882	0.00501085	0.202735	-0.404023	0.1865	-1.00601	0.19796	-0.80671	0.0133163	-1.44255	-0.170865	0.0452098	0.0205773	-1.35243	0.0112506	-2.39267	-0.312197	-1.29107	0.0010813	-2.05453	-0.527615	2.69136	0.0299196	0.266099	5.11661	0.0735545	0.00588693	0.0133163	Low_0_0.03_0.17	-0.548186	-1.09273	-0.00364543	0.0485624	0.0485624	0.0767872	High_0.18_0.51_0.92	-0.0264511	-0.333706	0.280803	0.864534	0.864534
rs28603688_chr12:132754690_ZNF140	ZNF140	rs28603688	chr12:132754690	0.00438964	0.015527	-0.496151	0.049987	-0.992274	-2.85215e-05	0.0224511	0.049987	-0.503415	0.0434115	-0.9917	-0.0151308	0.626248	0.0253771	0.078496	1.174	0.0534034	0.0120075	0.0990788	0.774251	-0.583155	0.781312	1.78568	0.00136066	0.707177	2.86419	-1.90279	0.015527	-3.43766	-0.367927	0.0899568	0.00208082	0.0253771	Low_0_0.01_0.22	0.0920807	-0.275866	0.460027	0.618004	0.618004	-0.0135467	High_0.3_0.58_1	-0.499664	-0.817928	-0.1814	0.00254716	0.00254716
rs11246978_chr12:132754690_ZNF268	ZNF268	rs11246978	chr12:132754690	0.0217576	0.0318719	0.410774	0.115504	-0.102147	0.923695	0.0117638	0.115504	0.389808	0.13235	-0.11949	0.899106	0.493804	0.0810393	-0.0618228	1.04943	0.0279172	0.0631827	0.999258	0.00932788	0.250391	1.74812	0.967171	0.00694273	0.269895	1.66445	-1.80294	0.0318719	-3.44701	-0.158864	0.0559459	0.0173848	0.0810393	Low_0_0.04_0.33	0.526667	0.193008	0.860326	0.00249127	0.00249127	0.128186	High_0.38_0.6_1	-0.148742	-0.488981	0.191498	0.385742	0.385742
rs12482635_chr21:36125934_CBR1	CBR1	rs12482635	chr21:36125934	0.0031434	0.0238127	-0.443336	0.301566	-1.28911	0.402435	0.000598584	0.301566	-0.426669	0.309592	-1.25436	0.401021	-1.02382	0.0112711	-1.81154	-0.236104	0.0432491	0.0233924	-3.21786	0.0137322	-5.76568	-0.670047	-1.37154	0.00140889	-2.20263	-0.54045	5.20232	0.0238127	0.702546	9.7021	0.0746111	0.00551031	0.0112711	Low_0_0.31_0.48	-0.918309	-1.44485	-0.391764	0.000971688	0.000971688	0.177982	High_0.5_0.67_1	0.156683	-0.224471	0.537836	0.415299	0.415299
rs218642_chr21:36125934_CBR1	CBR1	rs218642	chr21:36125934	0.00264609	0.0160555	0.247593	0.287692	-0.211313	0.7065	0.0011012	0.287692	0.197785	0.387505	-0.253611	0.649182	-0.999814	0.0137204	-1.79137	-0.208261	0.0410513	0.0269993	1.48814	0.0106678	0.352073	2.62421	0.195442	0.755929	-1.04632	1.43721	-2.51204	0.0160555	-4.54886	-0.475223	0.0776421	0.00455527	0.0137204	Low_0_0.35_0.55	0.190044	-0.223388	0.603477	0.361908	0.361908	-0.00241687	High_0.56_0.7_1	-0.243425	-0.57478	0.0879299	0.146924	0.146924
rs4801544_chr19:58329419_CHMP2A	CHMP2A	rs4801544	chr19:58329419	0.0135017	0.00386246	-0.567836	0.185168	-1.41129	0.275619	0.00606543	0.185168	-0.567589	0.186714	-1.4137	0.278516	-0.470347	0.631598	-2.407	1.46631	-3.76935e-05	0.371678	8.102	0.00736268	2.21692	13.9871	0.949652	0.374393	-1.15876	3.05806	-12.6029	0.00386246	-21.0742	-4.13154	0.0577815	0.0155559	0.631598	Low_0.41_0.62_0.69	0.181011	-0.277529	0.639551	0.433833	0.433833	-0.00531204	High_0.7_0.76_0.96	-0.60903	-1.03129	-0.186773	0.00552684	0.00552684
rs8100253_chr19:58329419_ERVK3-1	ERVK3-1	rs8100253	chr19:58329419	0.00114052	0.00172352	-0.396945	0.436508	-1.40329	0.6094	-0.00308571	0.436508	-0.436273	0.387807	-1.4326	0.56005	-1.88525	0.0542446	-3.80538	0.0348913	0.0185367	0.115153	-14.4156	0.001332	-23.105	-5.72629	-2.75974	0.0054283	-4.68974	-0.829742	21.1358	0.00172352	8.0788	34.1928	0.0862638	0.00263643	0.0542446	Low_0.41_0.59_0.65	-0.957141	-1.57222	-0.342061	0.00298254	0.00298254	0.152093	High_0.66_0.73_0.96	0.334596	-0.145227	0.814419	0.168933	0.168933
rs225436_chr21:42864303_NDUFV3	NDUFV3	rs225436	chr21:42864303	0.000317686	0.0135222	-0.434915	0.174551	-1.06525	0.195425	0.00676024	0.174551	-0.474498	0.125235	-1.08291	0.133913	0.834783	0.00154388	0.324478	1.34509	0.0762726	0.00260395	0.731595	0.199977	-0.392231	1.85542	1.28648	6.22689e-05	0.672296	1.90067	-2.35266	0.0135222	-4.21116	-0.494153	0.113694	0.000439549	0.00154388	Low_0_0.18_0.47	0.381305	-0.0799919	0.842602	0.102892	0.102892	0.037087	High_0.5_0.75_1	-0.477807	-0.741534	-0.21408	0.00054241	0.00054241
rs8133510_chr21:42864303_NDUFV3	NDUFV3	rs8133510	chr21:42864303	0.00010673	0.00294342	-0.372022	0.21514	-0.962973	0.218929	0.00432826	0.21514	-0.351977	0.225091	-0.923374	0.21942	0.811983	0.00211039	0.300154	1.32381	0.069728	0.00404824	1.17304	0.0435602	0.0344414	2.31164	1.49047	1.98013e-05	0.825768	2.15517	-2.76054	0.00294342	-4.56161	-0.959469	0.127018	0.00017914	0.00211039	Low_0_0.25_0.5	0.288192	-0.121831	0.698215	0.164719	0.164719	0.0166319	High_0.53_0.8_1	-0.492626	-0.753146	-0.232106	0.000342579	0.000342579
rs611608_chr21:42864303_PDE9A	PDE9A	rs611608	chr21:42864303	0.0143605	0.0160759	-0.0711724	0.825294	-0.707913	0.565568	-0.00754524	0.825294	0.00437682	0.989205	-0.634579	0.643332	-0.445226	0.101649	-0.979569	0.0891178	0.00601829	0.254269	-1.05363	0.051919	-2.11616	0.00889548	-2.1268	0.0046679	-3.58776	-0.665832	2.22787	0.0160759	0.421108	4.03463	0.0439286	0.0356089	0.101649	Low_0_0.07_0.36	-0.452271	-0.925215	0.0206721	0.0602027	0.0602027	0.0832263	High_0.38_0.7_1	0.225505	-0.0819197	0.53293	0.148603	0.148603
rs221953_chr21:42864303_PKNOX1	PKNOX1	rs221953	chr21:42864303	0.0401978	0.0335779	0.416782	0.11366	-0.100974	0.934538	0.0119633	0.11366	0.44527	0.0910794	-0.0722382	0.962777	0.369349	0.167934	-0.157709	0.896408	0.0191527	0.110722	1.48597	0.00771167	0.400121	2.57181	1.45878	0.0118199	0.328816	2.58874	-1.78096	0.0335779	-3.42127	-0.14065	0.046745	0.030153	0.167934	Low_0_0.3_0.6	0.389824	0.0120812	0.767566	0.0433012	0.0433012	0.0455198	High_0.62_0.83_1	-0.348551	-0.679667	-0.0174346	0.0394485	0.0394485
rs12981004_chr19:43723563_SMG9	SMG9	rs12981004	chr19:43723563	0.00975448	0.00692527	0.0214106	0.938325	-0.525102	0.567923	-0.00788843	0.938325	-0.0256001	0.926549	-0.574086	0.522886	1.10817	0.162982	-0.45463	2.67096	-0.000192664	0.375295	-4.64501	0.00732759	-8.01695	-1.27307	-3.4689	0.0611507	-7.1025	0.164695	6.42756	0.00692527	1.79513	11.06	0.0495503	0.0255224	0.162982	Low_0.42_0.66_0.76	-0.282273	-0.598953	0.0344077	0.0799126	0.0799126	0.0251827	High_0.77_0.84_1	0.530665	0.172391	0.888938	0.00466076	0.00466076
rs2838273_chr21:42864303_TFF1	TFF1	rs2838273	chr21:42864303	0.03874	0.0323646	0.404045	0.224387	-0.250853	1.05894	0.00384893	0.224387	0.381657	0.249811	-0.271654	1.03497	-0.371185	0.166747	-0.899374	0.157003	0.011182	0.183619	1.34747	0.0161062	0.254376	2.44055	0.0297651	0.926437	-0.607024	0.666554	-1.95009	0.0323646	-3.73354	-0.166636	0.0394888	0.046177	0.166747	Low_0_0.07_0.36	0.683789	0.240287	1.12729	0.00369432	0.00369432	0.223344	High_0.38_0.7_1	-0.0371075	-0.340293	0.266079	0.808526	0.808526
rs221953_chr21:42864303_U2AF1	U2AF1	rs221953	chr21:42864303	0.0215853	0.00636948	0.516299	0.0494169	0.00133746	1.03126	0.022601	0.0494169	0.525512	0.0469197	0.00726844	1.04376	0.119458	0.654977	-0.40835	0.647266	0.0163607	0.132247	-0.804551	0.140902	-1.87913	0.270031	-1.27289	0.0260164	-2.39113	-0.154647	2.27616	0.00636948	0.652861	3.89945	0.0664182	0.00917014	0.654977	Low_0_0.41_0.8	0.160891	-0.119322	0.441103	0.257133	0.257133	0.00318184	High_0.81_0.92_1	0.773207	0.197735	1.34868	0.0100917	0.0100917
rs365838_chr21:42864303_UBASH3A	UBASH3A	rs365838	chr21:42864303	0.0182363	0.00945388	0.128174	0.693895	-0.514833	0.77118	-0.00669322	0.693895	0.240757	0.479795	-0.43153	0.913044	0.316004	0.263242	-0.240499	0.872507	-0.00459651	0.493881	-0.781855	0.128184	-1.79229	0.228575	-0.0908797	0.773518	-0.714572	0.532812	2.58196	0.00945388	0.643448	4.52047	0.0410486	0.0421613	0.263242	Low_0_0.1_0.4	-0.309358	-0.730209	0.111493	0.144437	0.144437	0.0339925	High_0.43_0.72_1	0.377977	0.0542607	0.701692	0.0226211	0.0226211
rs62113726_chr19:43723563_ZNF283	ZNF283	rs62113726	chr19:43723563	0.0198429	0.00797352	0.436851	0.240962	-0.296947	1.17065	0.00304587	0.240962	0.433514	0.245005	-0.301018	1.16805	0.692128	0.378607	-0.858125	2.24238	0.00130809	0.341676	7.41259	0.0053254	2.24058	12.5846	1.84001	0.037473	0.108381	3.57163	-9.65272	0.00797352	-16.7371	-2.56838	0.0490317	0.0263235	0.378607	Low_0.42_0.62_0.7	0.653282	0.156553	1.15001	0.0108734	0.0108734	0.0943917	High_0.71_0.8_1	-0.120003	-0.432321	0.192315	0.445899	0.445899
rs8100253_chr19:58329419_ZNF552	ZNF552	rs8100253	chr19:58329419	0.0115901	0.0409032	-1.11401	0.0276517	-2.10348	-0.124534	0.0302691	0.0276517	-1.15764	0.0204183	-2.13321	-0.182076	-2.0917	0.0295123	-3.97183	-0.211568	0.0590072	0.00828491	-10.1885	0.0221655	-18.8934	-1.4836	-2.65664	0.00747443	-4.5901	-0.723179	13.654	0.0409032	0.573639	26.7345	0.0829866	0.00324862	0.0295123	Low_0.41_0.64_0.73	-0.698842	-1.14724	-0.250442	0.00260092	0.00260092	0.0836287	High_0.74_0.79_0.96	0.430601	-0.209846	1.07105	0.180141	0.180141
rs9787138_chr1:54769650_ACOT11	ACOT11	rs9787138	chr1:54769650	0.0179059	0.00529852	0.650815	0.00892771	0.165909	1.13572	0.0455054	0.00892771	0.648887	0.00935004	0.162416	1.13536	0.0993792	0.623956	-0.300815	0.499574	0.0397251	0.0294353	-0.188286	0.620865	-0.939838	0.563266	-0.776366	0.0358517	-1.50061	-0.052119	1.59938	0.00529852	0.484117	2.71465	0.0910399	0.00194076	0.623956	Low_0_0.22_0.78	-0.122061	-0.47481	0.230688	0.492394	0.492394	-0.00743114	High_0.8_0.91_1	0.611398	0.219954	1.00284	0.0028074	0.0028074
rs60640499_chr1:227357608_ADCK3	ADCK3	rs60640499	chr1:227357608	0.0151386	0.0343806	0.0529483	0.854044	-0.515478	0.621375	-0.00766475	0.854044	-0.0268567	0.925517	-0.59427	0.540556	0.664321	0.0481984	0.00534482	1.3233	0.0156223	0.138597	-1.33177	0.0498207	-2.66249	-0.00105943	0.128656	0.755874	-0.688584	0.945895	2.28452	0.0343806	0.170771	4.39827	0.043001	0.0376045	0.0481984	Low_0_0.2_0.43	-0.457935	-0.942373	0.0265036	0.0632213	0.0632213	0.0638955	High_0.44_0.64_1	0.113757	-0.169431	0.396944	0.426748	0.426748
rs2488230_chr1:31633309_ADGRB2	ADGRB2	rs2488230	chr1:31633309	0.0241349	0.00852928	0.363356	0.222951	-0.223756	0.950468	0.00392183	0.222951	0.367135	0.219193	-0.221269	0.95554	0.193586	0.477938	-0.344698	0.731871	6.04064e-06	0.370663	-0.664445	0.171314	-1.62023	0.29134	-0.296672	0.359728	-0.935423	0.342079	2.42461	0.00852928	0.629255	4.21997	0.0468617	0.0299453	0.477938	Low_0_0.08_0.4	-0.274914	-0.656472	0.106645	0.154872	0.154872	0.0164899	High_0.43_0.66_1	0.429172	0.0864838	0.77186	0.01496	0.01496
rs17534202_chr1:203287788_ADIPOR1	ADIPOR1	rs17534202	chr1:203287788	0.0155587	0.0334566	0.041451	0.88092	-0.505026	0.587928	-0.00775629	0.88092	0.0777143	0.776898	-0.463902	0.619331	0.468043	0.051218	-0.00251466	0.9386	0.0147266	0.146704	0.889783	0.0575041	-0.0287789	1.80835	0.851813	0.0045287	0.268735	1.43489	-1.62565	0.0334566	-3.12187	-0.129428	0.0424914	0.0387461	0.051218	Low_0_0.04_0.43	0.508151	0.177864	0.838438	0.0034035	0.0034035	0.167313	High_0.44_0.75_1	-0.252938	-0.579308	0.0734324	0.12699	0.12699
rs12137025_chr1:223486369_AIDA	AIDA	rs12137025	chr1:223486369	0.0033811	0.00510025	-0.357912	0.501465	-1.4086	0.692773	-0.00431421	0.501465	-0.266767	0.614124	-1.31128	0.77775	-0.482431	0.060697	-0.986864	0.0220025	0.0158582	0.136536	3.01195	0.0182644	0.519563	5.50434	-0.273929	0.29128	-0.785501	0.237643	-5.20999	0.00510025	-8.82646	-1.59352	0.0689681	0.00783225	0.060697	Low_0_0.34_0.7	0.481192	-0.081059	1.04344	0.0923057	0.0923057	0.025506	High_0.71_0.85_1	-0.540941	-0.981681	-0.100201	0.017132	0.017132
rs4920514_chr1:18794797_ALDH4A1	ALDH4A1	rs4920514	chr1:18794797	0.030317	0.00837232	0.599654	0.0480406	0.00524972	1.19406	0.0229703	0.0480406	0.605663	0.0502897	-0.000776719	1.2121	-0.026151	0.912273	-0.494975	0.442673	0.01525	0.141911	-0.603322	0.26721	-1.67476	0.468116	-0.352057	0.180286	-0.869189	0.165075	2.23	0.00837232	0.582808	3.87718	0.0616439	0.0122951	0.912273	Low_0_0.2_0.67	-0.0677321	-0.402429	0.266964	0.688266	0.688266	-0.0103234	High_0.71_0.83_1	0.725638	0.279413	1.17186	0.00206563	0.00206563
rs7514548_chr1:18674488_ALDH4A1	ALDH4A1	rs7514548	chr1:18674488	0.000867923	0.0281504	-0.0557509	0.876353	-0.763395	0.651893	-0.00774209	0.876353	-0.150285	0.665853	-0.8374	0.536829	2.24446	0.00229376	0.817661	3.67126	0.0572948	0.00928192	5.2308	0.0344777	0.388354	10.0732	3.01042	0.000213943	1.44844	4.57241	-7.54391	0.0281504	-14.2661	-0.82173	0.0860574	0.00267142	0.00229376	Low_0.39_0.63_0.77	0.149432	-0.196826	0.49569	0.393514	0.393514	-0.00291955	High_0.78_0.84_0.95	-0.597868	-1.0557	-0.140039	0.0120136	0.0120136
rs116087363_chr1:178056094_ANGPTL1	ANGPTL1	rs116087363	chr1:178056094	0.012293	0.0314272	0.476681	0.251746	-0.342612	1.29597	0.00255827	0.251746	0.591931	0.153846	-0.224572	1.40843	1.55684	0.0412397	0.0628736	3.05081	0.0276658	0.0642121	3.61982	0.0138234	0.750914	6.48872	2.38062	0.00508525	0.728709	4.03252	-6.76577	0.0314272	-12.919	-0.612539	0.055886	0.0174478	0.0412397	Low_0_0.39_0.48	0.477701	0.0702237	0.885179	0.0224063	0.0224063	0.0734017	High_0.5_0.57_0.75	-0.219804	-0.747429	0.30782	0.408715	0.408715
rs2039403_chr1:178056094_ANGPTL1	ANGPTL1	rs2039403	chr1:178056094	0.0216724	0.0240831	-0.387276	0.163954	-0.934688	0.160136	0.00750359	0.163954	-0.289728	0.30527	-0.846748	0.267292	1.24007	0.109278	-0.281525	2.76167	0.019961	0.105161	2.00112	0.0567608	-0.0584637	4.0607	3.58976	0.00573467	1.06254	6.11698	-4.71594	0.0240831	-8.80303	-0.62886	0.0519361	0.0221302	0.109278	Low_0_0.35_0.41	0.0691854	-0.486262	0.624633	0.80152	0.80152	-0.0283019	High_0.42_0.54_0.75	-0.431516	-0.715826	-0.147207	0.00333134	0.00333134
rs4650980_chr1:178056094_ANGPTL1	ANGPTL1	rs4650980	chr1:178056094	0.00614727	0.00710511	-0.561916	0.0543719	-1.13454	0.0107053	0.021355	0.0543719	-0.516523	0.0756424	-1.08716	0.0541149	1.28771	0.0874916	-0.192033	2.76744	0.0363923	0.0365519	2.87555	0.0253743	0.360528	5.39058	3.68214	0.00156606	1.42839	5.93588	-7.01556	0.00710511	-12.0883	-1.94283	0.0839743	0.00305085	0.0874916	Low_0_0.38_0.47	0.113701	-0.260951	0.488352	0.545186	0.545186	-0.0120131	High_0.48_0.57_0.75	-0.567776	-0.864203	-0.271348	0.000282075	0.000282075
rs6663622_chr1:178056094_ANGPTL1	ANGPTL1	rs6663622	chr1:178056094	0.00194623	0.00312302	-0.109837	0.675102	-0.627203	0.40753	-0.00652646	0.675102	-0.179129	0.493793	-0.695689	0.337432	1.48114	0.0534588	-0.0224028	2.98468	0.0153628	0.140899	-3.79895	0.00242818	-6.22789	-1.37001	-0.355069	0.710843	-2.24642	1.53628	7.27799	0.00312302	2.49924	12.0567	0.0751924	0.0053132	0.0534588	Low_0_0.39_0.48	-0.62914	-0.943962	-0.314318	0.000185619	0.000185619	0.208621	High_0.5_0.57_0.75	0.151455	-0.189086	0.491996	0.377948	0.377948
rs6732123_chr2:68766268_APLF	APLF	rs6732123	chr2:68766268	0.0349531	0.00978546	-0.362716	0.203234	-0.923922	0.19849	0.00498246	0.203234	-0.363211	0.204512	-0.926803	0.200381	-0.0273838	0.932635	-0.667236	0.612469	-0.00292012	0.444928	-1.46261	0.00431399	-2.45819	-0.467037	-1.51133	0.0212624	-2.79356	-0.229105	2.94248	0.00978546	0.722863	5.16209	0.0421722	0.039478	0.932635	Low_0_0.04_0.25	-0.660427	-1.14958	-0.17127	0.00971795	0.00971795	0.165892	High_0.27_0.56_0.91	0.22598	-0.133945	0.585905	0.215573	0.215573
rs10753377_chr1:3615244_ARHGEF16	ARHGEF16	rs10753377	chr1:3615244	0.0418437	0.0163065	0.441605	0.0971619	-0.0813231	0.964532	0.0139212	0.0971619	0.431494	0.106047	-0.0930695	0.956058	-0.206577	0.455417	-0.752612	0.339458	0.0104705	0.192061	-0.466113	0.303434	-1.35888	0.426648	-1.46529	0.0133082	-2.62007	-0.310502	2.0219	0.0163065	0.378538	3.66527	0.048018	0.0279596	0.455417	Low_0_0.02_0.2	-0.236067	-0.646725	0.174591	0.251097	0.251097	0.00995298	High_0.29_0.65_1	0.486831	0.179448	0.794213	0.00224453	0.00224453
rs12406363_chr1:156003547_ARHGEF2	ARHGEF2	rs12406363	chr1:156003547	0.0116843	0.033517	-0.534843	0.0396307	-1.04391	-0.0257733	0.0254976	0.0396307	-0.50464	0.0492801	-1.00766	-0.00161508	0.839075	0.0363774	0.0540673	1.62408	0.0516529	0.0134772	-1.82407	0.00682205	-3.13621	-0.511935	-0.640106	0.420173	-2.20654	0.926328	2.29422	0.033517	0.181923	4.40652	0.0783542	0.00435544	0.0363774	Low_0_0.34_0.5	-0.610693	-0.997326	-0.22406	0.00258358	0.00258358	0.150921	High_0.54_0.69_1	0.0117323	-0.289755	0.313219	0.938404	0.938404
rs2990246_chr1:156003547_ARHGEF2	ARHGEF2	rs2990246	chr1:156003547	0.00902114	0.0310922	-0.276761	0.359916	-0.872818	0.319295	-0.00122722	0.359916	-0.280478	0.346261	-0.867617	0.306661	0.885462	0.028976	0.0922493	1.67867	0.0286905	0.0601169	-2.10214	0.0190696	-3.85383	-0.350442	-1.57491	0.190092	-3.94086	0.791036	3.26525	0.0310922	0.301611	6.22889	0.0570214	0.0162895	0.028976	Low_0_0.32_0.47	-0.505194	-0.926934	-0.0834551	0.019998	0.019998	0.0968977	High_0.5_0.68_1	0.174021	-0.125455	0.473498	0.250961	0.250961
rs9162_chr2:131335638_ARHGEF4	ARHGEF4	rs9162	chr2:131335638	0.00483024	0.0303572	-0.328638	0.179452	-0.810409	0.153132	0.00643366	0.179452	-0.249828	0.301352	-0.726244	0.226589	-1.53034	0.0144522	-2.75138	-0.309291	0.0454677	0.0202329	1.11318	0.0971021	-0.204804	2.43117	0.920061	0.471228	-1.59976	3.43988	-3.77757	0.0303572	-7.19087	-0.364273	0.0736174	0.0058638	0.0144522	Low_0.1_0.25_0.35	0.153938	-0.176722	0.484599	0.35536	0.35536	-0.00220813	High_0.36_0.48_0.75	-0.43138	-0.794086	-0.068673	0.0204957	0.0204957
rs58220449_chr1:156003547_ASH1L	ASH1L	rs58220449	chr1:156003547	0.0238406	0.0293371	0.39211	0.248616	-0.277365	1.06159	0.00269714	0.248616	0.273257	0.427824	-0.406569	0.953083	0.684773	0.0992943	-0.131334	1.50088	0.016418	0.131766	-2.02386	0.0670866	-4.19231	0.14459	0.138691	0.771125	-0.802891	1.08027	3.91139	0.0293371	0.399541	7.42324	0.0458786	0.0317395	0.0992943	Low_0_0.26_0.4	-0.57134	-1.19203	0.0493504	0.0698654	0.0698654	0.0755651	High_0.41_0.64_1	0.31636	0.0380296	0.59469	0.026336	0.026336
rs7591327_chr2:85288775_ATOH8	ATOH8	rs7591327	chr2:85288775	0.01666	0.00445384	0.519015	0.0576709	-0.0171459	1.05518	0.0205896	0.0576709	0.518913	0.0586568	-0.0192829	1.05711	-0.145864	0.793673	-1.24727	0.955541	0.0132966	0.160623	3.79181	0.00140049	1.49544	6.08817	3.2013	0.0133764	0.676466	5.72614	-5.27901	0.00445384	-8.8856	-1.67243	0.0683969	0.00811443	0.793673	Low_0.2_0.44_0.52	0.82992	0.351032	1.30881	0.00119218	0.00119218	0.229679	High_0.53_0.7_1	0.0160833	-0.27838	0.310546	0.9138	0.9138
rs112165615_chr1:110830452_ATP5F1	ATP5F1	rs112165615	chr1:110830452	0.00564903	0.0459844	-0.638257	0.272858	-1.78515	0.508634	0.00167358	0.272858	-0.602166	0.290535	-1.72494	0.520608	-2.6632	0.0115406	-4.71913	-0.607261	0.0439561	0.0223362	4.01195	0.0911827	-0.652459	8.67636	-1.97318	0.0705866	-4.11455	0.168185	-13.7856	0.0459844	-27.3215	-0.249614	0.0668253	0.0089426	0.0115406	Low_0.11_0.23_0.28	0.549039	-0.338552	1.43663	0.217288	0.217288	0.0163089	High_0.29_0.37_0.58	-0.444313	-0.887347	-0.00127951	0.0493559	0.0493559
rs12035139_chr1:200535859_C1orf106	C1orf106	rs12035139	chr1:200535859	0.0281866	0.00796155	-0.353593	0.209356	-0.908163	0.200977	0.00464064	0.209356	-0.358833	0.205559	-0.916928	0.199263	0.121578	0.794765	-0.801449	1.04461	-0.00277708	0.440979	-1.84489	0.0033061	-3.06378	-0.626008	-2.55122	0.0208966	-4.70943	-0.393019	3.74311	0.00796155	0.996499	6.48971	0.0451625	0.0331111	0.794765	Low_0_0.3_0.47	-0.373066	-0.67925	-0.0668828	0.0175795	0.0175795	0.0575131	High_0.5_0.58_0.83	-0.000294231	-0.407901	0.407312	0.998846	0.998846
rs2842709_chr1:206809661_C1orf186	C1orf186	rs2842709	chr1:206809661	0.00458458	0.0189309	0.492079	0.0717771	-0.0442157	1.02837	0.0177666	0.0717771	0.534321	0.0475448	0.00587475	1.06277	1.31911	0.0218047	0.195184	2.44303	0.0508768	0.0141842	-1.878	0.0755007	-3.95177	0.195759	-0.103101	0.899864	-1.7215	1.5153	4.01723	0.0189309	0.67367	7.36079	0.0849547	0.00286615	0.0218047	Low_0_0.51_0.62	-0.0179139	-0.295229	0.259401	0.897986	0.897986	-0.0127694	High_0.64_0.74_0.94	0.663718	0.215536	1.1119	0.004562	0.004562
rs34766740_chr1:206809661_C1orf186	C1orf186	rs34766740	chr1:206809661	0.00629609	0.0175991	0.169727	0.548519	-0.388588	0.728042	-0.00504957	0.548519	0.153137	0.583111	-0.397634	0.703907	1.23291	0.0339844	0.0947117	2.3711	0.0228378	0.0875105	-2.19978	0.0321772	-4.20936	-0.190195	0.269218	0.697937	-1.10056	1.639	3.93991	0.0175991	0.698925	7.1809	0.0588963	0.0145374	0.0339844	Low_0_0.53_0.67	-0.130226	-0.407568	0.147115	0.353524	0.353524	-0.00139083	High_0.68_0.78_0.94	0.498877	-0.0763676	1.07412	0.0867747	0.0867747
rs10864759_chr1:230441944_C1orf198	C1orf198	rs10864759	chr1:230441944	0.0337016	0.00995945	0.465889	0.0425681	0.0158568	0.915921	0.0245564	0.0425681	0.474468	0.0408818	0.0199801	0.928956	-0.276394	0.737859	-1.90717	1.35438	0.0176371	0.121939	3.20536	0.00322858	1.09311	5.3176	2.12616	0.0841309	-0.290735	4.54306	-5.51876	0.00995945	-9.69186	-1.34567	0.0615666	0.0123533	0.737859	Low_0.26_0.42_0.5	0.563812	0.251991	0.875632	0.000557723	0.000557723	0.131466	High_0.51_0.59_0.83	-0.35169	-0.721964	0.0185844	0.0621338	0.0621338
rs10917821_chr1:162065526_C1orf226	C1orf226	rs10917821	chr1:162065526	0.00915586	0.0296501	0.0796451	0.78323	-0.492047	0.651337	-0.00732883	0.78323	0.0847055	0.766537	-0.478696	0.648107	1.7298	0.0309271	0.161331	3.29826	0.0218914	0.0929682	3.62394	0.0282827	0.39198	6.8559	4.02315	0.00247642	1.44562	6.60068	-6.40415	0.0296501	-12.1654	-0.642872	0.0510479	0.023339	0.0309271	Low_0.23_0.44_0.51	0.488228	0.0738188	0.902638	0.0220309	0.0220309	0.0954882	High_0.52_0.62_0.78	-0.253453	-0.566829	0.059922	0.111457	0.111457
rs12121500_chr1:162065526_C1orf226	C1orf226	rs12121500	chr1:162065526	0.0128427	0.0445163	0.0712508	0.777771	-0.427292	0.569794	-0.00729701	0.777771	0.0828205	0.739255	-0.408551	0.574192	1.73351	0.0305922	0.164882	3.30213	0.0220692	0.0919181	2.58903	0.041812	0.0974649	5.08059	4.05567	0.00408936	1.31188	6.79945	-4.57081	0.0445163	-9.02786	-0.113772	0.0458847	0.0317281	0.0305922	Low_0.23_0.44_0.51	0.67767	0.248478	1.10686	0.00269902	0.00269902	0.171989	High_0.52_0.62_0.78	-0.267988	-0.600083	0.0641066	0.112253	0.112253
rs12121522_chr1:162065526_C1orf226	C1orf226	rs12121522	chr1:162065526	0.0145888	0.0442623	-0.185931	0.513361	-0.747287	0.375426	-0.0045113	0.513361	-0.122885	0.66305	-0.679742	0.433973	1.69115	0.0357296	0.114575	3.26773	0.02269	0.0883416	3.14038	0.0562557	-0.0850459	6.3658	6.37028	0.0099428	1.55441	11.1862	-5.78692	0.0442623	-11.4229	-0.150891	0.0465649	0.0304764	0.0357296	Low_0.23_0.42_0.48	0.396211	-0.0212227	0.813644	0.0620546	0.0620546	0.079068	High_0.49_0.61_0.78	-0.221685	-0.514889	0.0715198	0.136636	0.136636
rs403523_chr2:70643912_C2orf42	C2orf42	rs403523	chr2:70643912	0.0103908	0.00432595	-0.0939919	0.74967	-0.675676	0.487692	-0.00711918	0.74967	-0.154173	0.608515	-0.748396	0.44005	-0.707635	0.326389	-2.12905	0.713785	-0.0073528	0.586129	2.51347	0.0101638	0.607534	4.4194	0.872614	0.325778	-0.878057	2.62328	-7.0364	0.00432595	-11.8275	-2.24532	0.0493072	0.0258949	0.326389	Low_0.16_0.34_0.45	0.130524	-0.169613	0.43066	0.389265	0.389265	-0.00317996	High_0.47_0.55_0.75	-0.519649	-0.9539	-0.0853977	0.0200703	0.0200703
rs58946049_chr1:201348458_CAMSAP2	CAMSAP2	rs58946049	chr1:201348458	0.000113897	0.021938	0.447457	0.0880601	-0.0676541	0.962568	0.0151615	0.0880601	0.376522	0.132771	-0.115957	0.869	-1.58838	0.000321441	-2.43795	-0.738815	0.105285	0.000354361	1.81784	0.00739497	0.496665	3.13901	-0.550782	0.372027	-1.76757	0.666004	-2.6936	0.021938	-4.99095	-0.39625	0.135611	9.94789e-05	0.000321441	Low_0_0.49_0.69	0.334873	0.0696627	0.600084	0.0138903	0.0138903	0.0527031	High_0.7_0.8_1	-0.505176	-1.03206	0.0217086	0.0595717	0.0595717
rs639963_chr1:201348458_CAMSAP2	CAMSAP2	rs639963	chr1:201348458	4.52282e-05	0.0115131	0.466603	0.062521	-0.0247611	0.957966	0.019544	0.062521	0.447329	0.060381	-0.0198194	0.914478	-1.62111	0.000219892	-2.46405	-0.778169	0.114344	0.000187587	2.21696	0.00282429	0.776893	3.65703	-0.396433	0.53277	-1.6508	0.857936	-3.16558	0.0115131	-5.60841	-0.722748	0.152181	3.13403e-05	0.000219892	Low_0_0.49_0.69	0.425206	0.165481	0.684931	0.00159909	0.00159909	0.091485	High_0.7_0.8_1	-0.362016	-0.919261	0.19523	0.194597	0.194597
rs74136626_chr1:201348458_CAMSAP2	CAMSAP2	rs74136626	chr1:201348458	9.17803e-05	0.0222624	-0.382394	0.442509	-1.36468	0.599892	-0.00321102	0.442509	-0.306406	0.51801	-1.24187	0.629055	-1.62649	0.000251566	-2.4806	-0.77238	0.0919494	0.000893347	3.24871	0.045041	0.0729516	6.42447	-1.34637	0.00278176	-2.21952	-0.473215	-5.72558	0.0222624	-10.6211	-0.830107	0.122546	0.000242595	0.000251566	Low_0_0.47_0.65	0.146256	-0.264202	0.556715	0.480594	0.480594	-0.0058253	High_0.67_0.77_1	-0.93549	-1.74581	-0.125171	0.0247749	0.0247749
rs78906105_chr1:200535859_CAMSAP2	CAMSAP2	rs78906105	chr1:200535859	0.000152946	0.00256351	-0.256733	0.471737	-0.960593	0.447128	-0.00378565	0.471737	-0.294251	0.395855	-0.977789	0.389286	1.34101	0.00360273	0.446538	2.23549	0.0547586	0.0109791	2.19407	0.0134219	0.462756	3.92538	2.13912	4.91659e-05	1.13277	3.14546	-6.13366	0.00256351	-10.0775	-2.18983	0.114782	0.000408758	0.00360273	Low_0_0.3_0.47	0.265873	-0.0380763	0.569822	0.0855587	0.0855587	0.0247641	High_0.5_0.58_0.83	-0.74305	-1.15728	-0.328823	0.000759555	0.000759555
rs76274194_chr2:85288775_CAPG	CAPG	rs76274194	chr2:85288775	0.00431201	0.0309615	0.0666351	0.859948	-0.679224	0.812495	-0.00768652	0.859948	0.0500721	0.892304	-0.680392	0.780536	-1.39643	0.0124608	-2.48642	-0.306434	0.0339376	0.0428517	-2.85698	0.0406118	-5.58991	-0.124055	-2.08339	0.0011783	-3.32503	-0.841738	4.73664	0.0309615	0.440926	9.03235	0.0621703	0.0119055	0.0124608	Low_0.2_0.44_0.52	-0.468988	-0.928442	-0.00953407	0.0456611	0.0456611	0.079404	High_0.53_0.7_1	0.250941	-0.142317	0.6442	0.208072	0.208072
rs2816031_chr1:18794797_CAPZB	CAPZB	rs2816031	chr1:18794797	0.016364	0.00961397	-0.251557	0.40356	-0.845544	0.342431	-0.00234867	0.40356	-0.202533	0.503936	-0.800577	0.395511	-0.291388	0.220771	-0.760002	0.177227	0.00172726	0.332827	0.799706	0.099654	-0.154419	1.75383	0.176133	0.547153	-0.401344	0.753609	-2.13246	0.00961397	-3.73717	-0.52776	0.0468539	0.029959	0.220771	Low_0_0.11_0.57	0.261552	-0.0679271	0.59103	0.117789	0.117789	0.0217325	High_0.6_0.78_1	-0.44193	-0.814376	-0.0694836	0.0208827	0.0208827
rs3001101_chr1:206809661_CD46	CD46	rs3001101	chr1:206809661	0.00800548	0.00316322	-0.53019	0.0928668	-1.14982	0.0894417	0.0144902	0.0928668	-0.527368	0.0947373	-1.14727	0.0925361	-0.553991	0.339294	-1.69701	0.589025	0.013865	0.154941	-4.00212	0.00106017	-6.3645	-1.63973	-5.13619	0.00193997	-8.3463	-1.92608	5.87369	0.00316322	2.01167	9.73571	0.0736108	0.00586623	0.339294	Low_0_0.43_0.53	-0.670057	-1.08578	-0.254339	0.00233473	0.00233473	0.198302	High_0.54_0.67_0.94	-0.0216261	-0.321644	0.278392	0.886392	0.886392
rs815325_chr1:110830452_CD53	CD53	rs815325	chr1:110830452	0.00477262	0.00221926	0.090263	0.753771	-0.477971	0.658497	-0.00714662	0.753771	0.0773034	0.788109	-0.490718	0.645325	-1.21972	0.25446	-3.32829	0.888842	-0.00466946	0.496127	3.72303	0.00236526	1.34906	6.09701	1.59057	0.246981	-1.11591	4.29706	-11.4714	0.00221926	-18.7385	-4.20421	0.0611371	0.0126818	0.25446	Low_0.11_0.29_0.37	0.172819	-0.10628	0.451917	0.221811	0.221811	0.00567582	High_0.38_0.43_0.58	-0.539648	-1.04832	-0.0309787	0.0382287	0.0382287
rs112165615_chr1:110830452_CEPT1	CEPT1	rs112165615	chr1:110830452	0.0030796	0.00922337	-0.332852	0.568114	-1.48376	0.818052	-0.00532292	0.568114	-0.301407	0.599788	-1.43538	0.832564	-2.32036	0.0288107	-4.3968	-0.243925	0.0247943	0.0772071	5.74476	0.0160533	1.08688	10.4026	-1.41619	0.192337	-3.55456	0.722177	-18.0641	0.00922337	-31.5811	-4.54709	0.0694359	0.00760827	0.0288107	Low_0.11_0.23_0.28	0.55609	-0.247657	1.35984	0.168782	0.168782	0.0271558	High_0.29_0.37_0.58	-0.311165	-0.781815	0.159485	0.192364	0.192364
rs4839398_chr1:110830452_CEPT1	CEPT1	rs4839398	chr1:110830452	0.00978973	0.0350336	0.0302567	0.898625	-0.438794	0.499307	-0.00780616	0.898625	-0.00241364	0.991782	-0.46528	0.460452	-2.33474	0.0282814	-4.41697	-0.252519	0.0226362	0.0886457	-2.02688	0.0401825	-3.96152	-0.0922357	-4.74955	0.00245882	-7.79023	-1.70888	6.333	0.0350336	0.451862	12.2141	0.0495726	0.0254885	0.0282814	Low_0.11_0.26_0.31	-0.333383	-0.685769	0.0190033	0.0632306	0.0632306	0.043493	High_0.32_0.39_0.58	0.292748	-0.0478306	0.633328	0.0908575	0.0908575
rs13302988_chr1:203287788_CHI3L1	CHI3L1	rs13302988	chr1:203287788	0.0198861	0.00935363	-0.351947	0.173723	-0.86105	0.157156	0.00681649	0.173723	-0.392999	0.13353	-0.908045	0.122047	-0.24891	0.303549	-0.725746	0.227927	0.00734675	0.233879	-1.40924	0.00275693	-2.3223	-0.496179	-1.0687	0.00699567	-1.83992	-0.297483	1.87867	0.00935363	0.470225	3.28712	0.0525951	0.0212725	0.303549	Low_0_0_0	-0.988985	-1.53605	-0.441917	0.000788117	0.000788117	0.251653	High_0.12_0.72_1	0.0467761	-0.235964	0.329516	0.743107	0.743107
rs17534202_chr1:203287788_CHI3L1	CHI3L1	rs17534202	chr1:203287788	0.0302571	0.0127235	-0.280007	0.310597	-0.824298	0.264285	0.00028701	0.310597	-0.29633	0.284891	-0.842395	0.249734	-0.210683	0.381143	-0.685105	0.263739	-0.0015216	0.407768	-1.2523	0.00802154	-2.1721	-0.332485	-0.662456	0.0264952	-1.24633	-0.0785859	1.91371	0.0127235	0.415456	3.41197	0.0398891	0.0451128	0.381143	Low_0_0.11_0.5	-0.467917	-0.853027	-0.0828069	0.0182555	0.0182555	0.0885657	High_0.56_0.78_1	0.104699	-0.214099	0.423497	0.514892	0.514892
rs4247820_chr1:203287788_CHI3L1	CHI3L1	rs4247820	chr1:203287788	0.0261112	0.0178765	-0.373744	0.20359	-0.952472	0.204984	0.00496223	0.20359	-0.503241	0.105065	-1.11329	0.106807	-0.326139	0.1967	-0.823445	0.171167	0.0103396	0.193655	-1.1987	0.00495113	-2.02784	-0.369554	-0.771469	0.0137366	-1.38233	-0.160612	1.84674	0.0178765	0.323811	3.36966	0.0466478	0.0303272	0.1967	Low_0_0_0	-0.491591	-0.994223	0.0110415	0.0549739	0.0549739	0.0734814	High_0.12_0.72_1	0.111676	-0.188211	0.411563	0.461237	0.461237
rs4971222_chr1:203287788_CHI3L1	CHI3L1	rs4971222	chr1:203287788	0.0286166	0.0151406	-0.437114	0.135648	-1.01311	0.138882	0.00978852	0.135648	-0.493992	0.0970047	-1.07869	0.0907024	-0.26432	0.275622	-0.742056	0.213417	0.0113502	0.181677	-1.35801	0.00341256	-2.25835	-0.457679	-0.793472	0.0143763	-1.42605	-0.16089	1.81583	0.0151406	0.356761	3.27489	0.0498689	0.0250421	0.275622	Low_0_0.31_0.73	-0.273853	-0.563431	0.0157241	0.0634802	0.0634802	0.0296856	High_0.75_0.88_1	0.268221	-0.190805	0.727248	0.244948	0.244948
rs815324_chr1:110830452_CHI3L2	CHI3L2	rs815324	chr1:110830452	0.00586822	0.00657722	0.34632	0.209583	-0.197116	0.889755	0.00462818	0.209583	0.322817	0.239063	-0.217257	0.862891	-1.79887	0.0900566	-3.88289	0.285142	0.0195559	0.107913	3.21042	0.00348804	1.07684	5.344	1.23231	0.413472	-1.74016	4.20477	-9.23926	0.00657722	-15.855	-2.62357	0.0690157	0.0078092	0.0900566	Low_0.11_0.28_0.34	0.433278	0.10355	0.763007	0.0107218	0.0107218	0.0733621	High_0.35_0.41_0.58	-0.462571	-0.803931	-0.121212	0.00889357	0.00889357
rs815325_chr1:110830452_CHI3L2	CHI3L2	rs815325	chr1:110830452	0.000266458	0.000239546	0.331619	0.247991	-0.233824	0.897061	0.00272512	0.247991	0.312324	0.273118	-0.249224	0.873872	-1.81595	0.0871587	-3.90048	0.268588	0.0180972	0.11842	4.60434	0.000130963	2.29637	6.91231	1.49253	0.263727	-1.13871	4.12377	-13.5049	0.000239546	-20.57	-6.43979	0.112614	0.000472363	0.0871587	Low_0.11_0.29_0.37	0.305208	0.0236609	0.586756	0.0339457	0.0339457	0.0388677	High_0.38_0.43_0.58	-0.676702	-1.13017	-0.223237	0.00458215	0.00458215
rs67909358_chr2:55015303_CLHC1	CLHC1	rs67909358	chr2:55015303	0.0173041	0.00897266	1.23138	0.0175304	0.219013	2.24376	0.0363757	0.0175304	1.28649	0.0134902	0.270534	2.30244	0.864522	0.261086	-0.651058	2.3801	0.0384704	0.031938	6.59068	0.00174711	2.51377	10.6676	1.42729	0.0687424	-0.111323	2.9659	-14.0238	0.00897266	-24.4787	-3.569	0.0828515	0.00327663	0.261086	Low_0.07_0.35_0.46	0.671263	0.252679	1.08985	0.00197318	0.00197318	0.0886284	High_0.47_0.54_0.7	-0.948249	-2.31291	0.416412	0.166404	0.166404
rs13398812_chr2:68766268_CNRIP1	CNRIP1	rs13398812	chr2:68766268	0.0247436	0.00887267	-0.322481	0.278581	-0.908932	0.263971	0.00144824	0.278581	-0.332297	0.26568	-0.920504	0.255909	-0.235019	0.468855	-0.875203	0.405166	-0.00230735	0.428253	-1.76322	0.00463442	-2.97342	-0.553026	-1.25302	0.0128504	-2.23544	-0.270596	3.3233	0.00887267	0.849489	5.7971	0.0441108	0.0352289	0.468855	Low_0_0.15_0.41	-0.691226	-1.07872	-0.303727	0.000762427	0.000762427	0.185268	High_0.43_0.62_0.91	0.239459	-0.0555138	0.534431	0.109994	0.109994
rs954346_chr1:244801466_COX20	COX20	rs954346	chr1:244801466	0.0462993	0.0164468	-0.476863	0.0456581	-0.944378	-0.0093474	0.0236364	0.0456581	-0.497827	0.0395528	-0.971472	-0.0241825	0.341887	0.543485	-0.768775	1.45255	0.018739	0.113678	1.58021	0.0769906	-0.173702	3.33413	1.89909	0.0262754	0.227777	3.57041	-3.61324	0.0164468	-6.55394	-0.672539	0.0558577	0.0174777	0.543485	Low_0.21_0.38_0.48	0.493227	0.113415	0.873039	0.0124112	0.0124112	0.141839	High_0.5_0.64_0.95	-0.368861	-0.690243	-0.0474792	0.0249648	0.0249648
rs673866_chr1:53444694_CPT2	CPT2	rs673866	chr1:53444694	0.0113325	0.0038227	-0.205633	0.424312	-0.713314	0.302049	-0.00282282	0.424312	-0.200788	0.436226	-0.709545	0.307968	0.493696	0.453197	-0.80485	1.79224	-0.00628752	0.548623	-2.88705	0.00274822	-4.75698	-1.01713	-1.52656	0.105258	-3.37819	0.325067	6.16139	0.0038227	2.02467	10.2981	0.0520373	0.0219963	0.453197	Low_0.1_0.34_0.45	-0.326578	-0.669471	0.0163154	0.0616095	0.0616095	0.0359466	High_0.46_0.55_0.77	0.22649	-0.145859	0.598839	0.228044	0.228044
rs146595892_chr1:9914695_CTNNBIP1	CTNNBIP1	rs146595892	chr1:9914695	0.0202115	0.00559107	-0.0471002	0.911347	-0.882582	0.788382	-0.00783695	0.911347	-0.0445501	0.916446	-0.883272	0.794172	0.188472	0.757989	-1.01947	1.39641	-0.0151253	0.94759	-4.13369	0.00700951	-7.11748	-1.1499	-0.646251	0.332095	-1.9599	0.667392	7.73222	0.00559107	2.30542	13.159	0.0383654	0.049293	0.757989	Low_0_0.43_0.55	-0.439985	-0.852156	-0.0278133	0.0367405	0.0367405	0.0431594	High_0.56_0.66_0.88	0.381512	-0.195086	0.958111	0.189581	0.189581
rs838064_chr2:119350768_DBI	DBI	rs838064	chr2:119350768	0.0290375	0.00807601	0.381872	0.16141	-0.15462	0.918365	0.0076901	0.16141	0.386772	0.159713	-0.154403	0.927948	0.0647608	0.854318	-0.631845	0.761367	2.24373e-05	0.370283	-0.308467	0.407746	-1.04345	0.426517	-0.733301	0.108586	-1.63132	0.16472	2.92323	0.00807601	0.774213	5.07225	0.0476311	0.0286095	0.854318	Low_0_0.11_0.33	-0.259315	-0.555352	0.0367218	0.0851061	0.0851061	0.0255166	High_0.35_0.54_1	0.563339	0.156802	0.969875	0.00763731	0.00763731
rs3945233_chr1:85911774_DDAH1	DDAH1	rs3945233	chr1:85911774	0.00919723	0.0034033	-0.127524	0.647846	-0.678719	0.423671	-0.00626236	0.647846	-0.142614	0.610527	-0.695389	0.410161	-0.545706	0.380594	-1.77312	0.681708	-0.00806848	0.612732	2.10769	0.00956182	0.522807	3.69258	2.12865	0.05069	-0.00649285	4.26379	-6.47567	0.0034033	-10.7676	-2.18371	0.0519836	0.0220673	0.380594	Low_0_0.24_0.33	0.231202	-0.160448	0.622853	0.241458	0.241458	0.00771955	High_0.34_0.46_0.8	-0.379073	-0.719893	-0.038254	0.0297594	0.0297594
rs7534979_chr1:15957637_DDI2	DDI2	rs7534979	chr1:15957637	0.00515311	0.00781096	0.55369	0.0719184	-0.0500557	1.15744	0.0177414	0.0719184	0.553449	0.0693219	-0.0444243	1.15132	1.39367	0.0634265	-0.0790913	2.86643	0.0369079	0.0353494	-5.03134	0.0173438	-9.16054	-0.902133	0.142202	0.869088	-1.56196	1.84636	7.81453	0.00781096	2.09468	13.5344	0.0832042	0.00320401	0.0634265	Low_0.35_0.56_0.62	-0.478414	-1.03762	0.0807902	0.0908308	0.0908308	0.0621058	High_0.63_0.77_1	0.417647	0.126585	0.708709	0.00538756	0.00538756
rs12121500_chr1:161763711_DDR2	DDR2	rs12121500	chr1:161763711	0.0185666	0.00950592	-0.118389	0.639019	-0.616653	0.379875	-0.00617095	0.639019	-0.151932	0.549791	-0.653335	0.349471	0.869282	0.268293	-0.677923	2.41649	-0.00428642	0.484443	2.3105	0.0183826	0.396576	4.22442	3.86609	0.00556957	1.15397	6.5782	-5.97855	0.00950592	-10.4705	-1.48655	0.0412686	0.0416226	0.268293	Low_0.16_0.3_0.35	0.826454	0.36969	1.28322	0.000735643	0.000735643	0.231817	High_0.36_0.48_0.72	-0.351756	-0.667284	-0.0362273	0.0293296	0.0293296
rs815325_chr1:110830452_DENND2D	DENND2D	rs815325	chr1:110830452	0.00576812	0.00623376	-0.0334648	0.907436	-0.601891	0.534962	-0.00782793	0.907436	-0.0524789	0.854389	-0.617252	0.512295	-1.78956	0.0936423	-3.88607	0.306945	0.00678613	0.242279	3.20073	0.00875755	0.822321	5.57913	0.718155	0.601065	-1.99338	3.4297	-10.2363	0.00623376	-17.517	-2.95555	0.0576268	0.0157025	0.0936423	Low_0.11_0.29_0.37	0.101861	-0.183634	0.387356	0.480222	0.480222	-0.00555761	High_0.38_0.43_0.58	-0.592176	-1.06892	-0.115429	0.0163861	0.0163861
rs9661659_chr1:224522438_DNAH14	DNAH14	rs9661659	chr1:224522438	0.00231506	0.00954644	0.212221	0.3925	-0.277243	0.701685	-0.00208124	0.3925	0.311289	0.20916	-0.176739	0.799317	-1.83924	0.0199776	-3.38363	-0.294859	0.0328837	0.0458735	3.01292	0.00499627	0.926633	5.09921	0.799373	0.526738	-1.6931	3.29184	-5.22446	0.00954644	-9.15215	-1.29678	0.0766959	0.00483465	0.0199776	Low_0.2_0.45_0.53	0.421893	0.105802	0.737985	0.00958829	0.00958829	0.0749064	High_0.54_0.63_0.83	-0.232157	-0.72954	0.265227	0.353005	0.353005
rs112165615_chr1:110830452_DRAM2	DRAM2	rs112165615	chr1:110830452	0.00020449	0.00839283	0.228016	0.695866	-0.923681	1.37971	-0.00671001	0.695866	0.273184	0.627349	-0.837778	1.38415	-3.33293	0.00151927	-5.36724	-1.29863	0.0639677	0.00595417	6.26786	0.00745678	1.7076	10.8281	-2.43646	0.0229171	-4.53001	-0.342912	-17.9103	0.00839283	-31.144	-4.67655	0.108035	0.000640109	0.00151927	Low_0.11_0.23_0.28	1.17983	0.589546	1.77012	0.000271053	0.000271053	0.306921	High_0.29_0.37_0.58	-0.237062	-0.722996	0.248872	0.335045	0.335045
rs56855882_chr1:161763711_DUSP12	DUSP12	rs56855882	chr1:161763711	0.0101149	0.0302694	-0.266054	0.344598	-0.821047	0.28894	-0.000788031	0.344598	-0.13526	0.633741	-0.695717	0.425197	1.67684	0.0340378	0.128344	3.22534	0.0269601	0.0671908	1.62188	0.0583621	-0.0582831	3.30204	2.98867	0.00269228	1.05712	4.92022	-4.34335	0.0302694	-8.26574	-0.420952	0.0556937	0.0176518	0.0340378	Low_0.16_0.34_0.42	0.123932	-0.206909	0.454774	0.457858	0.457858	-0.00586488	High_0.43_0.53_0.72	-0.389714	-0.760391	-0.0190379	0.0397376	0.0397376
rs59596817_chr1:161763711_DUSP12	DUSP12	rs59596817	chr1:161763711	0.0168468	0.0464217	-0.455617	0.120579	-1.03252	0.121284	0.0112325	0.120579	-0.352283	0.23004	-0.930334	0.225768	1.59841	0.0403777	0.071212	3.12561	0.0363988	0.0365365	1.4592	0.125341	-0.412397	3.33079	2.79947	0.00453687	0.882792	4.71615	-4.33648	0.0464217	-8.60312	-0.0698345	0.0593274	0.0141611	0.0403777	Low_0.16_0.3_0.36	0.315952	-0.122578	0.754482	0.153273	0.153273	0.0259093	High_0.37_0.48_0.72	-0.346405	-0.651813	-0.0409958	0.0267042	0.0267042
rs1772140_chr1:206607227_DYRK3	DYRK3	rs1772140	chr1:206607227	0.00363363	0.0234453	0.61682	0.0519941	-0.00540833	1.23905	0.0219374	0.0519941	0.51071	0.102993	-0.104655	1.12607	2.06575	0.013489	0.434427	3.69708	0.0612809	0.00712235	-3.17391	0.0544586	-6.40948	0.061661	-3.59196	0.168888	-8.72941	1.54548	7.08826	0.0234453	0.973698	13.2028	0.0922502	0.00179512	0.013489	Low_0.23_0.49_0.59	0.00628842	-0.2925	0.305076	0.966745	0.966745	-0.0109696	High_0.6_0.66_0.8	0.781649	0.368022	1.19528	0.000521661	0.000521661
rs74144434_chr1:206607227_DYRK3	DYRK3	rs74144434	chr1:206607227	0.00388971	0.0444007	-0.529101	0.0498519	-1.05785	-0.000347435	0.0224865	0.0498519	-0.506196	0.054591	-1.02251	0.01012	2.19882	0.00783903	0.588555	3.80909	0.0690592	0.0042342	-3.46875	0.0207915	-6.40067	-0.53683	0.560569	0.623372	-1.69315	2.81429	5.42665	0.0444007	0.137995	10.7153	0.0917627	0.00185245	0.00783903	Low_0.23_0.41_0.47	-0.551325	-1.03424	-0.0684107	0.0263722	0.0263722	0.102737	High_0.48_0.59_0.8	-0.075202	-0.353656	0.203252	0.592781	0.592781
rs76165506_chr1:206809661_DYRK3	DYRK3	rs76165506	chr1:206809661	0.0495103	0.0244978	0.763967	0.1301	-0.228295	1.75623	0.0102986	0.1301	0.715059	0.158488	-0.282499	1.71262	-0.564716	0.333436	-1.71577	0.586337	0.00984904	0.199748	-4.76032	0.0547882	-9.61984	0.099197	-0.942106	0.116262	-2.12101	0.236798	9.74811	0.0244978	1.2747	18.2215	0.0419245	0.0400552	0.333436	Low_0_0.41_0.52	-0.342287	-0.909107	0.224533	0.227646	0.227646	0.015308	High_0.53_0.66_0.94	0.624867	0.183349	1.06639	0.0060376	0.0060376
rs17779556_chr1:231691818_EGLN1	EGLN1	rs17779556	chr1:231691818	0.0197876	0.0105077	0.0354534	0.94696	-1.01711	1.08801	-0.00790097	0.94696	0.0453998	0.932044	-1.00618	1.09698	0.350312	0.258369	-0.260305	0.960929	-0.00559293	0.52545	-1.74707	0.045231	-3.45645	-0.0376964	0.0468906	0.884982	-0.593375	0.687157	4.65607	0.0105077	1.10906	8.20308	0.038633	0.0485329	0.258369	Low_0_0.15_0.42	-0.508084	-0.985939	-0.0302291	0.0375487	0.0375487	0.0537296	High_0.43_0.63_1	0.53313	-0.0188542	1.08511	0.0581013	0.0581013
rs9659471_chr1:231756832_EGLN1	EGLN1	rs9659471	chr1:231756832	0.00756611	0.0186072	0.490682	0.0932862	-0.0835208	1.06489	0.0144334	0.0932862	0.543483	0.0610545	-0.0255856	1.11255	-1.32362	0.0398363	-2.58477	-0.06246	0.0396949	0.0294931	-0.873133	0.186764	-2.17491	0.42864	-4.68917	0.00290872	-7.74468	-1.63367	4.93362	0.0186072	0.8388	9.02844	0.0744005	0.00558346	0.0398363	Low_0_0.23_0.35	-0.152137	-0.443102	0.138829	0.301652	0.301652	0.000881155	High_0.36_0.45_0.67	0.678872	0.2705	1.08724	0.00181899	0.00181899
rs4920514_chr1:18794797_EMC1	EMC1	rs4920514	chr1:18794797	0.0170236	0.00558021	0.520257	0.0869113	-0.0764669	1.11698	0.0153277	0.0869113	0.556386	0.0724184	-0.0513849	1.16416	-0.157227	0.509016	-0.62708	0.312627	0.0109209	0.186674	-0.71534	0.188449	-1.78596	0.355285	-0.500045	0.0577525	-1.01678	0.0166942	2.34572	0.00558021	0.699784	3.99166	0.0630657	0.0112701	0.509016	Low_0_0.2_0.67	-0.183682	-0.523295	0.155931	0.285061	0.285061	0.00192396	High_0.71_0.83_1	0.668949	0.226186	1.11171	0.00394213	0.00394213
rs13011481_chr2:46770169_EPCAM	EPCAM	rs13011481	chr2:46770169	0.0252769	0.0428184	-0.408535	0.334397	-1.24287	0.425801	-0.000480718	0.334397	-0.310394	0.462619	-1.14414	0.523348	1.55599	0.0714344	-0.137755	3.24973	0.0174983	0.12302	-5.60379	0.0343927	-10.789	-0.418536	0.678783	0.475132	-1.19674	2.55431	8.52887	0.0428184	0.280243	16.7775	0.0419348	0.040031	0.0714344	Low_0.26_0.59_0.7	-0.260511	-0.627663	0.10664	0.162164	0.162164	0.0103736	High_0.71_0.77_0.85	0.35057	-0.252578	0.953718	0.244853	0.244853
rs16856357_chr1:231756832_EXOC8	EXOC8	rs16856357	chr1:231756832	0.0197917	0.0384578	0.520514	0.146268	-0.184121	1.22515	0.0088737	0.146268	0.475552	0.180611	-0.223481	1.17458	1.21757	0.0592799	-0.0484001	2.48355	0.0290869	0.0586026	-1.30276	0.158659	-3.12101	0.515491	0.483151	0.50476	-0.946354	1.91266	5.69028	0.0384578	0.307185	11.0734	0.0546301	0.0188218	0.0592799	Low_0_0.18_0.28	-0.209666	-0.593989	0.174657	0.2797	0.2797	0.00299508	High_0.29_0.4_0.67	0.489685	0.126109	0.853261	0.00911208	0.00911208
rs56766546_chr1:231756832_EXOC8	EXOC8	rs56766546	chr1:231756832	0.00830662	0.0147055	-0.187134	0.56335	-0.826293	0.452025	-0.00525813	0.56335	-0.098775	0.760175	-0.737792	0.540242	1.24687	0.0570664	-0.0380294	2.53177	0.0157433	0.137536	1.45714	0.0405455	0.0637396	2.85054	2.2894	0.00326611	0.778845	3.79995	-5.51701	0.0147055	-9.93045	-1.10358	0.0544842	0.018988	0.0570664	Low_0_0.16_0.23	0.366981	0.0364746	0.697488	0.0303468	0.0303468	0.0817764	High_0.24_0.37_0.67	-0.261709	-0.674008	0.150591	0.210186	0.210186
rs56354209_chr1:31977762_FABP3	FABP3	rs56354209	chr1:31977762	0.0157015	0.00981516	-0.466438	0.243567	-1.2543	0.321428	0.00292571	0.243567	-0.402847	0.316084	-1.19492	0.38923	-0.865904	0.203153	-2.20547	0.473658	0.0079385	0.225323	2.07615	0.0445315	0.0515314	4.10078	0.198931	0.798135	-1.33724	1.7351	-6.98933	0.00981516	-12.2638	-1.71484	0.0525012	0.0213928	0.203153	Low_0_0.21_0.31	0.176606	-0.298363	0.651575	0.460222	0.460222	-0.00704774	High_0.32_0.42_0.62	-0.482825	-0.899243	-0.0664073	0.0237892	0.0237892
rs34724368_chr2:68766268_FBXO48	FBXO48	rs34724368	chr2:68766268	0.00827994	0.0192168	-0.338769	0.336652	-1.03387	0.356334	-0.0005497	0.336652	-0.373225	0.284597	-1.06057	0.314116	-0.653084	0.0428669	-1.28486	-0.0213067	0.0241228	0.080601	-1.78782	0.0103797	-3.14747	-0.428177	-1.08759	0.00330797	-1.80619	-0.368996	3.41417	0.0192168	0.565603	6.26274	0.0589617	0.0144798	0.0428669	Low_0_0.07_0.31	-0.695172	-1.20649	-0.183858	0.00905644	0.00905644	0.147767	High_0.33_0.58_0.91	0.0726857	-0.226606	0.371978	0.630516	0.630516
rs1394320_chr1:161763711_FCGR2B	FCGR2B	rs1394320	chr1:161763711	0.0256554	0.00723519	0.185296	0.490819	-0.345356	0.715948	-0.00413102	0.490819	0.18492	0.493288	-0.347718	0.717559	0.225868	0.772334	-1.31584	1.76758	-0.0114838	0.756965	2.8278	0.0055895	0.843198	4.81239	2.14019	0.0404719	0.0943824	4.186	-6.2928	0.00723519	-10.8535	-1.73211	0.0382087	0.0497431	0.772334	Low_0.16_0.3_0.36	0.440296	0.0798876	0.800704	0.0178842	0.0178842	0.108035	High_0.37_0.48_0.72	-0.170791	-0.488727	0.147146	0.28842	0.28842
rs164583_chr1:161763711_FCGR2B	FCGR2B	rs164583	chr1:161763711	0.0191803	0.00516457	-0.243479	0.517866	-0.986525	0.499568	-0.00458388	0.517866	-0.235487	0.534863	-0.984386	0.513412	0.184941	0.81352	-1.36347	1.73335	-0.0121681	0.789648	3.56271	0.0112159	0.823622	6.3018	7.6182	0.00590513	2.23569	13.0007	-8.51567	0.00516457	-14.4356	-2.59576	0.0422786	0.0392327	0.81352	Low_0.16_0.35_0.44	0.294761	-0.0293887	0.618911	0.0741294	0.0741294	0.0263257	High_0.45_0.54_0.72	-0.716352	-1.26052	-0.17218	0.0111409	0.0111409
rs164583_chr1:161763711_FCGR3A	FCGR3A	rs164583	chr1:161763711	0.000273157	0.00160882	0.30381	0.419527	-0.438546	1.04616	-0.00271657	0.419527	0.388668	0.29354	-0.340574	1.11791	1.96366	0.0111113	0.455891	3.47142	0.0402709	0.0284076	4.54252	0.000906728	1.89821	7.18682	10.0929	0.000192018	4.89669	15.2892	-9.31304	0.00160882	-15.0281	-3.59799	0.107414	0.000666897	0.0111113	Low_0.16_0.36_0.46	0.514985	0.189889	0.84008	0.00224423	0.00224423	0.0910052	High_0.48_0.56_0.72	-0.606071	-1.12781	-0.0843338	0.0240421	0.0240421
rs1105966_chr2:36672320_FEZ2	FEZ2	rs1105966	chr2:36672320	0.00148496	0.0347634	0.0232684	0.923769	-0.456997	0.503534	-0.00786298	0.923769	0.00859664	0.970932	-0.457383	0.474577	-2.35509	0.00338986	-3.91544	-0.794736	0.0517636	0.0133793	-2.92876	0.0378747	-5.6909	-0.166615	-5.01419	0.000863449	-7.92058	-2.1078	4.4466	0.0347634	0.323508	8.5697	0.0779959	0.00445488	0.00338986	Low_0.41_0.63_0.75	-0.101054	-0.393744	0.191636	0.494704	0.494704	-0.00561092	High_0.76_0.8_1	0.522982	-0.00737634	1.05334	0.053068	0.053068
rs3806346_chr1:203287788_FMOD	FMOD	rs3806346	chr1:203287788	0.00655372	0.0253475	-0.382434	0.146629	-0.900614	0.135746	0.00884389	0.146629	-0.425704	0.101851	-0.936922	0.0855145	0.53422	0.0245446	0.0696923	0.998747	0.0406723	0.0276746	0.455425	0.329187	-0.464752	1.3756	1.37596	0.00209101	0.509517	2.24241	-1.59673	0.0253475	-2.99301	-0.200454	0.0713053	0.00677372	0.0245446	Low_0_0.03_0.38	0.362197	-0.205009	0.929404	0.204416	0.204416	0.0155422	High_0.43_0.75_1	-0.243463	-0.568669	0.0817422	0.140271	0.140271
rs57786338_chr1:203287788_FMOD	FMOD	rs57786338	chr1:203287788	0.0111883	0.0249728	0.266266	0.283491	-0.222946	0.755478	0.00125947	0.283491	0.196075	0.428367	-0.292308	0.684457	0.478926	0.0467123	0.00707644	0.950776	0.0247529	0.0774125	-0.530681	0.189082	-1.32608	0.264718	-0.490998	0.315837	-1.45595	0.473953	1.50944	0.0249728	0.192956	2.82593	0.0560913	0.0172327	0.0467123	Low_0_0.23_0.62	-0.254355	-0.574686	0.0659758	0.117725	0.117725	0.0214234	High_0.64_0.83_1	0.553769	0.202483	0.905055	0.00256012	0.00256012
rs4029801_chr1:230441944_GALNT2	GALNT2	rs4029801	chr1:230441944	0.00897138	0.00248636	0.0741216	0.785575	-0.46389	0.612133	-0.00734223	0.785575	0.0718138	0.792739	-0.467944	0.611572	0.409426	0.623443	-1.23688	2.05573	-0.0134369	0.853958	-3.42643	0.00384803	-5.72863	-1.12424	-4.04915	0.0156965	-7.32082	-0.777482	7.33282	0.00248636	2.63291	12.0327	0.0513467	0.0229253	0.623443	Low_0.26_0.43_0.52	-0.267712	-0.563583	0.0281589	0.0755617	0.0755617	0.0253471	High_0.53_0.6_0.83	0.511739	-0.0300043	1.05348	0.0634193	0.0634193
rs61824835_chr1:230441944_GALNT2	GALNT2	rs61824835	chr1:230441944	0.0413347	0.0134568	0.310671	0.213006	-0.180517	0.80186	0.00444236	0.213006	0.309871	0.215584	-0.182851	0.802593	0.406464	0.623878	-1.22998	2.0429	-0.00158583	0.409406	-2.44137	0.0317619	-4.66616	-0.216576	-1.93372	0.120171	-4.37959	0.512147	5.66021	0.0134568	1.19209	10.1283	0.0390567	0.0473525	0.623878	Low_0.26_0.43_0.52	-0.114902	-0.393633	0.16383	0.414723	0.414723	-0.00383111	High_0.53_0.6_0.83	0.603726	0.122525	1.08493	0.0152665	0.0152665
rs853010_chr1:230441944_GALNT2	GALNT2	rs853010	chr1:230441944	0.00595027	0.00159519	0.011051	0.970686	-0.582891	0.604993	-0.00792566	0.970686	-0.0047063	0.98762	-0.603795	0.594383	0.414558	0.621085	-1.24111	2.07023	-0.013997	0.883967	-4.40127	0.00198453	-7.15829	-1.64426	-6.73306	0.00501575	-11.3975	-2.06862	9.0816	0.00159519	3.51313	14.6501	0.0570628	0.0162487	0.621085	Low_0.26_0.43_0.52	-0.270907	-0.543663	0.00184795	0.0515372	0.0515372	0.032619	High_0.53_0.6_0.83	0.501169	0.00376605	0.998572	0.0483725	0.0483725
rs9441268_chr1:147890529_GJA5	GJA5	rs9441268	chr1:147890529	0.00273004	0.0102876	0.590781	0.279863	-0.486473	1.66803	0.00139856	0.279863	0.80321	0.141612	-0.271487	1.87791	-0.585608	0.0223664	-1.08672	-0.0844942	0.0347175	0.0407422	3.4441	0.00316207	1.17965	5.70855	-0.379367	0.146876	-0.893736	0.135003	-4.44711	0.0102876	-7.82497	-1.06925	0.0774521	0.0046101	0.0223664	Low_0_0.21_0.57	0.973965	0.36879	1.57914	0.00199428	0.00199428	0.112926	High_0.58_0.78_1	-0.144532	-0.641846	0.352781	0.56229	0.56229
rs6695746_chr1:182484544_GLUL	GLUL	rs6695746	chr1:182484544	0.00909623	0.00262169	-0.36481	0.154787	-0.869169	0.139549	0.00819181	0.154787	-0.370916	0.149542	-0.877157	0.135326	-0.180244	0.577051	-0.818207	0.457719	0.00275177	0.312139	0.955262	0.0572696	-0.0299555	1.94048	1.42984	0.0206858	0.222311	2.63738	-2.89763	0.00262169	-4.76512	-1.03013	0.0657675	0.00954558	0.577051	Low_0_0.26_0.5	0.217494	-0.11644	0.551428	0.197993	0.197993	0.010208	High_0.53_0.69_1	-0.54108	-0.957619	-0.124541	0.0117991	0.0117991
rs17262139_chr2:127700733_GPR17	GPR17	rs17262139	chr2:127700733	0.0271394	0.0158826	0.631701	0.0133813	0.13342	1.12998	0.0400198	0.0133813	0.601518	0.0188035	0.101406	1.10163	-0.478437	0.240125	-1.28068	0.323811	0.0430053	0.0237677	-1.12838	0.134796	-2.61208	0.355322	-1.57903	0.00963434	-2.76761	-0.390448	2.73346	0.0158826	0.520829	4.9461	0.0796635	0.00401	0.240125	Low_0_0.49_0.67	-0.179475	-0.494327	0.135376	0.258145	0.258145	0.00553454	High_0.68_0.82_1	0.710864	0.378352	1.04338	6.17143e-05	6.17143e-05
rs818158_chr2:11142463_GREB1	GREB1	rs818158	chr2:11142463	0.0174933	0.0217919	-0.169318	0.56526	-0.750472	0.411836	-0.00528423	0.56526	-0.130822	0.65536	-0.709525	0.447881	0.865225	0.0931116	-0.146744	1.87719	0.00936552	0.205936	1.99989	0.0395042	0.0976359	3.90215	2.02392	0.00499377	0.622545	3.42529	-3.31371	0.0217919	-6.13675	-0.490665	0.0430331	0.0375338	0.0931116	Low_0_0.48_0.62	0.393664	-0.0522402	0.839568	0.081835	0.081835	0.0547228	High_0.64_0.77_1	-0.309586	-0.596399	-0.0227719	0.0347058	0.0347058
rs34671368_chr1:24266545_GRHL3	GRHL3	rs34671368	chr1:24266545	0.00182542	0.0262206	-0.163713	0.651168	-0.878554	0.551129	-0.006296	0.651168	-0.296934	0.404245	-0.999132	0.405263	0.881645	0.00557852	0.262999	1.50029	0.0463455	0.0191023	1.03854	0.134086	-0.32452	2.4016	1.30913	0.000426679	0.59347	2.02478	-2.87341	0.0262206	-5.40125	-0.345579	0.0763594	0.004938	0.00557852	Low_0_0.03_0.29	0.491505	-0.00426344	0.987273	0.0519011	0.0519011	0.0739646	High_0.33_0.56_1	-0.419109	-0.724349	-0.113869	0.00768471	0.00768471
rs35198947_chr1:24266545_GRHL3	GRHL3	rs35198947	chr1:24266545	0.000301081	0.00258485	0.117454	0.662478	-0.413799	0.648707	-0.00640749	0.662478	0.094453	0.719128	-0.424178	0.613084	0.843198	0.00758433	0.22834	1.45806	0.0419976	0.0253838	-1.03853	0.0218574	-1.92373	-0.153327	-0.638217	0.263178	-1.76206	0.485622	2.72042	0.00258485	0.969724	4.47111	0.102721	0.000908313	0.00758433	Low_0_0.01_0.2	-0.402071	-0.945908	0.141766	0.142348	0.142348	0.0336275	High_0.29_0.55_1	0.329289	0.0388928	0.619685	0.0267108	0.0267108
rs877930_chr1:24266545_GRHL3	GRHL3	rs877930	chr1:24266545	0.00314071	0.0398086	0.268888	0.461619	-0.451712	0.989488	-0.00359321	0.461619	0.289873	0.415852	-0.412881	0.992627	0.852256	0.00684525	0.238892	1.46562	0.0460876	0.0194278	1.31218	0.0317513	0.11648	2.50788	1.37613	0.000713159	0.591509	2.16075	-2.58963	0.0398086	-5.0567	-0.122568	0.0707425	0.00701512	0.00684525	Low_0_0.25_0.56	0.339017	0.027498	0.650536	0.0333055	0.0333055	0.0430466	High_0.57_0.68_1	-0.345506	-0.775425	0.0844124	0.112388	0.112388
rs11590118_chr1:228031757_HIST3H2BB	HIST3H2BB	rs11590118	chr1:228031757	0.0112546	0.0454478	-0.640414	0.140561	-1.49498	0.214156	0.00935579	0.140561	-0.523197	0.223989	-1.37052	0.324128	-0.859697	0.0257017	-1.61333	-0.106064	0.0405532	0.02789	2.66174	0.105391	-0.568037	5.89152	-0.634089	0.108648	-1.41075	0.142571	-4.34255	0.0454478	-8.59575	-0.089352	0.0636539	0.0108707	0.0257017	Low_0_0.34_0.55	0.589928	-0.19892	1.37877	0.137343	0.137343	0.0397972	High_0.56_0.74_1	-0.294209	-0.681471	0.0930521	0.134779	0.134779
rs11249073_chr1:24266545_HMGCL	HMGCL	rs11249073	chr1:24266545	0.0166958	0.00496801	-0.138903	0.591057	-0.649193	0.371388	-0.00562056	0.591057	-0.100328	0.710066	-0.633218	0.432561	0.170956	0.607724	-0.486501	0.828414	-0.0115224	0.758774	-1.02236	0.0152005	-1.84435	-0.20037	-0.773161	0.0966437	-1.6873	0.140977	2.4937	0.00496801	0.768103	4.21929	0.0434331	0.036662	0.607724	Low_0_0.19_0.46	-0.393311	-0.791378	0.00475612	0.0527212	0.0527212	0.0407595	High_0.5_0.64_1	0.354997	0.0419554	0.66804	0.0269525	0.0269525
rs1769272_chr1:53444694_HSPB11	HSPB11	rs1769272	chr1:53444694	0.00525044	0.0119991	-0.0181898	0.944321	-0.532586	0.496206	-0.00789734	0.944321	-0.0848745	0.743349	-0.59677	0.427021	-1.34934	0.040919	-2.6421	-0.0565793	0.0175778	0.1224	2.07129	0.0205373	0.324137	3.81845	1.15646	0.325856	-1.16405	3.47698	-4.8933	0.0119991	-8.69183	-1.09476	0.0589903	0.0144546	0.040919	Low_0.1_0.32_0.42	0.469642	0.0902295	0.849055	0.0161705	0.0161705	0.0814624	High_0.43_0.53_0.77	-0.282585	-0.678709	0.113539	0.159116	0.159116
rs12561771_chr1:15957637_HSPB7	HSPB7	rs12561771	chr1:15957637	0.00119666	0.00484645	0.368068	0.296372	-0.326572	1.06271	0.000783262	0.296372	0.280144	0.420574	-0.405968	0.966256	-1.78057	0.0188978	-3.26216	-0.298972	0.0364	0.0365337	-6.49675	0.00741242	-11.2199	-1.77359	-2.89805	0.000624377	-4.53203	-1.26406	9.57653	0.00484645	2.96908	16.184	0.0890825	0.00220102	0.0188978	Low_0.35_0.59_0.68	-0.537208	-0.935427	-0.138988	0.00939546	0.00939546	0.129761	High_0.69_0.79_1	0.487882	0.160028	0.815737	0.00401747	0.00401747
rs12463640_chr2:120686940_INHBB	INHBB	rs12463640	chr2:120686940	0.0078202	0.00193442	0.230161	0.326457	-0.232205	0.692528	-0.000232755	0.326457	0.236511	0.31847	-0.230824	0.703847	0.0759464	0.81795	-0.575673	0.727566	-0.00780564	0.602826	1.96139	0.00117272	0.792956	3.12982	1.59671	0.00641343	0.457002	2.73643	-2.8348	0.00193442	-4.60604	-1.06356	0.0601261	0.0134887	0.81795	Low_0_0.41_0.67	0.419398	0.0514095	0.787387	0.0260777	0.0260777	0.0539359	High_0.68_0.8_1	-0.418016	-0.810814	-0.0252185	0.0374519	0.0374519
rs12407568_chr1:228031757_JMJD4	JMJD4	rs12407568	chr1:228031757	0.01951	0.0413649	0.227788	0.668961	-0.824024	1.2796	-0.00646929	0.668961	0.0331314	0.950735	-1.02603	1.09229	-0.75805	0.0540596	-1.52953	0.0134272	0.0152711	0.141721	-2.14055	0.0719669	-4.47507	0.193963	-1.16189	0.00811664	-2.01661	-0.307161	3.92414	0.0413649	0.156137	7.69215	0.0402174	0.0442578	0.0540596	Low_0_0.43_0.6	-0.28564	-0.762808	0.191527	0.234889	0.234889	0.00866275	High_0.62_0.78_1	0.408613	-0.197932	1.01516	0.183595	0.183595
rs55637101_chr2:85288775_KCMF1	KCMF1	rs55637101	chr2:85288775	0.0255434	0.00772886	0.541344	0.0582662	-0.0192319	1.10192	0.0204564	0.0582662	0.535549	0.0620428	-0.0273791	1.09848	0.256875	0.645339	-0.845045	1.35879	0.0142986	0.150741	3.52818	0.00242325	1.27283	5.78353	1.56184	0.0334281	0.124584	2.9991	-4.95488	0.00772886	-8.57663	-1.33314	0.0618256	0.0121592	0.645339	Low_0.2_0.43_0.5	0.856162	0.350148	1.36218	0.00156346	0.00156346	0.236196	High_0.52_0.7_1	0.0403219	-0.233516	0.31416	0.770553	0.770553
rs12067222_chr1:6105423_KCNAB2	KCNAB2	rs12067222	chr1:6105423	0.0024157	0.000630824	0.0259557	0.942876	-0.689454	0.741365	-0.00789527	0.942876	0.0476336	0.896228	-0.673692	0.768959	0.150847	0.569656	-0.372856	0.674551	-0.013324	0.848035	-1.40905	0.0105314	-2.48281	-0.335294	-0.374561	0.205606	-0.957202	0.208079	3.48391	0.000630824	1.51792	5.4499	0.0707014	0.0070331	0.569656	Low_0_0.2_0.58	-0.324631	-0.650387	0.00112481	0.0507769	0.0507769	0.0358346	High_0.6_0.77_1	0.578676	0.0948437	1.06251	0.020132	0.020132
rs412730_chr1:32652259_KHDRBS1	KHDRBS1	rs412730	chr1:32652259	0.0216725	0.0445155	-0.472838	0.099026	-1.0359	0.0902238	0.0136826	0.099026	-0.377196	0.189463	-0.943018	0.188626	-1.41186	0.0569218	-2.86592	0.0422015	0.034321	0.0418015	1.85291	0.104921	-0.392361	4.09819	2.49519	0.227447	-1.57637	6.56674	-5.08725	0.0445155	-10.0479	-0.126646	0.0578384	0.0155022	0.0569218	Low_0.11_0.38_0.48	0.129322	-0.176194	0.434837	0.401569	0.401569	-0.00396055	High_0.5_0.57_0.88	-0.766344	-1.10926	-0.423429	4.05976e-05	4.05976e-05
rs12143561_chr1:11481594_KIAA2013	KIAA2013	rs12143561	chr1:11481594	0.0304158	0.0085243	-0.539214	0.154573	-1.2843	0.205874	0.00820841	0.154573	-0.546322	0.152693	-1.29778	0.205139	-0.0469657	0.845363	-0.522556	0.428625	0.000579486	0.35761	0.776723	0.211438	-0.447178	2.00062	0.292593	0.274882	-0.23545	0.820636	-2.94996	0.0085243	-5.13416	-0.765767	0.0474163	0.0289764	0.845363	Low_0_0.13_0.58	0.157682	-0.236812	0.552176	0.427028	0.427028	-0.00604128	High_0.6_0.78_1	-0.684872	-1.11185	-0.25789	0.00210486	0.00210486
rs6664071_chr1:201348458_KIF21B	KIF21B	rs6664071	chr1:201348458	0.000394833	0.00891373	-0.0917815	0.765463	-0.699329	0.515766	-0.00722204	0.765463	-0.0821814	0.782813	-0.670953	0.50659	-1.33472	0.0029432	-2.2056	-0.463837	0.054325	0.0112983	2.22192	0.0165415	0.411945	4.03189	-0.327157	0.569129	-1.46148	0.807165	-4.09447	0.00891373	-7.14422	-1.04473	0.0980603	0.00123179	0.0029432	Low_0_0.49_0.69	0.117925	-0.14984	0.385689	0.384111	0.384111	-0.0024837	High_0.7_0.8_1	-0.612446	-1.14185	-0.0830397	0.0248281	0.0248281
rs79067933_chr1:201348458_KIF21B	KIF21B	rs79067933	chr1:201348458	0.00113	0.038301	-0.594198	0.0790838	-1.25841	0.0700134	0.0165271	0.0790838	-0.613312	0.0612121	-1.25589	0.0292695	-1.35151	0.00229174	-2.21059	-0.492436	0.0800096	0.00202116	1.51489	0.157665	-0.594339	3.62411	-0.91849	0.0557477	-1.85988	0.0228956	-4.00063	0.038301	-7.78217	-0.219087	0.104263	0.000820832	0.00229174	Low_0_0.41_0.56	0.00191338	-0.338099	0.341926	0.991054	0.991054	-0.016947	High_0.57_0.71_1	-0.530261	-0.934483	-0.12604	0.0109379	0.0109379
rs954346_chr1:244801466_KIF26B	KIF26B	rs954346	chr1:244801466	0.001569	0.00139237	0.0229325	0.924035	-0.452065	0.49793	-0.00786349	0.924035	0.0799402	0.740582	-0.396861	0.556742	-0.929667	0.102351	-2.04773	0.188397	0.00561685	0.260767	-2.68249	0.00269714	-4.41649	-0.948492	-2.99973	0.000469346	-4.65207	-1.34739	4.80324	0.00139237	1.89593	7.71056	0.0771764	0.00469076	0.102351	Low_0.21_0.42_0.53	-0.577642	-0.932645	-0.222638	0.00192882	0.00192882	0.151628	High_0.54_0.67_0.95	0.315279	-0.0267881	0.657346	0.0702767	0.0702767
rs10914410_chr1:31633309_KPNA6	KPNA6	rs10914410	chr1:31633309	0.0453738	0.0396415	0.334601	0.162113	-0.136274	0.805477	0.00763826	0.162113	0.358515	0.13392	-0.111814	0.828844	-0.3794	0.163316	-0.914877	0.156077	0.0151911	0.142443	-0.171821	0.620856	-0.857633	0.513991	-1.23878	0.0130903	-2.21269	-0.26488	1.58692	0.0396415	0.0764063	3.09744	0.0407	0.0430286	0.163316	Low_0_0.19_0.61	0.153493	-0.163503	0.470489	0.338409	0.338409	-0.000851084	High_0.62_0.73_1	0.487419	0.0164806	0.958358	0.0428584	0.0428584
rs11681098_chr2:20625799_LDAH	LDAH	rs11681098	chr2:20625799	0.0332678	0.0262492	0.6019	0.233842	-0.393823	1.59762	0.0033825	0.233842	0.632684	0.209823	-0.36067	1.62604	0.521499	0.173275	-0.2321	1.2751	0.0102615	0.194613	2.29487	0.0109886	0.535623	4.05412	0.921885	0.0280865	0.100758	1.74301	-4.35013	0.0262492	-8.17783	-0.522438	0.0413964	0.0413125	0.173275	Low_0_0.25_0.44	0.560189	0.0602057	1.06017	0.0286022	0.0286022	0.0497832	High_0.45_0.63_0.86	-0.249161	-0.714091	0.215769	0.286775	0.286775
rs17652287_chr2:20625799_LDAH	LDAH	rs17652287	chr2:20625799	0.0134783	0.00863407	0.0292915	0.936983	-0.702425	0.761008	-0.00788631	0.936983	0.0435149	0.90628	-0.686511	0.77354	0.501335	0.192885	-0.256565	1.25923	-0.00220814	0.425612	1.5214	0.0229417	0.213883	2.82891	1.02338	0.0167423	0.188157	1.8586	-4.05213	0.00863407	-7.05749	-1.04676	0.0445824	0.0342637	0.192885	Low_0_0.25_0.44	0.166832	-0.269729	0.603392	0.448876	0.448876	-0.00556302	High_0.45_0.63_0.86	-0.393714	-0.780848	-0.00658066	0.0463748	0.0463748
rs7600854_chr2:20625799_LDAH	LDAH	rs7600854	chr2:20625799	0.0292105	0.021147	0.47092	0.0556527	-0.0115459	0.953386	0.0210522	0.0556527	0.470876	0.0549739	-0.0101846	0.951937	0.499906	0.187466	-0.246584	1.2464	0.0268955	0.0674701	1.50118	0.00334496	0.508111	2.49425	1.52192	0.00900692	0.386741	2.65711	-2.74538	0.021147	-5.07246	-0.418298	0.0603653	0.0132934	0.187466	Low_0_0.14_0.29	0.562168	0.0830601	1.04128	0.0226502	0.0226502	0.103798	High_0.31_0.52_0.86	0.0413665	-0.25163	0.334363	0.779613	0.779613
rs11102110_chr1:110830452_LRIF1	LRIF1	rs11102110	chr1:110830452	0.0437038	0.049469	-0.505083	0.0401493	-0.987106	-0.0230604	0.0253262	0.0401493	-0.477818	0.0513205	-0.958418	0.0027821	-1.62901	0.121695	-3.69795	0.439941	0.0362506	0.0368893	1.38635	0.155366	-0.533144	3.30585	2.1852	0.318688	-2.13482	6.50523	-5.87585	0.049469	-11.7378	-0.0138612	0.0583684	0.0150114	0.121695	Low_0.11_0.23_0.28	0.151074	-0.305286	0.607434	0.505649	0.505649	-0.0158884	High_0.29_0.37_0.58	-0.330615	-0.618071	-0.043159	0.0246656	0.0246656
rs4839398_chr1:110830452_LRIF1	LRIF1	rs4839398	chr1:110830452	0.0395291	0.0470388	0.373589	0.113918	-0.0908451	0.838023	0.0119351	0.113918	0.350107	0.136661	-0.112454	0.812669	-1.67807	0.113006	-3.75893	0.40278	0.0239217	0.0816457	-1.55783	0.114019	-3.49512	0.379448	-3.9539	0.0113461	-6.99872	-0.909072	5.96849	0.0470388	0.0793268	11.8577	0.0469758	0.0297435	0.113006	Low_0.11_0.25_0.3	-0.124927	-0.519909	0.270055	0.527508	0.527508	-0.0128148	High_0.31_0.38_0.58	0.384791	0.072264	0.697317	0.0164759	0.0164759
rs1280993_chr1:11481594_MAD2L2	MAD2L2	rs1280993	chr1:11481594	0.0168857	0.0060565	-0.0667002	0.793681	-0.570338	0.436938	-0.00738732	0.793681	-0.0238733	0.927203	-0.539973	0.492227	-0.191427	0.438083	-0.678436	0.295583	-0.010554	0.714682	-0.917927	0.0264534	-1.72673	-0.109121	-0.828442	0.0135778	-1.48328	-0.173608	2.0311	0.0060565	0.59159	3.47062	0.0415776	0.0408769	0.438083	Low_0_0.24_0.67	-0.222598	-0.548058	0.102861	0.177157	0.177157	0.0109896	High_0.69_0.83_1	0.59226	0.186786	0.997735	0.00507921	0.00507921
rs2922235_chr1:11481594_MAD2L2	MAD2L2	rs2922235	chr1:11481594	0.0474315	0.0201705	0.397219	0.153697	-0.150484	0.944921	0.00827669	0.153697	0.398117	0.153308	-0.150318	0.946551	-0.197524	0.409287	-0.669694	0.274646	0.00579488	0.257865	1.1413	0.00710145	0.316118	1.96649	0.322838	0.318297	-0.314876	0.960553	-1.7041	0.0201705	-3.13723	-0.27096	0.0406311	0.043202	0.409287	Low_0_0.3_0.73	0.353905	0.0547385	0.653071	0.0209684	0.0209684	0.0489419	High_0.75_0.87_1	-0.570827	-0.950743	-0.190911	0.00427783	0.00427783
rs2077443_chr2:94998054_MAL	MAL	rs2077443	chr2:94998054	0.000885533	0.000718169	-0.129913	0.621976	-0.650063	0.390237	-0.00598599	0.621976	-0.125741	0.631049	-0.642646	0.391165	0.520786	0.108116	-0.116112	1.15768	0.00677567	0.242439	1.2182	0.00932565	0.305282	2.13111	2.3488	0.000190281	1.14033	3.55728	-3.29313	0.000718169	-5.17187	-1.41439	0.0873544	0.00245882	0.108116	Low_0_0.16_0.42	0.389103	-0.00071599	0.778922	0.0504072	0.0504072	0.0527687	High_0.43_0.62_1	-0.428953	-0.803468	-0.0544373	0.0253791	0.0253791
rs28733131_chr1:206607227_MAPKAPK2	MAPKAPK2	rs28733131	chr1:206607227	0.000131915	0.0079269	0.66194	0.121493	-0.17829	1.50217	0.0111393	0.121493	0.528775	0.199577	-0.282737	1.34029	2.72837	0.000997425	1.12646	4.33028	0.0862856	0.00131765	-6.23524	0.0154006	-11.2585	-1.21197	1.93351	0.0234832	0.265137	3.60188	12.1012	0.0079269	3.22667	20.9757	0.130022	0.000145963	0.000997425	Low_0.23_0.44_0.52	-0.44023	-0.99146	0.111001	0.115299	0.115299	0.0261518	High_0.53_0.61_0.8	0.545991	0.138098	0.953884	0.00946355	0.00946355
rs10753377_chr1:3615244_MEGF6	MEGF6	rs10753377	chr1:3615244	0.00903501	0.0399099	0.548982	0.0386061	0.0292251	1.06874	0.025843	0.0386061	0.518578	0.0470703	0.00681728	1.03034	-0.621218	0.0226447	-1.15393	-0.0885104	0.0581837	0.00875045	-0.232841	0.599948	-1.10929	0.643606	-1.67493	0.00410652	-2.80861	-0.541247	1.69261	0.0399099	0.0792739	3.30594	0.0824939	0.00335189	0.0226447	Low_0_0.15_0.5	-0.0578218	-0.402932	0.287288	0.738156	0.738156	-0.0167015	High_0.54_0.7_1	0.647706	0.313645	0.981768	0.000242375	0.000242375
rs34681041_chr1:3417340_MMEL1	MMEL1	rs34681041	chr1:3417340	0.00979242	0.0454019	0.170548	0.695934	-0.691084	1.03218	-0.00671059	0.695934	0.114674	0.789523	-0.733742	0.963089	0.875725	0.0218998	0.129029	1.62242	0.0271656	0.0663097	3.06563	0.0458855	0.0569017	6.07437	1.15166	0.00439657	0.366031	1.9373	-4.52222	0.0454019	-8.95044	-0.094005	0.0506016	0.0239701	0.0218998	Low_0_0.36_0.57	0.738453	0.214459	1.26245	0.00694022	0.00694022	0.151204	High_0.58_0.74_1	-0.176431	-0.572303	0.21944	0.378049	0.378049
rs1879662_chr2:74333206_MOGS	MOGS	rs1879662	chr2:74333206	0.00827183	0.0105476	-0.0717565	0.799121	-0.628585	0.485072	-0.00741652	0.799121	-0.0313855	0.910937	-0.585575	0.522804	0.813113	0.0814494	-0.103049	1.72927	0.00898512	0.210938	1.63396	0.0207097	0.253782	3.01414	2.95736	0.00210827	1.09357	4.82116	-3.24717	0.0105476	-5.72219	-0.772159	0.0525182	0.0213709	0.0814494	Low_0_0.43_0.62	0.0937492	-0.224519	0.412017	0.559923	0.559923	-0.00719981	High_0.63_0.73_0.89	-0.328364	-0.636219	-0.0205085	0.0373021	0.0373021
rs72830470_chr2:104976732_MRPS9	MRPS9	rs72830470	chr2:104976732	0.000190292	0.0153606	0.214539	0.614647	-0.626674	1.05575	-0.00590292	0.614647	0.235619	0.564561	-0.571695	1.04293	1.91148	0.000782889	0.81276	3.01021	0.0738844	0.00305998	-3.30508	0.0288949	-6.26426	-0.345902	1.33643	0.0258371	0.163809	2.50905	7.37422	0.0153606	1.43573	13.3127	0.109784	0.000570108	0.000782889	Low_0_0.41_0.54	-0.191081	-0.5127	0.130539	0.24075	0.24075	0.00463574	High_0.55_0.64_0.91	0.643846	0.0679353	1.21976	0.0293715	0.0293715
rs12024126_chr1:11481594_MTOR	MTOR	rs12024126	chr1:11481594	0.0178999	0.00466487	0.442092	0.0996851	-0.0853955	0.96958	0.0135994	0.0996851	0.44171	0.101364	-0.0879672	0.971387	-0.0224252	0.925271	-0.49465	0.4498	0.00577842	0.258132	-0.853533	0.102817	-1.88146	0.174395	-0.728879	0.032716	-1.39685	-0.0609071	2.237	0.00466487	0.70045	3.77355	0.0606609	0.0130559	0.925271	Low_0_0.3_0.73	-0.0275267	-0.328818	0.273765	0.856325	0.856325	-0.011111	High_0.75_0.87_1	0.656115	0.231659	1.08057	0.00338588	0.00338588
rs4845892_chr1:11481594_MTOR	MTOR	rs4845892	chr1:11481594	0.0222301	0.00594834	-0.334631	0.20484	-0.854236	0.184975	0.00489161	0.20484	-0.334889	0.20629	-0.856589	0.186812	-0.0307329	0.898154	-0.504982	0.443517	-0.00293728	0.445404	0.799471	0.0981392	-0.150054	1.74899	1.26738	0.0160542	0.239774	2.29499	-2.05129	0.00594834	-3.50189	-0.600688	0.0490515	0.0262925	0.898154	Low_0_0.07_0.43	0.303454	-0.0872793	0.694187	0.125091	0.125091	0.0273355	High_0.5_0.75_1	-0.386358	-0.725515	-0.0472013	0.0261296	0.0261296
rs4846086_chr1:11481594_MTOR	MTOR	rs4846086	chr1:11481594	0.0378301	0.0107139	-0.350773	0.169658	-0.853354	0.151807	0.00709689	0.169658	-0.350507	0.171694	-0.855136	0.154122	-0.0251391	0.916527	-0.498883	0.448604	-0.000758031	0.388786	0.673805	0.151921	-0.251279	1.59889	1.19876	0.0246871	0.15535	2.24218	-1.8542	0.0107139	-3.27058	-0.437822	0.0429875	0.0376345	0.916527	Low_0_0.3_0.73	0.0737561	-0.234806	0.382318	0.635905	0.635905	-0.00887672	High_0.75_0.87_1	-0.60077	-1.03284	-0.168703	0.00772535	0.00772535
rs4993564_chr1:11481594_MTOR	MTOR	rs4993564	chr1:11481594	0.0447378	0.0133626	-0.393872	0.126667	-0.900824	0.113079	0.0106264	0.126667	-0.400234	0.123724	-0.911348	0.11088	-0.0631898	0.7927	-0.538038	0.411659	0.00326452	0.302265	0.4125	0.317373	-0.400766	1.22577	0.739873	0.0647212	-0.0458606	1.52561	-1.68879	0.0133626	-3.02052	-0.35706	0.0438063	0.0358659	0.7927	Low_0_0.04_0.4	0.146651	-0.249735	0.543037	0.460235	0.460235	-0.00956743	High_0.43_0.74_1	-0.477965	-0.826492	-0.129438	0.00782126	0.00782126
rs6429780_chr1:15957637_NBPF1	NBPF1	rs6429780	chr1:15957637	0.0257215	0.00857068	0.335619	0.225221	-0.209355	0.880594	0.00380686	0.225221	0.350397	0.20836	-0.197973	0.898767	0.473459	0.535232	-1.03361	1.98053	-0.00106671	0.396353	4.47794	0.00505196	1.37312	7.58275	4.22032	0.00888454	1.07822	7.36243	-5.73616	0.00857068	-9.98636	-1.48596	0.0457723	0.0319396	0.535232	Low_0.35_0.59_0.68	0.59389	0.15756	1.03022	0.00882485	0.00882485	0.132102	High_0.69_0.79_1	-0.0304437	-0.323388	0.2625	0.836728	0.836728
rs12405644_chr1:211649373_NENF	NENF	rs12405644	chr1:211649373	0.00411582	0.000952077	-0.283786	0.27848	-0.79976	0.232188	0.00145216	0.27848	-0.292956	0.277212	-0.824215	0.238303	-0.0352905	0.877852	-0.488801	0.418221	-0.00634527	0.550594	-1.54775	0.000826018	-2.44142	-0.654077	-1.23365	0.00369125	-2.05868	-0.408624	2.24246	0.000952077	0.931434	3.55349	0.0713732	0.00674515	0.877852	Low_0_0.38_0.82	-0.183777	-0.520092	0.152537	0.280592	0.280592	0.00193309	High_0.83_0.92_1	0.528896	-0.00598987	1.06378	0.0524721	0.0524721
rs12403619_chr1:40949190_NFYC	NFYC	rs12403619	chr1:40949190	0.00323487	0.00160589	-0.12435	0.765509	-0.94765	0.69895	-0.00722233	0.765509	-0.0206017	0.961305	-0.859331	0.818128	-0.649618	0.223685	-1.70099	0.401753	-0.00327791	0.454958	-4.95829	0.00218178	-8.09396	-1.82262	-1.21119	0.0269728	-2.28212	-0.140253	8.96843	0.00160589	3.46582	14.471	0.0669378	0.00888072	0.223685	Low_0_0.37_0.54	-0.516022	-0.94006	-0.0919842	0.017685	0.017685	0.0546758	High_0.55_0.65_0.88	0.478483	-0.026374	0.98334	0.0626129	0.0626129
rs11265562_chr1:162065526_NOS1AP	NOS1AP	rs11265562	chr1:162065526	0.02258	0.0187387	0.150634	0.56525	-0.366378	0.667646	-0.00528409	0.56525	0.157094	0.547099	-0.357861	0.672048	1.1503	0.153046	-0.433302	2.7339	0.00315501	0.304348	3.27308	0.0154461	0.635008	5.91115	3.48204	0.00639001	0.997745	5.96634	-5.61127	0.0187387	-10.2738	-0.948705	0.0390853	0.0472738	0.153046	Low_0.23_0.46_0.55	0.581391	0.281071	0.88171	0.000271254	0.000271254	0.189254	High_0.56_0.64_0.78	-0.101957	-0.477886	0.273972	0.58991	0.58991
rs12067222_chr1:6105423_NPHP4	NPHP4	rs12067222	chr1:6105423	0.00637558	0.00641392	0.412217	0.253892	-0.299506	1.12394	0.00246427	0.253892	0.473806	0.189562	-0.237097	1.18471	0.428574	0.10282	-0.0875623	0.944711	0.015749	0.137487	-0.680879	0.213018	-1.7575	0.395737	0.0120927	0.967385	-0.5721	0.596286	2.76163	0.00641392	0.790399	4.73286	0.065743	0.00956	0.10282	Low_0_0.11_0.4	-0.318383	-0.706961	0.0701946	0.106394	0.106394	0.0278462	High_0.43_0.69_1	0.724924	0.378627	1.07122	8.77734e-05	8.77734e-05
rs447284_chr1:200139962_NR5A2	NR5A2	rs447284	chr1:200139962	0.0174706	0.0224582	0.391762	0.16477	-0.163072	0.946596	0.0074444	0.16477	0.397902	0.155245	-0.152841	0.948645	1.01441	0.0899566	-0.160426	2.18924	0.0223439	0.0903184	3.6451	0.0120932	0.812318	6.47788	2.00343	0.00649376	0.571186	3.43568	-4.68684	0.0224582	-8.70015	-0.673531	0.0551696	0.0182192	0.0899566	Low_0_0.52_0.64	0.551253	0.0872269	1.01528	0.0214817	0.0214817	0.136161	High_0.65_0.78_1	-0.00261507	-0.287784	0.282554	0.985512	0.985512
rs7354862_chr1:200139962_NR5A2	NR5A2	rs7354862	chr1:200139962	0.00544801	0.00568611	0.276741	0.32402	-0.276394	0.829876	-0.000155064	0.32402	0.272062	0.328858	-0.277234	0.821358	0.997561	0.0967564	-0.182276	2.1774	0.0139328	0.154277	-3.9038	0.0107927	-6.88889	-0.918716	-1.3373	0.188974	-3.34118	0.666587	5.82514	0.00568611	1.72844	9.92183	0.0656622	0.00960771	0.0967564	Low_0_0.64_0.78	-0.0724575	-0.39441	0.249495	0.655357	0.655357	-0.0102205	High_0.79_0.85_1	0.484071	0.0800511	0.88809	0.0199256	0.0199256
rs79641518_chr1:51924673_NRDC	NRDC	rs79641518	chr1:51924673	0.0184491	0.0478124	-0.0687918	0.837291	-0.73034	0.592757	-0.00759786	0.837291	-0.044981	0.891925	-0.698863	0.608901	0.68586	0.043663	0.019804	1.35192	0.017003	0.126957	1.64463	0.0719497	-0.148916	3.43817	1.06751	0.00621733	0.308474	1.82655	-2.65779	0.0478124	-5.28957	-0.0260099	0.0400072	0.0448034	0.043663	Low_0_0.29_0.53	0.606606	0.115118	1.09809	0.0171138	0.0171138	0.134978	High_0.54_0.75_1	-0.21572	-0.557089	0.125648	0.212603	0.212603
rs853010_chr1:230441944_NUP133	NUP133	rs853010	chr1:230441944	0.000656043	0.000139746	0.0780417	0.795213	-0.515744	0.671827	-0.00739563	0.795213	0.0878856	0.772115	-0.511404	0.687175	-0.258983	0.757476	-1.91521	1.39725	-0.0146774	0.921809	5.34629	0.000152146	2.63858	8.054	8.28974	0.00048863	3.70872	12.8708	-10.8618	0.000139746	-16.3307	-5.39293	0.0904866	0.00201112	0.757476	Low_0.26_0.39_0.46	0.613979	0.258435	0.969523	0.00103	0.00103	0.156527	High_0.47_0.56_0.83	-0.340835	-0.656245	-0.025424	0.0346115	0.0346115
rs11894335_chr2:19801738_OSR1	OSR1	rs11894335	chr2:19801738	0.0212106	0.0381475	-0.116385	0.749162	-0.83514	0.60237	-0.00711575	0.749162	-0.147417	0.682947	-0.860061	0.565228	-0.674612	0.0650193	-1.39184	0.0426188	0.0122109	0.172051	-2.2242	0.0366296	-4.30792	-0.140486	-3.29407	0.0125322	-5.86733	-0.720821	3.07754	0.0381475	0.170889	5.9842	0.0383054	0.0494649	0.0650193	Low_0_0.47_0.69	-0.45487	-0.916329	0.00658884	0.0532518	0.0532518	0.0467461	High_0.7_0.83_1	0.230571	-0.149467	0.61061	0.230089	0.230089
rs6531219_chr2:19801738_OSR1	OSR1	rs6531219	chr2:19801738	0.0125712	0.0217649	0.124453	0.641656	-0.403485	0.652391	-0.00619856	0.641656	0.158573	0.550276	-0.365384	0.68253	-0.682611	0.0620753	-1.40021	0.034988	0.0137172	0.156399	2.37309	0.017778	0.417828	4.32835	0.572471	0.378029	-0.708276	1.85322	-3.21617	0.0217649	-5.95555	-0.476796	0.0472535	0.0292577	0.0620753	Low_0_0.41_0.62	0.454855	-0.00530988	0.91502	0.052584	0.052584	0.0633062	High_0.64_0.8_1	-0.0948106	-0.413212	0.223591	0.555186	0.555186
rs2640503_chr1:110830452_OVGP1	OVGP1	rs2640503	chr1:110830452	0.00640445	0.0027608	-0.0782304	0.812484	-0.729483	0.573022	-0.00748465	0.812484	-0.0955439	0.772212	-0.747341	0.556253	-1.12922	0.291897	-3.24069	0.982256	-0.00652375	0.55673	4.85029	0.00392861	1.5838	8.11678	12.2248	0.00744028	3.33303	21.1165	-14.7515	0.0027608	-24.3105	-5.19242	0.0563564	0.0169585	0.291897	Low_0.11_0.29_0.38	0.271743	-0.015133	0.55862	0.0630968	0.0630968	0.0260142	High_0.39_0.43_0.58	-0.844207	-1.43273	-0.25568	0.00643021	0.00643021
rs10753434_chr1:226658311_PARP1	PARP1	rs10753434	chr1:226658311	0.0288638	0.00840991	-0.25044	0.337945	-0.765687	0.264807	-0.000589008	0.337945	-0.256425	0.329332	-0.774657	0.261808	-0.118873	0.730285	-0.799775	0.562029	-0.00763136	0.596346	-1.24906	0.00639159	-2.14024	-0.357878	-1.37696	0.0186234	-2.51997	-0.233945	2.72494	0.00840991	0.710966	4.7389	0.0397782	0.0454054	0.730285	Low_0_0.06_0.23	-0.692016	-1.24447	-0.13956	0.0157573	0.0157573	0.147272	High_0.25_0.54_1	0.137501	-0.205849	0.480851	0.428492	0.428492
rs75655059_chr1:54769650_PARS2	PARS2	rs75655059	chr1:54769650	0.0101342	0.00267556	0.0993572	0.837807	-0.859213	1.05793	-0.00760004	0.837807	0.0977485	0.840949	-0.864255	1.05975	0.0755408	0.716865	-0.33578	0.486862	-0.0145885	0.916779	1.9749	0.0117696	0.446088	3.50371	0.324483	0.137315	-0.104956	0.753923	-3.55179	0.00267556	-5.84578	-1.2578	0.0492368	0.0260038	0.716865	Low_0_0.05_0.57	0.768158	0.257477	1.27884	0.00393049	0.00393049	0.132719	High_0.6_0.87_1	-0.465592	-0.891078	-0.0401058	0.0324228	0.0324228
rs2473231_chr1:13807396_PDPN	PDPN	rs2473231	chr1:13807396	0.020532	0.0415286	0.0754865	0.777303	-0.451555	0.602528	-0.00729424	0.777303	0.127255	0.6318	-0.39703	0.651539	1.039	0.0572582	-0.0325278	2.11053	0.0137055	0.156515	1.54848	0.0379023	0.0878781	3.00909	3.72177	0.00926857	0.934999	6.50854	-3.53128	0.0415286	-6.92483	-0.13773	0.0386393	0.0485152	0.0572582	Low_0_0.32_0.48	0.132096	-0.146105	0.410297	0.348131	0.348131	-0.00119151	High_0.5_0.58_0.77	-0.455333	-0.987149	0.0764825	0.0907608	0.0907608
rs1830705_chr1:31633309_PEF1	PEF1	rs1830705	chr1:31633309	0.0157739	0.011173	-0.136608	0.593947	-0.642405	0.36919	-0.00565641	0.593947	-0.163204	0.52408	-0.668788	0.342381	-0.372124	0.17463	-0.911574	0.167327	0.00119158	0.344176	0.567087	0.136018	-0.180928	1.3151	0.36501	0.352524	-0.409152	1.13917	-1.97635	0.011173	-3.49498	-0.457713	0.0442749	0.0348901	0.17463	Low_0_0.15_0.56	0.227134	-0.0833105	0.537578	0.149215	0.149215	0.014187	High_0.57_0.71_1	-0.497727	-0.903629	-0.0918262	0.0173315	0.0173315
rs77292387_chr1:31633309_PEF1	PEF1	rs77292387	chr1:31633309	0.0164772	0.0102908	0.306751	0.48337	-0.556797	1.1703	-0.00399884	0.48337	0.268357	0.539648	-0.595186	1.1319	-0.347276	0.204816	-0.886506	0.191955	0.000953568	0.34934	1.43161	0.0220554	0.209497	2.65372	-0.00935478	0.97486	-0.595723	0.577013	-3.52689	0.0102908	-6.2059	-0.847883	0.0451786	0.0330796	0.204816	Low_0_0.08_0.4	0.565269	0.216255	0.914282	0.0019303	0.0019303	0.128958	High_0.43_0.66_1	-0.492441	-0.987429	0.00254762	0.0511538	0.0511538
rs770711_chr1:6105423_PHF13	PHF13	rs770711	chr1:6105423	0.0182886	0.0125155	0.171183	0.619476	-0.509313	0.851679	-0.0059579	0.619476	0.157088	0.647746	-0.521721	0.835896	0.347757	0.186056	-0.169865	0.865379	0.000136194	0.36766	-0.956138	0.0862495	-2.05051	0.138234	-0.0121936	0.966849	-0.591735	0.567348	2.60572	0.0125155	0.570586	4.64085	0.0417048	0.0405738	0.186056	Low_0_0.18_0.5	-0.28638	-0.667343	0.0945827	0.138396	0.138396	0.0165404	High_0.53_0.75_1	0.533556	0.116724	0.950388	0.0131424	0.0131424
rs905634_chr1:201348458_PHLDA3	PHLDA3	rs905634	chr1:201348458	0.011438	0.0187434	-0.0567676	0.85448	-0.668042	0.554507	-0.00766639	0.85448	-0.062294	0.838973	-0.667742	0.543154	-0.8378	0.0648874	-1.72808	0.0524842	0.0116974	0.177731	2.22975	0.0288033	0.234525	4.22498	0.137029	0.820351	-1.05475	1.32881	-3.99676	0.0187434	-7.31792	-0.675601	0.0473164	0.0291487	0.0648874	Low_0_0.42_0.57	0.392955	0.0891264	0.696783	0.0120665	0.0120665	0.0803073	High_0.58_0.72_1	-0.375282	-0.767263	0.0166985	0.0602521	0.0602521
rs2640503_chr1:110830452_PIFO	PIFO	rs2640503	chr1:110830452	0.0127002	0.0174051	-0.0361738	0.912662	-0.687541	0.615194	-0.00783989	0.912662	-0.0648338	0.84307	-0.711645	0.581977	-1.86925	0.0799058	-3.96457	0.226067	0.00881608	0.213198	3.86041	0.0216492	0.575261	7.14557	8.7291	0.0556357	-0.21344	17.6716	-11.7075	0.0174051	-21.3211	-2.0938	0.0455422	0.0323769	0.0799058	Low_0.11_0.24_0.29	0.52502	0.0568559	0.993183	0.0288992	0.0288992	0.0916569	High_0.3_0.37_0.58	-0.284136	-0.603814	0.0355418	0.0807734	0.0807734
rs141773591_chr1:171985929_PIGC	PIGC	rs141773591	chr1:171985929	0.0215561	0.0205369	0.283609	0.550957	-0.655047	1.22227	-0.00508458	0.550957	0.235335	0.619609	-0.700588	1.17126	-0.956207	0.129693	-2.19686	0.284445	0.00538847	0.264537	-3.23666	0.038938	-6.30629	-0.167033	-1.63931	0.0175821	-2.98761	-0.291015	7.48059	0.0205369	1.17066	13.7905	0.0399948	0.0448358	0.129693	Low_0_0.39_0.5	-0.221408	-0.637031	0.194215	0.291607	0.291607	0.00184527	High_0.52_0.6_0.78	0.558434	0.0266172	1.09025	0.0399328	0.0399328
rs10920208_chr1:201348458_PKP1	PKP1	rs10920208	chr1:201348458	3.15705e-08	0.0422702	0.162791	0.552275	-0.377786	0.703368	-0.00510338	0.552275	0.0428742	0.860499	-0.438969	0.524717	2.38266	3.29345e-08	1.58249	3.18283	0.207142	1.85712e-07	-1.39532	0.0620193	-2.86185	0.0712087	1.16417	0.106266	-0.25203	2.58037	2.54137	0.0422702	0.0901164	4.99262	0.226999	1.20174e-07	3.29345e-08	Low_0_0.49_0.69	-0.234238	-0.556253	0.087778	0.151982	0.151982	0.0113021	High_0.7_0.8_1	0.780036	0.235426	1.32465	0.00650111	0.00650111
rs74136626_chr1:201348458_PKP1	PKP1	rs74136626	chr1:201348458	1.36563e-08	0.0173059	0.688326	0.165736	-0.288764	1.66542	0.00737483	0.165736	0.577785	0.190224	-0.290435	1.446	2.3661	3.08053e-08	1.57339	3.15882	0.217801	7.97046e-08	-2.85484	0.0570923	-5.79708	0.0873934	2.09564	1.09718e-06	1.28669	2.90458	5.52832	0.0173059	0.992814	10.0638	0.246844	2.48332e-08	3.08053e-08	Low_0_0.47_0.64	-0.0232188	-0.417733	0.371295	0.907109	0.907109	-0.0117398	High_0.65_0.77_1	1.19274	0.417964	1.96753	0.00342935	0.00342935
rs58039346_chr1:6464681_PLEKHG5	PLEKHG5	rs58039346	chr1:6464681	0.0040526	0.00384925	-0.0783627	0.825611	-0.78073	0.624005	-0.00754669	0.825611	-0.0414335	0.906828	-0.740648	0.657781	0.674994	0.104185	-0.141164	1.49115	0.00570391	0.259344	2.2965	0.00894168	0.585244	4.00775	1.40446	0.0034288	0.472845	2.33607	-4.84403	0.00384925	-8.09882	-1.58925	0.0632384	0.0111514	0.104185	Low_0_0.4_0.6	0.259043	-0.0749222	0.593008	0.126812	0.126812	0.0150517	High_0.62_0.71_1	-0.800248	-1.28696	-0.31354	0.00201163	0.00201163
rs12095060_chr1:15957637_PLEKHM2	PLEKHM2	rs12095060	chr1:15957637	0.0203807	0.00608274	0.0317664	0.929464	-0.676997	0.74053	-0.00787358	0.929464	0.037591	0.916877	-0.673798	0.74898	0.368414	0.6305	-1.14366	1.88049	-0.0140502	0.88687	-6.08898	0.007062	-10.4883	-1.68965	-2.19435	0.0657146	-4.53346	0.144762	8.49165	0.00608274	2.47011	14.5132	0.0382011	0.0497652	0.6305	Low_0.35_0.59_0.69	-0.573465	-0.97556	-0.171371	0.0062149	0.0062149	0.138948	High_0.7_0.79_1	0.354273	0.05082	0.657726	0.0227009	0.0227009
rs116933076_chr2:75068723_POLE4	POLE4	rs116933076	chr2:75068723	0.00179873	0.00561935	0.461789	0.350753	-0.513934	1.43751	-0.000967632	0.350753	0.443892	0.362135	-0.516602	1.40439	-0.557718	0.0259091	-1.04733	-0.0681096	0.0304467	0.0536876	-1.46157	0.0788286	-3.09399	0.170846	-0.840275	0.00162849	-1.35652	-0.324026	3.825	0.00561935	1.13881	6.51119	0.0814683	0.00357721	0.0259091	Low_0_0.34_0.8	-0.21851	-0.637135	0.200116	0.302436	0.302436	0.000853214	High_0.82_0.91_1	1.01534	0.483551	1.54714	0.000436994	0.000436994
rs16986364_chr2:19801738_PUM2	PUM2	rs16986364	chr2:19801738	0.0181621	0.0194229	-0.475864	0.123719	-1.08354	0.13181	0.0109158	0.123719	-0.503765	0.101833	-1.10869	0.101163	0.579007	0.110851	-0.13463	1.29264	0.0231532	0.0857624	1.51538	0.0961692	-0.273732	3.30448	3.32935	0.00700933	0.926161	5.73254	-3.28445	0.0194229	-6.02956	-0.539337	0.0578845	0.015459	0.110851	Low_0_0.34_0.56	0.307048	-0.139505	0.753601	0.170743	0.170743	0.029321	High_0.57_0.78_1	-0.428862	-0.715928	-0.141797	0.00382599	0.00382599
rs6663622_chr1:178056094_RASAL2	RASAL2	rs6663622	chr1:178056094	0.00027671	0.0106323	-0.207608	0.427787	-0.724042	0.308825	-0.00289887	0.427787	-0.318778	0.21214	-0.821841	0.184286	2.37628	0.00167717	0.912031	3.84054	0.0661468	0.00514702	-3.37944	0.00588556	-5.76616	-0.992725	0.823717	0.382042	-1.03476	2.68219	6.15375	0.0106323	1.45808	10.8494	0.107066	0.00068242	0.00167717	Low_0_0.44_0.55	-0.288467	-0.561781	-0.0151524	0.0388154	0.0388154	0.0359826	High_0.56_0.62_0.75	0.455683	0.000630252	0.910736	0.0497009	0.0497009
rs6679380_chr1:9914695_RBP7	RBP7	rs6679380	chr1:9914695	0.0435492	0.0132067	0.811798	0.0180976	0.140985	1.48261	0.0359471	0.0180976	0.804753	0.0197863	0.130083	1.47942	0.191636	0.749173	-0.991977	1.37525	0.0290323	0.0588089	2.95922	0.00164811	1.13903	4.77941	3.74199	0.0157727	0.716241	6.76773	-4.30907	0.0132067	-7.70119	-0.916952	0.0686825	0.00797214	0.749173	Low_0_0.44_0.56	0.639779	0.27643	1.00313	0.000748366	0.000748366	0.119544	High_0.57_0.67_0.88	-0.0619006	-0.50182	0.378019	0.777835	0.777835
rs3856100_chr1:182404866_RNASEL	RNASEL	rs3856100	chr1:182404866	0.00954275	0.0394987	0.14932	0.612116	-0.432004	0.730645	-0.00587373	0.612116	0.15413	0.594743	-0.417815	0.726076	-1.39063	0.0243709	-2.59835	-0.182916	0.0265235	0.0691013	3.197	0.0338298	0.248226	6.14577	-0.64626	0.35801	-2.03271	0.740189	-4.39981	0.0394987	-8.58469	-0.21492	0.0517859	0.0223303	0.0243709	Low_0.24_0.5_0.6	0.596249	0.0409258	1.15157	0.0361375	0.0361375	0.0998585	High_0.61_0.75_1	-0.063312	-0.333774	0.20715	0.643052	0.643052
rs78573341_chr2:11142463_ROCK2	ROCK2	rs78573341	chr2:11142463	0.00100761	0.00224268	-0.146027	0.700917	-0.896713	0.604659	-0.00675243	0.700917	-0.0662313	0.860457	-0.810349	0.677886	-1.08526	0.0350795	-2.09336	-0.0771658	0.020756	0.0999596	6.01349	0.00293493	2.09129	9.93569	-0.434992	0.41748	-1.49332	0.623337	-8.58791	0.00224268	-14.0342	-3.14162	0.0847547	0.00290293	0.0350795	Low_0_0.46_0.6	0.811117	0.0837995	1.53843	0.0299718	0.0299718	0.111955	High_0.61_0.76_1	-0.246274	-0.552065	0.0595167	0.113132	0.113132
rs818147_chr2:11142463_ROCK2	ROCK2	rs818147	chr2:11142463	0.0036997	0.0082507	0.17445	0.503519	-0.340138	0.689038	-0.00434881	0.503519	0.0813016	0.755569	-0.434441	0.597045	-1.06653	0.0401934	-2.0846	-0.0484712	0.0212751	0.0967016	-2.84139	0.0122658	-5.05409	-0.628679	-4.0789	0.0011893	-6.5119	-1.6459	4.38783	0.0082507	1.15302	7.62265	0.0675827	0.00853371	0.0401934	Low_0_0.46_0.6	-0.456501	-0.996035	0.0830328	0.0944575	0.0944575	0.056342	High_0.61_0.76_1	0.495852	0.181918	0.809786	0.00229294	0.00229294
rs818157_chr2:11142463_ROCK2	ROCK2	rs818157	chr2:11142463	0.00691213	0.0188799	0.12183	0.678729	-0.458901	0.702561	-0.0065596	0.678729	0.0621533	0.831093	-0.513336	0.637642	-1.08371	0.0352702	-2.09143	-0.0759858	0.0208708	0.09923	-3.5749	0.023195	-6.65302	-0.496773	-5.60701	0.00508904	-9.49805	-1.71597	5.22049	0.0188799	0.877355	9.56363	0.0560622	0.017263	0.0352702	Low_0_0.48_0.62	-0.342968	-0.878925	0.19299	0.2028	0.2028	0.0176094	High_0.64_0.77_1	0.157775	-0.107991	0.423541	0.241229	0.241229
rs818158_chr2:11142463_ROCK2	ROCK2	rs818158	chr2:11142463	0.00393939	0.010372	0.0799668	0.786046	-0.501783	0.661716	-0.0073449	0.786046	0.0314734	0.913969	-0.543937	0.606884	-1.08992	0.0339878	-2.09613	-0.0837077	0.0206048	0.100929	-2.32952	0.0156543	-4.21097	-0.448075	-2.37384	0.00093827	-3.75989	-0.987798	3.67185	0.010372	0.879684	6.46401	0.0638538	0.0107381	0.0339878	Low_0_0.48_0.62	-0.493807	-0.99257	0.00495515	0.0522018	0.0522018	0.0737194	High_0.64_0.77_1	0.285373	0.0201925	0.550553	0.035241	0.035241
rs325893_chr1:110830452_RP11-284N8.3	RP11-284N8.3	rs325893	chr1:110830452	0.0173627	0.0139539	0.130014	0.660946	-0.455215	0.715244	-0.00639266	0.660946	0.164035	0.579711	-0.42064	0.74871	-1.53213	0.152525	-3.6387	0.574434	0.00209739	0.325202	3.26216	0.0117512	0.73742	5.78689	1.56428	0.336558	-1.64506	4.77362	-9.2436	0.0139539	-16.58	-1.90725	0.0420936	0.0396603	0.152525	Low_0.11_0.29_0.38	0.336685	0.0592742	0.614095	0.0179099	0.0179099	0.0481629	High_0.39_0.43_0.58	-0.421035	-0.920159	0.07809	0.0952288	0.0952288
rs2182425_chr1:91166111_RP4-665J23.1	RP4-665J23.1	rs2182425	chr1:91166111	0.000305744	0.0168404	-0.445778	0.127704	-1.02112	0.129563	0.0105264	0.127704	-0.378628	0.179627	-0.933924	0.176668	-3.29482	0.00119885	-5.26179	-1.32785	0.0832175	0.00162476	5.41862	0.0262212	0.651665	10.1856	-0.578761	0.697533	-3.51937	2.36185	-8.19449	0.0168404	-14.8885	-1.50049	0.1176	0.000338473	0.00119885	Low_0.52_0.63_0.69	0.252365	-0.0801193	0.584849	0.133849	0.133849	0.0238216	High_0.7_0.77_0.89	-0.478235	-0.794396	-0.162074	0.0035513	0.0035513
rs11260822_chr1:15957637_RSC1A1	RSC1A1	rs11260822	chr1:15957637	0.0076568	0.00801495	-0.148463	0.738373	-1.02615	0.729228	-0.00704092	0.738373	-0.175586	0.691055	-1.04796	0.696788	1.25119	0.10055	-0.24556	2.74794	0.00665402	0.244302	6.75765	0.0107226	1.59506	11.9202	9.93384	0.00320929	3.39196	16.4757	-9.71711	0.00801495	-16.8536	-2.58067	0.054051	0.01949	0.10055	Low_0.35_0.59_0.69	0.718256	0.231904	1.20461	0.00472661	0.00472661	0.148672	High_0.7_0.79_1	-0.559606	-0.927502	-0.191709	0.00332167	0.00332167
rs11588669_chr1:15957637_RSC1A1	RSC1A1	rs11588669	chr1:15957637	0.0144487	0.0166819	0.0724079	0.863452	-0.759079	0.903895	-0.00769899	0.863452	0.140961	0.737273	-0.688806	0.970729	1.26506	0.0983117	-0.238192	2.7683	0.00629167	0.249935	-5.76246	0.0211252	-10.6461	-0.878838	0.224683	0.794249	-1.47684	1.92621	8.36528	0.0166819	1.5419	15.1887	0.0436882	0.0361161	0.0983117	Low_0.35_0.59_0.69	-0.617289	-1.06816	-0.166421	0.00841065	0.00841065	0.128136	High_0.7_0.79_1	0.527396	0.167125	0.887668	0.00463559	0.00463559
rs1497406_chr1:15957637_RSC1A1	RSC1A1	rs1497406	chr1:15957637	0.014796	0.0173179	-0.0269661	0.918168	-0.545338	0.491406	-0.00785173	0.918168	-0.0881684	0.73768	-0.608009	0.431672	1.27571	0.0971798	-0.235035	2.78645	0.00628878	0.24998	3.97339	0.021273	0.602049	7.34473	5.27432	0.00442096	1.67403	8.87461	-5.74987	0.0173179	-10.4677	-1.03208	0.0431768	0.0372183	0.0971798	Low_0.35_0.57_0.63	0.597818	0.132901	1.06274	0.0133602	0.0133602	0.150803	High_0.64_0.78_1	-0.181908	-0.465693	0.101877	0.206193	0.206193
rs7534979_chr1:15957637_RSC1A1	RSC1A1	rs7534979	chr1:15957637	0.0099337	0.0109636	0.628355	0.0407408	0.0268853	1.22982	0.0251336	0.0407408	0.62814	0.0394513	0.0308254	1.22546	1.23932	0.0980213	-0.232062	2.71071	0.0387049	0.0314549	-4.71403	0.0258108	-8.8495	-0.578558	0.0422243	0.961025	-1.66452	1.74897	7.47504	0.0109636	1.74652	13.2036	0.0804205	0.00382261	0.0980213	Low_0.35_0.56_0.62	-0.443957	-1.04738	0.159467	0.143407	0.143407	0.0389887	High_0.63_0.77_1	0.431636	0.150272	0.713	0.00300984	0.00300984
rs1879662_chr2:74333206_RTKN	RTKN	rs1879662	chr2:74333206	0.00784615	0.0188948	0.330864	0.239396	-0.223045	0.884773	0.00311889	0.239396	0.377875	0.175389	-0.170884	0.926634	0.946837	0.0409298	0.0396525	1.85402	0.0283121	0.0615984	1.89479	0.00719891	0.52243	3.26715	2.89997	0.00241649	1.04673	4.75321	-2.95775	0.0188948	-5.41874	-0.496763	0.0632255	0.0111602	0.0409298	Low_0_0.27_0.4	0.679708	0.107305	1.25211	0.0214834	0.0214834	0.131976	High_0.41_0.6_0.89	0.00178869	-0.258812	0.262389	0.989154	0.989154
rs11126416_chr2:74333206_SEMA4F	SEMA4F	rs11126416	chr2:74333206	0.0200192	0.0225696	-0.111081	0.669801	-0.625389	0.403226	-0.0064772	0.669801	-0.0539576	0.836293	-0.569673	0.461758	0.758658	0.106166	-0.163956	1.68127	0.00652074	0.246359	-1.81149	0.025822	-3.40078	-0.222204	-1.31604	0.194318	-3.31212	0.680026	3.33084	0.0225696	0.476257	6.18542	0.0398109	0.0453189	0.106166	Low_0_0.38_0.55	-0.287381	-0.618734	0.0439708	0.0880468	0.0880468	0.0281035	High_0.56_0.67_0.89	0.355142	0.011209	0.699076	0.0432195	0.0432195
rs2028211_chr2:127700733_SFT2D3	SFT2D3	rs2028211	chr2:127700733	0.0207653	0.0316858	0.136845	0.601641	-0.380601	0.654291	-0.00575013	0.601641	0.123331	0.635233	-0.389955	0.636618	-0.731228	0.0769796	-1.54279	0.0803387	0.0113537	0.181637	-2.00891	0.0497857	-4.01591	-0.00191056	-1.46585	0.00624349	-2.50866	-0.423037	3.08449	0.0316858	0.274905	5.89408	0.039938	0.0449844	0.0769796	Low_0_0.58_0.79	-0.204724	-0.501577	0.092129	0.173979	0.173979	0.00988933	High_0.8_0.89_1	0.43326	-0.0102879	0.876808	0.0552717	0.0552717
rs4951583_chr1:211649373_SLC30A1	SLC30A1	rs4951583	chr1:211649373	0.0242097	0.0103705	0.217313	0.395734	-0.287344	0.72197	-0.00216056	0.395734	0.211527	0.40882	-0.293611	0.716666	0.206379	0.35687	-0.235301	0.648058	-0.00331366	0.455972	0.904009	0.0145414	0.18206	1.62596	1.29988	0.00693238	0.362917	2.23685	-1.62778	0.0103705	-2.86556	-0.390001	0.0409937	0.0422968	0.35687	Low_0_0_0	0.506494	0.0715373	0.941451	0.0235478	0.0235478	0.095165	High_0.5_0.8_1	-0.0983344	-0.395353	0.198685	0.511994	0.511994
rs116933076_chr2:75068723_SLC4A5	SLC4A5	rs116933076	chr2:75068723	0.00832598	0.036883	-0.297675	0.547909	-1.27538	0.680031	-0.00504076	0.547909	-0.316068	0.516479	-1.2775	0.645364	-0.573139	0.0222709	-1.06323	-0.0830517	0.0285511	0.0606584	1.13102	0.178915	-0.525056	2.78709	-0.358553	0.177867	-0.882283	0.165176	-2.90486	0.036883	-5.62998	-0.179746	0.0546532	0.0187957	0.0222709	Low_0_0.31_0.77	0.14494	-0.287416	0.577296	0.506718	0.506718	-0.006735	High_0.78_0.89_1	-0.646215	-1.21247	-0.0799639	0.026296	0.026296
rs1667619_chr2:74333206_SLC4A5	SLC4A5	rs1667619	chr2:74333206	8.24123e-05	3.93705e-05	-0.394465	0.332849	-1.19748	0.40855	-0.000432973	0.332849	-0.493531	0.231908	-1.30662	0.319558	0.641297	0.174251	-0.287538	1.57013	0.00640537	0.248154	2.47972	0.0022996	0.903101	4.05635	6.60676	1.51199e-05	3.70418	9.50934	-6.89965	3.93705e-05	-10.1021	-3.69722	0.126494	0.000185638	0.174251	Low_0_0.41_0.58	0.119463	-0.231582	0.470508	0.50038	0.50038	-0.00649268	High_0.59_0.71_0.89	-1.24439	-1.74518	-0.743602	1.05758e-05	1.05758e-05
rs72964018_chr2:40760440_SLC8A1	SLC8A1	rs72964018	chr2:40760440	0.0101727	0.0470408	0.206538	0.485695	-0.378007	0.791084	-0.00404046	0.485695	0.132509	0.650913	-0.445666	0.710684	0.971347	0.022106	0.141803	1.80089	0.0296188	0.0566295	1.66097	0.0436315	0.0482115	3.27372	1.50786	0.00272696	0.532029	2.48369	-3.17055	0.0470408	-6.29899	-0.0421109	0.0525377	0.021346	0.022106	Low_0_0.17_0.33	0.557222	0.10178	1.01266	0.0179769	0.0179769	0.128967	High_0.37_0.55_0.91	-0.150117	-0.447557	0.147322	0.318706	0.318706
rs7589231_chr2:40760440_SLC8A1	SLC8A1	rs7589231	chr2:40760440	0.000297852	0.00108125	-0.0223228	0.935833	-0.569948	0.525302	-0.00788445	0.935833	0.0440537	0.87213	-0.49653	0.584638	0.999028	0.0186469	0.169543	1.82851	0.0282238	0.061949	1.85833	0.00250785	0.666186	3.05048	4.1516	8.88005e-05	2.12391	6.17929	-4.12348	0.00108125	-6.56183	-1.68513	0.101561	0.000980089	0.0186469	Low_0_0.29_0.46	0.310634	0.0103101	0.610957	0.0428447	0.0428447	0.0464624	High_0.48_0.61_0.91	-0.431863	-0.804543	-0.0591827	0.0239044	0.0239044
rs12407568_chr1:228031757_SNAP47	SNAP47	rs12407568	chr1:228031757	0.0356133	0.0446049	0.938371	0.0764305	-0.101123	1.97787	0.0169626	0.0764305	0.776038	0.146547	-0.27527	1.82735	-0.632173	0.104802	-1.39793	0.133584	0.0298178	0.0559081	-1.34876	0.251752	-3.66717	0.969638	-1.02693	0.0181367	-1.87575	-0.178102	3.8359	0.0446049	0.0938992	7.57789	0.0534189	0.0202455	0.104802	Low_0_0.54_0.77	0.0922237	-0.375099	0.559547	0.695907	0.695907	-0.00949194	High_0.78_0.87_1	0.896976	0.423225	1.37073	0.000489439	0.000489439
rs6426545_chr1:227357608_SNAP47	SNAP47	rs6426545	chr1:227357608	0.0179031	0.0116804	-0.455955	0.147076	-1.07444	0.162531	0.00880716	0.147076	-0.447802	0.153377	-1.06478	0.169181	0.4285	0.196533	-0.224642	1.08164	0.0141737	0.151939	-2.06506	0.00387801	-3.45378	-0.676352	-0.370915	0.410596	-1.2601	0.518272	3.15612	0.0116804	0.715562	5.59667	0.0560947	0.0172291	0.196533	Low_0_0.14_0.38	-0.756833	-1.20855	-0.305113	0.00181665	0.00181665	0.25674	High_0.4_0.62_1	0.0382593	-0.247354	0.323872	0.790844	0.790844
rs16856357_chr1:231756832_SPRTN	SPRTN	rs16856357	chr1:231756832	0.00562563	0.00254779	0.612675	0.0867347	-0.0896522	1.315	0.0153535	0.0867347	0.586273	0.101496	-0.117032	1.28958	0.714978	0.268722	-0.558733	1.98869	0.0171804	0.125533	-1.99692	0.0294321	-3.79092	-0.20291	-0.351849	0.622355	-1.76229	1.05859	8.26573	0.00254779	2.95442	13.577	0.0796741	0.00400731	0.268722	Low_0_0.16_0.23	-0.589031	-0.952583	-0.225479	0.00212138	0.00212138	0.176764	High_0.24_0.37_0.67	0.653104	0.315023	0.991186	0.000241282	0.000241282
rs11121852_chr1:11481594_SRM	SRM	rs11121852	chr1:11481594	0.00866095	0.00718474	-0.105255	0.653982	-0.568851	0.358341	-0.00632418	0.653982	-0.114568	0.624027	-0.576022	0.346886	-0.360825	0.133468	-0.833629	0.111979	0.00380593	0.292173	-0.972628	0.0133826	-1.73978	-0.205472	-1.28424	0.0021825	-2.09643	-0.472046	1.68984	0.00718474	0.466229	2.91344	0.0528436	0.0209575	0.133468	Low_0_0_0	-0.550484	-0.983414	-0.117555	0.0139734	0.0139734	0.117539	High_0.33_0.71_1	0.170315	-0.141622	0.482253	0.280642	0.280642
rs12024126_chr1:11481594_SRM	SRM	rs12024126	chr1:11481594	0.008572	0.00698091	-0.0498661	0.85345	-0.583009	0.483276	-0.00766251	0.85345	-0.0559792	0.83495	-0.586601	0.474642	-0.358479	0.136205	-0.831547	0.114588	0.00222971	0.322518	-1.295	0.0144112	-2.3278	-0.262207	-1.03427	0.00279689	-1.70541	-0.363135	2.13991	0.00698091	0.596078	3.68374	0.0517419	0.0223892	0.136205	Low_0_0.18_0.62	-0.508048	-0.838561	-0.177534	0.003115	0.003115	0.111628	High_0.64_0.8_1	0.311406	-0.0528031	0.675615	0.0923306	0.0923306
rs7530770_chr1:11481594_SRM	SRM	rs7530770	chr1:11481594	0.0235448	0.0185743	-0.285048	0.22914	-0.751848	0.181752	0.00361161	0.22914	-0.255839	0.280229	-0.722722	0.211045	-0.33484	0.163445	-0.807573	0.137892	0.0111856	0.183576	-1.01611	0.0110733	-1.79591	-0.236317	-1.08179	0.0065571	-1.8561	-0.307482	1.51365	0.0185743	0.257705	2.7696	0.0469454	0.029797	0.163445	Low_0_0_0	-0.478899	-0.973738	0.0159404	0.0574866	0.0574866	0.0629186	High_0.33_0.71_1	0.287926	-0.0145745	0.590426	0.0618254	0.0618254
rs76481207_chr1:226201082_SRP9	SRP9	rs76481207	chr1:226201082	0.0224559	0.0229123	0.320417	0.582677	-0.830597	1.47143	-0.00551455	0.582677	0.338507	0.559467	-0.806307	1.48332	1.21934	0.120861	-0.325806	2.76448	0.00584135	0.257113	-4.67573	0.0397462	-9.12872	-0.222729	0.441158	0.599808	-1.21878	2.1011	9.59217	0.0229123	1.35031	17.834	0.0389505	0.0476459	0.120861	Low_0.32_0.42_0.46	-0.341881	-0.960075	0.276313	0.27074	0.27074	0.00567915	High_0.47_0.58_1	0.679625	0.128992	1.23026	0.0161891	0.0161891
rs6670744_chr1:29849259_SRSF4	SRSF4	rs6670744	chr1:29849259	0.00553953	0.00172089	-0.556084	0.176651	-1.366	0.253828	0.00661905	0.176651	-0.574437	0.164481	-1.38745	0.238574	-0.246781	0.467166	-0.916453	0.422892	0.00291493	0.308963	1.38991	0.0592272	-0.0549529	2.83477	0.360608	0.341328	-0.386602	1.10782	-4.80712	0.00172089	-7.77635	-1.83788	0.0717412	0.00659229	0.467166	Low_0_0.22_0.45	0.222965	-0.17082	0.616749	0.262142	0.262142	0.00435977	High_0.46_0.64_1	-0.693358	-1.15238	-0.234332	0.00368393	0.00368393
rs61094245_chr2:119291399_STEAP3	STEAP3	rs61094245	chr2:119291399	0.00277574	0.0403428	0.207788	0.519102	-0.428217	0.843794	-0.0046036	0.519102	0.225781	0.472117	-0.393787	0.845349	1.21776	0.00588885	0.35761	2.07791	0.0472024	0.0180586	1.80037	0.0300575	0.176617	3.42413	1.72281	0.000665831	0.746207	2.69941	-3.82284	0.0403428	-7.4747	-0.170984	0.0716585	0.00662634	0.00588885	Low_0.1_0.27_0.41	0.411541	0.0271147	0.795967	0.0363139	0.0363139	0.055516	High_0.42_0.6_0.93	-0.239522	-0.596282	0.117237	0.184583	0.184583
rs6759748_chr2:119291399_STEAP3	STEAP3	rs6759748	chr2:119291399	0.00135462	0.0182097	0.0762596	0.779655	-0.462018	0.614537	-0.00730809	0.779655	0.130233	0.624661	-0.395276	0.655741	1.22679	0.00570538	0.363604	2.08997	0.0450752	0.0207595	1.49338	0.0186446	0.253498	2.73327	1.98357	0.000293483	0.930075	3.03706	-3.3039	0.0182097	-6.03656	-0.571238	0.079868	0.00395852	0.00570538	Low_0.1_0.34_0.58	0.263119	-0.0336437	0.559882	0.0815738	0.0815738	0.0220908	High_0.59_0.69_0.93	-0.4179	-0.795524	-0.0402756	0.0311642	0.0311642
rs72833218_chr2:119291399_STEAP3	STEAP3	rs72833218	chr2:119291399	0.00204186	0.0257875	0.0805489	0.785533	-0.503998	0.665096	-0.00734199	0.785533	0.042551	0.882849	-0.527772	0.612874	1.20827	0.00642308	0.345611	2.07092	0.0434043	0.0231563	1.57424	0.0343135	0.11823	3.03026	1.78816	0.000497866	0.798506	2.77782	-3.46416	0.0257875	-6.50267	-0.425646	0.0737268	0.00582385	0.00642308	Low_0.1_0.34_0.58	0.285889	-0.0186829	0.590461	0.0654744	0.0654744	0.0259276	High_0.59_0.69_0.93	-0.390222	-0.778981	-0.00146345	0.0491937	0.0491937
rs79607119_chr2:119350768_STEAP3	STEAP3	rs79607119	chr2:119350768	0.0452551	0.0197915	0.582721	0.146938	-0.207447	1.37289	0.00881849	0.146938	0.526528	0.195901	-0.274893	1.32795	-0.305701	0.38908	-1.00572	0.394313	0.00682434	0.241698	1.52845	0.00967706	0.377244	2.67965	0.0369237	0.922033	-0.708266	0.782114	-4.39892	0.0197915	-8.08685	-0.710995	0.0418814	0.0401564	0.38908	Low_0_0.01_0.12	0.761609	0.301865	1.22135	0.00172129	0.00172129	0.183993	High_0.14_0.42_1	-0.161839	-0.532891	0.209213	0.387994	0.387994
rs79795557_chr1:203287788_SYT2	SYT2	rs79795557	chr1:203287788	0.000120509	0.000911363	0.538154	0.20291	-0.293894	1.3702	0.0050009	0.20291	0.589377	0.153876	-0.223663	1.40242	-0.627761	0.00800488	-1.08875	-0.166772	0.0521213	0.0130674	2.76304	0.000350172	1.27569	4.25039	-0.283557	0.250377	-0.769545	0.202432	-3.99045	0.000911363	-6.31443	-1.66647	0.125898	0.000193316	0.00800488	Low_0_0.13_0.56	0.774115	0.367147	1.18108	0.000357355	0.000357355	0.200663	High_0.57_0.79_1	-0.293244	-0.718683	0.132195	0.173648	0.173648
rs117882603_chr1:230441944_TAF5L	TAF5L	rs117882603	chr1:230441944	0.0226269	0.00601144	0.603601	0.269511	-0.473432	1.68063	0.00180809	0.269511	0.603361	0.273411	-0.482128	1.68885	0.00420301	0.995977	-1.64213	1.65053	-0.00617724	0.544878	-6.48261	0.0136402	-11.6102	-1.35499	-0.823709	0.34143	-2.53086	0.883443	14.0418	0.00601144	4.09902	23.9845	0.0458325	0.0318261	0.995977	Low_0.26_0.37_0.42	-0.873413	-1.71399	-0.0328354	0.0420893	0.0420893	0.0787052	High_0.43_0.54_0.83	0.615501	0.225077	1.00592	0.00236337	0.00236337
rs853010_chr1:230441944_TAF5L	TAF5L	rs853010	chr1:230441944	0.0260847	0.00703682	0.309663	0.302115	-0.281768	0.901093	0.000579303	0.302115	0.309912	0.306333	-0.287229	0.907054	-0.00657154	0.993725	-1.65686	1.64372	-0.00741556	0.588416	-3.45174	0.0153093	-6.23001	-0.673463	-6.12198	0.0111101	-10.8224	-1.42158	7.77011	0.00703682	2.1587	13.3815	0.0424642	0.0388081	0.993725	Low_0.26_0.39_0.46	-0.303503	-0.701302	0.0942966	0.132142	0.132142	0.0220843	High_0.47_0.56_0.83	0.308015	0.00518278	0.610847	0.046314	0.046314
rs17482910_chr1:91166111_TGFBR3	TGFBR3	rs17482910	chr1:91166111	0.0018962	0.00876136	-0.108079	0.790077	-0.909815	0.693658	-0.00736751	0.790077	-0.139016	0.727337	-0.926333	0.648301	-2.46019	0.0173542	-4.47952	-0.440867	0.0297036	0.0563209	-8.81962	0.008197	-15.3161	-2.32318	-3.64562	0.00110379	-5.80542	-1.48581	12.3912	0.00876136	3.18297	21.5994	0.0748083	0.00544265	0.0173542	Low_0.52_0.66_0.74	-0.457208	-0.85538	-0.059037	0.0249533	0.0249533	0.0495392	High_0.75_0.79_0.89	0.548858	0.0545506	1.04317	0.0303471	0.0303471
rs640243_chr1:31633309_TINAGL1	TINAGL1	rs640243	chr1:31633309	0.0175134	0.00593304	-0.328337	0.26307	-0.906326	0.249652	0.00207286	0.26307	-0.34719	0.23969	-0.92882	0.234439	0.192031	0.483661	-0.348955	0.733018	-0.00195456	0.418933	-1.31546	0.00402926	-2.20391	-0.427006	-0.422671	0.222889	-1.10558	0.260242	2.32274	0.00593304	0.680697	3.96478	0.0500189	0.0248189	0.483661	Low_0_0.01_0.29	-0.626415	-1.04692	-0.205914	0.00427858	0.00427858	0.132525	High_0.3_0.61_1	0.188064	-0.0983789	0.474507	0.194808	0.194808
rs12138982_chr1:168546442_TIPRL	TIPRL	rs12138982	chr1:168546442	0.00292001	0.00460867	-0.282801	0.420219	-0.974855	0.409252	-0.00273204	0.420219	-0.248708	0.474207	-0.934427	0.437011	-0.858373	0.0568226	-1.74204	0.0252987	0.0182728	0.117104	-4.32375	0.0034881	-7.19723	-1.45027	-1.53512	0.0023064	-2.51145	-0.558785	5.95553	0.00460867	1.87058	10.0405	0.0726304	0.0062367	0.0568226	Low_0_0.59_0.78	-0.309664	-0.648414	0.0290849	0.0726493	0.0726493	0.0263977	High_0.79_0.84_0.96	0.60441	0.245388	0.963432	0.0015284	0.0015284
rs988723_chr1:168546442_TIPRL	TIPRL	rs988723	chr1:168546442	0.00561702	0.0119375	0.46587	0.0788985	-0.0545666	0.986306	0.016557	0.0788985	0.478892	0.0677241	-0.0354205	0.993205	-0.894849	0.0445752	-1.76767	-0.0220259	0.0402991	0.0283556	3.16514	0.00412878	1.02148	5.30879	1.52712	0.145571	-0.5367	3.59093	-3.92273	0.0119375	-6.96558	-0.879874	0.0808217	0.00372676	0.0445752	Low_0_0.59_0.78	0.231346	-0.101941	0.564632	0.171137	0.171137	0.0105395	High_0.79_0.84_0.96	-0.420098	-0.786994	-0.0532031	0.0258784	0.0258784
rs2674490_chr2:171541413_TLK1	TLK1	rs2674490	chr2:171541413	0.00490662	0.00173437	0.280882	0.251691	-0.201826	0.76359	0.00256069	0.251691	0.275895	0.260698	-0.207376	0.759166	-0.625068	0.375077	-2.01476	0.764629	0.000914796	0.350188	3.29445	0.000936792	1.37115	5.21776	1.52071	0.113092	-0.365502	3.40691	-5.66111	0.00173437	-9.16051	-2.16172	0.069771	0.0074517	0.375077	Low_0.2_0.38_0.46	0.46971	-0.0321832	0.971603	0.0655597	0.0655597	0.0788373	High_0.47_0.6_0.84	-0.157686	-0.441032	0.125661	0.271994	0.271994
rs72833218_chr2:119517517_TMEM177	TMEM177	rs72833218	chr2:119517517	0.043864	0.0202471	-0.43741	0.137819	-1.01702	0.142201	0.00959521	0.137819	-0.443246	0.133025	-1.02338	0.136889	-0.659597	0.358096	-2.07484	0.755649	0.00842124	0.218572	2.059	0.0640993	-0.122466	4.24046	0.373594	0.652831	-1.26625	2.01344	-5.76248	0.0202471	-10.6117	-0.913225	0.0431142	0.0373554	0.358096	Low_0.1_0.36_0.46	0.126312	-0.207799	0.460423	0.453926	0.453926	-0.00551786	High_0.47_0.55_0.92	-0.674636	-1.026	-0.323275	0.000346827	0.000346827
rs12463640_chr2:121044745_TMEM185B	TMEM185B	rs12463640	chr2:121044745	0.0481652	0.0237524	0.387474	0.0973495	-0.0716148	0.846563	0.0138969	0.0973495	0.38472	0.0998449	-0.0745405	0.843981	0.267951	0.333101	-0.27783	0.813731	0.0134593	0.158976	1.37834	0.00574494	0.407767	2.34892	1.11887	0.0164571	0.208167	2.02957	-1.73989	0.0237524	-3.24415	-0.235624	0.0458318	0.0318275	0.333101	Low_0_0.1_0.47	0.70254	0.230934	1.17415	0.00471796	0.00471796	0.194037	High_0.5_0.73_1	-0.0441634	-0.370687	0.28236	0.788797	0.788797
rs12405644_chr1:211649373_TMEM206	TMEM206	rs12405644	chr1:211649373	0.0253443	0.00681652	-0.321812	0.218778	-0.837092	0.193467	0.00413683	0.218778	-0.322812	0.230828	-0.853407	0.207782	-0.00384812	0.986612	-0.456792	0.449095	-0.00382781	0.470809	-1.3564	0.00363789	-2.26205	-0.450754	-0.990953	0.0205675	-1.82704	-0.15487	1.84715	0.00681652	0.518548	3.17575	0.0463156	0.0309295	0.986612	Low_0_0.29_0.75	-0.309256	-0.706563	0.0880514	0.125205	0.125205	0.0181436	High_0.77_0.88_1	0.359104	-0.045498	0.763706	0.0806832	0.0806832
rs115521079_chr1:201348458_TMEM9	TMEM9	rs115521079	chr1:201348458	1.94232e-05	0.0383361	-0.157319	0.63831	-0.818033	0.503394	-0.00616348	0.63831	-0.0649592	0.836044	-0.684869	0.55495	1.8472	2.93133e-05	1.00449	2.68991	0.118504	0.000139766	1.93088	0.0563053	-0.0526958	3.91445	2.48225	4.66874e-06	1.45657	3.50793	-3.43649	0.0383361	-6.68539	-0.187593	0.141733	6.5132e-05	2.93133e-05	Low_0_0.32_0.44	0.375643	-0.0572599	0.808546	0.0866059	0.0866059	0.0624636	High_0.45_0.65_1	-0.19524	-0.502833	0.112352	0.210656	0.210656
rs11804294_chr1:201348458_TMEM9	TMEM9	rs11804294	chr1:201348458	1.5262e-05	0.041598	-0.306986	0.396719	-1.02138	0.407407	-0.00218451	0.396719	-0.364857	0.281466	-1.03241	0.302697	1.87097	2.11178e-05	1.03334	2.7086	0.126379	7.97702e-05	-2.4535	0.0232419	-4.5668	-0.340208	1.41601	0.00330767	0.48043	2.35158	3.75846	0.041598	0.145341	7.37159	0.148445	4.07623e-05	2.11178e-05	Low_0_0.48_0.68	-0.277307	-0.56127	0.00665492	0.0554965	0.0554965	0.0294787	High_0.69_0.79_1	0.36771	-0.108678	0.844099	0.125995	0.125995
rs6664071_chr1:201348458_TMEM9	TMEM9	rs6664071	chr1:201348458	1.25895e-05	0.0313729	-0.373266	0.223763	-0.977455	0.230924	0.00388055	0.223763	-0.386639	0.177615	-0.951044	0.177766	1.85929	2.22367e-05	1.02445	2.69413	0.13098	5.73459e-05	-2.21242	0.013675	-3.96306	-0.461775	1.06089	0.0579388	-0.0362462	2.15803	3.24448	0.0313729	0.294702	6.19425	0.156222	2.35495e-05	2.22367e-05	Low_0_0.37_0.5	-0.454253	-0.803708	-0.104798	0.0120031	0.0120031	0.112902	High_0.53_0.68_1	0.144169	-0.170404	0.458742	0.364427	0.364427
rs1105882_chr2:85288775_TMSB10	TMSB10	rs1105882	chr2:85288775	0.00389761	0.0291501	0.374612	0.154683	-0.143167	0.892391	0.00819989	0.154683	0.418392	0.105576	-0.0895514	0.926336	1.39888	0.0117877	0.315694	2.48207	0.0499192	0.015107	-1.87102	0.0821694	-3.98422	0.242185	-0.423955	0.668037	-2.376	1.52809	3.89309	0.0291501	0.401793	7.38438	0.0784585	0.00432689	0.0117877	Low_0.2_0.55_0.73	-0.0167332	-0.349949	0.316482	0.92078	0.92078	-0.0106446	High_0.75_0.82_1	0.74655	0.224565	1.26853	0.00652019	0.00652019
rs58039346_chr1:6464681_TNFRSF25	TNFRSF25	rs58039346	chr1:6464681	0.00875482	0.00346575	-0.313909	0.376744	-1.01423	0.386411	-0.00168116	0.376744	-0.292322	0.411475	-0.994385	0.409741	0.394565	0.342474	-0.424917	1.21405	-0.00241277	0.431077	2.08089	0.0179335	0.363994	3.79779	1.13504	0.0177176	0.200353	2.06972	-4.91714	0.00346575	-8.18265	-1.65162	0.0570497	0.0162615	0.342474	Low_0_0.38_0.58	0.204969	-0.138177	0.548115	0.238114	0.238114	0.00500533	High_0.6_0.69_1	-0.725484	-1.20805	-0.24292	0.00410701	0.00410701
rs946130_chr1:231691818_TSNAX	TSNAX	rs946130	chr1:231691818	0.0100234	0.00272922	-0.724637	0.0044025	-1.21911	-0.230164	0.0551351	0.0044025	-0.708703	0.00596015	-1.21003	-0.20738	0.132518	0.662763	-0.467447	0.732483	0.04903	0.0160166	-1.85957	6.3711e-05	-2.74864	-0.970502	-1.76041	0.0113596	-3.11629	-0.404519	2.73833	0.00272922	0.96603	4.51064	0.108591	0.000616964	0.662763	Low_0_0.05_0.25	-0.984918	-1.37593	-0.59391	9.27637e-06	9.27637e-06	0.384226	High_0.27_0.56_1	-0.0908673	-0.373155	0.19142	0.523884	0.523884
rs75655059_chr1:54769650_TTC4	TTC4	rs75655059	chr1:54769650	0.0225214	0.0176617	0.521717	0.281365	-0.432591	1.47602	0.00134071	0.281365	0.515584	0.285239	-0.435202	1.46637	0.287966	0.163414	-0.118559	0.694491	0.00893427	0.211615	1.99152	0.0112532	0.459676	3.52337	0.483701	0.0278929	0.0534084	0.913993	-2.79265	0.0176617	-5.0912	-0.494107	0.0454578	0.0325388	0.163414	Low_0_0.06_0.6	0.73416	0.199759	1.26856	0.00801578	0.00801578	0.108804	High_0.67_0.87_1	-0.204839	-0.618301	0.208623	0.326582	0.326582
rs10429888_chr1:162065526_UAP1	UAP1	rs10429888	chr1:162065526	0.00518785	0.0101317	0.20247	0.458539	-0.336414	0.741353	-0.00353329	0.458539	0.281919	0.302118	-0.256551	0.820388	1.59965	0.0482741	0.0123248	3.18697	0.0196375	0.107353	-2.77487	0.0224502	-5.15083	-0.398912	-0.542354	0.633505	-2.78819	1.70349	5.70444	0.0101317	1.38072	10.0282	0.0632459	0.0111462	0.0482741	Low_0.23_0.51_0.63	-0.0310006	-0.32594	0.263939	0.835083	0.835083	-0.010505	High_0.64_0.69_0.78	0.606303	0.176109	1.0365	0.00715779	0.00715779
rs2816031_chr1:18674488_UBR4	UBR4	rs2816031	chr1:18674488	0.0105644	0.00294548	0.0996916	0.740922	-0.49569	0.695073	-0.00705892	0.740922	0.117289	0.700327	-0.48445	0.719028	-0.356689	0.635261	-1.8413	1.12793	-0.0132826	0.845871	-5.51942	0.00399118	-9.2432	-1.79565	-1.88556	0.0349674	-3.63594	-0.135183	7.85793	0.00294548	2.73076	12.9851	0.04911	0.0262009	0.635261	Low_0.39_0.62_0.73	-0.39836	-0.682968	-0.113751	0.00664998	0.00664998	0.0743812	High_0.74_0.83_0.95	0.541874	0.084434	0.999314	0.0214096	0.0214096
rs7591327_chr2:85288775_USP39	USP39	rs7591327	chr2:85288775	0.0471635	0.0330006	0.382887	0.162795	-0.156821	0.922595	0.00758818	0.162795	0.382399	0.162411	-0.156143	0.92094	-0.696954	0.213067	-1.79907	0.405158	0.0120294	0.174039	2.85503	0.0167848	0.523997	5.18607	1.83179	0.159684	-0.731165	4.39475	-3.98824	0.0330006	-7.64927	-0.327199	0.0400528	0.0446844	0.213067	Low_0.2_0.54_0.69	0.515813	0.201545	0.830081	0.00159027	0.00159027	0.101986	High_0.7_0.8_1	-0.241249	-0.652279	0.169781	0.242523	0.242523
rs76274194_chr2:85288775_USP39	USP39	rs76274194	chr2:85288775	0.0151433	0.00954671	-0.62801	0.0945148	-1.3657	0.10968	0.0142686	0.0945148	-0.636489	0.0894355	-1.37243	0.0994487	-0.714886	0.199994	-1.81305	0.383276	0.0194044	0.108959	-4.14027	0.00325236	-6.87078	-1.40976	-1.54285	0.0152066	-2.7834	-0.302304	5.70892	0.00954671	1.41701	10.0008	0.0638269	0.0107559	0.199994	Low_0.2_0.45_0.54	-0.937716	-1.40264	-0.472797	0.000206821	0.000206821	0.270729	High_0.55_0.71_1	0.133232	-0.249175	0.515639	0.490268	0.490268
rs76830642_chr1:110830452_WDR77	WDR77	rs76830642	chr1:110830452	0.0152005	0.0109748	-0.329563	0.386009	-1.0793	0.420172	-0.00191921	0.386009	-0.29701	0.433786	-1.04557	0.451555	-1.46569	0.169762	-3.56628	0.634899	0.00524138	0.266993	-3.98114	0.00787579	-6.89828	-1.064	-3.37866	0.00911602	-5.90285	-0.854472	10.8339	0.0109748	2.5301	19.1376	0.0483951	0.0273398	0.169762	Low_0.11_0.26_0.32	-0.425943	-0.823563	-0.0283242	0.036196	0.036196	0.0556039	High_0.33_0.39_0.58	0.206601	-0.172432	0.585634	0.280277	0.280277
rs34724368_chr2:68766268_WDR92	WDR92	rs34724368	chr2:68766268	0.0218374	0.0434711	0.798706	0.022333	0.1154	1.48201	0.0331238	0.022333	0.767072	0.0267216	0.0899528	1.44419	-0.599596	0.0588591	-1.22198	0.0227861	0.0529323	0.0123867	-0.438149	0.520904	-1.78521	0.908916	-0.969791	0.00799021	-1.68174	-0.257845	2.90884	0.0434711	0.0866246	5.73105	0.0762964	0.00495758	0.0588591	Low_0_0.19_0.46	-0.00922691	-0.400293	0.381839	0.962504	0.962504	-0.0169107	High_0.5_0.64_0.91	0.653324	0.304955	1.00169	0.000384467	0.000384467
rs7538946_chr1:6105423_ZBTB48	ZBTB48	rs7538946	chr1:6105423	0.00142954	0.000472546	-0.121254	0.644794	-0.64051	0.398003	-0.00623108	0.644794	-0.143316	0.587703	-0.66512	0.378489	0.241563	0.361064	-0.279962	0.763089	-0.0075077	0.591789	1.05262	0.0129775	0.226127	1.87911	1.30726	0.0010396	0.536964	2.07755	-2.78442	0.000472546	-4.319	-1.24985	0.0800533	0.00391242	0.361064	Low_0_0_0	0.598285	0.237287	0.959283	0.00180979	0.00180979	0.208223	High_0.14_0.61_1	-0.269227	-0.582854	0.0444013	0.0915245	0.0915245
rs10888723_chr1:51924673_ZCCHC11	ZCCHC11	rs10888723	chr1:51924673	0.0143897	0.0495223	0.547025	0.14491	-0.190985	1.28504	0.00898651	0.14491	0.589497	0.11174	-0.138897	1.31789	-0.725126	0.0314532	-1.38471	-0.0655379	0.0375098	0.0339949	-1.3835	0.193889	-3.47985	0.712851	-1.06912	0.00480288	-1.80598	-0.332249	2.93495	0.0495223	0.00622697	5.86368	0.0595849	0.0139409	0.0314532	Low_0_0.34_0.58	-0.357657	-0.843145	0.12783	0.144458	0.144458	0.0280819	High_0.59_0.77_1	0.414183	0.061655	0.766712	0.0218588	0.0218588
rs16845088_chr1:200139962_ZNF281	ZNF281	rs16845088	chr1:200139962	0.0499884	0.0174296	-0.526657	0.0720142	-1.10112	0.0478077	0.0177243	0.0720142	-0.540652	0.0665631	-1.1188	0.0374947	-0.338453	0.572894	-1.52342	0.84651	0.0123908	0.170104	-3.92783	0.0070895	-6.76711	-1.08854	-1.40543	0.0583967	-2.86157	0.0507079	4.7966	0.0174296	0.856961	8.73625	0.0489655	0.0264274	0.572894	Low_0_0.62_0.75	-0.540114	-0.880511	-0.199716	0.00230527	0.00230527	0.114146	High_0.76_0.84_1	0.0777367	-0.27123	0.426703	0.657042	0.657042
rs2786734_chr1:200139962_ZNF281	ZNF281	rs2786734	chr1:200139962	0.0289404	0.00897086	0.575354	0.0369877	0.0352878	1.11542	0.0264083	0.0369877	0.579663	0.0362903	0.0376088	1.12172	-0.285721	0.631614	-1.46224	0.890793	0.0204299	0.102062	4.12977	0.00299049	1.43078	6.82875	3.39525	0.0256379	0.420252	6.37026	-4.99105	0.00897086	-8.7118	-1.2703	0.0656464	0.00961709	0.631614	Low_0_0.52_0.64	0.824091	0.370831	1.27735	0.000834476	0.000834476	0.292034	High_0.65_0.78_1	0.091118	-0.19013	0.372366	0.521619	0.521619
rs2182425_chr1:91166111_ZNF644	ZNF644	rs2182425	chr1:91166111	0.0234994	0.0363197	-0.738043	0.0110005	-1.30396	-0.172125	0.0426722	0.0110005	-0.701524	0.0149503	-1.26415	-0.138898	-1.79183	0.0776015	-3.78476	0.2011	0.0588534	0.00836996	4.45656	0.0717123	-0.399415	9.31253	0.624775	0.680453	-2.37075	3.6203	-7.29102	0.0363197	-14.11	-0.472014	0.0843357	0.00298145	0.0776015	Low_0.52_0.63_0.69	-0.0216144	-0.358138	0.314909	0.897983	0.897983	-0.018549	High_0.7_0.77_0.89	-0.542202	-0.868622	-0.215781	0.00145894	0.00145894
rs2991347_chr1:40949190_ZNF684	ZNF684	rs2991347	chr1:40949190	0.00938778	0.0247655	0.24736	0.329735	-0.252948	0.747667	-0.000336094	0.329735	0.219968	0.380284	-0.274466	0.714403	-1.07555	0.0382579	-2.09197	-0.0591234	0.0258415	0.0721932	-1.12273	0.0817956	-2.38921	0.143758	-2.57175	0.00240267	-4.21427	-0.929237	2.95046	0.0247655	0.380927	5.51999	0.0572551	0.0160604	0.0382579	Low_0_0.32_0.44	-0.221435	-0.62264	0.17977	0.273903	0.273903	0.00364833	High_0.45_0.6_0.88	0.507656	0.145613	0.869699	0.00671452	0.00671452
rs78555906_chr1:40949190_ZNF684	ZNF684	rs78555906	chr1:40949190	0.0148371	0.0472567	-0.0179529	0.961046	-0.743927	0.708022	-0.00791735	0.961046	0.0558561	0.878081	-0.663296	0.775008	-1.10675	0.0341481	-2.12944	-0.0840687	0.0199849	0.105001	-2.52485	0.0612914	-5.17103	0.121331	-1.57555	0.00584001	-2.68721	-0.463881	5.19819	0.0472567	0.0639441	10.3324	0.0430717	0.0374489	0.0341481	Low_0_0.29_0.39	-0.766188	-1.37855	-0.153829	0.0154319	0.0154319	0.111126	High_0.4_0.56_0.88	0.23392	-0.0724772	0.540318	0.132671	0.132671
rs56253850_chr3:100603475_ABI3BP	ABI3BP	rs56253850	chr3:100603475	2.52409e-06	0.0191081	-0.110575	0.682256	-0.643854	0.422704	-0.00659138	0.682256	-0.169695	0.497907	-0.663754	0.324365	2.97304	6.4542e-06	1.72404	4.22205	0.13834	3.37018e-05	1.63519	0.0427315	0.054402	3.21598	5.76007	2.92905e-05	3.13299	8.38715	-4.98338	0.0191081	-9.13735	-0.829404	0.169168	9.32239e-06	6.4542e-06	Low_0_0.2_0.26	0.56128	-0.0301868	1.15275	0.0621522	0.0621522	0.0742637	High_0.27_0.41_0.69	-0.20661	-0.506841	0.0936212	0.175004	0.175004
rs849503_chr2:205949129_AC007383.3	AC007383.3	rs849503	chr2:205949129	0.00411501	0.00244708	-0.278107	0.448773	-1.00243	0.446216	-0.00333908	0.448773	-0.305232	0.405148	-1.02844	0.417979	-0.439849	0.182545	-1.08929	0.209593	0.00296507	0.307993	2.26967	0.0133755	0.479621	4.05972	0.276241	0.483319	-0.501412	1.05389	-4.03393	0.00244708	-6.61519	-1.45268	0.0669204	0.00889025	0.182545	Low_0_0.47_0.71	0.162051	-0.21569	0.539793	0.395129	0.395129	-0.00378782	High_0.73_0.84_1	-0.439432	-0.858277	-0.0205876	0.0401025	0.0401025
rs201779694_chr2:172226526_AC013461.1	AC013461.1	rs201779694	chr2:172226526	0.00124121	0.0136518	-0.516284	0.0455204	-1.02212	-0.0104474	0.023676	0.0455204	-0.357498	0.164743	-0.863788	0.148792	0.983904	0.00687329	0.275427	1.69238	0.0719522	0.00348571	0.999532	0.0968616	-0.183034	2.1821	2.56473	0.000546615	1.13447	3.995	-2.6173	0.0136518	-4.68779	-0.546804	0.109427	0.000583732	0.00687329	Low_0_0.3_0.5	0.0738772	-0.233796	0.38155	0.633234	0.633234	-0.0116287	High_0.53_0.69_1	-0.414362	-0.822015	-0.00670877	0.0464653	0.0464653
rs241408_chr6:32861367_AGPAT1	AGPAT1	rs241408	chr6:32861367	0.0445824	0.0128161	0.478971	0.0609861	-0.0224112	0.980353	0.0198654	0.0609861	0.483064	0.0805575	-0.0596053	1.02573	0.0183013	0.968172	-0.887647	0.924249	0.0120369	0.173955	-1.07566	0.11256	-2.40786	0.256545	-1.79753	0.0358669	-3.47452	-0.120531	3.01295	0.0128161	0.651592	5.37431	0.0527886	0.0210268	0.968172	Low_0_0.26_0.4	-0.205992	-0.580219	0.168234	0.272139	0.272139	0.00615969	High_0.43_0.62_1	0.353143	-0.0278659	0.734151	0.0688417	0.0688417
rs4861168_chr4:41792010_APBB2	APBB2	rs4861168	chr4:41792010	0.0190769	0.0191501	-0.187225	0.46825	-0.696497	0.322048	-0.00372006	0.46825	-0.17511	0.495208	-0.681744	0.331524	0.339251	0.119913	-0.08954	0.768041	0.0077138	0.228535	-0.71088	0.0373819	-1.37956	-0.0421981	-0.51737	0.219176	-1.34656	0.311815	1.44455	0.0191501	0.239992	2.64911	0.0431855	0.0371992	0.119913	Low_0_0_0	-0.447678	-0.801508	-0.0938478	0.0141336	0.0141336	0.0915226	High_0.2_0.75_1	0.117003	-0.257821	0.491827	0.53566	0.53566
rs10170210_chr2:218074415_ARPC2	ARPC2	rs10170210	chr2:218074415	0.0460173	0.014678	-0.404139	0.112003	-0.903861	0.0955826	0.0121455	0.112003	-0.418018	0.104259	-0.923567	0.08753	-0.0938176	0.671786	-0.531013	0.343378	0.00567741	0.259777	0.376826	0.35657	-0.429168	1.18282	0.65028	0.0817056	-0.0830453	1.3836	-1.59512	0.014678	-2.87081	-0.31944	0.0448401	0.0337469	0.671786	Low_0_0_0	0.446845	-0.0301402	0.92383	0.0656442	0.0656442	0.0527211	High_0.4_0.79_1	-0.279851	-0.611707	0.0520054	0.0971963	0.0971963
rs13325387_chr3:166304631_BCHE	BCHE	rs13325387	chr3:166304631	0.0181123	0.0239905	0.249409	0.586715	-0.656226	1.15504	-0.00556603	0.586715	0.20983	0.645253	-0.690048	1.10971	-0.878211	0.0875822	-1.88768	0.131258	0.00987166	0.199463	3.53412	0.0218452	0.522059	6.54618	-0.274881	0.628602	-1.3969	0.847133	-5.56371	0.0239905	-10.3823	-0.745135	0.0422278	0.0393497	0.0875822	Low_0_0.52_0.67	0.397828	0.049922	0.745734	0.0255185	0.0255185	0.0467742	High_0.68_0.79_1	-0.489145	-1.12682	0.148533	0.128944	0.128944
rs13092044_chr3:198072187_BDH1	BDH1	rs13092044	chr3:198072187	0.00297901	0.016062	0.112737	0.669725	-0.409109	0.634584	-0.00647648	0.669725	0.120361	0.642474	-0.391508	0.63223	1.40726	0.015697	0.270166	2.54435	0.0319337	0.0487768	3.10627	0.0142334	0.633573	5.57896	4.67823	0.0016466	1.80095	7.55552	-4.4596	0.016062	-8.07577	-0.843432	0.068867	0.0078815	0.015697	Low_0_0.58_0.71	0.306981	0.0117596	0.602203	0.0417383	0.0417383	0.0380039	High_0.72_0.81_1	-0.176858	-0.566407	0.212691	0.364781	0.364781
rs6890188_chr5:173592335_BOD1	BOD1	rs6890188	chr5:173592335	0.0165933	0.00640223	-0.450546	0.300986	-1.30904	0.407944	0.000619013	0.300986	-0.484439	0.26869	-1.34739	0.378516	0.211212	0.390578	-0.27397	0.696394	-0.00142923	0.405424	-1.42911	0.00976353	-2.50681	-0.351415	-2.73225	0.0133002	-4.88533	-0.579171	3.24972	0.00640223	0.930623	5.56882	0.0494627	0.0256561	0.390578	Low_0_0.02_0.38	-0.636311	-1.07526	-0.197362	0.00523754	0.00523754	0.111714	High_0.4_0.7_1	0.38155	-0.0879117	0.851011	0.109424	0.109424
rs117242937_chr6:32861367_BRD2	BRD2	rs117242937	chr6:32861367	0.000327319	0.000112966	-0.0834906	0.763291	-0.630932	0.46395	-0.00720835	0.763291	-0.102994	0.710807	-0.651508	0.44552	-0.449803	0.29707	-1.29997	0.400364	-0.00643807	0.553776	2.12047	0.000786513	0.901288	3.33966	0.645865	0.190119	-0.32446	1.61619	-4.71188	0.000112966	-7.05022	-2.37353	0.100796	0.00103037	0.29707	Low_0_0.31_0.47	0.479079	0.13247	0.825689	0.00768124	0.00768124	0.112118	High_0.5_0.65_1	-0.493139	-0.827016	-0.159262	0.00435465	0.00435465
rs535852_chr6:32861367_BRD2	BRD2	rs535852	chr6:32861367	0.0197374	0.00914024	0.0808244	0.750541	-0.421178	0.582827	-0.00712505	0.750541	0.0773401	0.760943	-0.424666	0.579346	-0.437314	0.309668	-1.28579	0.41116	-0.00680117	0.566402	-1.60393	0.020164	-2.95275	-0.255104	-1.48953	0.0110337	-2.63206	-0.346998	3.33635	0.00914024	0.842877	5.82981	0.0394125	0.0463825	0.309668	Low_0_0.29_0.44	-0.490558	-0.826144	-0.154973	0.0051293	0.0051293	0.145774	High_0.45_0.63_1	0.292182	-0.0360158	0.620379	0.0802561	0.0802561
rs673336_chr6:32861367_BRD2	BRD2	rs673336	chr6:32861367	0.0157188	0.00707698	-0.167034	0.535567	-0.69913	0.365061	-0.00485867	0.535567	-0.163633	0.543878	-0.695735	0.368469	-0.435835	0.31076	-1.28336	0.411689	-0.00457304	0.49316	1.81494	0.0197552	0.293807	3.33608	1.55195	0.066193	-0.105351	3.20926	-3.79259	0.00707698	-6.5335	-1.05167	0.0450869	0.0332591	0.31076	Low_0_0.29_0.45	0.464113	0.0725888	0.855638	0.0212005	0.0212005	0.0907933	High_0.47_0.64_1	-0.174332	-0.568602	0.219938	0.381412	0.381412
rs9271154_chr6:32861367_BRD2	BRD2	rs9271154	chr6:32861367	0.0230642	0.0108482	-0.365886	0.174246	-0.895801	0.16403	0.0067809	0.174246	-0.36311	0.177494	-0.89302	0.166799	-0.433193	0.310872	-1.27577	0.409389	0.00705943	0.238148	1.59764	0.0485608	0.0102535	3.18502	1.66827	0.0700462	-0.138667	3.4752	-3.62215	0.0108482	-6.39386	-0.850433	0.0502929	0.0244163	0.310872	Low_0_0.23_0.35	0.424209	-0.00711889	0.855538	0.0536587	0.0536587	0.0891551	High_0.36_0.6_1	-0.21908	-0.526771	0.08861	0.160746	0.160746
rs1592937_chr5:181043568_BTNL9	BTNL9	rs1592937	chr5:181043568	0.0031525	0.034269	-0.17683	0.497331	-0.690944	0.337284	-0.00424386	0.497331	-0.155423	0.541189	-0.657469	0.346622	0.971877	0.00793392	0.259022	1.68473	0.0434369	0.0231071	0.499454	0.208632	-0.282689	1.2816	2.20225	0.00144111	0.864938	3.53957	-2.33295	0.034269	-4.49015	-0.175755	0.0700839	0.00730828	0.00793392	Low_0_0.13_0.33	0.101366	-0.231516	0.434249	0.54567	0.54567	-0.00884613	High_0.36_0.53_0.83	-0.559107	-1.00009	-0.118126	0.0139448	0.0139448
rs11731973_chr4:158668123_C4orf46	C4orf46	rs11731973	chr4:158668123	0.00217012	0.0142698	-0.169083	0.757612	-1.25095	0.912784	-0.00717186	0.757612	0.0842302	0.877301	-0.9933	1.16176	2.53822	0.0123311	0.560001	4.51644	0.0345748	0.0411205	-14.795	0.0152048	-26.6909	-2.89912	-16.8232	0.0340861	-32.3628	-1.28352	19.9943	0.0142698	4.07204	35.9165	0.0729728	0.00610482	0.0123311	Low_0.47_0.6_0.65	-1.06852	-2.05618	-0.080869	0.0347021	0.0347021	0.0865222	High_0.66_0.75_0.9	0.173045	-0.240116	0.586206	0.40732	0.40732
rs10036215_chr5:7827851_C5orf49	C5orf49	rs10036215	chr5:7827851	0.000376913	0.0387485	-0.15403	0.612826	-0.754889	0.44683	-0.00588195	0.612826	-0.121492	0.677236	-0.697808	0.454824	1.84317	0.000686793	0.795474	2.89086	0.0757115	0.00270468	2.25496	0.0569154	-0.0673503	4.57727	2.98619	0.000131515	1.4889	4.48348	-3.75432	0.0387485	-7.31138	-0.197264	0.0999348	0.00109005	0.000686793	Low_0_0.46_0.58	0.292722	-0.103578	0.689021	0.143806	0.143806	0.0256969	High_0.59_0.72_1	-0.149266	-0.468781	0.170249	0.355273	0.355273
rs4716236_chr6:18302908_CAP2	CAP2	rs4716236	chr6:18302908	0.036799	0.0291631	-0.404441	0.098943	-0.885935	0.0770531	0.0136931	0.098943	-0.435407	0.0762346	-0.917415	0.0466014	-0.417408	0.175557	-1.02382	0.189	0.0203472	0.102602	-1.43893	0.00594847	-2.45649	-0.421365	-1.45409	0.0103287	-2.55918	-0.349008	1.82998	0.0291631	0.188732	3.47122	0.0497689	0.0251919	0.175557	Low_0_0.39_0.67	-0.412245	-0.729547	-0.0949419	0.0115143	0.0115143	0.0633103	High_0.69_0.81_1	0.358414	-0.0784126	0.79524	0.105149	0.105149
rs7683950_chr4:25299853_CCDC149	CCDC149	rs7683950	chr4:25299853	0.0101938	0.00952927	-0.162505	0.593399	-0.763295	0.438286	-0.00564964	0.593399	-0.198473	0.51324	-0.797558	0.400611	-0.892708	0.118738	-2.01741	0.231997	0.00592949	0.255692	1.20944	0.0499779	0.000118304	2.41876	2.77035	0.0667366	-0.194063	5.73475	-4.86048	0.00952927	-8.51363	-1.20733	0.0509875	0.0234234	0.118738	Low_0_0.19_0.32	0.193901	-0.148672	0.536475	0.262738	0.262738	0.00391345	High_0.33_0.44_0.67	-0.43482	-0.81302	-0.0566199	0.0250216	0.0250216
rs11951034_chr5:151214323_CCDC69	CCDC69	rs11951034	chr5:151214323	0.00893737	0.00685922	-0.192494	0.57064	-0.862454	0.477467	-0.00535684	0.57064	-0.191433	0.571055	-0.85846	0.475594	-0.377434	0.146851	-0.889139	0.13427	0.00358746	0.296205	1.41043	0.0369714	0.0866432	2.73421	0.199558	0.543966	-0.449543	0.848659	-2.67976	0.00685922	-4.60875	-0.750762	0.0532745	0.020422	0.146851	Low_0_0.41_0.78	0.285826	-0.0319287	0.603581	0.0771677	0.0771677	0.028654	High_0.79_0.9_1	-0.477881	-0.875793	-0.0799683	0.0195669	0.0195669
rs9367862_chr6:14711570_CD83	CD83	rs9367862	chr6:14711570	0.022484	0.00599375	0.330794	0.203812	-0.181681	0.843269	0.00494965	0.203812	0.333498	0.205199	-0.18478	0.851776	-0.0624655	0.931456	-1.49688	1.37194	-0.00295116	0.445789	-4.21838	0.0116618	-7.47961	-0.957143	-1.40156	0.102859	-3.0897	0.28658	6.57853	0.00599375	1.92207	11.235	0.0489328	0.026479	0.931456	Low_0_0.56_0.64	-0.466313	-0.907242	-0.0253841	0.0386913	0.0386913	0.074635	High_0.65_0.74_0.96	0.339026	0.0455789	0.632473	0.0240974	0.0240974
rs73116920_chr5:68963442_CDK7	CDK7	rs73116920	chr5:68963442	0.00862493	0.0305034	-0.226757	0.558076	-0.990885	0.53737	-0.00518516	0.558076	-0.337324	0.380724	-1.09625	0.421599	1.77726	0.0280315	0.194786	3.35973	0.0252979	0.0747547	4.19984	0.0484552	0.0289451	8.37073	2.59854	0.00348955	0.871521	4.32555	-8.5915	0.0305034	-16.3615	-0.821513	0.0539792	0.0195744	0.0280315	Low_0.24_0.39_0.45	0.422161	-0.154956	0.999279	0.146631	0.146631	0.0314371	High_0.46_0.57_0.84	-0.246807	-0.573605	0.0799906	0.136972	0.136972
rs1205005_chr6:4126096_CDYL	CDYL	rs1205005	chr6:4126096	0.0116012	0.028589	-0.534183	0.063026	-1.09781	0.029444	0.0194401	0.063026	-0.553729	0.0513227	-1.11069	0.00322926	-0.946137	0.0424188	-1.8594	-0.0328772	0.0437562	0.02263	-2.68332	0.0083222	-4.66378	-0.702857	-1.74964	0.00317415	-2.90047	-0.598799	3.1689	0.028589	0.337186	6.00062	0.0727319	0.00619732	0.0424188	Low_0_0.53_0.69	-0.564517	-0.882404	-0.246629	0.000729812	0.000729812	0.149247	High_0.7_0.8_1	0.138505	-0.238668	0.515677	0.465371	0.465371
rs1535006_chr6:4126096_CDYL	CDYL	rs1535006	chr6:4126096	0.00361734	0.00547336	0.580068	0.0234342	0.0797023	1.08043	0.0324793	0.0234342	0.558733	0.0275308	0.062862	1.0546	-0.869216	0.0609557	-1.779	0.0405674	0.051859	0.0132954	2.69147	0.00092187	1.12241	4.26053	0.186567	0.749379	-0.966786	1.33992	-3.26026	0.00547336	-5.54256	-0.977953	0.102099	0.000946127	0.0609557	Low_0_0.52_0.67	0.623505	0.311315	0.935696	0.000179294	0.000179294	0.196945	High_0.68_0.79_1	-0.0605383	-0.412827	0.291751	0.732501	0.732501
rs35711913_chr6:4126096_CDYL	CDYL	rs35711913	chr6:4126096	0.00403547	0.00778037	-0.953321	0.100455	-2.0934	0.186756	0.013503	0.100455	-0.969924	0.090976	-2.09684	0.156991	-0.926868	0.0474519	-1.84316	-0.0105801	0.0365038	0.0362884	-5.32822	0.00220151	-8.70091	-1.95552	-1.45748	0.00368989	-2.43215	-0.482802	6.69044	0.00778037	1.79587	11.585	0.0828718	0.00327241	0.0474519	Low_0_0.56_0.71	-0.751233	-1.25851	-0.243956	0.00421452	0.00421452	0.0887311	High_0.72_0.83_1	0.334158	-0.296107	0.964423	0.291446	0.291446
rs4959894_chr6:4126096_CDYL	CDYL	rs4959894	chr6:4126096	0.00616434	0.0135861	-0.222714	0.599203	-1.05923	0.613804	-0.00572071	0.599203	-0.327894	0.437181	-1.16045	0.504658	-0.960341	0.0434256	-1.89188	-0.0288004	0.0189069	0.112469	-3.69566	0.00969947	-6.48005	-0.911264	-1.62017	0.00279193	-2.67131	-0.569045	5.33446	0.0135861	1.1175	9.55143	0.058589	0.0148115	0.0434256	Low_0_0.49_0.64	-0.418734	-0.881277	0.0438077	0.0750448	0.0750448	0.0415917	High_0.65_0.78_1	0.198825	-0.221021	0.61867	0.348308	0.348308
rs7738442_chr6:4126096_CDYL	CDYL	rs7738442	chr6:4126096	0.00833384	0.0159406	0.00702289	0.983258	-0.65398	0.668026	-0.00793297	0.983258	0.0306898	0.926175	-0.623502	0.684882	-0.916973	0.0525797	-1.84433	0.0103792	0.0142063	0.151625	2.95904	0.0186554	0.502059	5.41602	-0.242396	0.651924	-1.30339	0.818601	-4.45543	0.0159406	-8.06396	-0.84689	0.0519183	0.0221538	0.0525797	Low_0_0.49_0.62	0.346054	-0.0682441	0.760352	0.0996459	0.0996459	0.0343596	High_0.63_0.77_1	-0.40122	-0.751085	-0.0513546	0.0251787	0.0251787
rs7738442_chr6:4645958_CDYL	CDYL	rs7738442	chr6:4645958	0.00254625	0.00509289	0.00702289	0.983258	-0.65398	0.668026	-0.00793297	0.983258	0.171011	0.615375	-0.500952	0.842974	-1.51014	0.0432639	-2.97384	-0.0464377	0.0167986	0.128617	5.60098	0.00443613	1.77619	9.42576	-0.370977	0.652867	-1.99951	1.25756	-9.00484	0.00509289	-15.2544	-2.75528	0.0698774	0.00740263	0.0432639	Low_0.2_0.46_0.55	0.607089	0.108027	1.10615	0.0180692	0.0180692	0.0840187	High_0.56_0.65_0.81	-0.343724	-0.663313	-0.0241339	0.0354154	0.0354154
rs17059527_chr4:173592342_CEP44	CEP44	rs17059527	chr4:173592342	0.0171107	0.00543984	0.909211	0.0498651	0.00054385	1.81788	0.022483	0.0498651	0.941362	0.0442535	0.0245812	1.85814	-0.173047	0.537881	-0.727474	0.381379	0.0176616	0.121748	4.72043	0.00107561	1.9304	7.51046	0.0568576	0.841899	-0.506156	0.619872	-5.63534	0.00543984	-9.57737	-1.69331	0.0697975	0.00743944	0.537881	Low_0_0.19_0.5	1.12568	0.4607	1.79066	0.00153561	0.00153561	0.230933	High_0.53_0.77_1	0.145358	-0.221635	0.512352	0.433373	0.433373
rs4552308_chr3:127254962_CHCHD6	CHCHD6	rs4552308	chr3:127254962	0.00546947	0.0424821	0.505256	0.0481665	0.00413692	1.00637	0.022936	0.0481665	0.414514	0.100369	-0.081086	0.910114	0.712485	0.0120047	0.159342	1.26563	0.0637922	0.00602433	1.10711	0.00924496	0.27842	1.93581	1.72397	0.00280476	0.604956	2.84298	-1.62339	0.0424821	-3.19085	-0.0559295	0.0871759	0.00248708	0.0120047	Low_0_0.21_0.5	0.459903	0.111791	0.808015	0.010387	0.010387	0.0805064	High_0.55_0.71_1	-0.0130889	-0.369219	0.343041	0.941589	0.941589
rs6439052_chr3:127254962_CHCHD6	CHCHD6	rs6439052	chr3:127254962	0.00106706	0.0128209	0.553541	0.037539	0.0324133	1.07467	0.0262129	0.037539	0.538129	0.0379965	0.0302824	1.04598	0.765816	0.00617868	0.221682	1.30995	0.0757874	0.00269083	1.43359	0.00126789	0.573417	2.29376	2.1679	0.000618142	0.946607	3.38918	-2.05789	0.0128209	-3.67082	-0.444956	0.113905	0.000433423	0.00617868	Low_0_0.08_0.38	0.620979	0.23005	1.01191	0.00254101	0.00254101	0.170486	High_0.4_0.64_1	0.0330336	-0.264117	0.330184	0.825476	0.825476
rs13086288_chr3:140754357_CLSTN2	CLSTN2	rs13086288	chr3:140754357	0.000145749	0.00593904	0.670841	0.10585	-0.144215	1.4859	0.0128488	0.10585	0.579422	0.147992	-0.20836	1.3672	1.75534	0.00147542	0.686922	2.82375	0.0825511	0.00170025	-2.8535	0.0283235	-5.39903	-0.307975	1.04631	0.0753825	-0.108591	2.20121	6.48241	0.00593904	1.89915	11.0657	0.130128	0.000144911	0.00147542	Low_0_0.43_0.58	-0.277355	-0.72532	0.170611	0.221923	0.221923	0.00554015	High_0.59_0.68_0.94	0.741294	0.361902	1.12069	0.000360936	0.000360936
rs7656285_chr4:109333130_COL25A1	COL25A1	rs7656285	chr4:109333130	0.039402	0.0270179	0.479375	0.119672	-0.126111	1.08486	0.0113256	0.119672	0.435963	0.158349	-0.172031	1.04396	0.270868	0.210961	-0.155481	0.697217	0.0158636	0.13649	-0.395006	0.41104	-1.34285	0.552835	-0.10189	0.706182	-0.635604	0.431825	1.68025	0.0270179	0.194123	3.16638	0.0464374	0.0307074	0.210961	Low_0_0.21_0.75	-0.117389	-0.401146	0.166367	0.41307	0.41307	-0.00377495	High_0.78_0.89_1	0.72572	0.263252	1.18819	0.00293154	0.00293154
rs16831821_chr2:189633654_COL3A1	COL3A1	rs16831821	chr2:189633654	0.0365609	0.0144173	-0.543375	0.186821	-1.35356	0.266805	0.00596134	0.186821	-0.543642	0.187298	-1.35513	0.267847	-0.382095	0.434934	-1.34752	0.583329	0.00290321	0.30919	2.39807	0.0576764	-0.0792962	4.87544	0.210827	0.693893	-0.846944	1.2686	-5.91623	0.0144173	-10.6349	-1.19759	0.0424202	0.0389083	0.434934	Low_0_0.34_0.48	0.419705	-0.0287563	0.868167	0.0660087	0.0660087	0.0446473	High_0.5_0.61_0.9	-0.557085	-0.955214	-0.158956	0.00676236	0.00676236
rs66600814_chr2:211347573_CPS1	CPS1	rs66600814	chr2:211347573	0.00233362	0.0246636	0.257584	0.554863	-0.603376	1.11854	-0.00514007	0.554863	0.281017	0.509325	-0.559384	1.12142	-1.65405	0.00778784	-2.86433	-0.44377	0.0428392	0.024027	3.78262	0.0192731	0.625136	6.9401	-1.21935	0.0556654	-2.46867	0.0299686	-8.74689	0.0246636	-16.359	-1.13479	0.0737583	0.00581238	0.00778784	Low_0_0.32_0.44	0.21568	-0.180872	0.612231	0.282124	0.282124	0.00224716	High_0.45_0.54_0.85	-0.363236	-0.91829	0.191818	0.194494	0.194494
rs4696812_chr4:8437498_CPZ	CPZ	rs4696812	chr4:8437498	0.0111867	0.00895458	0.434921	0.076127	-0.0463655	0.916207	0.0170134	0.076127	0.51142	0.0409516	0.0213639	1.00148	0.847934	0.14394	-0.29329	1.98916	0.0259987	0.0714686	2.16764	0.00153159	0.843706	3.49158	3.25057	0.00279664	1.1413	5.35984	-4.14115	0.00895458	-7.22756	-1.05474	0.0709825	0.00691119	0.14394	Low_0.11_0.23_0.29	0.596431	0.201779	0.991082	0.0041417	0.0041417	0.189428	High_0.3_0.47_0.78	0.172697	-0.142826	0.488221	0.279732	0.279732
rs59546277_chr3:10704124_CRELD1	CRELD1	rs59546277	chr3:10704124	0.0329455	0.0165219	-0.872836	0.0909873	-1.88697	0.141296	0.0147481	0.0909873	-0.927315	0.074184	-1.94659	0.0919645	0.211865	0.303105	-0.193631	0.617362	0.0152896	0.141556	-2.59379	0.00283977	-4.27962	-0.907968	0.0384253	0.857316	-0.383708	0.460559	3.0978	0.0165219	0.574802	5.6208	0.0524773	0.0214234	0.303105	Low_0_0.04_0.6	-0.891123	-1.45765	-0.324594	0.00254714	0.00254714	0.121848	High_0.62_0.86_1	0.0961695	-0.346915	0.539254	0.665813	0.665813
rs2287748_chr5:135977733_CXCL14	CXCL14	rs2287748	chr5:135977733	0.026368	0.0121936	0.392277	0.327119	-0.396844	1.1814	-0.000253752	0.327119	0.384861	0.336461	-0.40454	1.17426	-0.279077	0.325346	-0.838444	0.28029	-0.000452333	0.381433	1.93831	0.00849967	0.503708	3.37291	0.0640019	0.835605	-0.545158	0.673162	-3.25694	0.0121936	-5.79109	-0.722789	0.0414991	0.0410652	0.325346	Low_0_0.15_0.46	0.566647	0.0701264	1.06317	0.0260761	0.0260761	0.0714969	High_0.5_0.68_1	-0.19524	-0.588169	0.197689	0.325097	0.325097
rs10930542_chr2:172226526_CYBRD1	CYBRD1	rs10930542	chr2:172226526	0.00572561	0.0187586	0.253786	0.430828	-0.3817	0.889273	-0.00296467	0.430828	0.310154	0.330173	-0.31776	0.938068	0.793848	0.0284785	0.084961	1.50273	0.027238	0.0660017	2.2184	0.0110297	0.516878	3.91992	4.05372	0.00485028	1.25654	6.85089	-3.73608	0.0187586	-6.84103	-0.63113	0.0622861	0.0118213	0.0284785	Low_0_0.3_0.5	0.543864	0.174529	0.913199	0.00451997	0.00451997	0.102404	High_0.53_0.69_1	-0.157936	-0.531889	0.216018	0.401358	0.401358
rs4246625_chr2:172226526_CYBRD1	CYBRD1	rs4246625	chr2:172226526	0.00753723	0.0231213	0.154644	0.618549	-0.458479	0.767768	-0.00594741	0.618549	0.192496	0.530238	-0.412803	0.797795	0.77863	0.0317067	0.0692979	1.48796	0.0228976	0.0871763	1.9301	0.0191498	0.320663	3.53953	3.742	0.00590523	1.09815	6.38586	-3.43416	0.0231213	-6.3895	-0.478834	0.0553181	0.0180567	0.0317067	Low_0_0.18_0.33	0.696578	0.188348	1.20481	0.0086772	0.0086772	0.161845	High_0.36_0.61_1	-0.0463448	-0.351329	0.258639	0.763431	0.763431
rs6433354_chr2:172226526_CYBRD1	CYBRD1	rs6433354	chr2:172226526	0.00909905	0.0297115	0.499918	0.208872	-0.283309	1.28314	0.00466721	0.208872	0.522401	0.182956	-0.24966	1.29446	0.778344	0.0306387	0.0738318	1.48286	0.0336644	0.0436156	2.37786	0.0115096	0.542979	4.21275	4.05583	0.00911724	1.02567	7.08599	-3.68156	0.0297115	-6.99482	-0.368297	0.0624428	0.0117085	0.0306387	Low_0_0.18_0.33	0.801515	0.243455	1.35957	0.00619195	0.00619195	0.176848	High_0.36_0.61_1	0.0557335	-0.278587	0.390053	0.741269	0.741269
rs117831873_chr6:32861367_DAXX	DAXX	rs117831873	chr6:32861367	0.0129788	0.00337447	-0.23906	0.52923	-0.988898	0.510777	-0.00476218	0.52923	-0.229254	0.549875	-0.985994	0.527486	0.107439	0.804066	-0.747835	0.962712	-0.0122997	0.796091	1.81476	0.0212596	0.275135	3.35438	0.702131	0.132673	-0.216022	1.62028	-4.60247	0.00337447	-7.65006	-1.55489	0.0481239	0.0277842	0.804066	Low_0_0.39_0.57	0.448985	0.0338857	0.864084	0.0343747	0.0343747	0.0434642	High_0.58_0.72_1	-0.78214	-1.31212	-0.25216	0.0047321	0.0047321
rs9405098_chr6:32861367_DAXX	DAXX	rs9405098	chr6:32861367	0.0180646	0.00487589	-0.298946	0.336936	-0.9127	0.314808	-0.00055835	0.336936	-0.294973	0.345714	-0.91175	0.321805	0.11478	0.789684	-0.735085	0.964644	-0.00798669	0.609632	2.07723	0.0199831	0.332979	3.82149	0.826494	0.0913716	-0.134979	1.78797	-4.55035	0.00487589	-7.69216	-1.40854	0.047038	0.029634	0.789684	Low_0_0.39_0.58	0.239677	-0.0922907	0.571645	0.154673	0.154673	0.0129704	High_0.6_0.72_1	-0.448876	-0.922487	0.0247343	0.06265	0.06265
rs4496306_chr2:171541413_DCAF17	DCAF17	rs4496306	chr2:171541413	0.0324055	0.0134464	0.608257	0.134363	-0.190599	1.40711	0.00990463	0.134363	0.616679	0.129636	-0.183325	1.41668	-0.599057	0.393598	-1.984	0.785888	0.00780096	0.227284	-3.12676	0.0450625	-6.18361	-0.0699019	-6.75766	0.00909096	-11.8044	-1.7109	7.13012	0.0134464	1.50231	12.7579	0.0480731	0.0278682	0.393598	Low_0.2_0.48_0.59	0.00341193	-0.376368	0.383192	0.985784	0.985784	-0.0121912	High_0.6_0.68_0.84	0.783474	0.322108	1.24484	0.00137726	0.00137726
rs2973673_chr5:178197161_DDX41	DDX41	rs2973673	chr5:178197161	0.0374935	0.0320376	0.408424	0.131472	-0.123959	0.940807	0.0101703	0.131472	0.432092	0.110081	-0.0993081	0.963493	0.551997	0.161505	-0.223703	1.3277	0.0178366	0.1204	1.55252	0.0084969	0.403502	2.70153	2.45272	0.0116501	0.556791	4.34865	-2.59796	0.0320376	-4.96934	-0.226583	0.0460873	0.0313502	0.161505	Low_0_0.18_0.35	0.602331	0.196188	1.00847	0.00466293	0.00466293	0.162995	High_0.36_0.55_1	-0.105487	-0.409411	0.198437	0.491961	0.491961
rs1374006_chr5:62206522_DIMT1	DIMT1	rs1374006	chr5:62206522	0.016962	0.00442678	0.100504	0.695115	-0.405819	0.606827	-0.00670363	0.695115	0.100226	0.697054	-0.408128	0.60858	0.105529	0.884209	-1.32564	1.5367	-0.0145844	0.916546	3.0619	0.00426472	0.980467	5.14334	3.90571	0.00972338	0.962064	6.84935	-5.99014	0.00442678	-10.0797	-1.9006	0.0421585	0.0395098	0.884209	Low_0.21_0.41_0.52	0.409175	0.0816691	0.73668	0.015042	0.015042	0.0648053	High_0.53_0.62_0.83	-0.460882	-0.838095	-0.0836697	0.0176508	0.0176508
rs13034213_chr2:224849329_DOCK10	DOCK10	rs13034213	chr2:224849329	0.0234598	0.0419929	0.199189	0.453275	-0.32479	0.723168	-0.00342942	0.453275	0.224058	0.395173	-0.29567	0.743786	0.667734	0.0665406	-0.0462481	1.38172	0.0155251	0.139455	-1.18136	0.10883	-2.62909	0.266377	-0.990876	0.263562	-2.73712	0.755371	2.34737	0.0419929	0.0863389	4.6084	0.0402666	0.0441308	0.0665406	Low_0_0.48_0.69	-0.0663293	-0.341475	0.208817	0.633074	0.633074	-0.00873276	High_0.7_0.84_1	0.382412	-0.131144	0.895968	0.139723	0.139723
rs1523925_chr2:224849329_DOCK10	DOCK10	rs1523925	chr2:224849329	0.0121484	0.0160427	-0.140798	0.639497	-0.734224	0.452628	-0.00617598	0.639497	-0.0506439	0.86704	-0.648091	0.546804	0.641484	0.0826637	-0.0842073	1.36718	0.0100146	0.197671	-1.48509	0.0257443	-2.78732	-0.182863	-0.165614	0.735151	-1.13244	0.801215	2.67664	0.0160427	0.506629	4.84665	0.0478005	0.0283232	0.0826637	Low_0_0.32_0.5	-0.294583	-0.707264	0.118098	0.156766	0.156766	0.0264017	High_0.53_0.71_1	0.233334	-0.0736859	0.540355	0.134478	0.134478
rs1642921_chr2:224849329_DOCK10	DOCK10	rs1642921	chr2:224849329	0.0187898	0.0297866	-0.244634	0.419342	-0.842156	0.352888	-0.00271241	0.419342	-0.245191	0.414138	-0.837433	0.347052	0.652289	0.0726863	-0.0609191	1.3655	0.0150816	0.143436	1.24914	0.0943297	-0.217374	2.71565	1.2053	0.00646139	0.344173	2.06642	-2.55059	0.0297866	-4.8471	-0.254081	0.0443798	0.0346751	0.0726863	Low_0_0.49_0.71	0.112707	-0.157996	0.38341	0.410473	0.410473	-0.00337755	High_0.73_0.86_1	-0.644628	-1.20875	-0.0805101	0.0264556	0.0264556
rs6706618_chr2:224849329_DOCK10	DOCK10	rs6706618	chr2:224849329	0.024042	0.0253078	-0.367696	0.174359	-0.900373	0.164981	0.00677328	0.174359	-0.283692	0.300515	-0.823748	0.256363	0.57738	0.118058	-0.148694	1.30345	0.0182804	0.117047	1.37001	0.0807891	-0.170256	2.91028	2.68942	0.00815886	0.709636	4.6692	-2.72089	0.0253078	-5.09953	-0.34224	0.0496493	0.0253722	0.118058	Low_0_0.44_0.64	0.168541	-0.12917	0.466252	0.262896	0.262896	0.00367586	High_0.67_0.79_1	-0.524226	-0.938263	-0.110188	0.0141075	0.0141075
rs9679506_chr2:224849329_DOCK10	DOCK10	rs9679506	chr2:224849329	0.0153471	0.0236566	0.253531	0.355288	-0.287246	0.794308	-0.00109725	0.355288	0.253953	0.3502	-0.282036	0.789941	0.652276	0.0724587	-0.0603428	1.36489	0.0167086	0.129355	-1.25817	0.0795725	-2.66695	0.150602	-1.17218	0.181106	-2.89725	0.552886	2.58971	0.0236566	0.352278	4.82714	0.0490286	0.0263283	0.0724587	Low_0_0.33_0.53	-0.246346	-0.648315	0.155623	0.222879	0.222879	0.0125043	High_0.54_0.71_1	0.264554	-0.038022	0.567131	0.0857379	0.0857379
rs12478419_chr2:172226526_DYNC1I2	DYNC1I2	rs12478419	chr2:172226526	0.0110228	0.00437201	0.584689	0.0707212	-0.0501319	1.21951	0.0179567	0.0707212	0.615524	0.0587188	-0.0230319	1.25408	0.336626	0.352634	-0.377464	1.05072	0.0169458	0.127419	-1.24615	0.0832978	-2.65885	0.166544	-2.73055	0.0155512	-4.93364	-0.527454	3.58563	0.00437201	1.1412	6.03007	0.0720949	0.00644854	0.352634	Low_0_0.38_0.62	-0.0468509	-0.360609	0.266908	0.767388	0.767388	-0.0102367	High_0.64_0.76_1	0.975009	0.480405	1.46961	0.00031046	0.00031046
rs13396614_chr2:172226526_DYNC1I2	DYNC1I2	rs13396614	chr2:172226526	0.000594204	0.000178109	-0.451021	0.248673	-1.22117	0.31913	0.00269459	0.248673	-0.489572	0.214081	-1.26547	0.286328	0.317422	0.385087	-0.403326	1.03817	0.00078911	0.352952	2.23926	0.00582279	0.659867	3.81866	0.886777	0.0197622	0.14351	1.63004	-5.51655	0.000178109	-8.34154	-2.69156	0.101033	0.00101454	0.385087	Low_0_0.37_0.6	0.153298	-0.204361	0.510957	0.396548	0.396548	-0.00315932	High_0.62_0.75_1	-0.983259	-1.49709	-0.469425	0.000409834	0.000409834
rs3845921_chr3:122306409_EAF2	EAF2	rs3845921	chr3:122306409	0.00433763	0.0109431	-0.511545	0.0450769	-1.01169	-0.0113992	0.0238044	0.0450769	-0.450971	0.0747175	-0.94759	0.0456489	-1.26614	0.0359804	-2.44813	-0.0841526	0.0501479	0.0148813	1.70059	0.0523986	-0.0179121	3.4191	1.20756	0.283746	-1.01247	3.42759	-4.50208	0.0109431	-7.95136	-1.0528	0.0913914	0.00189732	0.0359804	Low_0_0.33_0.43	0.215049	-0.292895	0.722992	0.398693	0.398693	-0.00575344	High_0.44_0.57_0.86	-0.50075	-0.793606	-0.207894	0.00105427	0.00105427
rs59336402_chr3:122306409_EAF2	EAF2	rs59336402	chr3:122306409	0.0143976	0.0311998	-0.597508	0.0164697	-1.08394	-0.111079	0.0372164	0.0164697	-0.518405	0.0372963	-1.00582	-0.0309921	-1.18375	0.0501562	-2.36831	0.000819161	0.0589612	0.00831023	1.10937	0.160288	-0.445072	2.66382	0.455778	0.634348	-1.43626	2.34782	-3.44343	0.0311998	-6.57082	-0.316036	0.0863653	0.00261938	0.0501562	Low_0_0.29_0.37	0.165932	-0.384272	0.716136	0.542597	0.542597	-0.02043	High_0.38_0.54_0.86	-0.243285	-0.570241	0.0836702	0.142907	0.142907
rs28490285_chr6:4059294_ECI2	ECI2	rs28490285	chr6:4059294	0.0123294	0.00669727	0.241343	0.401691	-0.326263	0.80895	-0.00230423	0.401691	0.272852	0.344497	-0.29623	0.841934	0.285259	0.234184	-0.187011	0.757529	0.00109714	0.346216	1.33157	0.00590128	0.390846	2.27229	0.840586	0.00720271	0.231725	1.44945	-2.09761	0.00669727	-3.603	-0.592215	0.0512383	0.0230746	0.234184	Low_0_0_0	0.668221	0.263072	1.07337	0.00182432	0.00182432	0.189882	High_0.29_0.72_1	-0.200943	-0.511552	0.109667	0.201732	0.201732
rs849503_chr2:205696562_EEF1B2	EEF1B2	rs849503	chr2:205696562	0.0117259	0.00814905	0.325475	0.375159	-0.398235	1.04919	-0.00163962	0.375159	0.327437	0.370631	-0.393785	1.04866	0.375174	0.171374	-0.164562	0.91491	0.00540584	0.264248	-1.12152	0.0848441	-2.39936	0.156323	-0.047099	0.879112	-0.658756	0.564558	3.1956	0.00814905	0.84357	5.54763	0.0526346	0.0212222	0.171374	Low_0_0.11_0.43	-0.508234	-0.852574	-0.163894	0.00458724	0.00458724	0.125705	High_0.44_0.69_1	0.484587	0.0890574	0.880117	0.0170595	0.0170595
rs9859120_chr3:184468733_EIF2B5	EIF2B5	rs9859120	chr3:184468733	0.0237303	0.0311962	-0.391548	0.289507	-1.12002	0.336923	0.00103373	0.289507	-0.399342	0.276575	-1.12256	0.323877	-0.512804	0.0923691	-1.1112	0.0855945	0.0156931	0.137976	1.14048	0.152906	-0.429108	2.71006	-0.151882	0.65667	-0.826533	0.522768	-2.79587	0.0311962	-5.33507	-0.256658	0.0443587	0.0347183	0.0923691	Low_0_0.18_0.47	0.381886	-0.0632694	0.827041	0.0906522	0.0906522	0.0466477	High_0.5_0.69_1	-0.453658	-0.800703	-0.106612	0.0110263	0.0110263
rs78829231_chr5:7827851_FASTKD3	FASTKD3	rs78829231	chr5:7827851	0.0455507	0.0132932	0.588945	0.177259	-0.270043	1.44793	0.0065785	0.177259	0.589634	0.178472	-0.272813	1.45208	0.0848063	0.87786	-1.00509	1.17471	-0.00117892	0.399139	-3.97403	0.0351992	-7.66792	-0.28014	-0.514321	0.384837	-1.6816	0.652953	7.32563	0.0132932	1.5533	13.098	0.0396153	0.0458382	0.87786	Low_0_0.45_0.57	-0.47801	-1.05496	0.0989411	0.102015	0.102015	0.0391281	High_0.58_0.72_1	0.531629	0.189736	0.873523	0.00271125	0.00271125
rs11939523_chr4:186133132_FAT1	FAT1	rs11939523	chr4:186133132	0.0165463	0.00425913	0.245664	0.392828	-0.321327	0.812654	-0.00208934	0.392828	0.244605	0.403539	-0.332972	0.822183	-0.00895308	0.982882	-0.833166	0.81526	-0.0101023	0.69499	1.39828	0.00482243	0.434082	2.36247	0.90705	0.0791696	-0.107195	1.92129	-4.01305	0.00425913	-6.74065	-1.28545	0.0469303	0.0298239	0.982882	Low_0_0.04_0.14	0.618654	0.186169	1.05114	0.00638074	0.00638074	0.175519	High_0.15_0.42_0.78	-0.205546	-0.502603	0.0915117	0.17265	0.17265
rs17059527_chr4:173990225_FBXO8	FBXO8	rs17059527	chr4:173990225	0.0031408	0.000777616	-0.361918	0.437973	-1.28241	0.55857	-0.00311655	0.437973	-0.365219	0.435369	-1.28888	0.55844	-0.355716	0.664485	-1.97501	1.26358	-0.00961481	0.674334	-4.23856	0.00064009	-6.63333	-1.8438	-1.66829	0.058124	-3.39486	0.0582911	13.7675	0.000777616	5.8595	21.6755	0.0711835	0.00682527	0.664485	Low_0.08_0.22_0.3	-0.52085	-0.882215	-0.159485	0.00527416	0.00527416	0.0819186	High_0.31_0.4_0.63	0.873636	0.268965	1.47831	0.00562305	0.00562305
rs4957717_chr5:108093464_FER	FER	rs4957717	chr5:108093464	0.00528131	0.0170934	-0.454151	0.160115	-1.0902	0.181899	0.00778636	0.160115	-0.464024	0.145207	-1.09054	0.162491	-1.64251	0.0285113	-3.10954	-0.17548	0.03765	0.0336868	-3.32134	0.00751786	-5.74036	-0.902313	-2.90324	0.00151523	-4.67465	-1.13184	7.04284	0.0170934	1.27608	12.8096	0.0735455	0.00589021	0.0285113	Low_0.18_0.29_0.37	-0.609864	-0.96316	-0.256568	0.0010822	0.0010822	0.174732	High_0.38_0.48_0.76	0.0952625	-0.265611	0.456136	0.600409	0.600409
rs9843676_chr3:58487256_FLNB	FLNB	rs9843676	chr3:58487256	2.60424e-10	0.00355543	-0.128861	0.648498	-0.686944	0.429222	-0.00626899	0.648498	-0.341398	0.17019	-0.831175	0.148379	3.72736	2.24032e-09	2.58329	4.87142	0.238848	1.44914e-08	-3.92261	0.00178755	-6.35453	-1.4907	-0.729689	0.649375	-3.89875	2.43937	5.70582	0.00355543	1.90582	9.50581	0.283729	1.17273e-09	2.24032e-09	Low_0.29_0.53_0.65	-0.387591	-0.687972	-0.0872093	0.0122584	0.0122584	0.0799024	High_0.66_0.75_0.92	0.357371	0.0118959	0.702845	0.0428451	0.0428451
rs13092044_chr3:198072187_FYTTD1	FYTTD1	rs13092044	chr3:198072187	0.00230147	0.0493006	0.085816	0.745466	-0.43619	0.607822	-0.00709052	0.745466	0.0767654	0.764925	-0.430216	0.583747	-1.6706	0.00396159	-2.79684	-0.544368	0.0503309	0.0147032	-2.34767	0.0621058	-4.81597	0.120639	-4.3265	0.00345386	-7.19868	-1.45432	3.62101	0.0493006	0.0112598	7.23077	0.0721686	0.00641898	0.00396159	Low_0_0.58_0.71	-0.311694	-0.599949	-0.0234386	0.0344135	0.0344135	0.0418705	High_0.72_0.81_1	0.198687	-0.206511	0.603886	0.328058	0.328058
rs6856727_chr4:151801808_GATB	GATB	rs6856727	chr4:151801808	0.00386876	0.00148006	-0.124604	0.640009	-0.650582	0.401373	-0.00618135	0.640009	-0.107803	0.686358	-0.634943	0.419336	-0.491273	0.324748	-1.47473	0.492187	-0.00636175	0.551158	-3.25337	0.00148501	-5.2346	-1.27214	-2.21153	0.00240443	-3.62409	-0.798975	5.3228	0.00148006	2.08236	8.56325	0.065208	0.00988028	0.324748	Low_0_0.43_0.59	-0.363084	-0.699013	-0.0271542	0.0345447	0.0345447	0.0481798	High_0.6_0.7_0.91	0.458819	0.121968	0.79567	0.00853306	0.00853306
rs28368717_chr5:151214323_GM2A	GM2A	rs28368717	chr5:151214323	0.0131875	0.00919909	0.44435	0.190325	-0.223491	1.11219	0.00574425	0.190325	0.408075	0.228691	-0.259575	1.07572	-0.353497	0.173389	-0.864458	0.157465	0.0125991	0.167875	-0.845714	0.145366	-1.98806	0.296637	-0.735853	0.0126012	-1.31114	-0.160562	2.38406	0.00919909	0.600751	4.16737	0.0578349	0.0155055	0.173389	Low_0_0.32_0.69	-0.204045	-0.564242	0.156152	0.261391	0.261391	0.00492008	High_0.7_0.86_1	0.53667	0.127611	0.945729	0.0109053	0.0109053
rs117382884_chr5:32451153_GOLPH3	GOLPH3	rs117382884	chr5:32451153	0.0230833	0.00681616	0.667493	0.131506	-0.202667	1.53765	0.0101671	0.131506	0.679536	0.126717	-0.195229	1.5543	-0.158548	0.664729	-0.880853	0.563756	0.00375255	0.293153	3.96459	0.00222273	1.45261	6.47657	0.281633	0.471615	-0.490365	1.05363	-5.23421	0.00681616	-8.999	-1.46942	0.0535181	0.0201251	0.664729	Low_0_0.31_0.53	0.935849	0.258305	1.61339	0.0081781	0.0081781	0.16011	High_0.54_0.72_1	-0.0383361	-0.367199	0.290527	0.817361	0.817361
rs1472261_chr5:32451153_GOLPH3	GOLPH3	rs1472261	chr5:32451153	0.0441375	0.0143073	0.477751	0.197681	-0.252319	1.20782	0.00530304	0.197681	0.494957	0.185632	-0.241052	1.23096	-0.171645	0.640716	-0.897769	0.554478	-0.000901984	0.392297	3.34134	0.00629645	0.9618	5.72088	0.263223	0.511585	-0.528234	1.05468	-4.53652	0.0143073	-8.15057	-0.922479	0.0388709	0.0478667	0.640716	Low_0_0.37_0.57	0.746644	0.241058	1.25223	0.00466674	0.00466674	0.140191	High_0.58_0.75_1	-0.0546634	-0.363071	0.253744	0.7251	0.7251
rs403414_chr6:32861367_GPSM3	GPSM3	rs403414	chr6:32861367	0.00907372	0.0125411	0.0437431	0.904559	-0.676766	0.764252	-0.00782105	0.904559	0.0865657	0.81125	-0.629317	0.802448	0.763775	0.0754771	-0.0795359	1.60709	0.00957377	0.203248	2.37808	0.0157558	0.455499	4.30066	1.23589	0.00779128	0.331576	2.1402	-4.97526	0.0125411	-8.86223	-1.0883	0.0507222	0.023798	0.0754771	Low_0_0.29_0.44	0.691388	0.161727	1.22105	0.0116993	0.0116993	0.116275	High_0.45_0.63_1	-0.287594	-0.666536	0.0913488	0.134898	0.134898
rs2287748_chr5:135977733_H2AFY	H2AFY	rs2287748	chr5:135977733	0.00812949	0.0335887	0.134061	0.738133	-0.657732	0.925854	-0.00703921	0.738133	0.117097	0.766582	-0.661904	0.896097	-0.638372	0.0237685	-1.19037	-0.0863751	0.0257352	0.0726869	1.42137	0.0507156	-0.00449634	2.84723	-0.350324	0.254312	-0.955775	0.255126	-2.73452	0.0335887	-5.25324	-0.215801	0.0531382	0.0205899	0.0237685	Low_0_0.1_0.4	0.49838	0.00548996	0.99127	0.047604	0.047604	0.0626716	High_0.43_0.66_1	-0.29027	-0.692192	0.111651	0.15449	0.15449
rs10184828_chr2:172226526_HAT1	HAT1	rs10184828	chr2:172226526	0.0188209	0.0130295	-0.33133	0.341023	-1.01737	0.354713	-0.000681736	0.341023	-0.3361	0.332694	-1.02011	0.347913	-0.481984	0.184279	-1.19648	0.232514	0.00549381	0.262792	-2.17951	0.00782546	-3.7752	-0.583832	-0.984745	0.0167208	-1.78827	-0.181216	3.74703	0.0130295	0.803217	6.69083	0.0462898	0.0309769	0.184279	Low_0_0.26_0.45	-0.527288	-0.966898	-0.0876768	0.0196771	0.0196771	0.0829332	High_0.46_0.65_1	0.211508	-0.12433	0.547347	0.213368	0.213368
rs12502174_chr4:1913224_HAUS3	HAUS3	rs12502174	chr4:1913224	0.036942	0.0201964	0.571336	0.0214297	0.0859484	1.05672	0.0336772	0.0214297	0.577712	0.0200004	0.0925249	1.0629	0.477975	0.276335	-0.387216	1.34317	0.0351738	0.0395558	2.31824	0.00346898	0.778517	3.85797	2.32928	0.0104941	0.55515	4.10342	-2.87034	0.0201964	-5.2848	-0.455887	0.0689637	0.00783437	0.276335	Low_0_0.36_0.47	0.706926	0.104431	1.30942	0.0230016	0.0230016	0.132675	High_0.5_0.7_1	0.115004	-0.142129	0.372137	0.37679	0.37679
rs31746_chr5:141094477_HDAC3	HDAC3	rs31746	chr5:141094477	0.00738188	0.00351411	0.100949	0.717817	-0.450628	0.652527	-0.00688821	0.717817	0.129271	0.64456	-0.423958	0.6825	0.69019	0.259935	-0.51684	1.89722	-0.00465008	0.49553	2.494	0.00357302	0.83212	4.15588	3.59788	0.00204753	1.33707	5.85869	-6.2003	0.00351411	-10.3243	-2.07632	0.0547521	0.0186839	0.259935	Low_0.1_0.3_0.42	0.249414	-0.125558	0.624386	0.189611	0.189611	0.0084268	High_0.43_0.55_0.88	-0.520055	-1.01995	-0.0201556	0.0418755	0.0418755
rs75758646_chr6:32861367_HLA-DMB	HLA-DMB	rs75758646	chr6:32861367	0.00512987	0.0236112	0.139763	0.715798	-0.618218	0.897744	-0.00687248	0.715798	0.179867	0.633805	-0.565561	0.925294	0.994519	0.0198657	0.160208	1.82883	0.0283361	0.061503	-1.7612	0.05908	-3.59096	0.0685562	0.52568	0.257686	-0.389334	1.44069	4.07704	0.0236112	0.555769	7.59831	0.0602993	0.0133471	0.0198657	Low_0_0.41_0.64	-0.198676	-0.557356	0.160005	0.273997	0.273997	0.00237303	High_0.67_0.75_1	0.650778	0.188025	1.11353	0.00715036	0.00715036
rs6921236_chr6:32861367_HLA-DOA	HLA-DOA	rs6921236	chr6:32861367	0.000284454	0.0461163	-0.0872638	0.778811	-0.7008	0.526273	-0.00730314	0.778811	-0.000251497	0.999326	-0.588322	0.587819	1.48601	0.000432389	0.672687	2.29933	0.0807923	0.00191645	-1.38587	0.0662356	-2.86605	0.0943129	0.90073	0.0736347	-0.0874328	1.88889	2.88554	0.0461163	0.0505034	5.72058	0.102745	0.000906887	0.000432389	Low_0_0.41_0.64	-0.129173	-0.443192	0.184845	0.41586	0.41586	-0.00374114	High_0.67_0.75_1	0.603589	0.203904	1.00327	0.0041351	0.0041351
rs3817968_chr6:32861367_HLA-DPB1	HLA-DPB1	rs3817968	chr6:32861367	0.0107448	0.047164	-0.439643	0.346339	-1.36007	0.480787	-0.000839251	0.346339	-0.413716	0.367657	-1.31932	0.491884	0.964379	0.0234889	0.13219	1.79657	0.0318931	0.0489046	2.95699	0.0919441	-0.489066	6.40304	1.18217	0.00679911	0.332145	2.0322	-6.69775	0.047164	-13.3103	-0.0852096	0.0547246	0.0187149	0.0234889	Low_0_0.25_0.39	0.795035	0.0100253	1.58005	0.047297	0.047297	0.0822712	High_0.4_0.61_1	-0.451172	-0.825547	-0.0767966	0.0187373	0.0187373
rs403414_chr6:32861367_HLA-DRA	HLA-DRA	rs403414	chr6:32861367	0.000206182	0.00438875	0.079683	0.827091	-0.640731	0.800097	-0.00755338	0.827091	0.150576	0.670855	-0.549009	0.850161	1.26444	0.00291292	0.440324	2.08855	0.0541574	0.0114241	2.69624	0.00494095	0.831694	4.56078	1.78891	9.40321e-05	0.911896	2.66592	-5.52706	0.00438875	-9.29669	-1.75743	0.107169	0.000677808	0.00291292	Low_0_0.29_0.44	0.766681	0.280725	1.25264	0.00270081	0.00270081	0.168358	High_0.45_0.63_1	-0.360668	-0.741803	0.0204668	0.0633079	0.0633079
rs12507011_chr4:83328526_HNRNPD	HNRNPD	rs12507011	chr4:83328526	0.000590666	0.0478741	0.238366	0.397628	-0.317412	0.794143	-0.00220656	0.397628	0.172029	0.525966	-0.363331	0.707389	1.83198	0.000919582	0.764092	2.89987	0.0750727	0.00282402	2.67542	0.0387913	0.140008	5.21083	4.9131	0.0031519	1.68393	8.14227	-3.5978	0.0478741	-7.16139	-0.0342074	0.0967022	0.00134556	0.000919582	Low_0_0.58_0.7	0.190509	-0.15495	0.535968	0.274204	0.274204	0.00369057	High_0.71_0.82_1	-0.144544	-0.471796	0.182707	0.38105	0.38105
rs9268521_chr6:32861367_HSD17B8	HSD17B8	rs9268521	chr6:32861367	0.00979384	0.00910987	0.317832	0.425188	-0.468344	1.10401	-0.00284207	0.425188	0.464303	0.254777	-0.338887	1.26749	-0.686478	0.118783	-1.55146	0.178508	0.00870002	0.214764	3.55543	0.00461045	1.11662	5.99424	-0.0909254	0.850822	-1.04584	0.863992	-5.4874	0.00910987	-9.58664	-1.38815	0.0542477	0.0192606	0.118783	Low_0_0.41_0.64	0.386942	0.0380329	0.73585	0.0301405	0.0301405	0.0415395	High_0.67_0.75_1	-0.325658	-0.759635	0.108318	0.136772	0.136772
rs9274623_chr6:32861367_HSD17B8	HSD17B8	rs9274623	chr6:32861367	0.0119686	0.0143736	0.698228	0.0723457	-0.0642805	1.46074	0.0176654	0.0723457	0.812073	0.038503	0.0436512	1.58049	-0.725481	0.0915648	-1.56994	0.118978	0.0321899	0.0479763	3.99339	0.00339022	1.34776	6.63902	-0.330568	0.461351	-1.21603	0.554894	-5.8377	0.0143736	-10.4916	-1.18383	0.0705865	0.00708352	0.0915648	Low_0_0.41_0.64	0.56183	0.20203	0.921629	0.00257435	0.00257435	0.0883917	High_0.67_0.75_1	-0.204609	-0.646954	0.237736	0.354441	0.354441
rs3845921_chr3:122306409_ILDR1	ILDR1	rs3845921	chr3:122306409	5.48612e-05	0.00751866	0.153926	0.549423	-0.353561	0.661413	-0.00506258	0.549423	0.255886	0.301164	-0.231893	0.743666	-2.1312	0.000407232	-3.29215	-0.970252	0.0836612	0.00157633	2.47285	0.00431668	0.789502	4.15619	0.417687	0.70447	-1.75692	2.59229	-4.63892	0.00751866	-8.01762	-1.26022	0.128193	0.000165371	0.000407232	Low_0_0.33_0.43	0.774233	0.32544	1.22303	0.00112379	0.00112379	0.187056	High_0.44_0.57_0.86	-0.260946	-0.560994	0.039103	0.0873228	0.0873228
rs59336402_chr3:122306409_ILDR1	ILDR1	rs59336402	chr3:122306409	0.000278864	0.0360695	-0.0235719	0.925473	-0.521259	0.474115	-0.00786623	0.925473	0.117305	0.631311	-0.365291	0.599901	-2.10815	0.00053008	-3.28101	-0.935292	0.0774672	0.00240164	1.68612	0.0322101	0.145484	3.22675	-0.52802	0.578314	-2.40325	1.34721	-3.31869	0.0360695	-6.41829	-0.219088	0.102531	0.000919718	0.00053008	Low_0_0.29_0.37	0.409967	-0.126421	0.946355	0.129029	0.129029	0.0442867	High_0.38_0.54_0.86	-0.127033	-0.443967	0.189901	0.428135	0.428135
rs13005956_chr2:205949129_INO80D	INO80D	rs13005956	chr2:205949129	0.00465705	0.0343126	0.40058	0.192487	-0.204436	1.0056	0.00561254	0.192487	0.326383	0.279886	-0.268811	0.921577	-0.817642	0.0123009	-1.45466	-0.18062	0.0468624	0.0184658	-1.35897	0.108873	-3.02457	0.306627	-2.68056	0.00450845	-4.51449	-0.846633	2.50252	0.0343126	0.187957	4.81709	0.0733977	0.0059449	0.0123009	Low_0_0.27_0.56	-0.381829	-0.807611	0.0439524	0.0770916	0.0770916	0.0661269	High_0.57_0.76_1	0.245909	-0.0444501	0.536269	0.0959518	0.0959518
rs1374006_chr5:62206522_IPO11	IPO11	rs1374006	chr5:62206522	0.00180416	0.000469621	0.216715	0.397528	-0.288475	0.721905	-0.00220416	0.397528	0.217851	0.396298	-0.288686	0.724388	-0.430571	0.551213	-1.85662	0.99548	-0.00734417	0.585815	3.81465	0.000320565	1.77507	5.85424	4.18454	0.00480774	1.30009	7.069	-7.27471	0.000469621	-11.282	-3.2674	0.0802889	0.00385457	0.551213	Low_0.21_0.35_0.4	0.590679	0.112082	1.06928	0.0171643	0.0171643	0.138831	High_0.41_0.55_0.83	-0.185311	-0.480134	0.109512	0.215069	0.215069
rs13092044_chr3:198072187_IQCG	IQCG	rs13092044	chr3:198072187	0.00123627	0.00197341	0.603379	0.0210992	0.0921029	1.11465	0.0338856	0.0210992	0.609426	0.0185625	0.103795	1.11506	1.11618	0.0514342	-0.00705514	2.23941	0.0553859	0.0105328	-3.15279	0.0106235	-5.55827	-0.747306	-3.00522	0.0355669	-5.8043	-0.206144	5.61906	0.00197341	2.10118	9.13694	0.118797	0.000312342	0.0514342	Low_0_0.5_0.61	-0.315971	-0.677637	0.045695	0.0851174	0.0851174	0.0479006	High_0.62_0.74_1	0.438108	0.13377	0.742447	0.00530836	0.00530836
rs4972957_chr2:227033548_IRS1	IRS1	rs4972957	chr2:227033548	0.00288725	0.000681754	-0.615074	0.194737	-1.54879	0.318637	0.00547731	0.194737	-0.618128	0.194212	-1.5554	0.319141	-0.0989247	0.739291	-0.685926	0.488077	-0.00158751	0.409449	0.93854	0.143041	-0.321807	2.19889	0.31869	0.303498	-0.291788	0.929168	-5.5323	0.000681754	-8.67461	-2.38998	0.0803901	0.00382995	0.739291	Low_0_0.13_0.46	0.150393	-0.271422	0.572207	0.480382	0.480382	-0.00575291	High_0.5_0.66_1	-0.970269	-1.4247	-0.515836	0.000107314	0.000107314
rs201779694_chr2:172226526_ITGA6	ITGA6	rs201779694	chr2:172226526	0.00018494	0.00980394	0.292425	0.259922	-0.218944	0.803793	0.00220518	0.259922	0.100881	0.693384	-0.404348	0.60611	-1.18688	0.0011703	-1.89388	-0.479893	0.0758382	0.0026816	-1.31553	0.0288194	-2.49281	-0.138246	-2.83689	0.000133484	-4.26076	-1.41301	2.73182	0.00980394	0.67058	4.79307	0.117365	0.000343848	0.0011703	Low_0_0.32_0.56	-0.302662	-0.609157	0.00383176	0.0528561	0.0528561	0.0378932	High_0.57_0.71_1	0.441472	0.0484221	0.834521	0.0284466	0.0284466
rs73976177_chr2:172226526_ITGA6	ITGA6	rs73976177	chr2:172226526	2.40262e-05	0.00270087	-0.0366126	0.93883	-0.978887	0.905662	-0.00788921	0.93883	-0.376679	0.41917	-1.29643	0.543071	-1.27719	0.000456084	-1.9792	-0.575189	0.0795215	0.00208928	-2.57907	0.00289003	-4.25846	-0.899681	-1.71184	9.99002e-06	-2.44731	-0.976378	5.90918	0.00270087	2.08885	9.72952	0.137306	8.85017e-05	0.000456084	Low_0_0.33_0.57	-0.380763	-0.779113	0.0175864	0.0607257	0.0607257	0.0333962	High_0.58_0.71_1	0.816923	0.166426	1.46742	0.0149045	0.0149045
rs12108487_chr4:54683814_KDR	KDR	rs12108487	chr4:54683814	0.0139728	0.0139038	0.397466	0.212532	-0.230295	1.02523	0.00446788	0.212532	0.38149	0.228871	-0.242907	1.00589	-1.05829	0.115551	-2.37994	0.263366	0.0162681	0.133028	-3.65858	0.0282719	-6.92121	-0.395954	-2.21833	0.00658378	-3.80694	-0.629715	6.13138	0.0139038	1.26771	10.995	0.0557448	0.0175973	0.115551	Low_0.2_0.49_0.57	-0.538531	-0.989902	-0.0871589	0.0209725	0.0209725	0.137383	High_0.58_0.71_0.9	0.366633	0.0698978	0.663368	0.0160014	0.0160014
rs2700874_chr3:183480176_KLHL24	KLHL24	rs2700874	chr3:183480176	0.000353603	9.59875e-05	-0.474749	0.0463385	-0.941675	-0.00782398	0.0234425	0.0463385	-0.471472	0.0482215	-0.939199	-0.00374416	0.207168	0.43019	-0.310894	0.725231	0.0205381	0.10136	0.400723	0.199634	-0.214368	1.01581	1.54103	0.000288119	0.723708	2.35835	-2.74356	9.59875e-05	-4.09041	-1.3967	0.127074	0.000178465	0.43019	Low_0_0.08_0.4	0.132281	-0.216161	0.480723	0.451254	0.451254	-0.00630131	High_0.43_0.67_1	-0.616231	-1.0487	-0.183759	0.00601995	0.00601995
rs1246921_chr4:165061388_LINC01207	LINC01207	rs1246921	chr4:165061388	0.00729141	0.0378523	-0.198938	0.428583	-0.69466	0.296784	-0.00291617	0.428583	-0.0913257	0.715583	-0.586253	0.403601	-1.41801	0.0186349	-2.59524	-0.240769	0.0330228	0.045463	1.6779	0.0583889	-0.0604835	3.41628	0.357865	0.728775	-1.68022	2.39595	-3.79568	0.0378523	-7.37499	-0.216359	0.0586682	0.0147404	0.0186349	Low_0_0.29_0.44	0.444515	-0.145744	1.03477	0.136538	0.136538	0.0257042	High_0.45_0.54_0.72	-0.148699	-0.46795	0.170551	0.356514	0.356514
rs1374006_chr5:62206522_LRRC70	LRRC70	rs1374006	chr5:62206522	0.0143841	0.0204423	-0.113856	0.657022	-0.620091	0.392379	-0.00635429	0.657022	-0.1172	0.644856	-0.619219	0.38482	1.26782	0.0782729	-0.145516	2.68115	0.0105441	0.191171	2.27814	0.0319455	0.199826	4.35645	4.34131	0.00411619	1.40209	7.28053	-4.84469	0.0204423	-8.92809	-0.761291	0.0450333	0.0333644	0.0782729	Low_0.21_0.36_0.42	0.419015	-0.00340283	0.841432	0.0517901	0.0517901	0.0653658	High_0.43_0.57_0.83	-0.314608	-0.617415	-0.0118013	0.0419034	0.0419034
rs28614151_chr4:4726389_LYAR	LYAR	rs28614151	chr4:4726389	0.0399278	0.011408	0.604147	0.194931	-0.313379	1.52167	0.0054657	0.194931	0.611953	0.195088	-0.317789	1.54169	-0.046968	0.902385	-0.803331	0.709395	-0.00236946	0.429915	7.42647	0.00669963	2.09647	12.7565	0.156543	0.682817	-0.599935	0.91302	-9.51994	0.011408	-16.8567	-2.18314	0.0405805	0.04333	0.902385	Low_0_0.49_0.75	0.518983	0.0992884	0.938677	0.0160947	0.0160947	0.0658991	High_0.76_0.84_1	-0.440604	-1.05814	0.176931	0.158279	0.158279
rs1811602_chr2:172226526_METTL8	METTL8	rs1811602	chr2:172226526	0.00739297	0.0467802	-1.14539	0.0174639	-2.0865	-0.204286	0.0364268	0.0174639	-1.46371	0.0030262	-2.42161	-0.505815	0.888331	0.0154102	0.172576	1.60409	0.0734412	0.00315286	-4.0349	0.00377269	-6.7399	-1.32989	0.588589	0.131085	-0.177903	1.35508	4.06361	0.0467802	0.0587917	8.06844	0.0953936	0.00146485	0.0154102	Low_0_0.27_0.48	-1.16543	-2.08405	-0.246811	0.0138519	0.0138519	0.0889009	High_0.5_0.66_1	-0.328367	-0.758675	0.101941	0.132495	0.132495
rs13010707_chr2:227033548_MFF	MFF	rs13010707	chr2:227033548	0.0166608	0.00515157	0.142202	0.645809	-0.468639	0.753043	-0.00624152	0.645809	0.157983	0.611993	-0.45689	0.772856	-0.173318	0.563407	-0.765408	0.418772	-0.0115754	0.761261	1.00121	0.0195039	0.163838	1.83858	0.726523	0.0932781	-0.123671	1.57672	-3.14626	0.00515157	-5.33281	-0.959703	0.0428747	0.0378844	0.563407	Low_0_0.01_0.2	0.516912	0.144783	0.889042	0.00729251	0.00729251	0.100796	High_0.29_0.55_1	-0.318833	-0.630232	-0.00743287	0.0449272	0.0449272
rs1809046_chr3:12708921_MKRN2	MKRN2	rs1809046	chr3:12708921	0.00963397	0.00249612	0.234034	0.517873	-0.4802	0.948267	-0.00458399	0.517873	0.232242	0.522615	-0.484678	0.949162	-0.259498	0.745685	-1.83949	1.32049	-0.0117655	0.770253	2.84984	0.00235175	1.03372	4.66595	7.57652	0.00504121	2.32461	12.8284	-9.27231	0.00249612	-15.2177	-3.32689	0.0528564	0.0209415	0.745685	Low_0.07_0.16_0.21	0.626637	0.0860889	1.16718	0.0243837	0.0243837	0.115051	High_0.22_0.33_0.63	-0.170187	-0.487558	0.147185	0.289577	0.289577
rs193266_chr3:12708921_MKRN2	MKRN2	rs193266	chr3:12708921	0.0103318	0.00271846	0.215124	0.399278	-0.288225	0.718473	-0.00224639	0.399278	0.216698	0.397578	-0.288531	0.721926	-0.279203	0.726814	-1.85731	1.2989	-0.00927442	0.660271	-1.67335	0.0131875	-2.99034	-0.356365	-3.30502	0.00950725	-5.7883	-0.821739	6.5831	0.00271846	2.32416	10.842	0.053994	0.0195571	0.726814	Low_0.07_0.21_0.31	-0.444473	-0.787248	-0.101697	0.0117375	0.0117375	0.0694552	High_0.32_0.39_0.63	0.753394	0.417744	1.08904	4.04651e-05	4.04651e-05
rs2004402_chr3:12708921_MKRN2	MKRN2	rs2004402	chr3:12708921	0.00231804	0.000527076	0.645018	0.0119613	0.144495	1.14554	0.0415377	0.0119613	0.66119	0.0126041	0.144233	1.17815	0.210971	0.793034	-1.37702	1.79896	0.0344041	0.0415774	2.90221	3.63157e-05	1.56166	4.24276	2.11965	0.025292	0.266819	3.97248	-8.56207	0.000527076	-13.3227	-3.80146	0.116868	0.00035552	0.793034	Low_0.07_0.23_0.35	0.5497	0.282503	0.816898	9.27419e-05	9.27419e-05	0.141712	High_0.36_0.43_0.63	-0.597571	-1.10284	-0.0923075	0.0220194	0.0220194
rs73138275_chr3:12708921_MKRN2	MKRN2	rs73138275	chr3:12708921	0.0132837	0.00353592	-0.183003	0.713475	-1.16707	0.801065	-0.00685422	0.713475	-0.175729	0.72561	-1.16444	0.812982	-0.2544	0.751012	-1.83768	1.32888	-0.0140886	0.888972	-3.17046	0.00532279	-5.38247	-0.958455	-1.02704	0.211838	-2.64679	0.592716	8.94496	0.00353592	2.99136	14.8986	0.0457846	0.0319164	0.751012	Low_0.07_0.16_0.21	-1.2064	-2.01725	-0.39554	0.00472742	0.00472742	0.188727	High_0.22_0.33_0.63	0.104513	-0.32191	0.530937	0.6275	0.6275
rs35483609_chr5:155050002_MRPL22	MRPL22	rs35483609	chr5:155050002	0.0157315	0.0041518	0.0790987	0.756315	-0.424226	0.582423	-0.00716338	0.756315	0.0859733	0.738504	-0.422583	0.594529	0.167451	0.814275	-1.24032	1.57523	-0.0147708	0.92713	1.73681	0.00574352	0.513853	2.95977	1.8125	0.0441398	0.0482967	3.57671	-5.98157	0.0041518	-10.0353	-1.92786	0.0428843	0.0378632	0.814275	Low_0_0.14_0.19	0.766195	0.287952	1.24444	0.00268859	0.00268859	0.238433	High_0.2_0.34_0.62	-0.186666	-0.463511	0.0901799	0.183879	0.183879
rs76244071_chr4:165096699_MSMO1	MSMO1	rs76244071	chr4:165096699	0.0189619	0.00502025	0.27202	0.469932	-0.470718	1.01476	-0.0037518	0.469932	0.27396	0.468728	-0.472085	1.02	-0.164556	0.869503	-2.14282	1.8137	-0.0115625	0.760655	8.34363	0.00404593	2.70575	13.9815	1.20161	0.269513	-0.942674	3.3459	-13.6469	0.00502025	-23.102	-4.19177	0.0432486	0.0370615	0.869503	Low_0.37_0.47_0.52	0.743798	0.151238	1.33636	0.0156152	0.0156152	0.152348	High_0.53_0.62_0.8	-0.0645421	-0.398938	0.269854	0.702416	0.702416
rs56364564_chr5:174020478_MSX2	MSX2	rs56364564	chr5:174020478	0.0125195	0.0438065	0.513987	0.196263	-0.268957	1.29693	0.00538661	0.196263	0.418934	0.28749	-0.357254	1.19512	1.01588	0.030171	0.0990023	1.93276	0.0345678	0.0411391	-1.89508	0.116938	-4.27091	0.480761	0.539505	0.295808	-0.477579	1.55659	4.43033	0.0438065	0.124959	8.73571	0.0582859	0.0150868	0.030171	Low_0_0.3_0.43	-0.413222	-0.884226	0.0577819	0.084156	0.084156	0.0396417	High_0.44_0.61_0.86	0.409308	0.0535164	0.765099	0.024736	0.024736
rs1368370_chr5:151214323_MYOZ3	MYOZ3	rs1368370	chr5:151214323	0.0142526	0.0305764	0.220975	0.407921	-0.305684	0.747633	-0.00245124	0.407921	0.208216	0.430386	-0.312689	0.729121	-0.506272	0.0505952	-1.01388	0.00133243	0.0200746	0.104402	1.1516	0.0237983	0.155623	2.14758	0.69025	0.254157	-0.502286	1.88279	-1.61432	0.0305764	-3.07493	-0.153707	0.048878	0.0265654	0.0505952	Low_0_0.17_0.57	0.481407	0.0608095	0.902004	0.0259853	0.0259853	0.100737	High_0.58_0.81_1	-0.0812455	-0.379524	0.217033	0.589579	0.589579
rs12644219_chr4:114808024_NDST4	NDST4	rs12644219	chr4:114808024	0.0189401	0.00659891	-0.222288	0.441216	-0.791679	0.347103	-0.00318425	0.441216	-0.218399	0.450165	-0.788998	0.3522	-0.230076	0.468133	-0.855778	0.395626	-0.00694344	0.571427	0.773639	0.092211	-0.128704	1.67598	0.510002	0.213914	-0.29801	1.31801	-3.15165	0.00659891	-5.4093	-0.894007	0.0438073	0.0358639	0.468133	Low_0_0.11_0.38	0.230062	-0.0534215	0.513545	0.1101	0.1101	0.0213719	High_0.4_0.59_1	-0.523093	-0.945642	-0.100544	0.0162654	0.0162654
rs17164380_chr4:1913224_NELFA	NELFA	rs17164380	chr4:1913224	0.0288403	0.0115775	-0.496647	0.07065	-1.03574	0.042445	0.0179696	0.07065	-0.507379	0.0654823	-1.04775	0.0329961	-0.369585	0.404583	-1.24422	0.505048	0.0156212	0.138607	-3.14693	0.00371362	-5.25292	-1.04094	-2.15752	0.00965677	-3.78206	-0.532975	4.18041	0.0115775	0.951881	7.40895	0.0576005	0.0157276	0.404583	Low_0_0.36_0.47	-0.795714	-1.39417	-0.197254	0.010873	0.010873	0.170534	High_0.5_0.7_1	0.0534562	-0.253985	0.360897	0.730691	0.730691
rs7380110_chr5:32451153_NPR3	NPR3	rs7380110	chr5:32451153	0.00177915	0.00038457	-0.25932	0.499066	-1.01632	0.497683	-0.00427351	0.499066	-0.255213	0.510945	-1.02138	0.510953	-0.0311633	0.933031	-0.763648	0.701321	-0.0122503	0.793665	-4.68623	0.000330372	-7.19759	-2.17487	-0.531666	0.162944	-1.2814	0.218072	6.55532	0.00038457	3.00086	10.1098	0.0785973	0.00428916	0.933031	Low_0_0.34_0.56	-1.00691	-1.54153	-0.472288	0.000473938	0.000473938	0.247561	High_0.57_0.73_1	0.17589	-0.172722	0.524502	0.318579	0.318579
rs246913_chr5:103375461_NUDT12	NUDT12	rs246913	chr5:103375461	6.77558e-05	0.000646145	-0.0821197	0.771715	-0.641049	0.476809	-0.00726069	0.771715	-0.079389	0.773379	-0.623847	0.465069	-2.18975	0.00601781	-3.74058	-0.638928	0.0443827	0.0217217	-2.2969	0.00107925	-3.65491	-0.938894	-4.74691	1.35491e-05	-6.81994	-2.67388	8.67528	0.000646145	3.76993	13.5806	0.123306	0.000230445	0.00601781	Low_0_0.19_0.29	-0.425949	-0.763777	-0.0881213	0.0142251	0.0142251	0.0707163	High_0.3_0.36_0.58	0.446363	0.145648	0.747077	0.00434961	0.00434961
rs2671599_chr5:103375461_NUDT12	NUDT12	rs2671599	chr5:103375461	0.00208841	0.0338831	0.22872	0.354773	-0.258612	0.716051	-0.00108263	0.354773	0.259358	0.281531	-0.215236	0.733953	-2.22838	0.00506591	-3.77405	-0.682707	0.0526118	0.0126514	1.45195	0.0177213	0.256253	2.64764	-0.0578234	0.963799	-2.57439	2.45874	-4.27322	0.0338831	-8.21586	-0.330589	0.0791476	0.0041428	0.00506591	Low_0_0.18_0.27	0.192505	-0.217667	0.602678	0.351796	0.351796	-0.00190571	High_0.28_0.36_0.58	-0.129097	-0.444096	0.185902	0.415785	0.415785
rs61640332_chr3:190701334_P3H2	P3H2	rs61640332	chr3:190701334	1.73336e-05	0.0188939	0.296782	0.542238	-0.66432	1.25788	-0.00495804	0.542238	0.421205	0.35886	-0.483984	1.32639	-2.85174	4.97087e-05	-4.19453	-1.50895	0.112442	0.000214506	-2.22305	0.0660727	-4.59595	0.14984	-3.41906	3.91151e-06	-4.81956	-2.01856	8.38001	0.0188939	1.4075	15.3525	0.144333	5.4346e-05	4.97087e-05	Low_0.06_0.25_0.37	-0.217032	-0.67235	0.238286	0.345955	0.345955	-0.00118527	High_0.38_0.46_0.68	0.834049	0.302077	1.36602	0.00295411	0.00295411
rs34288633_chr3:196292686_PAK2	PAK2	rs34288633	chr3:196292686	0.037675	0.0246838	0.577253	0.0342269	0.043604	1.1109	0.0274345	0.0342269	0.598569	0.0282472	0.0648573	1.13228	0.374111	0.221088	-0.227956	0.976177	0.0313734	0.0505729	-0.62617	0.298987	-1.81447	0.562125	-0.317388	0.458331	-1.16183	0.527055	2.18038	0.0246838	0.282604	4.07815	0.0626521	0.0115594	0.221088	Low_0_0.16_0.44	-0.270728	-0.806023	0.264566	0.310978	0.310978	0.00172575	High_0.5_0.7_1	0.448952	0.182104	0.715799	0.00120844	0.00120844
rs113124226_chr5:102681758_PAM	PAM	rs113124226	chr5:102681758	1.98785e-05	0.0334647	0.0816189	0.768447	-0.465831	0.629069	-0.00724063	0.768447	0.15212	0.559157	-0.361935	0.666174	2.88452	3.39708e-05	1.55712	4.21191	0.115573	0.000172002	2.1612	0.0274822	0.243799	4.0786	3.96855	5.01302e-06	2.3229	5.6142	-4.76316	0.0334647	-9.1473	-0.379023	0.140493	7.09873e-05	3.39708e-05	Low_0.12_0.29_0.35	0.597117	0.0956881	1.09855	0.0210987	0.0210987	0.128914	High_0.36_0.5_0.81	-0.0480085	-0.316008	0.219992	0.72282	0.72282
rs11945200_chr4:108135719_PAPSS1	PAPSS1	rs11945200	chr4:108135719	0.0207511	0.00973047	-0.405762	0.0928918	-0.880012	0.0684877	0.0144868	0.0928918	-0.427641	0.0778644	-0.903703	0.0484213	0.361462	0.306883	-0.335801	1.05872	0.0148983	0.145114	0.50497	0.238028	-0.338008	1.34795	1.25167	0.0107315	0.29533	2.20802	-2.36235	0.00973047	-4.14298	-0.581723	0.059266	0.0142141	0.306883	Low_0_0.11_0.3	0.270132	-0.0903863	0.630651	0.138252	0.138252	0.0270216	High_0.33_0.55_1	-0.338072	-0.667329	-0.00881603	0.0443115	0.0443115
rs7711117_chr5:141094477_PCDHGA9	PCDHGA9	rs7711117	chr5:141094477	0.0117819	0.010237	-0.0469532	0.870448	-0.615535	0.521629	-0.00772291	0.870448	-0.0238832	0.933638	-0.590394	0.542628	0.919566	0.131743	-0.279976	2.11911	0.0025827	0.315464	-1.71603	0.0166067	-3.11476	-0.317292	-0.399564	0.608961	-1.9416	1.14247	4.79291	0.010237	1.15489	8.43094	0.0468076	0.0300414	0.131743	Low_0.1_0.29_0.41	-0.210093	-0.520906	0.10072	0.182404	0.182404	0.00976724	High_0.42_0.53_0.88	0.341144	-0.0574045	0.739692	0.0914875	0.0914875
rs7711117_chr5:141094477_PCDHGB7	PCDHGB7	rs7711117	chr5:141094477	0.0183874	0.00496184	-0.244325	0.39542	-0.811334	0.322683	-0.00215289	0.39542	-0.240344	0.405558	-0.810311	0.329623	0.158689	0.795112	-1.04817	1.36555	-0.00962313	0.674682	-2.09827	0.00361229	-3.49815	-0.698387	-1.28968	0.100655	-2.83297	0.253622	5.26247	0.00496184	1.62147	8.90348	0.0452465	0.0329472	0.795112	Low_0.1_0.25_0.32	-0.424443	-0.768263	-0.0806225	0.0165495	0.0165495	0.0899893	High_0.33_0.47_0.88	0.125739	-0.217073	0.46855	0.467116	0.467116
rs6794876_chr3:33980309_PDCD6IP	PDCD6IP	rs6794876	chr3:33980309	0.00339375	0.0238671	0.232139	0.359036	-0.266897	0.731176	-0.00120267	0.359036	0.262374	0.290496	-0.226798	0.751545	-1.39982	0.0122649	-2.48994	-0.309688	0.04037	0.0282248	-0.71226	0.149039	-1.6832	0.25868	-2.61589	0.000776061	-4.11819	-1.11359	3.87375	0.0238671	0.521805	7.2257	0.0717967	0.00656952	0.0122649	Low_0_0.2_0.36	-0.0931723	-0.372506	0.186162	0.509331	0.509331	-0.00607044	High_0.37_0.47_0.69	0.586132	0.0707098	1.10155	0.0270977	0.0270977
rs1865236_chr2:172972090_PDK1	PDK1	rs1865236	chr2:172972090	0.00105207	0.0350624	0.167557	0.554119	-0.391441	0.726555	-0.00512955	0.554119	0.286173	0.30155	-0.259778	0.832125	-1.44752	0.00230208	-2.36804	-0.526993	0.0596886	0.00791817	-1.64475	0.0846002	-3.51727	0.227767	-3.95521	0.00216888	-6.45502	-1.4554	3.32222	0.0350624	0.236546	6.4079	0.0855934	0.00275174	0.00230208	Low_0_0.48_0.62	-0.214526	-0.566935	0.137882	0.227955	0.227955	0.00815038	High_0.63_0.75_1	0.510462	0.166652	0.854273	0.00421694	0.00421694
rs461259_chr5:178197161_PHYKPL	PHYKPL	rs461259	chr5:178197161	0.00968005	0.00433475	0.061518	0.850207	-0.581795	0.704831	-0.0076501	0.850207	0.131106	0.693167	-0.525006	0.787219	-0.427353	0.292264	-1.22705	0.372346	-0.0067027	0.562951	-1.90532	0.0148465	-3.43172	-0.378916	-1.10922	0.0167285	-2.01439	-0.204058	4.22404	0.00433475	1.34722	7.10085	0.0498924	0.0250069	0.292264	Low_0_0.18_0.33	-0.647601	-1.17453	-0.120675	0.0173138	0.0173138	0.114649	High_0.35_0.55_1	0.162639	-0.139836	0.465113	0.288061	0.288061
rs4865442_chr4:2186438_POLN	POLN	rs4865442	chr4:2186438	0.00689962	0.00237564	-0.0325744	0.92387	-0.705815	0.640667	-0.00786317	0.92387	-0.0664518	0.84672	-0.7454	0.612497	0.438381	0.408118	-0.606926	1.48369	-0.0103577	0.706059	-4.11732	0.00274389	-6.78364	-1.451	-0.432013	0.459926	-1.58553	0.721501	6.58834	0.00237564	2.38543	10.7912	0.0548673	0.0185545	0.408118	Low_0_0.45_0.58	-0.536478	-0.962823	-0.110132	0.0145554	0.0145554	0.0830582	High_0.59_0.71_0.94	0.354723	0.0373498	0.672096	0.0290475	0.0290475
rs2002218_chr3:12708921_PPARG	PPARG	rs2002218	chr3:12708921	0.000582468	0.00972369	-0.45306	0.0847756	-0.969141	0.0630202	0.0156432	0.0847756	-0.443167	0.0827009	-0.944571	0.0582358	2.23386	0.00414767	0.720035	3.74769	0.071147	0.00367985	-2.17628	0.0024904	-3.57138	-0.781178	0.653379	0.49723	-1.24601	2.55277	6.28771	0.00972369	1.54879	11.0266	0.11299	0.000460669	0.00414767	Low_0.07_0.19_0.27	-0.562769	-0.883208	-0.242331	0.00083922	0.00083922	0.15237	High_0.28_0.37_0.63	0.0174472	-0.32533	0.360224	0.919286	0.919286
rs11959113_chr5:149265012_PPARGC1B	PPARGC1B	rs11959113	chr5:149265012	0.00145995	0.00139701	-0.470061	0.0836404	-1.00353	0.0634061	0.0158143	0.0836404	-0.452637	0.0934751	-0.982637	0.0773627	-0.845875	0.0931327	-1.83528	0.143526	0.0301538	0.0547109	1.43488	0.0250032	0.183156	2.68661	0.332732	0.581212	-0.858024	1.52349	-5.70646	0.00139701	-9.16155	-2.25136	0.0999028	0.00109233	0.0931327	Low_0_0.13_0.27	0.308362	-0.0962631	0.712987	0.131557	0.131557	0.0307749	High_0.28_0.42_1	-0.453239	-0.74327	-0.163208	0.00258278	0.00258278
rs4677138_chr3:72875786_PPP4R2	PPP4R2	rs4677138	chr3:72875786	0.0106583	0.00333975	0.388677	0.146407	-0.137669	0.915024	0.00886224	0.146407	0.376642	0.16111	-0.152136	0.905421	-0.343409	0.508036	-1.36728	0.680457	0.0044426	0.280729	2.94744	0.00132682	1.17145	4.72342	0.824849	0.196806	-0.433246	2.08294	-4.37314	0.00333975	-7.2656	-1.48069	0.0640096	0.0106358	0.508036	Low_0.11_0.47_0.6	0.465272	0.108058	0.822485	0.0114882	0.0114882	0.0803527	High_0.62_0.74_1	-0.0714467	-0.399972	0.257079	0.665027	0.665027
rs403414_chr6:32861367_PSMB8-AS1	PSMB8-AS1	rs403414	chr6:32861367	0.0130396	0.0191112	-0.116562	0.749299	-0.836819	0.603696	-0.00711668	0.749299	-0.0736255	0.838973	-0.789203	0.641952	0.765799	0.0745936	-0.0771525	1.60875	0.0104188	0.192689	2.07957	0.0346953	0.152034	4.00711	1.20941	0.00934912	0.302771	2.11606	-4.67495	0.0191112	-8.57194	-0.777968	0.0458214	0.0318472	0.0745936	Low_0_0.29_0.44	0.479308	-0.0347954	0.993411	0.0668837	0.0668837	0.0532396	High_0.45_0.63_1	-0.341656	-0.732372	0.0490612	0.0856733	0.0856733
rs241409_chr6:32861367_PSMB9	PSMB9	rs241409	chr6:32861367	0.0456534	0.0340996	-0.568093	0.115006	-1.27647	0.140286	0.0118174	0.115006	-0.648471	0.0758876	-1.36549	0.0685465	0.558842	0.19595	-0.291859	1.40954	0.0172019	0.125361	-2.75037	0.00950235	-4.81676	-0.683979	0.027321	0.955721	-0.944627	0.999269	3.76031	0.0340996	0.286627	7.234	0.0446453	0.0341369	0.19595	Low_0_0.25_0.38	-0.926709	-1.43986	-0.413561	0.000824265	0.000824265	0.262686	High_0.39_0.61_1	-0.0121986	-0.328442	0.304044	0.939086	0.939086
rs9843676_chr3:58487256_PXK	PXK	rs9843676	chr3:58487256	2.48215e-06	0.0413654	0.0909068	0.747818	-0.467408	0.649222	-0.00710662	0.747818	0.2612	0.32057	-0.257174	0.779574	-2.98652	3.14876e-06	-4.19739	-1.77565	0.147367	1.74489e-05	2.93666	0.028311	0.317161	5.55616	0.343261	0.842561	-3.07024	3.75677	-4.26271	0.0413654	-8.35583	-0.169597	0.168967	9.45847e-06	3.14876e-06	Low_0.29_0.54_0.66	0.320699	0.02204	0.619358	0.0357351	0.0357351	0.05171	High_0.67_0.75_0.92	-0.288712	-0.635386	0.0579622	0.100927	0.100927
rs2973807_chr5:178197161_RAB24	RAB24	rs2973807	chr5:178197161	0.0164879	0.0178648	0.0476175	0.88052	-0.578041	0.673276	-0.00775507	0.88052	-0.0186553	0.953134	-0.645609	0.608298	-0.643417	0.107625	-1.42918	0.142346	0.00508661	0.269602	1.30853	0.0412145	0.0530111	2.56405	0.0874706	0.859894	-0.89134	1.06628	-3.32584	0.0178648	-6.06824	-0.583448	0.0415964	0.040832	0.107625	Low_0_0.33_0.56	0.205826	-0.103055	0.514708	0.188938	0.188938	0.00810792	High_0.57_0.69_1	-0.445378	-0.801845	-0.088912	0.0159016	0.0159016
rs4629378_chr3:129352378_RAB43	RAB43	rs4629378	chr3:129352378	0.00854799	0.0023614	0.0368363	0.930611	-0.798662	0.872334	-0.00787561	0.930611	0.0272545	0.948839	-0.811704	0.866213	0.0981086	0.622061	-0.294819	0.491036	-0.0139578	0.881832	-1.21634	0.0358195	-2.35082	-0.0818562	-2.61319	0.00412883	-4.38303	-0.84335	2.95084	0.0023614	1.06957	4.83211	0.0515842	0.0226016	0.622061	Low_0_0.18_0.82	-0.359312	-0.739142	0.0205167	0.0633859	0.0633859	0.0312318	High_0.83_0.93_1	0.78328	0.171181	1.39538	0.013278	0.013278
rs16897796_chr5:68963442_RAD17	RAD17	rs16897796	chr5:68963442	0.0214914	0.00662226	0.17303	0.526395	-0.365974	0.712033	-0.00471833	0.526395	0.182357	0.50649	-0.359357	0.724071	0.428391	0.597342	-1.17257	2.02935	-0.0104889	0.711811	4.31068	0.00529025	1.30536	7.316	2.42511	0.0251061	0.308024	4.54219	-8.13511	0.00662226	-13.9652	-2.30504	0.0403912	0.0438112	0.597342	Low_0.24_0.42_0.49	0.448479	0.0689911	0.827968	0.0214742	0.0214742	0.0817435	High_0.5_0.59_0.84	-0.273221	-0.588377	0.041936	0.0882524	0.0882524
rs58997157_chr5:68963442_RAD17	RAD17	rs58997157	chr5:68963442	0.023183	0.00704292	0.369677	0.354417	-0.417407	1.15676	-0.00107252	0.354417	0.369885	0.355612	-0.419646	1.15942	0.394509	0.625334	-1.2005	1.98951	-0.00715037	0.578813	-4.8564	0.0139068	-8.70883	-1.00398	-0.393922	0.638621	-2.05005	1.26221	10.4221	0.00704292	2.89466	17.9496	0.0427041	0.0382656	0.625334	Low_0.24_0.47_0.57	-0.0428453	-0.437632	0.351941	0.829819	0.829819	-0.0103593	High_0.58_0.65_0.84	0.997555	0.399907	1.5952	0.00182326	0.00182326
rs2004402_chr3:12708921_RAF1	RAF1	rs2004402	chr3:12708921	0.0074963	0.00204286	-0.112653	0.66455	-0.625547	0.400241	-0.0064274	0.66455	-0.143511	0.592544	-0.672884	0.385862	-0.402552	0.625038	-2.02869	1.22358	-0.0125345	0.807712	1.90825	0.00738927	0.521505	3.29499	1.34493	0.167366	-0.57175	3.26161	-7.83898	0.00204286	-12.7637	-2.9143	0.0549503	0.0184619	0.625038	Low_0.07_0.18_0.24	0.423488	0.0331389	0.813838	0.0340425	0.0340425	0.0659038	High_0.25_0.36_0.63	-0.432044	-0.744042	-0.120047	0.00731609	0.00731609
rs358387_chr3:12708921_RAF1	RAF1	rs358387	chr3:12708921	0.003837	0.000921843	-0.659117	0.101977	-1.45092	0.132683	0.0133146	0.101977	-0.654818	0.105642	-1.44994	0.140306	-0.256079	0.746839	-1.82261	1.31045	0.0062532	0.25054	-3.56551	0.000231742	-5.4263	-1.70473	-1.40601	0.0936381	-3.05318	0.241164	10.6924	0.000921843	4.45904	16.9258	0.0834425	0.00315583	0.746839	Low_0.07_0.17_0.23	-1.15456	-1.73537	-0.573754	0.000223471	0.000223471	0.238004	High_0.24_0.35_0.63	0.198958	-0.212321	0.610237	0.338423	0.338423
rs13185599_chr5:180156252_RNF130	RNF130	rs13185599	chr5:180156252	0.00346115	0.00633582	-0.00639589	0.979871	-0.507075	0.494283	-0.0079314	0.979871	0.0287035	0.909038	-0.467504	0.524911	-0.449294	0.0492819	-0.897153	-0.0014343	0.0150665	0.143574	-0.814187	0.0386712	-1.58528	-0.0430914	-1.10842	0.000843082	-1.74956	-0.467279	1.72951	0.00633582	0.496881	2.96213	0.0652621	0.00984741	0.0492819	Low_0_0.02_0.38	-0.61914	-1.05285	-0.18543	0.00624658	0.00624658	0.148273	High_0.4_0.79_1	0.274881	-0.0201054	0.569867	0.0673785	0.0673785
rs6894617_chr5:150272721_RPS14	RPS14	rs6894617	chr5:150272721	0.0178381	0.00468822	0.344012	0.157134	-0.134322	0.822346	0.00801129	0.157134	0.348644	0.156231	-0.13508	0.832367	-0.144364	0.874714	-1.95272	1.66399	0.000275026	0.364483	-2.26469	0.0172265	-4.12133	-0.408061	-2.77346	0.0313359	-5.29443	-0.25248	7.25415	0.00468822	2.26851	12.2398	0.0553922	0.0179761	0.874714	Low_0.12_0.28_0.34	-0.0771988	-0.463009	0.308612	0.689468	0.689468	-0.0167155	High_0.35_0.43_0.62	0.592823	0.251385	0.934262	0.000901316	0.000901316
rs6442205_chr3:10704124_RPUSD3	RPUSD3	rs6442205	chr3:10704124	0.0181936	0.00854923	0.733244	0.130678	-0.220561	1.68705	0.0102443	0.130678	0.837965	0.0911452	-0.136147	1.81208	0.217278	0.299764	-0.195702	0.630258	0.0109055	0.186855	1.54761	0.00561295	0.460918	2.6343	0.390819	0.0699912	-0.0324009	0.814039	-3.49301	0.00854923	-6.08029	-0.905731	0.0572186	0.016096	0.299764	Low_0_0.02_0.53	0.642655	0.268995	1.01632	0.00105778	0.00105778	0.148675	High_0.6_0.85_1	-0.584923	-1.36015	0.190308	0.13661	0.13661
rs73877940_chr3:159872516_SCHIP1	SCHIP1	rs73877940	chr3:159872516	0.00421425	0.00446269	-0.451387	0.209879	-1.16015	0.25738	0.00461198	0.209879	-0.511213	0.154944	-1.21827	0.195845	-0.664375	0.0923891	-1.43969	0.110942	0.0192161	0.110275	-1.74997	0.00187881	-2.84024	-0.659709	-1.31312	0.00354285	-2.1873	-0.438943	4.0247	0.00446269	1.27442	6.77498	0.0739588	0.00573994	0.0923891	Low_0_0.1_0.25	-0.78537	-1.31698	-0.253763	0.00507318	0.00507318	0.196214	High_0.27_0.5_0.83	0.142995	-0.195452	0.481441	0.403572	0.403572
rs7634059_chr3:159872516_SCHIP1	SCHIP1	rs7634059	chr3:159872516	0.00713347	0.0102441	-0.49635	0.34287	-1.52803	0.535333	-0.000736848	0.34287	-0.716456	0.179219	-1.76622	0.333307	-0.731946	0.0700997	-1.52488	0.060986	0.0174909	0.123078	-2.08296	0.00550728	-3.54219	-0.623719	-0.993836	0.0153562	-1.79414	-0.193531	6.35874	0.0102441	1.53172	11.1858	0.0610455	0.012753	0.0700997	Low_0_0.09_0.23	-0.805759	-1.50206	-0.109456	0.024789	0.024789	0.128852	High_0.25_0.49_0.83	0.377259	-0.133868	0.888385	0.146121	0.146121
rs35674456_chr3:150385189_SELT	SELT	rs35674456	chr3:150385189	0.000417128	0.0114285	0.223571	0.476492	-0.396014	0.843155	-0.0038738	0.476492	0.134704	0.65879	-0.46758	0.736989	2.57105	0.00244912	0.925587	4.21651	0.0600078	0.0077519	-5.5017	0.0143461	-9.88645	-1.11696	1.10082	0.270594	-0.868064	3.06971	7.7862	0.0114285	1.78402	13.7884	0.100262	0.00106702	0.00244912	Low_0.38_0.66_0.75	-0.330679	-0.645538	-0.0158197	0.0397924	0.0397924	0.0404224	High_0.76_0.82_0.95	0.703508	0.313032	1.09398	0.000724533	0.000724533
rs7640638_chr3:150385189_SELT	SELT	rs7640638	chr3:150385189	0.00168756	0.0459033	0.395466	0.153534	-0.149603	0.940535	0.0082894	0.153534	0.311851	0.247407	-0.219248	0.84295	2.5067	0.00300673	0.867374	4.14602	0.0685972	0.00436757	-3.53674	0.068825	-7.35048	0.277004	1.17345	0.266835	-0.908833	3.25573	5.30448	0.0459033	0.0980244	10.5109	0.0908989	0.00195846	0.00300673	Low_0.38_0.67_0.76	-0.128175	-0.410616	0.154267	0.369451	0.369451	-0.00216593	High_0.77_0.83_0.95	0.759123	0.339789	1.17846	0.000741899	0.000741899
rs10511188_chr3:100603475_SENP7	SENP7	rs10511188	chr3:100603475	0.0361546	0.0101484	0.314049	0.239953	-0.212336	0.840433	0.00309287	0.239953	0.314332	0.241459	-0.214248	0.842912	0.0466313	0.945496	-1.30062	1.39388	-0.00484467	0.501564	-1.78336	0.0367896	-3.45552	-0.111193	-1.36528	0.113885	-3.06246	0.331908	5.82712	0.0101484	1.40941	10.2448	0.03983	0.0452685	0.945496	Low_0_0.21_0.28	-0.337238	-0.779035	0.104558	0.130858	0.130858	0.0317334	High_0.29_0.42_0.69	0.433002	0.147933	0.718071	0.00334745	0.00334745
rs76602391_chr3:150385189_SERP1	SERP1	rs76602391	chr3:150385189	3.25286e-10	0.0393083	-0.558248	0.140415	-1.3029	0.186403	0.00936838	0.140415	-0.479267	0.139723	-1.11746	0.158923	4.98093	3.13037e-10	3.53981	6.42205	0.273424	7.92876e-10	-5.30763	0.0250307	-9.93866	-0.676599	4.32856	1.87942e-07	2.77698	5.88014	6.92067	0.0393083	0.344529	13.4968	0.292326	5.62017e-10	3.13037e-10	Low_0.38_0.67_0.77	-0.182059	-0.507479	0.143361	0.269443	0.269443	0.002486	High_0.78_0.84_0.95	0.074759	-0.45071	0.600228	0.773623	0.773623
rs6890188_chr5:172758189_SH3PXD2B	SH3PXD2B	rs6890188	chr5:172758189	0.00478026	0.00168523	0.552651	0.20405	-0.303983	1.40928	0.00493621	0.20405	0.577146	0.186098	-0.281994	1.43629	-0.181416	0.375354	-0.584989	0.222157	0.00328693	0.301841	1.73485	0.0021165	0.641077	2.82862	2.62173	0.00404009	0.850489	4.39297	-3.09289	0.00168523	-4.9994	-1.18637	0.0723769	0.00633614	0.375354	Low_0_0.03_0.56	0.686764	0.267456	1.10607	0.00175881	0.00175881	0.139673	High_0.6_0.86_1	-0.384787	-0.858723	0.0891496	0.109759	0.109759
rs146741374_chr4:8437498_SH3TC1	SH3TC1	rs146741374	chr4:8437498	0.0154385	0.0261221	-0.209479	0.686596	-1.23455	0.815597	-0.0066299	0.686596	-0.179066	0.72778	-1.19492	0.836791	1.05455	0.0656883	-0.0694498	2.17855	0.0125536	0.16836	3.15814	0.0458878	0.0585859	6.25769	1.46402	0.0140648	0.300695	2.62735	-8.55245	0.0261221	-16.0713	-1.03363	0.0436813	0.0361306	0.0656883	Low_0.11_0.25_0.32	0.564828	-0.0963637	1.22602	0.0922406	0.0922406	0.0399697	High_0.33_0.49_0.78	-0.346936	-0.777343	0.083472	0.112591	0.112591
rs658415_chr3:72875786_SHQ1	SHQ1	rs658415	chr3:72875786	0.0168953	0.020316	-0.275392	0.541656	-1.16594	0.615154	-0.00494945	0.541656	-0.227727	0.611899	-1.11381	0.658355	-0.864632	0.0962631	-1.88572	0.156457	0.00927099	0.207168	-3.98764	0.0177035	-7.27097	-0.7043	-6.87514	0.00942027	-12.0344	-1.71585	6.52727	0.020316	1.03133	12.0232	0.0438883	0.0356934	0.0962631	Low_0.11_0.43_0.56	-0.444148	-0.868441	-0.0198554	0.0405542	0.0405542	0.0616502	High_0.57_0.71_1	0.238107	-0.218384	0.694598	0.301979	0.301979
rs3845921_chr3:122306409_SLC15A2	SLC15A2	rs3845921	chr3:122306409	0.0218242	0.0302325	-0.111986	0.663292	-0.619815	0.395842	-0.00641533	0.663292	-0.0614983	0.810745	-0.568694	0.445698	-1.05531	0.0860684	-2.26247	0.15185	0.00925944	0.207319	1.81661	0.0440909	0.0488205	3.5844	1.10399	0.340515	-1.1797	3.38769	-3.92988	0.0302325	-7.47807	-0.381687	0.0385321	0.0488183	0.0860684	Low_0_0.34_0.44	0.29271	-0.177134	0.762554	0.21664	0.21664	0.0109725	High_0.45_0.58_0.86	-0.227609	-0.556013	0.100796	0.171441	0.171441
rs6440052_chr3:141455238_SLC25A36	SLC25A36	rs6440052	chr3:141455238	0.00670489	0.0283131	-0.162068	0.574161	-0.731338	0.407201	-0.00540366	0.574161	-0.183144	0.518695	-0.743204	0.376915	0.951362	0.0225534	0.136111	1.76661	0.0280293	0.0627289	-1.46997	0.024032	-2.74345	-0.196487	-1.20627	0.254451	-3.29163	0.879087	3.30836	0.0283131	0.357265	6.25945	0.057609	0.0157195	0.0225534	Low_0_0.2_0.33	-0.496141	-0.893484	-0.0987978	0.0153751	0.0153751	0.0889513	High_0.35_0.54_0.88	0.0889356	-0.219807	0.397678	0.567533	0.567533
rs16853080_chr4:41792010_SLC30A9	SLC30A9	rs16853080	chr4:41792010	0.027055	0.0133437	-0.375809	0.412283	-1.2799	0.528281	-0.00255224	0.412283	-0.332594	0.469636	-1.24017	0.574979	-0.227646	0.299481	-0.660078	0.204786	-0.00187239	0.416791	1.19071	0.117284	-0.303496	2.68491	-0.0045746	0.984281	-0.46321	0.454061	-2.90228	0.0133437	-5.19046	-0.614108	0.0388979	0.0477918	0.299481	Low_0_0.15_0.67	0.322683	-0.147967	0.793333	0.176157	0.176157	0.0109537	High_0.71_0.87_1	-0.631709	-1.12339	-0.140024	0.012913	0.012913
rs14004_chr6:32861367_SLC39A7	SLC39A7	rs14004	chr6:32861367	0.0076373	0.00745667	0.103202	0.670161	-0.37518	0.581585	-0.00648057	0.670161	0.15706	0.518399	-0.322893	0.637014	-0.694467	0.108806	-1.54545	0.156515	0.0062069	0.251271	1.62785	0.00668609	0.459837	2.79587	0.975923	0.19178	-0.495805	2.44765	-3.00054	0.00745667	-5.18362	-0.817465	0.0546163	0.0188375	0.108806	Low_0_0.31_0.47	0.426508	0.00337652	0.84964	0.0482648	0.0482648	0.0551094	High_0.5_0.65_1	-0.301764	-0.62375	0.0202229	0.0657946	0.0657946
rs2858310_chr6:32861367_SLC39A7	SLC39A7	rs2858310	chr6:32861367	0.00742382	0.00533059	0.255541	0.413105	-0.360303	0.871384	-0.00257111	0.413105	0.185958	0.554407	-0.434915	0.806832	-0.616517	0.155308	-1.46998	0.236944	0.0056672	0.259943	2.53504	0.00479774	0.788033	4.28204	2.99358	0.0272908	0.341051	5.64611	-4.47283	0.00533059	-7.59404	-1.35162	0.0587189	0.0146951	0.155308	Low_0_0.23_0.35	0.750847	0.243387	1.25831	0.00510218	0.00510218	0.207793	High_0.36_0.6_1	-0.0744046	-0.363322	0.214513	0.61032	0.61032
rs3135002_chr6:32861367_SLC39A7	SLC39A7	rs3135002	chr6:32861367	0.0206065	0.017912	0.312272	0.495971	-0.592758	1.2173	-0.0042205	0.495971	0.23905	0.602564	-0.667214	1.14531	-0.6319	0.142974	-1.4803	0.2165	0.00504137	0.270369	2.9301	0.016748	0.538597	5.3216	3.79845	0.0470617	0.05009	7.54682	-4.95179	0.017912	-9.03661	-0.866961	0.0415169	0.0410224	0.142974	Low_0_0.24_0.36	0.770818	0.159025	1.38261	0.015211	0.015211	0.149006	High_0.38_0.6_1	-0.120897	-0.489231	0.247436	0.516141	0.516141
rs7743662_chr6:32861367_SLC39A7	SLC39A7	rs7743662	chr6:32861367	0.00688021	0.00688117	0.119789	0.625056	-0.364103	0.60368	-0.00602026	0.625056	0.18087	0.463136	-0.305524	0.667265	-0.704347	0.104483	-1.55674	0.148043	0.00717409	0.236435	1.58	0.00578639	0.466449	2.69355	0.99025	0.186761	-0.486126	2.46663	-2.9841	0.00688117	-5.13305	-0.835159	0.0566384	0.0166716	0.104483	Low_0_0.31_0.47	0.383878	-0.0197796	0.787535	0.0618776	0.0618776	0.0474767	High_0.5_0.65_1	-0.329612	-0.6407	-0.0185242	0.0381418	0.0381418
rs6596261_chr5:135977733_SMAD5	SMAD5	rs6596261	chr5:135977733	0.0145991	0.0113794	-0.0272914	0.93173	-0.656472	0.601889	-0.00787757	0.93173	0.0116283	0.970868	-0.61728	0.640536	0.40646	0.154127	-0.154593	0.967513	0.000497388	0.35945	1.4247	0.0258869	0.174201	2.6752	2.66257	0.00453233	0.839835	4.48531	-2.72015	0.0113794	-4.81576	-0.624539	0.043359	0.036822	0.154127	Low_0_0.01_0.2	0.565634	0.0467259	1.08454	0.0335194	0.0335194	0.0976761	High_0.33_0.62_1	-0.151724	-0.455942	0.152495	0.324385	0.324385
rs10946418_chr6:10505587_SMIM13	SMIM13	rs10946418	chr6:10505587	0.000728452	0.000183816	0.110717	0.683709	-0.425846	0.647281	-0.00660435	0.683709	0.087162	0.751167	-0.455645	0.62997	-0.186484	0.524447	-0.764701	0.391733	-0.0113608	0.751232	-1.88147	0.00133171	-3.01554	-0.747395	-2.70471	0.00021545	-4.10878	-1.30063	3.33223	0.000183816	1.62199	5.04247	0.089665	0.0021202	0.524447	Low_0_0.09_0.4	-0.711381	-1.25057	-0.172193	0.011328	0.011328	0.158643	High_0.42_0.7_1	0.356989	0.0817152	0.632264	0.0115986	0.0115986
rs10058379_chr5:9851642_SNHG18	SNHG18	rs10058379	chr5:9851642	0.0106647	0.002652	-0.177881	0.500516	-0.698913	0.34315	-0.00429816	0.500516	-0.174189	0.514285	-0.701282	0.352904	0.043453	0.910048	-0.716211	0.803117	-0.0122288	0.792611	-2.39932	0.00227428	-3.9231	-0.875544	-1.87133	0.0111676	-3.30917	-0.433491	3.43895	0.002652	1.2199	5.65799	0.0515723	0.0226178	0.910048	Low_0_0.36_0.58	-0.445743	-1.01256	0.121072	0.119018	0.119018	0.0453018	High_0.6_0.76_1	0.0534822	-0.29634	0.403304	0.762087	0.762087
rs11129965_chr3:43071799_SNRK	SNRK	rs11129965	chr3:43071799	0.0026938	0.0312028	0.159328	0.625774	-0.485622	0.804278	-0.00602819	0.625774	0.302635	0.349377	-0.335008	0.940278	0.628164	0.0072812	0.172509	1.08382	0.0429213	0.0238986	1.33306	0.0208452	0.205823	2.4603	2.1696	0.00414912	0.69937	3.63984	-1.86135	0.0312028	-3.5519	-0.170803	0.0707912	0.00699391	0.0072812	Low_0_0.14_0.6	0.610036	0.197945	1.02213	0.00446216	0.00446216	0.124322	High_0.62_0.82_1	-0.141211	-0.45054	0.168117	0.365694	0.365694
rs17306848_chr3:43071799_SNRK	SNRK	rs17306848	chr3:43071799	0.00334499	0.0249569	-0.12986	0.62704	-0.657461	0.397741	-0.00604214	0.62704	-0.0593784	0.821307	-0.578586	0.45983	0.587472	0.0115462	0.133924	1.04102	0.0365605	0.0361553	0.814757	0.0813233	-0.102884	1.7324	1.03438	0.000752435	0.441912	1.62685	-1.59387	0.0249569	-2.98383	-0.203903	0.0675278	0.00856277	0.0115462	Low_0_0.27_0.74	0.197807	-0.131132	0.526746	0.23455	0.23455	0.00595122	High_0.75_0.87_1	-0.60322	-0.949246	-0.257194	0.000968846	0.000968846
rs17589045_chr5:54896257_SNX18	SNX18	rs17589045	chr5:54896257	0.00604151	0.00160284	-0.169805	0.507623	-0.675552	0.335943	-0.00441722	0.507623	-0.192248	0.462252	-0.708217	0.32372	0.278507	0.63702	-0.886757	1.44377	-0.0106435	0.718649	-3.55275	0.00119864	-5.67343	-1.43207	-1.72041	0.0427477	-3.38372	-0.0571052	5.35325	0.00160284	2.06935	8.63716	0.0601143	0.0134984	0.63702	Low_0.25_0.52_0.65	-0.521965	-0.858346	-0.185584	0.00288534	0.00288534	0.118642	High_0.66_0.76_1	0.296707	-0.0805826	0.673997	0.120999	0.120999
rs371586_chr5:151214323_SPARC	SPARC	rs371586	chr5:151214323	0.018756	0.0206248	-0.155017	0.572207	-0.696748	0.386714	-0.00537775	0.572207	-0.160768	0.555583	-0.699136	0.377601	-0.417779	0.108009	-0.928549	0.0929901	0.00738862	0.233263	1.14385	0.0662362	-0.0778451	2.36554	0.301061	0.450636	-0.486367	1.08849	-1.98584	0.0206248	-3.6621	-0.30958	0.0418676	0.0401889	0.108009	Low_0_0.26_0.6	0.288948	-0.121752	0.699647	0.163646	0.163646	0.0200204	High_0.62_0.83_1	-0.282554	-0.591156	0.0260475	0.0721494	0.0721494
rs1507970_chr4:54683814_SRD5A3	SRD5A3	rs1507970	chr4:54683814	0.0253328	0.0111054	0.270033	0.301889	-0.245467	0.785533	0.000587232	0.301889	0.272888	0.297092	-0.242917	0.788694	-0.634003	0.348054	-1.96615	0.698148	-0.000308278	0.378016	-3.37964	0.0204716	-6.22889	-0.530397	-2.48355	0.0119733	-4.41086	-0.556234	5.38349	0.0111054	1.25034	9.51663	0.0429234	0.0377764	0.348054	Low_0.2_0.49_0.57	-0.51118	-1.03484	0.0124794	0.0553567	0.0553567	0.0875497	High_0.58_0.71_0.9	0.25005	-0.0378741	0.537974	0.0879328	0.0879328
rs2182802_chr6:7339450_SSR1	SSR1	rs2182802	chr6:7339450	0.0382919	0.0163679	0.74127	0.174553	-0.333088	1.81563	0.00676011	0.174553	0.747891	0.171252	-0.327737	1.82352	0.181831	0.38905	-0.234511	0.598173	0.00476257	0.275145	2.25938	0.00664763	0.639405	3.87935	3.20234	0.012143	0.712169	5.69251	-3.19792	0.0163679	-5.79865	-0.597187	0.0424755	0.0387824	0.38905	Low_0_0.01_0.43	0.862753	0.256415	1.46909	0.00611623	0.00611623	0.112959	High_0.5_0.82_1	-0.142199	-0.619683	0.335285	0.554379	0.554379
rs11706730_chr3:9884794_TADA3	TADA3	rs11706730	chr3:9884794	0.0109068	0.0476062	0.00720986	0.977705	-0.502328	0.516748	-0.00793024	0.977705	-0.0249197	0.921891	-0.526892	0.477053	1.14896	0.0236822	0.156086	2.14184	0.0249226	0.0765748	-1.40987	0.0577887	-2.86703	0.047283	-1.40533	0.306833	-4.11608	1.30542	3.31872	0.0476062	0.03557	6.60186	0.0477975	0.0283281	0.0236822	Low_0_0.34_0.48	-0.319737	-0.652002	0.0125288	0.0590424	0.0590424	0.034927	High_0.5_0.61_1	0.453718	0.10824	0.799197	0.0110709	0.0110709
rs6906636_chr6:32861367_TAP2	TAP2	rs6906636	chr6:32861367	0.0275776	0.0140219	-0.27378	0.277113	-0.77014	0.22258	0.00150551	0.277113	-0.264341	0.293994	-0.760781	0.232099	0.455047	0.28855	-0.389915	1.30001	0.00258221	0.315473	1.28061	0.0571223	-0.0393647	2.60059	1.91715	0.0088313	0.490948	3.34335	-3.00396	0.0140219	-5.38984	-0.618074	0.0424924	0.0387438	0.28855	Low_0_0.29_0.44	0.33553	-0.0873201	0.75838	0.116936	0.116936	0.0334511	High_0.45_0.63_1	-0.318564	-0.668384	0.0312556	0.0736987	0.0736987
rs13185599_chr5:180156252_TBC1D9B	TBC1D9B	rs13185599	chr5:180156252	0.0156174	0.00511479	-0.28525	0.259283	-0.783398	0.212899	0.0022323	0.259283	-0.273244	0.282022	-0.773761	0.227273	-0.153677	0.502023	-0.605426	0.298072	-0.00211591	0.423171	0.598043	0.129994	-0.178535	1.37462	0.527654	0.108325	-0.118044	1.17335	-1.78777	0.00511479	-3.02916	-0.546384	0.0519244	0.0221456	0.502023	Low_0_0.36_0.8	-0.0557808	-0.35913	0.247568	0.715634	0.715634	-0.00994356	High_0.82_0.92_1	-0.844162	-1.25668	-0.431649	0.000189079	0.000189079
rs117422363_chr3:196292686_TCTEX1D2	TCTEX1D2	rs117422363	chr3:196292686	0.032511	0.015731	0.405891	0.302988	-0.370736	1.18252	0.000548728	0.302988	0.467258	0.241628	-0.318766	1.25328	0.313365	0.31726	-0.304278	0.931008	0.000614235	0.356834	-0.96141	0.172979	-2.34979	0.426972	-0.0398728	0.906372	-0.709494	0.629749	3.1801	0.015731	0.609743	5.75046	0.0390275	0.0474331	0.31726	Low_0_0.25_0.55	-0.118662	-0.601946	0.364623	0.62334	0.62334	-0.0166969	High_0.56_0.72_1	0.475853	0.0226876	0.929019	0.0398253	0.0398253
rs17832686_chr3:12775177_TIMP4	TIMP4	rs17832686	chr3:12775177	0.0237078	0.00727415	0.352627	0.545316	-0.798094	1.50335	-0.00500314	0.545316	0.382376	0.515404	-0.777774	1.54253	-0.108027	0.615701	-0.532897	0.316843	-0.0109951	0.734445	-1.84898	0.0662046	-3.82356	0.1256	-0.279008	0.204052	-0.711516	0.1535	4.16007	0.00727415	1.143	7.17715	0.0385984	0.0486307	0.615701	Low_0_0_0	-0.667422	-1.34409	0.00925081	0.0531099	0.0531099	0.04682	High_0.27_0.8_1	0.521496	0.0106831	1.03231	0.0455282	0.0455282
rs13023423_chr2:171541413_TLK1	TLK1	rs13023423	chr2:171541413	0.0320562	0.0137052	0.406473	0.309849	-0.382425	1.19537	0.000312358	0.309849	0.396975	0.321838	-0.392929	1.18688	-0.624538	0.376068	-2.01595	0.766876	-0.00136346	0.403763	4.25746	0.00852258	1.10526	7.40967	0.146786	0.846095	-1.34687	1.64044	-7.35195	0.0137052	-13.1713	-1.53258	0.0390186	0.0474576	0.376068	Low_0.2_0.49_0.62	0.403817	0.0265477	0.781087	0.0361948	0.0361948	0.0364612	High_0.63_0.7_0.84	-0.608696	-1.13346	-0.0839379	0.0243845	0.0243845
rs57833883_chr2:171541413_TLK1	TLK1	rs57833883	chr2:171541413	0.0118631	0.00461083	0.0372601	0.883494	-0.464902	0.539422	-0.00776406	0.883494	0.0251313	0.92143	-0.478129	0.528391	-0.639592	0.367065	-2.03789	0.758703	-0.00920971	0.65763	2.77003	0.00562049	0.824668	4.71538	1.29826	0.17895	-0.602848	3.19937	-5.24023	0.00461083	-8.83475	-1.64571	0.0466631	0.0302998	0.367065	Low_0.2_0.38_0.46	0.264699	-0.254439	0.783837	0.306048	0.306048	0.00271333	High_0.47_0.6_0.84	-0.163033	-0.446252	0.120187	0.255962	0.255962
rs74630457_chr4:165096699_TMEM192	TMEM192	rs74630457	chr4:165096699	0.0115858	0.0129605	0.46889	0.0581437	-0.0164179	0.954199	0.0204837	0.0581437	0.532877	0.0325734	0.0449304	1.02082	-1.64464	0.0986264	-3.60078	0.31151	0.0340435	0.0425591	5.2729	0.0062493	1.5213	9.02449	3.74458	0.113061	-0.899607	8.38876	-8.06365	0.0129605	-14.3938	-1.73347	0.0737387	0.00581951	0.0986264	Low_0.37_0.48_0.54	0.605768	0.161158	1.05038	0.00892328	0.00892328	0.148384	High_0.55_0.63_0.8	-0.0263822	-0.328762	0.275998	0.862727	0.862727
rs9396872_chr6:18302908_TPMT	TPMT	rs9396872	chr6:18302908	0.0194987	0.0105275	-0.34924	0.446192	-1.25366	0.555181	-0.00328665	0.446192	-0.371828	0.417257	-1.276	0.532344	0.354917	0.252324	-0.255867	0.965702	-0.000724577	0.387975	2.05167	0.0495373	0.00421623	4.09912	0.686169	0.0382464	0.0377634	1.33457	-4.24154	0.0105275	-7.47361	-1.00948	0.0432613	0.0370339	0.252324	Low_0_0.25_0.5	0.516329	-0.0267461	1.0594	0.0619254	0.0619254	0.0493361	High_0.52_0.72_1	-0.418695	-0.860312	0.0229218	0.0627936	0.0627936
rs72979362_chr3:127866202_TPRA1	TPRA1	rs72979362	chr3:127866202	0.0341721	0.0133704	-0.293604	0.240575	-0.786377	0.199168	0.00306385	0.240575	-0.317142	0.20909	-0.814269	0.179985	-0.237879	0.434373	-0.838183	0.362424	8.80083e-06	0.370599	0.897397	0.100853	-0.17711	1.9719	0.568531	0.196294	-0.297619	1.43468	-2.06687	0.0133704	-3.69688	-0.436856	0.040675	0.0430914	0.434373	Low_0_0.46_0.76	0.136841	-0.172294	0.445977	0.380942	0.380942	-0.00280384	High_0.77_0.86_1	-0.49814	-0.893812	-0.102468	0.0147649	0.0147649
rs10511188_chr3:100603475_TRMT10C	TRMT10C	rs10511188	chr3:100603475	0.0263977	0.0097769	0.362636	0.174413	-0.162777	0.888048	0.0067696	0.174413	0.359516	0.178924	-0.166893	0.885926	-0.513125	0.450538	-1.85484	0.828594	0.00339131	0.299871	-1.73975	0.0406877	-3.4046	-0.0749035	-1.9261	0.0258156	-3.61586	-0.236335	5.83151	0.0097769	1.43313	10.2299	0.0482119	0.0276392	0.450538	Low_0_0.28_0.41	0.0119353	-0.299987	0.323858	0.939535	0.939535	-0.0116958	High_0.42_0.5_0.69	0.531776	0.164666	0.898885	0.00564005	0.00564005
rs4681521_chr3:150385189_TSC22D2	TSC22D2	rs4681521	chr3:150385189	0.0182687	0.028474	-0.255224	0.331426	-0.773253	0.262805	-0.000388864	0.331426	-0.275827	0.290253	-0.789821	0.238167	-1.52817	0.0736577	-3.20479	0.148456	0.0171924	0.125436	-5.1398	0.0216116	-9.51241	-0.767188	-6.92243	0.00811024	-12.0143	-1.83057	6.84686	0.028474	0.733053	12.9607	0.0470267	0.0296539	0.0736577	Low_0.38_0.6_0.66	-0.342419	-0.724124	0.0392864	0.0771821	0.0771821	0.058765	High_0.67_0.77_0.95	0.128164	-0.184208	0.440537	0.417061	0.417061
rs4894125_chr2:177056512_TTC30B	TTC30B	rs4894125	chr2:177056512	0.0249128	0.031328	-0.470676	0.0869838	-1.01066	0.069305	0.0153172	0.0869838	-0.424509	0.121609	-0.963539	0.114521	0.885746	0.097728	-0.164926	1.93642	0.0290625	0.0586946	-3.25778	0.0155879	-5.88721	-0.628344	-2.1518	0.15115	-5.10046	0.796849	3.91391	0.031328	0.356469	7.47135	0.0572836	0.0160327	0.097728	Low_0_0.61_0.75	-0.453388	-0.742887	-0.163889	0.00256222	0.00256222	0.101824	High_0.76_0.84_1	0.0434849	-0.384553	0.471522	0.839012	0.839012
rs4552308_chr3:127254962_TXNRD3	TXNRD3	rs4552308	chr3:127254962	0.0161449	0.0436465	0.267997	0.297318	-0.238779	0.774773	0.000749297	0.297318	0.192968	0.451363	-0.312528	0.698464	0.589112	0.0408409	0.0249241	1.1533	0.0260312	0.0713198	0.89553	0.0380567	0.0501319	1.74093	1.61514	0.00592271	0.473575	2.75671	-1.64674	0.0436465	-3.24579	-0.0476823	0.0500065	0.0248373	0.0408409	Low_0_0_0.17	0.332021	-0.23022	0.894261	0.238394	0.238394	0.0124224	High_0.25_0.61_1	0.0481536	-0.224845	0.321152	0.726838	0.726838
rs59345740_chr3:127254962_TXNRD3	TXNRD3	rs59345740	chr3:127254962	0.00674477	0.0213243	0.0142775	0.977534	-0.987081	1.01564	-0.00793014	0.977534	0.0290185	0.95368	-0.957723	1.01576	0.619949	0.0302416	0.0601727	1.17972	0.0216102	0.0946541	1.72494	0.0514167	-0.0107723	3.46065	0.861065	0.00436962	0.274088	1.44804	-3.96654	0.0213243	-7.33343	-0.59965	0.0551505	0.0182403	0.0302416	Low_0_0_0.17	0.926008	0.232867	1.61915	0.0103372	0.0103372	0.154001	High_0.25_0.61_1	-0.352464	-0.72803	0.0231024	0.0655155	0.0655155
rs1017812_chr4:8437498_USP17L11	USP17L11	rs1017812	chr4:8437498	0.040942	0.0370338	-0.579709	0.0310845	-1.10586	-0.0535586	0.028712	0.0310845	-0.648006	0.0174609	-1.18041	-0.115605	0.81714	0.153915	-0.310204	1.94448	0.0367991	0.0355998	-2.12959	0.00535581	-3.61649	-0.642688	-0.109251	0.878528	-1.52117	1.30267	3.44905	0.0370338	0.210789	6.6873	0.0626268	0.0115773	0.153915	Low_0.11_0.32_0.48	-0.528525	-0.831286	-0.225764	0.000808241	0.000808241	0.109188	High_0.49_0.6_0.78	0.168061	-0.229193	0.565315	0.396267	0.396267
rs7664433_chr4:8437498_USP17L11	USP17L11	rs7664433	chr4:8437498	0.0222852	0.0138919	0.3686	0.154425	-0.140548	0.877748	0.00821993	0.154425	0.41819	0.109969	-0.0959488	0.932329	0.715927	0.214963	-0.420911	1.85277	0.0125569	0.168325	-1.28467	0.0802039	-2.72616	0.156826	-2.32687	0.0856366	-4.98488	0.331147	4.23128	0.0138919	0.875281	7.58729	0.0521942	0.0217903	0.214963	Low_0.11_0.24_0.3	-0.356881	-0.757105	0.0433416	0.078977	0.078977	0.054743	High_0.31_0.48_0.78	0.482661	0.184493	0.780828	0.00182101	0.00182101
rs1017812_chr4:8437498_USP17L15	USP17L15	rs1017812	chr4:8437498	0.0293671	0.0328756	-0.543584	0.0434507	-1.07093	-0.0162358	0.0242867	0.0434507	-0.619349	0.0230253	-1.15197	-0.0867265	0.906499	0.114191	-0.221315	2.03431	0.0359963	0.0375028	-2.13519	0.00522187	-3.62149	-0.648896	-0.0413138	0.953891	-1.45266	1.37004	3.5288	0.0328756	0.291862	6.76574	0.0633892	0.0110487	0.114191	Low_0.11_0.32_0.48	-0.515344	-0.818478	-0.212211	0.00108489	0.00108489	0.103682	High_0.49_0.6_0.78	0.23493	-0.159864	0.629723	0.235125	0.235125
rs7664433_chr4:8437498_USP17L15	USP17L15	rs7664433	chr4:8437498	0.0189677	0.0159667	0.417734	0.106143	-0.0902328	0.925702	0.0128144	0.106143	0.475605	0.0682499	-0.0361667	0.987377	0.835469	0.14647	-0.296135	1.96707	0.0216282	0.0945448	-1.18552	0.104854	-2.6218	0.250758	-2.13276	0.113501	-4.78117	0.515643	4.1276	0.0159667	0.783728	7.47147	0.0590344	0.0144158	0.14647	Low_0.11_0.24_0.3	-0.289136	-0.689211	0.110939	0.15168	0.15168	0.0284122	High_0.31_0.48_0.78	0.487721	0.190118	0.785324	0.00160782	0.00160782
rs7664433_chr4:8437498_USP17L22	USP17L22	rs7664433	chr4:8437498	0.0145666	0.0112463	0.433641	0.0933499	-0.0739116	0.941194	0.0144248	0.0933499	0.490168	0.0602143	-0.0213802	1.00172	0.816063	0.155819	-0.315046	1.94717	0.0224842	0.0895116	-1.25438	0.0854542	-2.68644	0.177672	-2.30124	0.0870374	-4.94185	0.339379	4.33489	0.0112463	1.00086	7.66893	0.0645612	0.0102813	0.155819	Low_0.11_0.25_0.32	-0.166321	-0.507354	0.174711	0.331389	0.331389	-0.000772743	High_0.33_0.49_0.78	0.573389	0.254804	0.891974	0.000588983	0.000588983
rs77394230_chr4:8437498_USP17L22	USP17L22	rs77394230	chr4:8437498	0.0117011	0.00642748	-0.29325	0.470789	-1.09551	0.509005	-0.00376788	0.470789	-0.337579	0.40765	-1.14172	0.466563	0.693094	0.229213	-0.442155	1.82834	-0.00011678	0.373519	2.71325	0.0219805	0.398383	5.02812	1.55297	0.0165456	0.287873	2.81807	-7.30246	0.00642748	-12.5163	-2.08865	0.050654	0.0238952	0.229213	Low_0.11_0.32_0.48	0.229272	-0.0858261	0.54437	0.151755	0.151755	0.0119688	High_0.49_0.6_0.78	-0.997982	-1.5165	-0.479459	0.000407901	0.000407901
rs3129873_chr6:32861367_VPS52	VPS52	rs3129873	chr6:32861367	0.0048915	0.0158283	-0.311782	0.422008	-1.07771	0.454143	-0.00277187	0.422008	-0.448698	0.247389	-1.21283	0.315428	-0.947463	0.0282184	-1.79211	-0.102819	0.0275485	0.064698	-2.56889	0.00754479	-4.44076	-0.697031	-1.63513	0.00151798	-2.63298	-0.637288	4.42429	0.0158283	0.84489	8.00368	0.0648443	0.0101039	0.0282184	Low_0_0.39_0.57	-0.414155	-0.731282	-0.0970271	0.0111392	0.0111392	0.0671325	High_0.58_0.72_1	0.431278	-0.0375987	0.900155	0.0705059	0.0705059
rs35800511_chr6:32861367_VPS52	VPS52	rs35800511	chr6:32861367	0.00861232	0.0222844	-0.15735	0.625404	-0.79361	0.47891	-0.00602411	0.625404	-0.20223	0.525995	-0.831623	0.427162	-0.886426	0.0385196	-1.72528	-0.0475751	0.0202111	0.103496	1.52001	0.0620044	-0.0774792	3.11751	-0.214098	0.674103	-1.21941	0.79121	-3.46926	0.0222844	-6.43605	-0.502483	0.053212	0.0204988	0.0385196	Low_0_0.37_0.55	0.119259	-0.206492	0.44501	0.46787	0.46787	-0.00644354	High_0.56_0.7_1	-0.648155	-1.01344	-0.282871	0.00080123	0.00080123
rs535777_chr6:32861367_VPS52	VPS52	rs535777	chr6:32861367	0.0110965	0.0187976	-0.674373	0.172131	-1.64624	0.297495	0.00692543	0.172131	-0.542134	0.27193	-1.51445	0.430182	-0.80097	0.0623482	-1.64389	0.0419461	0.0265247	0.0690958	3.80833	0.0460578	0.0676745	7.54898	-0.519325	0.234364	-1.37948	0.340827	-7.60166	0.0187976	-13.9213	-1.28201	0.0615709	0.0123501	0.0623482	Low_0_0.4_0.62	0.145552	-0.31058	0.601684	0.527584	0.527584	-0.00683884	High_0.64_0.74_1	-0.71401	-1.16935	-0.258669	0.00299803	0.00299803
rs7773182_chr6:32861367_VPS52	VPS52	rs7773182	chr6:32861367	0.0149733	0.0347316	0.135088	0.585083	-0.353299	0.623475	-0.0055453	0.585083	0.0858298	0.726807	-0.399283	0.570943	-0.853307	0.0470781	-1.69543	-0.0111877	0.0180046	0.11912	-1.29283	0.0631432	-2.65756	0.0718928	-2.3658	0.00478005	-3.99547	-0.736132	2.56337	0.0347316	0.18692	4.93982	0.045183	0.033071	0.0470781	Low_0_0.4_0.61	-0.104364	-0.429638	0.220909	0.525179	0.525179	-0.00702424	High_0.62_0.73_1	0.354001	-0.0494144	0.757416	0.0837575	0.0837575
rs9274623_chr6:32861367_VPS52	VPS52	rs9274623	chr6:32861367	0.0139781	0.0321673	-0.16318	0.676377	-0.935026	0.608665	-0.00653816	0.676377	-0.0277595	0.943555	-0.802156	0.746637	-0.862977	0.0469155	-1.714	-0.0119523	0.017081	0.126329	2.78613	0.0418217	0.104756	5.46751	-0.513675	0.259437	-1.4111	0.383752	-5.16347	0.0321673	-9.88023	-0.446714	0.0452999	0.0328436	0.0469155	Low_0_0.4_0.62	0.334476	-0.033283	0.702236	0.0741052	0.0741052	0.0251238	High_0.64_0.74_1	-0.559986	-0.958531	-0.161441	0.00716088	0.00716088
rs9501640_chr6:32861367_VPS52	VPS52	rs9501640	chr6:32861367	0.0117304	0.0301512	-0.190857	0.61235	-0.934382	0.552667	-0.00587644	0.61235	-0.212736	0.56747	-0.947132	0.52166	-0.875155	0.0406999	-1.71269	-0.0376228	0.0196192	0.107477	-2.11427	0.0264015	-3.97655	-0.251993	-1.25801	0.00621978	-2.15253	-0.363476	3.79137	0.0301512	0.369953	7.21279	0.0486214	0.0269742	0.0406999	Low_0_0.41_0.64	-0.296039	-0.636445	0.0443671	0.0874464	0.0874464	0.0218376	High_0.67_0.75_1	0.500482	0.00757936	0.993385	0.0467565	0.0467565
rs75995468_chr3:13643646_XPC	XPC	rs75995468	chr3:13643646	0.0181879	0.00506404	-0.166362	0.620547	-0.829721	0.496996	-0.00596996	0.620547	-0.178573	0.598331	-0.847736	0.49059	-0.105453	0.722077	-0.690902	0.479996	-0.0129878	0.830631	-1.41361	0.0104314	-2.4894	-0.337811	-0.679034	0.0552901	-1.37367	0.0156048	2.9464	0.00506404	0.90291	4.98988	0.0417787	0.0403987	0.722077	Low_0_0.07_0.33	-0.825167	-1.26849	-0.381841	0.000613491	0.000613491	0.281796	High_0.38_0.64_1	0.215195	-0.0891842	0.519574	0.163615	0.163615
rs241408_chr6:32861367_XXbac-BPG246D15.9	XXbac-BPG246D15.9	rs241408	chr6:32861367	0.0293195	0.0449935	0.251123	0.32762	-0.254572	0.756819	-0.000269587	0.32762	0.430325	0.117762	-0.110383	0.971034	0.801201	0.0814276	-0.101474	1.70387	0.0160191	0.135148	-0.826145	0.224376	-2.16527	0.512983	-0.662521	0.438111	-2.34824	1.02319	2.42871	0.0449935	0.0550726	4.80235	0.0398422	0.0452364	0.0814276	Low_0_0.31_0.47	-0.294748	-0.630203	0.0407066	0.0837515	0.0837515	0.038264	High_0.5_0.65_1	0.1891	-0.255844	0.634044	0.399682	0.399682
rs3128927_chr6:32861367_XXbac-BPG246D15.9	XXbac-BPG246D15.9	rs3128927	chr6:32861367	0.03227	0.0256321	-0.764667	0.0295517	-1.45217	-0.0771633	0.0293842	0.0295517	-0.786838	0.0248898	-1.4727	-0.100971	0.577178	0.17101	-0.252457	1.40681	0.0362361	0.036924	1.25977	0.195548	-0.656255	3.1758	1.15592	0.0188094	0.194846	2.11699	-3.86771	0.0256321	-7.25655	-0.478867	0.0668648	0.00892083	0.17101	Low_0_0.39_0.58	-0.02383	-0.352209	0.304549	0.885535	0.885535	-0.0122361	High_0.6_0.72_1	-0.75344	-1.18198	-0.324904	0.00094968	0.00094968
rs2399481_chr3:113552978_ZDHHC23	ZDHHC23	rs2399481	chr3:113552978	0.00354964	0.00452039	-0.100324	0.690214	-0.59731	0.396663	-0.00666151	0.690214	-0.0844165	0.735236	-0.577362	0.408529	0.625017	0.0736224	-0.0606327	1.31067	0.0110363	0.185317	1.65615	0.0118888	0.372233	2.94006	1.9319	0.000824733	0.81657	3.04723	-3.11794	0.00452039	-5.25176	-0.984122	0.0660596	0.00937527	0.0736224	Low_0_0.19_0.47	0.676571	0.13144	1.2217	0.016653	0.016653	0.144553	High_0.5_0.67_0.94	-0.225027	-0.503229	0.053175	0.111612	0.111612
rs248590_chr5:141094477_ZMAT2	ZMAT2	rs248590	chr5:141094477	0.0443876	0.0145783	-0.616868	0.0292785	-1.17054	-0.0632	0.0295078	0.0292785	-0.633001	0.0268314	-1.19218	-0.0738192	0.295988	0.624337	-0.897254	1.48923	0.0236264	0.0832042	1.24266	0.125745	-0.352918	2.83824	2.29166	0.023478	0.314325	4.26899	-4.85253	0.0145783	-8.72929	-0.97577	0.0621734	0.0119032	0.624337	Low_0.1_0.28_0.38	0.12998	-0.210852	0.470812	0.449449	0.449449	-0.00597185	High_0.39_0.51_0.88	-0.631006	-0.978366	-0.283646	0.000607276	0.000607276
rs76086388_chr5:178787575_ZNF354C	ZNF354C	rs76086388	chr5:178787575	0.0323699	0.0278636	-0.972998	0.00757418	-1.68242	-0.263576	0.0477407	0.00757418	-0.967618	0.0076701	-1.67423	-0.261005	0.345818	0.155936	-0.133642	0.825278	0.0555191	0.0104404	-2.18117	0.00102992	-3.46534	-0.89701	0.0133823	0.962151	-0.543658	0.570422	2.17306	0.0278636	0.240312	4.10581	0.0844668	0.00295667	0.155936	Low_0_0.33_0.73	-0.593751	-0.937748	-0.249754	0.000948337	0.000948337	0.120345	High_0.75_0.85_1	-0.0917818	-0.474554	0.29099	0.631629	0.631629
rs1033502_chr6:139376556_ABRACL	ABRACL	rs1033502	chr6:139376556	0.00510304	0.00207345	0.343932	0.252023	-0.247547	0.935412	0.00254607	0.252023	0.375609	0.213542	-0.218971	0.970188	-0.363585	0.308148	-1.06679	0.339618	0.00291894	0.308885	2.11168	0.000948565	0.877516	3.34585	2.96415	0.00871582	0.762945	5.16535	-4.13738	0.00207345	-6.74049	-1.53428	0.0691682	0.00773568	0.308148	Low_0_0.3_0.56	0.410963	0.143255	0.67867	0.00300793	0.00300793	0.0835959	High_0.57_0.71_1	-0.655116	-1.1814	-0.128835	0.0162163	0.0162163
rs4719848_chr7:25820592_AC003090.1	AC003090.1	rs4719848	chr7:25820592	0.0233588	0.0321242	0.255751	0.336819	-0.269194	0.780695	-0.000554807	0.336819	0.340931	0.205411	-0.189148	0.871009	-1.10492	0.0877613	-2.3757	0.165868	0.0147799	0.146209	3.12225	0.0186875	0.52903	5.71548	1.55746	0.261883	-1.1776	4.29252	-4.2357	0.0321242	-8.10396	-0.367436	0.0430827	0.0374247	0.0877613	Low_0.25_0.51_0.6	0.580606	0.0526251	1.10859	0.032168	0.032168	0.108528	High_0.61_0.74_1	-0.232112	-0.525872	0.0616489	0.120015	0.120015
rs28473276_chr7:25820592_AC004540.5	AC004540.5	rs28473276	chr7:25820592	0.041132	0.0202132	0.361767	0.15486	-0.138475	0.862008	0.00818612	0.15486	0.378821	0.137428	-0.122665	0.880306	0.627789	0.324494	-0.628295	1.88387	0.00801641	0.22422	3.58223	0.0108057	0.842575	6.32188	3.32478	0.0120594	0.741974	5.90758	-4.74643	0.0202132	-8.73955	-0.75331	0.0427462	0.0381713	0.324494	Low_0.25_0.6_0.71	0.377312	0.0379319	0.716692	0.0297782	0.0297782	0.0453267	High_0.72_0.82_1	-0.416471	-0.923707	0.0907642	0.105038	0.105038
rs4719888_chr7:27136376_AC004540.5	AC004540.5	rs4719888	chr7:27136376	0.0134092	0.0237752	-0.101041	0.691078	-0.603057	0.400976	-0.00666899	0.691078	-0.148081	0.558403	-0.647529	0.351367	-1.4222	0.0611382	-2.91184	0.0674414	0.0134557	0.159012	-2.94559	0.0197396	-5.41402	-0.477159	-3.56179	0.00339432	-5.92179	-1.20179	5.00544	0.0237752	0.67714	9.33373	0.0458155	0.0318583	0.0611382	Low_0.23_0.48_0.58	-0.264376	-0.629108	0.100356	0.152654	0.152654	0.0155812	High_0.59_0.67_0.85	0.373658	0.0112274	0.736089	0.0435353	0.0435353
rs6973893_chr7:27136376_AC004540.5	AC004540.5	rs6973893	chr7:27136376	0.0303149	0.0249928	0.52905	0.0202709	0.0837336	0.974365	0.034423	0.0202709	0.461859	0.0460287	0.00826787	0.915449	-1.06166	0.161996	-2.55533	0.432012	0.0418662	0.0256022	-2.17609	0.0685231	-4.52003	0.167846	-3.74663	0.00831566	-6.5116	-0.981663	4.64484	0.0249928	0.593188	8.69648	0.0726443	0.00623129	0.161996	Low_0.23_0.49_0.6	0.0530709	-0.295739	0.401881	0.762769	0.762769	-0.0116305	High_0.61_0.68_0.85	0.66936	0.302533	1.03619	0.000623261	0.000623261
rs62440432_chr6:159966641_ACAT2	ACAT2	rs62440432	chr6:159966641	0.0217928	0.0482457	0.341168	0.207518	-0.191744	0.87408	0.00474202	0.207518	0.422543	0.119511	-0.110937	0.956023	0.75291	0.0527962	-0.00922965	1.51505	0.0265491	0.0689875	1.83388	0.0167109	0.337615	3.33014	1.50738	0.00576821	0.445416	2.56933	-2.1114	0.0482457	-4.20625	-0.0165393	0.0492133	0.0260403	0.0527962	Low_0_0.44_0.64	0.515948	0.0142886	1.01761	0.0441309	0.0441309	0.0808524	High_0.67_0.8_1	-0.00222709	-0.287379	0.282925	0.98765	0.98765
rs16888670_chr8:39989851_ADAM32	ADAM32	rs16888670	chr8:39989851	0.0176831	0.0430656	0.205909	0.456851	-0.34007	0.751888	-0.00350019	0.456851	0.137496	0.617595	-0.406191	0.681182	0.408418	0.0461251	0.00713075	0.809705	0.0202728	0.10309	0.706028	0.0716053	-0.0629833	1.47504	1.36603	0.00833405	0.357623	2.37444	-1.24778	0.0430656	-2.45602	-0.0395419	0.044565	0.0342988	0.0461251	Low_0_0.07_0.6	0.402455	0.0373482	0.767562	0.0313553	0.0313553	0.0647945	High_0.67_0.89_1	-0.315611	-0.651237	0.0200142	0.0648882	0.0648882
rs10758186_chr9:33229591_ANKRD18B	ANKRD18B	rs10758186	chr9:33229591	0.0040933	0.0162828	0.493642	0.101218	-0.098042	1.08533	0.0134082	0.101218	0.512709	0.0837003	-0.0692808	1.0947	-0.698351	0.0222952	-1.29562	-0.101085	0.0463689	0.019073	-0.425616	0.378186	-1.37813	0.526897	-1.15843	0.00126622	-1.85342	-0.463442	2.56928	0.0162828	0.48149	4.65706	0.0825732	0.00333506	0.0222952	Low_0_0.04_0.25	-0.306646	-0.703042	0.0897501	0.126483	0.126483	0.0275535	High_0.29_0.53_1	0.402108	0.082622	0.721593	0.0143302	0.0143302
rs10758211_chr9:33229591_APTX	APTX	rs10758211	chr9:33229591	0.0238699	0.0147232	0.326929	0.46861	-0.563076	1.21693	-0.00372687	0.46861	0.322586	0.473644	-0.56569	1.21086	-0.380572	0.220195	-0.991847	0.230703	0.000384737	0.361991	-0.950267	0.162898	-2.29016	0.389622	-3.75896	0.00819457	-6.52767	-0.990257	3.75161	0.0147232	0.749898	6.75333	0.0397138	0.045576	0.220195	Low_0_0.15_0.43	-0.192303	-0.567832	0.183227	0.311126	0.311126	0.000497767	High_0.44_0.64_1	0.744909	0.220706	1.26911	0.0063433	0.0063433
rs774628_chr6:137951260_ARFGEF3	ARFGEF3	rs774628	chr6:137951260	0.0209664	0.0121204	0.354661	0.3571	-0.40469	1.11401	-0.0011484	0.3571	0.390961	0.310906	-0.36953	1.15145	0.404856	0.233917	-0.265032	1.07474	0.00226198	0.321867	4.43775	0.00753059	1.2049	7.6706	5.85062	0.00783412	1.5666	10.1346	-5.68554	0.0121204	-10.1055	-1.2656	0.0441822	0.0350812	0.233917	Low_0_0.52_0.77	0.462825	0.0283177	0.897332	0.0371547	0.0371547	0.0452431	High_0.78_0.86_1	-0.308966	-0.768141	0.150208	0.182707	0.182707
rs11765888_chr7:97499525_ASNS	ASNS	rs11765888	chr7:97499525	0.0195137	0.0141546	0.502115	0.0792368	-0.0594533	1.06368	0.0165025	0.0792368	0.456837	0.111161	-0.106718	1.02039	-0.656287	0.17522	-1.60899	0.296413	0.0231601	0.0857247	1.97698	0.00387149	0.647753	3.3062	0.39268	0.5359	-0.859382	1.64474	-3.49185	0.0141546	-6.26917	-0.714538	0.0621207	0.0119417	0.17522	Low_0_0.37_0.54	0.365101	0.0481968	0.682006	0.0244774	0.0244774	0.0487395	High_0.56_0.64_0.78	-0.157902	-0.542665	0.226862	0.412243	0.412243
rs80122294_chr9:33229591_B4GALT1	B4GALT1	rs80122294	chr9:33229591	0.0226821	0.0244902	-0.241556	0.510715	-0.966287	0.483176	-0.00446814	0.510715	-0.2433	0.505111	-0.963707	0.477108	-0.49024	0.113666	-1.09928	0.118795	0.00764435	0.229537	0.70726	0.200832	-0.381264	1.79578	-0.124753	0.716395	-0.802899	0.553393	-3.06967	0.0244902	-5.7378	-0.401546	0.0397954	0.0453598	0.113666	Low_0_0.13_0.4	0.222983	-0.149122	0.595088	0.236116	0.236116	0.00590521	High_0.43_0.61_1	-0.427996	-0.84237	-0.0136235	0.0431767	0.0431767
rs401730_chr8:37925019_BAG4	BAG4	rs401730	chr8:37925019	0.0294784	0.0195932	-0.573289	0.228168	-1.51015	0.363571	0.00365962	0.228168	-0.542083	0.253888	-1.47806	0.393895	0.332203	0.208061	-0.187349	0.851755	0.00839246	0.218969	1.05845	0.19965	-0.566278	2.68317	0.563092	0.0432247	0.0174218	1.10876	-3.62781	0.0195932	-6.66423	-0.591382	0.0435304	0.0364528	0.208061	Low_0_0.15_0.5	0.368938	-0.195056	0.932932	0.195479	0.195479	0.0121923	High_0.53_0.73_1	-0.621635	-1.07197	-0.171303	0.00754492	0.00754492
rs34438515_chr7:98251180_BHLHA15	BHLHA15	rs34438515	chr7:98251180	0.00841256	0.0310477	-0.781294	0.0988338	-1.71113	0.148546	0.0137069	0.0988338	-0.757439	0.104112	-1.67309	0.15821	-1.25062	0.0267509	-2.3548	-0.146441	0.0442366	0.0219302	-2.82269	0.00821817	-4.90256	-0.742818	-1.7236	0.00419974	-2.89322	-0.553981	7.02576	0.0310477	0.650688	13.4008	0.0721326	0.00643341	0.0267509	Low_0_0.11_0.21	-0.912943	-1.41731	-0.408575	0.000753856	0.000753856	0.241645	High_0.22_0.37_0.62	-0.00776267	-0.416721	0.401196	0.969987	0.969987
rs17089455_chr8:22716246_BIN3	BIN3	rs17089455	chr8:22716246	0.0255093	0.00839785	-0.569842	0.179806	-1.40589	0.266206	0.00641049	0.179806	-0.58107	0.172941	-1.4201	0.257957	0.20565	0.546097	-0.466789	0.878088	0.00138851	0.33996	0.977742	0.173419	-0.435682	2.39117	0.695903	0.0686032	-0.053896	1.4457	-4.20021	0.00839785	-7.30395	-1.09647	0.0483934	0.0273425	0.546097	Low_0_0.12_0.38	0.257426	-0.221452	0.736305	0.286363	0.286363	0.00266864	High_0.4_0.56_0.88	-0.540847	-0.905141	-0.176554	0.0042187	0.0042187
rs35703856_chr7:16668257_BZW2	BZW2	rs35703856	chr7:16668257	0.0484382	0.0251831	-0.519433	0.105383	-1.14968	0.110813	0.0129039	0.105383	-0.478895	0.138135	-1.11401	0.156219	-0.491777	0.310713	-1.44799	0.464438	0.0131861	0.161751	-2.09282	0.00821499	-3.63482	-0.550825	-1.2078	0.0363438	-2.33756	-0.0780433	3.84719	0.0251831	0.486838	7.20755	0.0447839	0.033859	0.310713	Low_0_0.3_0.48	-0.506105	-0.804125	-0.208086	0.00110034	0.00110034	0.104536	High_0.5_0.6_0.83	0.324267	-0.146856	0.79539	0.171292	0.171292
rs975604_chr7:16668257_BZW2	BZW2	rs975604	chr7:16668257	0.0212034	0.015686	0.25179	0.413993	-0.356172	0.859751	-0.00259141	0.413993	0.325117	0.297548	-0.289992	0.940227	-0.66938	0.173386	-1.63693	0.298168	0.00432116	0.282877	2.15352	0.00856836	0.55793	3.74911	-0.125907	0.811995	-1.1714	0.919587	-4.0604	0.015686	-7.34082	-0.779982	0.042631	0.0384302	0.173386	Low_0_0.28_0.43	0.462082	0.134062	0.790102	0.00637357	0.00637357	0.0819319	High_0.44_0.56_0.83	-0.224817	-0.648198	0.198564	0.291016	0.291016
rs3130015_chr6:34190277_C6orf1	C6orf1	rs3130015	chr6:34190277	0.0140149	0.0230899	-0.0228061	0.935629	-0.580505	0.534893	-0.00788412	0.935629	-0.0669679	0.811468	-0.621431	0.487496	0.618874	0.0665415	-0.0428662	1.28061	0.0111543	0.183939	-1.70334	0.0273393	-3.21311	-0.193573	-0.0563422	0.898481	-0.928645	0.815961	2.69399	0.0230899	0.376172	5.01182	0.0439827	0.0354955	0.0665415	Low_0_0.39_0.62	-0.220692	-0.56833	0.126946	0.208643	0.208643	0.0109253	High_0.64_0.79_1	0.224104	-0.129071	0.577278	0.209815	0.209815
rs464367_chr6:34190277_C6orf1	C6orf1	rs464367	chr6:34190277	0.0216281	0.0377944	-0.166795	0.602716	-0.799365	0.465774	-0.00576303	0.602716	-0.174545	0.582477	-0.801258	0.452167	0.614499	0.0672296	-0.0442452	1.27324	0.0131011	0.162624	1.61548	0.0776671	-0.181731	3.41269	3.13177	0.0130303	0.671308	5.59224	-2.96447	0.0377944	-5.75909	-0.169837	0.0392951	0.0467003	0.0672296	Low_0_0.39_0.62	0.286533	-0.0645523	0.637618	0.10764	0.10764	0.0290436	High_0.64_0.79_1	-0.484337	-0.828308	-0.140367	0.0064583	0.0064583
rs966042_chr7:25820592_C7orf31	C7orf31	rs966042	chr7:25820592	0.00912288	0.0115907	-0.29112	0.353553	-0.909832	0.327592	-0.00104792	0.353553	-0.319307	0.305828	-0.933907	0.295292	-1.10463	0.0828543	-2.35505	0.145789	0.0150306	0.143901	-4.36356	0.00757559	-7.5448	-1.18231	-2.10049	0.00473443	-3.54577	-0.655204	5.92394	0.0115907	1.34814	10.4997	0.0570197	0.0162912	0.0828543	Low_0.25_0.5_0.59	-0.661761	-1.06869	-0.254834	0.00236475	0.00236475	0.244465	High_0.6_0.74_1	0.0445156	-0.263968	0.352999	0.77511	0.77511
rs35586793_chr7:140004101_C7orf55-LUC7L2	C7orf55-LUC7L2	rs35586793	chr7:140004101	0.0471686	0.0142838	-0.456471	0.068237	-0.947626	0.0346842	0.0184161	0.068237	-0.452157	0.0724061	-0.946052	0.0417373	-0.0808592	0.775267	-0.64019	0.478472	0.011211	0.183282	0.298263	0.444186	-0.470821	1.06735	0.972989	0.0570198	-0.0294885	1.97547	-1.95431	0.0142838	-3.51083	-0.397784	0.0505249	0.0240802	0.775267	Low_0_0.13_0.46	0.187821	-0.237833	0.613474	0.381156	0.381156	-0.00353606	High_0.47_0.67_1	-0.403593	-0.753486	-0.0537009	0.0244816	0.0244816
rs75710433_chr7:139987763_C7orf55-LUC7L2	C7orf55-LUC7L2	rs75710433	chr7:139987763	0.00450797	0.00357107	-0.0392565	0.928342	-0.901386	0.822873	-0.00787156	0.928342	-0.0810811	0.852187	-0.940519	0.778357	0.539939	0.130297	-0.16173	1.24161	0.00257271	0.315661	3.59965	0.00684262	1.00928	6.19003	1.02484	0.00808541	0.271312	1.77836	-5.2763	0.00357107	-8.79195	-1.76064	0.0613255	0.0125367	0.130297	Low_0_0.54_0.75	0.362119	-0.094484	0.818722	0.118319	0.118319	0.019571	High_0.76_0.85_1	-0.436525	-0.892493	0.0194439	0.0601965	0.0601965
rs9644075_chr8:22716246_C8orf58	C8orf58	rs9644075	chr8:22716246	0.0194828	0.00536397	0.172275	0.539735	-0.382176	0.726727	-0.00492101	0.539735	0.175569	0.533809	-0.381338	0.732476	0.104643	0.760128	-0.572203	0.781489	-0.0122022	0.791315	-0.923369	0.0539972	-1.86285	0.01611	-0.943512	0.0602121	-1.92817	0.0411509	3.09952	0.00536397	0.935006	5.26403	0.0417154	0.0405486	0.760128	Low_0_0.05_0.27	-0.409091	-0.872767	0.0545861	0.0822632	0.0822632	0.0469141	High_0.29_0.52_0.88	0.349179	0.0569916	0.641367	0.0197734	0.0197734
rs7811759_chr7:134633000_CALD1	CALD1	rs7811759	chr7:134633000	0.00631307	0.0377706	0.678598	0.0146522	0.136003	1.22119	0.0387938	0.0146522	0.68133	0.0125256	0.14911	1.21355	-1.76031	0.0158353	-3.18461	-0.336017	0.0753617	0.0027694	-0.876077	0.268212	-2.43518	0.683023	-2.98467	0.00149276	-4.80317	-1.16617	4.92602	0.0377706	0.282804	9.56924	0.099911	0.00109174	0.0158353	Low_0_0.21_0.28	-0.0522023	-0.410979	0.306575	0.771392	0.771392	-0.0179048	High_0.29_0.4_0.6	0.469852	0.147465	0.79224	0.00486245	0.00486245
rs9644075_chr8:22716246_CCAR2	CCAR2	rs9644075	chr8:22716246	0.00652878	0.00159338	0.0172312	0.951129	-0.538043	0.572506	-0.00790634	0.951129	0.0146765	0.958555	-0.543141	0.572494	-0.0811697	0.813079	-0.759122	0.596782	-0.0155134	0.970505	-1.22791	0.0102826	-2.16053	-0.2953	-1.26634	0.0115339	-2.24381	-0.288872	3.50469	0.00159338	1.35599	5.65339	0.0556687	0.0176785	0.813079	Low_0_0.12_0.38	-0.428475	-0.813629	-0.0433215	0.0298529	0.0298529	0.0628813	High_0.4_0.56_0.88	0.39534	0.0772352	0.713445	0.0156445	0.0156445
rs9644076_chr8:22716246_CCAR2	CCAR2	rs9644076	chr8:22716246	0.0310638	0.00917934	0.442256	0.0897076	-0.069532	0.954045	0.0149271	0.0897076	0.4487	0.0870131	-0.0661249	0.963525	-0.122094	0.719418	-0.793226	0.549037	0.00807518	0.223391	-0.546881	0.230581	-1.44533	0.351563	-1.80086	0.0131198	-3.21712	-0.384595	2.79228	0.00917934	0.704223	4.88033	0.0535476	0.0200894	0.719418	Low_0_0.19_0.47	0.0123139	-0.328603	0.353231	0.942839	0.942839	-0.0130889	High_0.5_0.62_0.88	0.617623	0.255176	0.98007	0.00126379	0.00126379
rs12344310_chr9:96245606_CDC14B	CDC14B	rs12344310	chr9:96245606	0.0159511	0.00413322	-0.441002	0.135232	-1.0215	0.139493	0.00982598	0.135232	-0.440308	0.137438	-1.0232	0.142589	0.0396384	0.889941	-0.526125	0.605402	0.00205809	0.326003	-1.43894	0.00159089	-2.32101	-0.55687	-0.549484	0.111806	-1.22858	0.129608	2.68666	0.00413322	0.866839	4.50648	0.058819	0.0146059	0.889941	Low_0_0.01_0.12	-0.774393	-1.24164	-0.307142	0.00177417	0.00177417	0.19953	High_0.2_0.57_1	0.114294	-0.174392	0.40298	0.433315	0.433315
rs7787802_chr7:21981706_CDCA7L	CDCA7L	rs7787802	chr7:21981706	0.00171138	0.00046061	0.0803705	0.753626	-0.42528	0.586021	-0.00714566	0.753626	0.0907394	0.724203	-0.417075	0.598554	0.146831	0.514587	-0.297798	0.591461	-0.0117454	0.769301	-0.703866	0.0348572	-1.35687	-0.0508659	-0.956031	0.0118209	-1.69658	-0.215485	2.33223	0.00046061	1.0495	3.61496	0.0765408	0.00488201	0.514587	Low_0_0.03_0.4	-0.269247	-0.616349	0.0778543	0.126086	0.126086	0.0218056	High_0.43_0.77_1	0.496694	0.0675851	0.925802	0.0240071	0.0240071
rs7033276_chr9:38727552_CNTNAP3	CNTNAP3	rs7033276	chr9:38727552	0.0201973	0.0159265	-0.328687	0.341515	-1.00995	0.352579	-0.000696435	0.341515	-0.323152	0.347822	-1.00182	0.355519	0.984497	0.159598	-0.392638	2.36163	0.00719717	0.236092	1.76715	0.056778	-0.0517564	3.58606	6.14763	0.00648154	1.75375	10.5415	-6.50204	0.0159265	-11.7674	-1.23663	0.0451894	0.0330585	0.159598	Low_0_0.25_0.37	0.125096	-0.19195	0.442141	0.435124	0.435124	-0.00430008	High_0.38_0.46_0.65	-0.652622	-1.07968	-0.225562	0.00378391	0.00378391
rs4433238_chr9:87793055_CTSL	CTSL	rs4433238	chr9:87793055	0.0138596	0.0197721	-0.204307	0.450078	-0.737957	0.329343	-0.0033654	0.450078	-0.218263	0.416062	-0.747648	0.311122	-0.506659	0.07751	-1.07	0.0566871	0.0136092	0.157473	-1.3149	0.0151	-2.37102	-0.258776	-1.83879	0.00415412	-3.08503	-0.592563	1.93653	0.0197721	0.313261	3.55979	0.0484399	0.027267	0.07751	Low_0_0.39_0.69	-0.378934	-0.718635	-0.039233	0.0293368	0.0293368	0.0542085	High_0.7_0.81_1	0.165073	-0.18817	0.518317	0.353226	0.353226
rs9792477_chr9:87793055_CTSL	CTSL	rs9792477	chr9:87793055	0.00563634	0.00684129	0.0446726	0.917265	-0.804665	0.89401	-0.00784985	0.917265	0.0531362	0.90087	-0.789413	0.895685	-0.500254	0.0819568	-1.06486	0.0643482	0.00847861	0.217783	1.86256	0.0181313	0.323101	3.40203	-0.186637	0.535735	-0.781488	0.408214	-3.40572	0.00684129	-5.85648	-0.95496	0.0579576	0.0153905	0.0819568	Low_0_0.38_0.68	0.371028	-0.0851827	0.82724	0.109192	0.109192	0.0238448	High_0.69_0.81_1	-0.501679	-0.932997	-0.0703599	0.0234069	0.0234069
rs9369447_chr6:44001791_CUL9	CUL9	rs9369447	chr6:44001791	0.0247937	0.00666326	-0.466614	0.184918	-1.15932	0.226091	0.00608122	0.184918	-0.464131	0.19243	-1.16506	0.236802	-0.0256903	0.955028	-0.925468	0.874088	-0.00184454	0.416068	3.86674	0.0175848	0.686355	7.04712	0.526361	0.281014	-0.43582	1.48854	-5.96669	0.00666326	-10.2461	-1.68731	0.0485148	0.0271458	0.955028	Low_0_0.56_0.73	0.289589	-0.0960057	0.675184	0.138699	0.138699	0.0169639	High_0.74_0.83_1	-0.540427	-0.940117	-0.140738	0.00899685	0.00899685
rs12539594_chr7:101717911_CUX1	CUX1	rs12539594	chr7:101717911	0.0167643	0.00823016	-0.120628	0.734161	-0.822024	0.580769	-0.00701072	0.734161	-0.135748	0.702379	-0.837236	0.56574	0.334528	0.279207	-0.274654	0.943709	-0.00556479	0.524532	0.905573	0.0838629	-0.122929	1.93407	0.850859	0.0185692	0.144893	1.55682	-3.2861	0.00823016	-5.7079	-0.864305	0.0420474	0.0397679	0.279207	Low_0_0_0	0.544135	0.0545526	1.03372	0.0302148	0.0302148	0.0837895	High_0.11_0.49_1	-0.365891	-0.66913	-0.0626513	0.0186526	0.0186526
rs74659939_chr8:122572799_DERL1	DERL1	rs74659939	chr8:122572799	0.004497	0.0473743	0.787947	0.0967899	-0.144053	1.71995	0.0139694	0.0967899	0.843837	0.0692118	-0.0673679	1.75504	-2.15168	0.00867447	-3.7486	-0.554757	0.05958	0.00797551	5.95178	0.0232691	0.824255	11.0793	-1.54557	0.0723636	-3.23357	0.14243	-8.4659	0.0473743	-16.8322	-0.0996264	0.081703	0.00352439	0.00867447	Low_0.28_0.53_0.64	0.663224	0.253752	1.0727	0.00179611	0.00179611	0.0932137	High_0.65_0.7_0.87	-0.515794	-1.13875	0.107159	0.101603	0.101603
rs9369447_chr6:44001791_DLK2	DLK2	rs9369447	chr6:44001791	0.000915203	0.000190657	0.181283	0.607578	-0.515563	0.878129	-0.00582074	0.607578	0.175665	0.622822	-0.529421	0.880752	0.058112	0.899091	-0.846998	0.963222	-0.0137364	0.869876	6.08861	0.000176063	2.97321	9.204	0.811828	0.0907302	-0.130691	1.75435	-8.14634	0.000190657	-12.3383	-3.9544	0.0870192	0.00251214	0.899091	Low_0_0.45_0.6	0.873995	0.364775	1.38321	0.00132784	0.00132784	0.231036	High_0.62_0.77_1	-0.196987	-0.517135	0.123161	0.224678	0.224678
rs34382573_chr7:35430663_DPY19L1	DPY19L1	rs34382573	chr7:35430663	0.00475424	0.00212766	-0.60492	0.0832339	-1.29052	0.0806828	0.0158762	0.0832339	-0.605999	0.0824245	-1.29101	0.0790085	-0.218209	0.2677	-0.606108	0.16969	0.0177434	0.121116	-1.78593	0.000547851	-2.78206	-0.789792	-0.609603	0.00817768	-1.05849	-0.160715	2.29783	0.00212766	0.848349	3.74732	0.0826561	0.00331755	0.2677	Low_0_0.1_0.73	-0.633497	-0.923307	-0.343688	4.29102e-05	4.29102e-05	0.197697	High_0.75_0.91_1	0.221852	-0.22324	0.666944	0.321848	0.321848
rs78070629_chr6:32861367_EGFL8	EGFL8	rs78070629	chr6:32861367	0.0198338	0.00534679	-0.434094	0.0854747	-0.929693	0.0615043	0.015539	0.0854747	-0.433982	0.0867469	-0.931496	0.0635311	-0.0967794	0.820445	-0.938888	0.745329	0.00807383	0.22341	-2.19609	0.00131235	-3.518	-0.874182	-1.49473	0.0218796	-2.769	-0.220461	3.31883	0.00534679	1.00206	5.63561	0.0609555	0.0128232	0.820445	Low_0_0.36_0.54	-0.520206	-0.921235	-0.119176	0.0117677	0.0117677	0.0752567	High_0.55_0.69_1	0.0950666	-0.258094	0.448227	0.591743	0.591743
rs677031_chr8:108245947_EIF3E	EIF3E	rs677031	chr8:108245947	0.0358172	0.0393221	-0.291855	0.222728	-0.763208	0.179497	0.00393319	0.222728	-0.270996	0.255459	-0.740465	0.198472	-0.949718	0.120999	-2.15365	0.254216	0.0151682	0.14265	1.02845	0.125287	-0.290468	2.34737	0.754348	0.458673	-1.2542	2.7629	-3.30721	0.0393221	-6.45	-0.164416	0.0407844	0.042817	0.120999	Low_0.08_0.24_0.3	0.224056	-0.294946	0.743058	0.388589	0.388589	-0.0056358	High_0.31_0.46_0.88	-0.324725	-0.650052	0.000601463	0.0504152	0.0504152
rs7011400_chr8:8487707_ERI1	ERI1	rs7011400	chr8:8487707	0.0499135	0.026366	-0.577894	0.0232723	-1.07579	-0.0799987	0.0325721	0.0232723	-0.570045	0.0252213	-1.0681	-0.0719931	-0.295302	0.3061	-0.864017	0.273413	0.0330023	0.0455232	0.386925	0.433637	-0.587992	1.36184	0.698982	0.185537	-0.340224	1.73819	-1.87852	0.026366	-3.53274	-0.224293	0.0633637	0.011066	0.3061	Low_0_0.2_0.5	0.196863	-0.245881	0.639606	0.376233	0.376233	-0.0039223	High_0.53_0.71_1	-0.296569	-0.64579	0.0526516	0.0948119	0.0948119
rs2053481_chr8:97452868_ERICH5	ERICH5	rs2053481	chr8:97452868	0.00265119	0.00434203	-0.840054	0.0606561	-1.71827	0.0381667	0.0199356	0.0606561	-0.671174	0.136143	-1.55675	0.2144	1.26498	0.0539952	-0.0220567	2.55203	0.041121	0.0268771	2.78609	0.029707	0.278787	5.29339	1.84755	0.00615046	0.535635	3.15946	-10.6135	0.00434203	-17.8433	-3.38369	0.0950053	0.00150219	0.0539952	Low_0.1_0.3_0.4	-0.148775	-0.542193	0.244642	0.453397	0.453397	-0.005949	High_0.41_0.52_0.81	-1.01528	-1.63673	-0.393832	0.0018655	0.0018655
rs2451114_chr8:97452868_ERICH5	ERICH5	rs2451114	chr8:97452868	0.00645373	0.0138145	-0.947053	0.0240538	-1.76768	-0.126427	0.0321302	0.0240538	-0.842898	0.0433075	-1.66005	-0.0257466	1.2919	0.045062	0.0288814	2.55492	0.0553573	0.0105528	1.8428	0.111259	-0.431159	4.11676	1.94112	0.00487269	0.600968	3.28127	-7.65342	0.0138145	-13.7186	-1.58825	0.0933489	0.00167216	0.045062	Low_0.1_0.3_0.4	-0.203056	-0.585802	0.17969	0.293782	0.293782	0.00162032	High_0.41_0.52_0.81	-0.836689	-1.3427	-0.330675	0.00166028	0.00166028
rs1658944_chr9:6195114_ERMP1	ERMP1	rs1658944	chr9:6195114	0.0174408	0.0174598	-0.0645425	0.818521	-0.620054	0.490969	-0.00751378	0.818521	-0.0650471	0.816086	-0.617391	0.487297	-1.15081	0.118623	-2.60024	0.298617	0.00409895	0.28685	-2.67113	0.0181752	-4.87976	-0.462508	-5.5733	0.00547766	-9.47518	-1.67141	6.19205	0.0174598	1.10487	11.2792	0.0409571	0.0423873	0.118623	Low_0.07_0.29_0.38	-0.470506	-0.881581	-0.0594301	0.0258594	0.0258594	0.089555	High_0.39_0.48_0.68	0.0941834	-0.212668	0.401035	0.543105	0.543105
rs1759406_chr9:6195114_ERMP1	ERMP1	rs1759406	chr9:6195114	0.0132347	0.0112914	0.220807	0.408805	-0.306449	0.748064	-0.00247184	0.408805	0.180736	0.498864	-0.346646	0.708117	-1.10056	0.136759	-2.555	0.353867	0.00731944	0.234282	-2.27961	0.023166	-4.24202	-0.317199	-5.14565	0.00351602	-8.56836	-1.72294	5.90711	0.0112914	1.36128	10.4529	0.0499946	0.024855	0.136759	Low_0.07_0.33_0.41	-0.224072	-0.569858	0.121713	0.200246	0.200246	0.00995806	High_0.42_0.51_0.68	0.380378	0.0115038	0.749253	0.0434868	0.0434868
rs920770_chr9:99511916_ERP44	ERP44	rs920770	chr9:99511916	0.0171763	0.0459753	0.0457345	0.874765	-0.527349	0.618818	-0.00773702	0.874765	-0.0108734	0.969866	-0.5794	0.557653	-0.428916	0.0417174	-0.841494	-0.0163388	0.0174757	0.123197	-0.772648	0.104605	-1.70805	0.162749	-0.832831	0.00443663	-1.40156	-0.264102	1.4629	0.0459753	0.0265501	2.89925	0.040981	0.0423281	0.0417174	Low_0_0.08_0.6	-0.37788	-0.735421	-0.020338	0.0387198	0.0387198	0.0607669	High_0.62_0.87_1	0.163872	-0.171305	0.499049	0.332939	0.332939
rs9771996_chr8:6816606_FAM66B	FAM66B	rs9771996	chr8:6816606	0.0121471	0.0142861	0.408664	0.389829	-0.528558	1.34589	-0.00201503	0.389829	0.396917	0.400206	-0.533676	1.32751	1.27151	0.0939096	-0.219315	2.76233	0.0124785	0.169162	-3.4805	0.0343687	-6.70061	-0.260388	0.341786	0.680311	-1.29616	1.97973	9.09767	0.0142861	1.85159	16.3438	0.0517399	0.0223919	0.0939096	Low_0.19_0.36_0.48	-0.202732	-0.576649	0.171185	0.284168	0.284168	0.00182997	High_0.5_0.56_0.73	0.836107	0.208859	1.46335	0.0103711	0.0103711
rs148382115_chr8:142944102_FAM83H-AS1	FAM83H-AS1	rs148382115	chr8:142944102	0.0375432	0.0136896	-0.786016	0.090979	-1.69925	0.127218	0.0147493	0.090979	-0.848557	0.0742711	-1.78155	0.0844384	0.15561	0.495667	-0.295087	0.606307	0.0105633	0.190939	0.926257	0.276084	-0.749569	2.60208	0.377588	0.118342	-0.0976227	0.852799	-3.22062	0.0136896	-5.76944	-0.671801	0.0504798	0.0241451	0.495667	Low_0_0.18_0.71	0.0705482	-0.39643	0.537527	0.764712	0.764712	-0.0103288	High_0.75_0.87_1	-0.88456	-1.39096	-0.378158	0.00111759	0.00111759
rs1031496_chr8:126245009_FAM84B	FAM84B	rs1031496	chr8:126245009	0.00187156	0.0099412	0.903143	0.00238443	0.326679	1.47961	0.0635097	0.00238443	0.843989	0.0038544	0.276772	1.41121	-1.25158	0.0150233	-2.25611	-0.247062	0.0998075	0.000518925	2.28306	0.000321749	1.06203	3.50409	2.34918	0.110642	-0.544574	5.24293	-4.45388	0.0099412	-7.8209	-1.08686	0.140085	7.30218e-05	0.0150233	Low_0_0.13_0.25	0.628323	0.311035	0.945611	0.000211376	0.000211376	0.208477	High_0.26_0.39_0.65	0.258166	-0.0913833	0.607715	0.14519	0.14519
rs34684723_chr8:37925019_FGFR1	FGFR1	rs34684723	chr8:37925019	0.00642495	0.00177279	-0.39039	0.166771	-0.945921	0.165141	0.00730075	0.166771	-0.389168	0.169324	-0.946338	0.168001	-0.141042	0.592796	-0.661664	0.379579	0.00165515	0.334333	0.954571	0.0588966	-0.0364294	1.94557	0.716197	0.0547763	-0.0148882	1.44728	-2.65519	0.00177279	-4.3	-1.01038	0.070157	0.00727515	0.592796	Low_0_0_0	0.403464	-0.049722	0.85665	0.0792577	0.0792577	0.0609943	High_0.2_0.64_1	-0.379516	-0.672882	-0.0861497	0.0118107	0.0118107
rs10224734_chr7:33807934_FKBP9	FKBP9	rs10224734	chr7:33807934	0.00328368	0.00103435	0.27945	0.28714	-0.237906	0.796807	0.00112186	0.28714	0.29284	0.266458	-0.22637	0.812049	0.213081	0.426659	-0.315697	0.741858	-0.00177178	0.414184	2.17961	0.000561658	0.961408	3.39781	2.15145	0.000884625	0.901752	3.40115	-2.95608	0.00103435	-4.69715	-1.21502	0.0744441	0.00556825	0.426659	Low_0_0.42_0.79	0.518769	0.207958	0.829579	0.00137474	0.00137474	0.118274	High_0.8_0.88_1	-0.328172	-0.714406	0.058063	0.0940989	0.0940989
rs4837413_chr9:130216830_FUBP3	FUBP3	rs4837413	chr9:130216830	0.0116788	0.0254533	-0.691672	0.00566281	-1.17793	-0.205415	0.0517014	0.00566281	-0.662252	0.00741756	-1.14378	-0.180723	-0.407756	0.0482049	-0.812244	-0.00326861	0.0736147	0.00311616	-1.24752	0.000566433	-1.94525	-0.549786	-1.05353	0.00310075	-1.74474	-0.362313	1.31022	0.0254533	0.163641	2.4568	0.103143	0.000883504	0.0482049	Low_0_0.01_0.33	-0.601945	-0.990516	-0.213374	0.00307368	0.00307368	0.145464	High_0.46_0.81_1	-0.19035	-0.558026	0.177325	0.305636	0.305636
rs78946950_chr8:30144257_GTF2E2	GTF2E2	rs78946950	chr8:30144257	0.0367607	0.0109591	-0.633819	0.151259	-1.50253	0.234897	0.00846899	0.151259	-0.613762	0.169977	-1.49384	0.266312	0.108337	0.741143	-0.539291	0.755966	0.00141238	0.339453	0.360209	0.532621	-0.779129	1.49955	0.375003	0.266957	-0.29061	1.04062	-5.07287	0.0109591	-8.96025	-1.18548	0.0447519	0.033923	0.741143	Low_0_0.01_0.14	0.157936	-0.319223	0.635095	0.509368	0.509368	-0.010856	High_0.17_0.48_0.91	-0.669017	-1.1153	-0.22273	0.00382691	0.00382691
rs62557490_chr9:96245606_HABP4	HABP4	rs62557490	chr9:96245606	0.012944	0.0269119	-0.0152451	0.965774	-0.716959	0.686468	-0.00792172	0.965774	-0.0359567	0.918519	-0.730187	0.658274	0.558812	0.0514555	-0.00358435	1.12121	0.0145035	0.148794	-1.03213	0.0692163	-2.14669	0.0824289	0.144047	0.668385	-0.519942	0.808036	2.52736	0.0269119	0.293571	4.76115	0.045172	0.0330925	0.0514555	Low_0_0.12_0.43	-0.275062	-0.657172	0.107049	0.155192	0.155192	0.0167097	High_0.44_0.65_1	0.311168	-0.0667201	0.689055	0.104818	0.104818
rs7045875_chr9:36100658_HINT2	HINT2	rs7045875	chr9:36100658	0.00420999	0.000968094	-0.491959	0.164582	-1.18838	0.204467	0.00745799	0.164582	-0.489894	0.168798	-1.1904	0.210612	0.0276546	0.922968	-0.537227	0.592536	-0.000407208	0.380359	0.621528	0.191266	-0.314667	1.55772	0.556078	0.0805737	-0.0686563	1.18081	-3.43562	0.000968094	-5.4472	-1.42405	0.0766216	0.00485729	0.922968	Low_0_0.06_0.38	0.177959	-0.246464	0.602382	0.404739	0.404739	-0.00503458	High_0.4_0.61_1	-0.688806	-1.09688	-0.280732	0.00125904	0.00125904
rs9469357_chr6:32861367_HLA-DQA2	HLA-DQA2	rs9469357	chr6:32861367	0.0150158	0.0167877	-0.520802	0.284124	-1.47894	0.437334	0.00123546	0.284124	-0.57358	0.236285	-1.52748	0.380323	0.699207	0.102475	-0.142	1.54041	0.0145789	0.148084	-4.0909	0.0083463	-7.11139	-1.0704	0.357114	0.418791	-0.514197	1.22843	6.60664	0.0167877	1.2124	12.0009	0.0515783	0.0226097	0.102475	Low_0_0.39_0.6	-0.52773	-0.960201	-0.0952593	0.0173857	0.0173857	0.0550186	High_0.61_0.73_1	0.68433	0.0164467	1.35221	0.0448628	0.0448628
rs111797038_chr6:32861367_HLA-DQB2	HLA-DQB2	rs111797038	chr6:32861367	0.0190404	0.025642	0.273071	0.618079	-0.808134	1.35428	-0.00594209	0.618079	0.238888	0.660425	-0.834716	1.31249	0.73454	0.0867238	-0.107468	1.57655	0.00962784	0.202556	3.61974	0.0244447	0.474523	6.76495	1.04255	0.019434	0.171115	1.91399	-6.42216	0.025642	-12.0496	-0.794752	0.041097	0.0420423	0.0867238	Low_0_0.26_0.4	0.873726	0.265161	1.48229	0.00606821	0.00606821	0.160342	High_0.43_0.62_1	-0.281134	-0.750793	0.188524	0.237335	0.237335
rs9469357_chr6:32861367_HLA-DRA	HLA-DRA	rs9469357	chr6:32861367	0.000302165	0.00735032	-0.278492	0.567442	-1.23976	0.682781	-0.00531385	0.567442	-0.374711	0.428142	-1.30759	0.558163	1.27472	0.00265374	0.452055	2.09738	0.0575491	0.00912671	-4.21916	0.00521414	-7.15558	-1.28275	0.900807	0.0373207	0.0537496	1.74786	7.22111	0.00735032	1.97702	12.4652	0.103645	0.000854908	0.00265374	Low_0_0.31_0.47	-0.560514	-1.1037	-0.0173317	0.0433703	0.0433703	0.0584087	High_0.5_0.65_1	0.360064	-0.107072	0.8272	0.128789	0.128789
rs464367_chr6:34190277_HMGA1	HMGA1	rs464367	chr6:34190277	0.00461368	0.0328478	-0.389519	0.223047	-1.01904	0.239999	0.00391693	0.223047	-0.399961	0.201571	-1.01653	0.216603	0.827983	0.0126993	0.179905	1.47606	0.0448042	0.0211309	1.40842	0.117078	-0.357981	3.17481	3.37106	0.00667453	0.952785	5.78934	-2.99486	0.0328478	-5.74157	-0.248145	0.0719577	0.00650392	0.0126993	Low_0_0.49_0.76	-0.00304953	-0.303197	0.297098	0.983928	0.983928	-0.0118998	High_0.78_0.86_1	-0.596837	-1.01201	-0.181666	0.00594951	0.00594951
rs2698712_chr7:27136376_HOXA6	HOXA6	rs2698712	chr7:27136376	0.0249223	0.0123609	0.376674	0.158764	-0.149148	0.902496	0.00788771	0.158764	0.380397	0.15459	-0.145274	0.906068	-0.79258	0.293192	-2.27859	0.69343	0.00878661	0.213595	3.99441	0.00665066	1.13026	6.85857	1.81715	0.152959	-0.684032	4.31834	-6.22632	0.0123609	-11.0805	-1.37218	0.0501649	0.0246036	0.293192	Low_0.23_0.48_0.59	0.366487	-0.0105844	0.743559	0.0566062	0.0566062	0.0363537	High_0.6_0.67_0.85	-0.20747	-0.625904	0.210965	0.324372	0.324372
rs1932649_chr9:84238845_IDNK	IDNK	rs1932649	chr9:84238845	0.0131771	0.00470691	0.431902	0.0866003	-0.0629863	0.926791	0.0153732	0.0866003	0.502335	0.0606564	-0.0228263	1.0275	0.194525	0.423608	-0.285027	0.674078	0.0125873	0.168001	1.67388	0.00070723	0.720168	2.62759	0.902848	0.00908473	0.228645	1.57705	-2.14001	0.00470691	-3.61148	-0.668536	0.0669712	0.00886238	0.423608	Low_0_0.19_0.65	0.551758	0.14129	0.962226	0.00931359	0.00931359	0.0972132	High_0.67_0.86_1	-0.0437573	-0.408061	0.320546	0.81126	0.81126
rs1471560_chr8:39989851_IDO1	IDO1	rs1471560	chr8:39989851	0.00807704	0.00265501	0.11187	0.638727	-0.358549	0.582289	-0.00616788	0.638727	0.115774	0.627741	-0.355584	0.587132	0.155121	0.449097	-0.249199	0.559441	-0.00956072	0.67208	-0.640485	0.0601039	-1.30862	0.0276482	-0.717494	0.040457	-1.40329	-0.0316934	1.66234	0.00265501	0.589558	2.73513	0.0540563	0.0194839	0.449097	Low_0_0_0	-0.470097	-0.888985	-0.0512089	0.0286515	0.0286515	0.0786435	High_0.4_0.85_1	0.314304	-0.0427566	0.671364	0.083615	0.083615
rs2929105_chr8:39989851_IDO1	IDO1	rs2929105	chr8:39989851	0.00710399	0.00223286	-0.114288	0.649769	-0.611181	0.382605	-0.00628188	0.649769	-0.100917	0.689804	-0.600174	0.398341	0.14692	0.474621	-0.258538	0.552378	-0.0101759	0.69816	0.82384	0.0337107	0.064484	1.5832	0.867147	0.00508802	0.265396	1.4689	-1.7878	0.00223286	-2.92108	-0.654516	0.0559058	0.017427	0.474621	Low_0_0_0	0.410818	-0.0202941	0.84193	0.0613231	0.0613231	0.0527882	High_0.4_0.85_1	-0.251479	-0.565033	0.0620749	0.114353	0.114353
rs681144_chr6:138004517_IFNGR1	IFNGR1	rs681144	chr6:138004517	0.019174	0.0301531	-0.284655	0.236212	-0.757964	0.188654	0.00326908	0.236212	-0.24943	0.296363	-0.720181	0.221322	-1.4156	0.0735557	-2.96816	0.136963	0.0208039	0.0996545	1.49962	0.0736238	-0.145504	3.14475	0.799593	0.53067	-1.7175	3.31669	-5.15408	0.0301531	-9.80528	-0.502868	0.0497703	0.0251898	0.0735557	Low_0_0.27_0.35	0.235406	-0.0624892	0.533301	0.119691	0.119691	0.0185724	High_0.36_0.44_0.62	-0.713698	-1.16986	-0.257533	0.00285813	0.00285813
rs11794994_chr9:6195114_IL33	IL33	rs11794994	chr9:6195114	6.65512e-05	0.0152294	0.174048	0.580701	-0.447909	0.796006	-0.00548911	0.580701	0.148832	0.619652	-0.443144	0.740809	2.63697	0.000254872	1.2509	4.02305	0.0897084	0.00104214	-3.07147	0.023682	-5.72563	-0.417318	1.96194	0.00900731	0.498548	3.42534	7.99322	0.0152294	1.5647	14.4217	0.125101	0.000204056	0.000254872	Low_0.07_0.25_0.33	-0.323771	-0.914493	0.266952	0.271872	0.271872	0.00809373	High_0.34_0.46_0.68	0.143829	-0.140805	0.428463	0.318287	0.318287
rs72621104_chr7:155545519_INSIG1	INSIG1	rs72621104	chr7:155545519	0.0085496	0.0163127	-0.16598	0.548579	-0.712051	0.380092	-0.00505044	0.548579	-0.146365	0.592933	-0.686836	0.394105	0.742931	0.0529091	-0.00947105	1.49533	0.0169431	0.127441	0.809467	0.0910021	-0.131111	1.75004	1.64205	0.00218631	0.603383	2.68072	-2.58135	0.0163127	-4.67955	-0.483154	0.0542399	0.0192696	0.0529091	Low_0_0.13_0.3	0.362789	-0.014064	0.739641	0.0587775	0.0587775	0.0592089	High_0.31_0.52_0.86	-0.266783	-0.585818	0.0522529	0.100015	0.100015
rs6968115_chr7:16668257_ISPD	ISPD	rs6968115	chr7:16668257	0.0218016	0.0199371	0.121168	0.684523	-0.467645	0.709982	-0.00661158	0.684523	0.0695774	0.815807	-0.520322	0.659477	-0.727616	0.136119	-1.6876	0.232371	0.00327806	0.302009	-1.14203	0.055749	-2.31253	0.0284738	-1.31526	0.0158417	-2.37948	-0.251031	3.33912	0.0199371	0.536321	6.14191	0.0383607	0.0493066	0.136119	Low_0_0.19_0.3	-0.480511	-0.915816	-0.0452048	0.0313782	0.0313782	0.0906016	High_0.31_0.49_0.83	0.369751	0.060086	0.679416	0.0198465	0.0198465
rs10868129_chr9:84238845_KIF27	KIF27	rs10868129	chr9:84238845	0.000100948	1.86007e-05	-0.0838017	0.799633	-0.7358	0.568197	-0.00741922	0.799633	-0.0846905	0.798921	-0.741258	0.571877	-0.00815568	0.972083	-0.468468	0.452157	-0.0154686	0.96783	-2.3159	0.000138424	-3.48119	-1.15061	-0.746002	0.00717484	-1.28609	-0.205919	3.83123	1.86007e-05	2.1286	5.53385	0.117511	0.000340499	0.972083	Low_0_0.07_0.43	-0.805506	-1.18992	-0.421093	0.000124276	0.000124276	0.281922	High_0.5_0.81_1	0.303323	-0.00671339	0.61336	0.0550506	0.0550506
rs1932649_chr9:84238845_KIF27	KIF27	rs1932649	chr9:84238845	0.00876242	0.00213478	-0.048157	0.849334	-0.548797	0.452483	-0.00764672	0.849334	-0.0555387	0.836835	-0.588157	0.477079	-0.0203874	0.934015	-0.506749	0.465974	-0.015652	0.978815	-1.34273	0.00658683	-2.30435	-0.381104	-0.79863	0.0216824	-1.47843	-0.118832	2.35125	0.00213478	0.86757	3.83493	0.0514206	0.0228241	0.934015	Low_0_0.26_0.75	-0.605196	-0.986674	-0.223718	0.00232939	0.00232939	0.118801	High_0.76_0.89_1	0.468126	0.139506	0.796747	0.00601881	0.00601881
rs10903997_chr10:3467619_KLF6	KLF6	rs10903997	chr10:3467619	0.0188834	0.00936033	0.45196	0.219938	-0.273544	1.17746	0.00407659	0.219938	0.462432	0.209365	-0.262881	1.18775	-0.418396	0.280695	-1.18268	0.345884	0.0054489	0.263534	-1.7042	0.0593331	-3.47653	0.0681285	-3.94435	0.0052453	-6.69146	-1.19724	4.20814	0.00936033	1.05297	7.3633	0.0507739	0.0237244	0.280695	Low_0_0.37_0.59	-0.185559	-0.554699	0.183581	0.319731	0.319731	4.97028e-05	High_0.6_0.72_1	0.574437	0.206641	0.942233	0.00284555	0.00284555
rs28452766_chr8:98345573_LAPTM4B	LAPTM4B	rs28452766	chr8:98345573	0.0352468	0.0341422	0.524576	0.0273884	0.0594481	0.989705	0.0303966	0.0273884	0.449525	0.0625996	-0.0240016	0.923051	-1.48103	0.138553	-3.44729	0.485223	0.0397119	0.0294605	3.46697	0.0166447	0.640027	6.29391	0.851181	0.562167	-2.04757	3.74993	-5.60423	0.0341422	-10.7825	-0.425924	0.0665105	0.00911806	0.138553	Low_0.3_0.5_0.58	0.455196	0.167261	0.743131	0.00231444	0.00231444	0.0967508	High_0.59_0.64_0.76	-0.158245	-0.59726	0.280771	0.471001	0.471001
rs4385369_chr7:2261808_LFNG	LFNG	rs4385369	chr7:2261808	0.0186116	0.014618	-0.252927	0.338736	-0.774147	0.268293	-0.000612924	0.338736	-0.213925	0.418876	-0.735942	0.308092	-0.297919	0.158338	-0.713385	0.117548	0.00737573	0.233453	0.671192	0.13065	-0.201874	1.54426	0.141275	0.603921	-0.396357	0.678906	-1.59257	0.014618	-2.86542	-0.319718	0.0465273	0.0305444	0.158338	Low_0_0.04_0.5	0.457836	0.118711	0.796962	0.00915317	0.00915317	0.110771	High_0.55_0.85_1	-0.219132	-0.55377	0.115506	0.19601	0.19601
rs11979398_chr7:97499525_LMTK2	LMTK2	rs11979398	chr7:97499525	0.0133168	0.00491906	0.266355	0.412752	-0.375065	0.907774	-0.00256302	0.412752	0.27375	0.400672	-0.368709	0.91621	-0.407105	0.40294	-1.36716	0.552951	-0.00492129	0.50396	2.72282	0.00339838	0.918471	4.52716	0.891664	0.175465	-0.403505	2.18683	-5.11039	0.00491906	-8.64255	-1.57823	0.0498134	0.0251252	0.40294	Low_0_0.22_0.38	0.770768	0.335719	1.20582	0.0010178	0.0010178	0.260749	High_0.4_0.55_0.78	-0.0901596	-0.383063	0.202744	0.542437	0.542437
rs7802082_chr7:97499525_LMTK2	LMTK2	rs7802082	chr7:97499525	0.0214299	0.00994696	0.625338	0.0109089	0.146404	1.10427	0.0427855	0.0109089	0.641925	0.00917376	0.161912	1.12194	-0.480705	0.312769	-1.41939	0.457979	0.0429923	0.0237881	2.17573	0.000786338	0.924798	3.42667	0.8785	0.209252	-0.499112	2.25611	-3.35008	0.00994696	-5.88286	-0.817306	0.0858044	0.00271492	0.312769	Low_0_0.22_0.38	0.884199	0.455051	1.31335	0.000194568	0.000194568	0.327684	High_0.4_0.55_0.78	0.156465	-0.142694	0.455625	0.3016	0.3016
rs10275511_chr7:101717911_LRWD1	LRWD1	rs10275511	chr7:101717911	0.00942704	0.00378165	-0.384879	0.320113	-1.14795	0.378187	-2.8893e-05	0.320113	-0.3355	0.390242	-1.10564	0.434641	-0.296828	0.339442	-0.909444	0.315788	-0.000667731	0.3866	-1.82223	0.00448906	-3.0683	-0.57616	-0.753888	0.0275046	-1.42283	-0.0849451	3.42214	0.00378165	1.12732	5.71697	0.0574812	0.0158418	0.339442	Low_0_0.11_0.4	-0.597928	-1.01623	-0.179625	0.00569792	0.00569792	0.0877235	High_0.41_0.61_1	0.264007	-0.139365	0.667379	0.194738	0.194738
rs262917_chr6:37649948_MDGA1	MDGA1	rs262917	chr6:37649948	5.91548e-05	0.0207428	0.759712	0.0150941	0.149508	1.36992	0.0383927	0.0150941	0.601822	0.0436469	0.0174229	1.18622	2.02846	0.000168044	0.993775	3.06315	0.134889	4.32635e-05	4.35594	0.00848938	1.1325	7.57939	2.78992	1.07206e-05	1.58678	3.99305	-5.19149	0.0207428	-9.57782	-0.805159	0.164872	1.27021e-05	0.000168044	Low_0.33_0.55_0.69	0.64052	0.290604	0.990436	0.000577157	0.000577157	0.197076	High_0.7_0.82_1	-0.123721	-0.461145	0.213704	0.467337	0.467337
rs11758676_chr6:44001791_MRPS18A	MRPS18A	rs11758676	chr6:44001791	0.00330457	0.00975926	-0.139806	0.641744	-0.733028	0.453417	-0.00619948	0.641744	-0.230157	0.441559	-0.82018	0.359865	0.990156	0.0294888	0.100282	1.88003	0.0236301	0.0831846	2.92769	0.0195732	0.477665	5.37771	1.54866	0.00190757	0.582367	2.51496	-4.45141	0.00975926	-7.80803	-1.09479	0.0675648	0.00854319	0.0294888	Low_0_0.59_0.77	0.180927	-0.124535	0.486389	0.242258	0.242258	0.00442202	High_0.78_0.86_1	-0.594596	-1.08316	-0.106032	0.0183892	0.0183892
rs3734704_chr6:44001791_MRPS18A	MRPS18A	rs3734704	chr6:44001791	0.00205543	0.00365987	0.600139	0.0324092	0.0511249	1.14915	0.028158	0.0324092	0.561602	0.0431382	0.0176026	1.1056	0.879245	0.0479687	0.0079835	1.75051	0.0506783	0.0143708	3.42933	0.000861726	1.44192	5.41674	1.92402	0.000708281	0.82765	3.02038	-4.26428	0.00365987	-7.11338	-1.41518	0.106274	0.000719031	0.0479687	Low_0_0.43_0.59	0.831422	0.419891	1.24295	0.000261072	0.000261072	0.33303	High_0.6_0.76_1	0.12437	-0.161747	0.410488	0.390251	0.390251
rs4714745_chr6:44001791_MRPS18A	MRPS18A	rs4714745	chr6:44001791	0.00873858	0.019424	0.22328	0.551085	-0.515941	0.962501	-0.0050864	0.551085	-0.0193135	0.960382	-0.787272	0.748645	0.949603	0.0451971	0.0206358	1.87857	0.0189941	0.111846	2.63247	0.027852	0.291292	4.97365	4.18924	0.00438974	1.33197	7.04651	-4.22586	0.019424	-7.75782	-0.693893	0.0538724	0.0197006	0.0451971	Low_0_0.6_0.78	0.246381	-0.0346818	0.527443	0.0849993	0.0849993	0.0220989	High_0.79_0.86_1	-1.25415	-2.02994	-0.478372	0.0023415	0.0023415
rs4714792_chr6:44001791_MRPS18A	MRPS18A	rs4714792	chr6:44001791	0.00968874	0.0227448	0.25551	0.455304	-0.419662	0.930681	-0.00346968	0.455304	0.177605	0.6014	-0.493559	0.848769	0.915929	0.0433611	0.0277465	1.80411	0.0211225	0.0976481	3.10408	0.0195258	0.507474	5.70069	1.36328	0.00545427	0.409334	2.31722	-4.11076	0.0227448	-7.6384	-0.583117	0.0538205	0.0197624	0.0433611	Low_0_0.53_0.7	0.482712	0.0973527	0.868071	0.0149402	0.0149402	0.0783951	High_0.71_0.81_1	-0.334672	-0.73622	0.0668768	0.100774	0.100774
rs1630950_chr8:11429793_MTMR9	MTMR9	rs1630950	chr8:11429793	0.00926845	0.00532109	-0.15008	0.555596	-0.652644	0.352485	-0.00515039	0.555596	-0.135482	0.594168	-0.637444	0.36648	-0.34475	0.210143	-0.886412	0.196911	-0.00049163	0.382371	-1.3718	0.00706684	-2.36303	-0.380579	-1.22366	0.0033104	-2.03223	-0.415098	2.1338	0.00532109	0.645122	3.62249	0.0529134	0.0208699	0.210143	Low_0_0.08_0.45	-0.485976	-1.07381	0.101855	0.101704	0.101704	0.0563367	High_0.5_0.74_1	0.220625	-0.0743408	0.515591	0.140861	0.140861
rs10110456_chr8:142944102_NAPRT	NAPRT	rs10110456	chr8:142944102	0.0138334	0.00625698	0.365756	0.171684	-0.160798	0.892309	0.0069562	0.171684	0.354283	0.1857	-0.172623	0.88119	0.231593	0.303033	-0.211596	0.674782	0.00750441	0.231569	-0.347951	0.338238	-1.06432	0.368416	-0.988784	0.0457505	-1.9586	-0.0189667	1.87356	0.00625698	0.540344	3.20678	0.0582573	0.015113	0.303033	Low_0_0_0	-0.153198	-0.50407	0.197675	0.385945	0.385945	-0.0039042	High_0.2_0.74_1	0.491739	0.150914	0.832564	0.00536866	0.00536866
rs2920292_chr8:142944102_NAPRT	NAPRT	rs2920292	chr8:142944102	0.0163792	0.00794501	0.0527063	0.845995	-0.483198	0.588611	-0.00763357	0.845995	0.0459645	0.865441	-0.489776	0.581705	0.243126	0.282719	-0.202871	0.689123	-0.00632392	0.549864	0.809783	0.0385278	0.0434341	1.57613	0.699651	0.012948	0.150485	1.24882	-1.86076	0.00794501	-3.22577	-0.495747	0.0418141	0.0403149	0.282719	Low_0_0_0	0.415702	0.0841055	0.747298	0.0148774	0.0148774	0.0797774	High_0.2_0.74_1	-0.354473	-0.70734	-0.00160596	0.0489969	0.0489969
rs16911458_chr9:97470155_NCBP1	NCBP1	rs16911458	chr9:97470155	0.00446875	0.00876465	-0.108026	0.712509	-0.686873	0.470821	-0.00684658	0.712509	-0.194917	0.506088	-0.773394	0.383559	1.83133	0.0471678	0.023264	3.6394	0.0167085	0.129356	-5.44953	0.00718035	-9.39522	-1.50384	0.0482844	0.96554	-2.15932	2.25589	7.39249	0.00876465	1.89866	12.8863	0.0624122	0.0117304	0.0471678	Low_0.47_0.59_0.66	-0.639569	-1.05513	-0.224007	0.00328488	0.00328488	0.148946	High_0.67_0.75_0.9	0.222254	-0.103322	0.54783	0.177974	0.177974
rs10758211_chr9:33229591_NDUFB6	NDUFB6	rs10758211	chr9:33229591	0.0258465	0.0376206	0.388905	0.388408	-0.500325	1.27813	-0.00197954	0.388408	0.38281	0.39212	-0.499431	1.26505	-0.534138	0.0841074	-1.14126	0.0729836	0.0139214	0.154388	-0.698259	0.304219	-2.03784	0.641322	-3.4035	0.0163736	-6.17157	-0.635428	3.18635	0.0376206	0.185322	6.18737	0.0401546	0.04442	0.0841074	Low_0_0.21_0.56	-0.0332654	-0.410344	0.343813	0.861331	0.861331	-0.0103085	High_0.57_0.71_1	0.64979	0.150683	1.1489	0.0124556	0.0124556
rs12237858_chr9:33229591_NDUFB6	NDUFB6	rs12237858	chr9:33229591	0.0202299	0.029663	-0.173261	0.625628	-0.874314	0.527793	-0.00602658	0.625628	-0.197085	0.576087	-0.892891	0.498721	-0.542824	0.0799563	-1.1514	0.0657523	0.0105913	0.190602	-1.06367	0.0446999	-2.10177	-0.0255679	-0.952861	0.00837849	-1.65676	-0.248961	2.70587	0.029663	0.271428	5.14031	0.0400787	0.044617	0.0799563	Low_0_0.06_0.29	-0.322989	-0.758192	0.112214	0.142585	0.142585	0.0215952	High_0.3_0.55_1	0.201972	-0.137422	0.541366	0.239286	0.239286
rs4879707_chr9:33229591_NDUFB6	NDUFB6	rs4879707	chr9:33229591	0.00171907	0.00188547	0.125819	0.668819	-0.454886	0.706523	-0.00646796	0.668819	0.142961	0.624316	-0.433336	0.719259	-0.541257	0.0808543	-1.1499	0.0673886	0.0100129	0.197692	1.24621	0.00613022	0.361658	2.13077	0.293094	0.461149	-0.491635	1.07782	-2.74497	0.00188547	-4.45573	-1.03421	0.0770955	0.00471471	0.0808543	Low_0_0.01_0.18	0.574621	0.140974	1.00827	0.0105996	0.0105996	0.122478	High_0.2_0.51_1	-0.243631	-0.537747	0.0504856	0.103195	0.103195
rs10484820_chr6:139376556_NHSL1	NHSL1	rs10484820	chr6:139376556	0.015218	0.0115728	-0.0601838	0.827897	-0.606894	0.486527	-0.007557	0.827897	-0.091529	0.74078	-0.637885	0.454827	-0.502249	0.159632	-1.20486	0.200365	0.000388151	0.361914	1.30168	0.0339474	0.100261	2.5031	0.190659	0.665658	-0.680558	1.06188	-3.38654	0.0115728	-6.00182	-0.771266	0.0430226	0.0375569	0.159632	Low_0_0.22_0.4	0.303671	-0.0316173	0.63896	0.0750423	0.0750423	0.0360632	High_0.42_0.61_1	-0.316886	-0.672819	0.0390469	0.0800592	0.0800592
rs17586789_chr6:139376556_NHSL1	NHSL1	rs17586789	chr6:139376556	0.00224325	0.0011208	0.571656	0.164753	-0.237919	1.38123	0.00744568	0.164753	0.513474	0.213684	-0.299597	1.32655	-0.442659	0.213614	-1.14349	0.258171	0.0118582	0.175934	-1.3797	0.0481993	-2.74831	-0.0110959	-1.20447	0.00394674	-2.01606	-0.392882	4.52586	0.0011208	1.84084	7.21088	0.0859386	0.00269175	0.213614	Low_0_0.3_0.56	-0.136241	-0.491369	0.218886	0.447952	0.447952	-0.00462679	High_0.57_0.71_1	0.885192	0.355958	1.41443	0.00174072	0.00174072
rs10464490_chr7:98251180_NPTX2	NPTX2	rs10464490	chr7:98251180	2.19108e-05	0.00267098	0.385372	0.133084	-0.11908	0.889825	0.0100213	0.133084	0.354627	0.147943	-0.127466	0.83672	1.96694	0.000417601	0.893351	3.04054	0.097073	0.000627238	-1.11751	0.0387903	-2.17653	-0.0584862	0.295877	0.696558	-1.20235	1.7941	5.28397	0.00267098	1.87184	8.69611	0.153895	2.77676e-05	0.000417601	Low_0_0.12_0.22	-0.233837	-0.605858	0.138183	0.211758	0.211758	0.0136043	High_0.23_0.38_0.62	0.407678	0.101606	0.713749	0.0096715	0.0096715
rs1180770_chr7:98251180_NPTX2	NPTX2	rs1180770	chr7:98251180	7.8887e-05	0.0232238	-0.247437	0.389877	-0.814961	0.320088	-0.00201624	0.389877	-0.382395	0.166379	-0.92606	0.161269	2.09226	0.000205675	1.00958	3.17494	0.0957808	0.000685886	-1.59517	0.00811043	-2.76852	-0.421824	1.22249	0.0654378	-0.0792934	2.52428	4.19619	0.0232238	0.582337	7.81004	0.125729	0.000195551	0.000205675	Low_0_0.09_0.17	-0.687611	-1.17642	-0.198801	0.00734945	0.00734945	0.184321	High_0.18_0.35_0.62	-0.037169	-0.321865	0.247527	0.796007	0.796007
rs12531742_chr7:98251180_NPTX2	NPTX2	rs12531742	chr7:98251180	0.000208231	0.0318535	-0.136101	0.576526	-0.617131	0.344929	-0.00543478	0.576526	-0.070736	0.761856	-0.531691	0.390219	1.98151	0.000434183	0.896633	3.06638	0.0824403	0.00171313	0.918427	0.0742799	-0.091433	1.92829	3.44425	0.000113075	1.73487	5.15363	-3.55826	0.0318535	-6.80263	-0.313887	0.108904	0.000604323	0.000434183	Low_0_0.16_0.27	0.280927	-0.0676243	0.629477	0.112096	0.112096	0.0264494	High_0.28_0.4_0.62	-0.239958	-0.5748	0.0948831	0.157204	0.157204
rs17169258_chr7:98251180_NPTX2	NPTX2	rs17169258	chr7:98251180	2.12023e-05	0.0033216	-0.0523021	0.840487	-0.565498	0.460893	-0.00761122	0.840487	-0.150059	0.547204	-0.642082	0.341965	2.02968	0.0003253	0.943091	3.11627	0.0844317	0.00149559	-1.74465	0.00342152	-2.90166	-0.587651	0.653153	0.35489	-0.738989	2.0453	5.25012	0.0033216	1.77969	8.72055	0.139282	7.72013e-05	0.0003253	Low_0_0.2_0.36	-0.352818	-0.639763	-0.0658721	0.0165848	0.0165848	0.0566346	High_0.37_0.46_0.62	0.374033	-0.0229384	0.771004	0.0641153	0.0641153
rs1985592_chr7:98251180_NPTX2	NPTX2	rs1985592	chr7:98251180	0.00010808	0.0166925	-0.0573662	0.854061	-0.673296	0.558563	-0.00766482	0.854061	-0.0124671	0.966625	-0.600978	0.576043	1.99348	0.000393083	0.91056	3.07641	0.0817761	0.00179238	1.52832	0.0306214	0.145137	2.91151	6.1593	0.000837125	2.59878	9.71981	-5.02236	0.0166925	-9.1194	-0.92532	0.116324	0.000368708	0.000393083	Low_0_0.1_0.2	0.48749	0.0681696	0.90681	0.0239717	0.0239717	0.112651	High_0.21_0.36_0.62	-0.125273	-0.447316	0.19677	0.441616	0.441616
rs11990424_chr8:125594184_NSMCE2	NSMCE2	rs11990424	chr8:125594184	0.0114163	0.0451974	0.225929	0.473226	-0.39557	0.847429	-0.0038134	0.473226	0.0910624	0.772908	-0.532121	0.714246	-0.716715	0.0262734	-1.34747	-0.0859601	0.0275017	0.0648927	-0.626602	0.186559	-1.56038	0.307174	-1.25838	0.00284308	-2.07636	-0.440399	2.232	0.0451974	0.0485062	4.41549	0.0509882	0.0234225	0.0262734	Low_0_0_0.09	-0.270542	-0.735789	0.194704	0.245502	0.245502	0.011203	High_0.11_0.52_1	0.276013	-0.0133086	0.565335	0.0612638	0.0612638
rs55991655_chr8:125594184_NSMCE2	NSMCE2	rs55991655	chr8:125594184	0.00880509	0.0244759	-0.667947	0.00716846	-1.15152	-0.184374	0.0484899	0.00716846	-0.612916	0.0127081	-1.09271	-0.133127	-0.651187	0.0359041	-1.25884	-0.0435348	0.0741941	0.00299667	0.0854422	0.82627	-0.683423	0.854307	0.331133	0.530596	-0.711074	1.37334	-2.02963	0.0244759	-3.79358	-0.265677	0.104196	0.000824461	0.0359041	Low_0_0.13_0.4	-0.0449578	-0.404884	0.314969	0.803502	0.803502	-0.0158735	High_0.41_0.6_1	-0.508218	-0.900118	-0.116319	0.0118371	0.0118371
rs79707491_chr7:1520810_NUDT1	NUDT1	rs79707491	chr7:1520810	0.044512	0.0254663	0.704933	0.0702966	-0.0592718	1.46914	0.018034	0.0702966	0.676815	0.0824909	-0.0884089	1.44204	-0.306659	0.26997	-0.854395	0.241077	0.0198059	0.106206	1.58548	0.00489391	0.490301	2.68065	-0.0235228	0.937569	-0.616737	0.569691	-2.72268	0.0254663	-5.10553	-0.339838	0.051043	0.0233458	0.26997	Low_0_0.09_0.46	0.687078	0.273142	1.10101	0.00150182	0.00150182	0.131454	High_0.5_0.66_0.92	-0.218918	-0.643375	0.205538	0.306266	0.306266
rs1965519_chr7:101717911_ORAI2	ORAI2	rs1965519	chr7:101717911	0.012694	0.0382528	0.159916	0.537186	-0.351534	0.671365	-0.00488299	0.537186	0.112335	0.661389	-0.394053	0.618723	-0.648464	0.0351036	-1.2509	-0.046027	0.0225652	0.0890494	-0.431332	0.235853	-1.14803	0.285367	-1.2799	0.0031893	-2.1222	-0.4376	1.84982	0.0382528	0.101746	3.59789	0.04835	0.0274132	0.0351036	Low_0_0.17_0.5	-0.201443	-0.508383	0.105498	0.195583	0.195583	0.00772344	High_0.53_0.67_1	0.541579	0.170402	0.912755	0.00546036	0.00546036
rs2158724_chr7:101717911_ORAI2	ORAI2	rs2158724	chr7:101717911	0.00992725	0.0360598	-0.252718	0.449668	-0.912219	0.406783	-0.00335715	0.449668	-0.289988	0.379176	-0.940292	0.360316	-0.673764	0.0279285	-1.27328	-0.0742458	0.02712	0.0665039	0.529157	0.296189	-0.46921	1.52752	1.07502	0.222913	-0.661992	2.81204	-2.12165	0.0360598	-4.10314	-0.140169	0.0535554	0.02008	0.0279285	Low_0_0.19_0.56	0.0471753	-0.289791	0.384142	0.78162	0.78162	-0.00991337	High_0.57_0.68_1	-0.614043	-1.02796	-0.200124	0.00495608	0.00495608
rs4727500_chr7:101717911_ORAI2	ORAI2	rs4727500	chr7:101717911	0.00856291	0.0282241	-0.0118367	0.968061	-0.595698	0.572025	-0.00792363	0.968061	-0.0836672	0.775322	-0.662566	0.495232	-0.669903	0.030059	-1.2741	-0.0657034	0.0216983	0.0941228	0.62908	0.147205	-0.224566	1.48273	0.714912	0.30384	-0.655536	2.08536	-1.97605	0.0282241	-3.7377	-0.214404	0.0515124	0.0226991	0.030059	Low_0_0.08_0.33	0.261655	-0.0767081	0.600019	0.127385	0.127385	0.0202349	High_0.36_0.59_1	-0.327314	-0.66021	0.00558296	0.0538377	0.0538377
rs55695409_chr7:101717911_ORAI2	ORAI2	rs55695409	chr7:101717911	0.00301804	0.00773166	0.132976	0.615845	-0.3902	0.656153	-0.00591664	0.615845	0.0926264	0.723621	-0.42461	0.609863	-0.652373	0.0338684	-1.25423	-0.0505136	0.0220407	0.0920858	0.808443	0.0295767	0.0814883	1.5354	0.759033	0.208053	-0.428085	1.94615	-2.18071	0.00773166	-3.77476	-0.586656	0.0691895	0.00772546	0.0338684	Low_0_0.11_0.4	0.353937	0.0240193	0.683855	0.0358566	0.0358566	0.0460408	High_0.41_0.61_1	-0.374102	-0.719074	-0.0291309	0.0341248	0.0341248
rs1451385_chr7:25820592_OSBPL3	OSBPL3	rs1451385	chr7:25820592	0.00657017	0.0042585	-0.00190381	0.9957	-0.699568	0.69576	-0.00793627	0.9957	0.0394809	0.91103	-0.65839	0.737352	-0.874472	0.173213	-2.13796	0.389014	-0.0009749	0.394087	4.80512	0.00477112	1.49587	8.11438	0.389046	0.608139	-1.10895	1.88704	-6.76858	0.0042585	-11.369	-2.16817	0.0555444	0.0178117	0.173213	Low_0.25_0.53_0.63	0.628436	0.161247	1.09563	0.00961547	0.00961547	0.131868	High_0.64_0.75_1	-0.262364	-0.577575	0.0528468	0.1016	0.1016
rs28452766_chr8:98471622_OSR2	OSR2	rs28452766	chr8:98471622	8.85039e-05	1.81769e-05	0.356756	0.135597	-0.113288	0.8268	0.00979314	0.135597	0.375672	0.122507	-0.102506	0.853851	-0.356153	0.638168	-1.85138	1.13908	0.00364284	0.295178	6.6934	7.82893e-06	3.85416	9.53263	2.52604	0.00928216	0.634228	4.41785	-8.84061	1.81769e-05	-12.7644	-4.91683	0.134428	0.000107917	0.638168	Low_0.41_0.59_0.66	0.969117	0.551117	1.38712	2.99885e-05	2.99885e-05	0.326984	High_0.67_0.78_1	-0.213323	-0.485567	0.0589216	0.122902	0.122902
rs9474491_chr6:52904637_PAQR8	PAQR8	rs9474491	chr6:52904637	0.00726631	0.00234446	-0.81337	0.0884678	-1.75093	0.124194	0.015103	0.0884678	-0.810433	0.0901975	-1.74975	0.128879	-0.206435	0.455918	-0.752704	0.339834	0.0116467	0.178302	-2.71226	0.0005547	-4.22661	-1.1979	-0.458888	0.102583	-1.01116	0.0933811	4.53582	0.00234446	1.6462	7.42543	0.0756324	0.0051686	0.455918	Low_0_0.12_0.44	-0.867786	-1.50172	-0.233856	0.00824657	0.00824657	0.109923	High_0.45_0.68_1	0.223134	-0.285289	0.731557	0.384547	0.384547
rs141225047_chr7:155545519_PAXIP1-AS1	PAXIP1-AS1	rs141225047	chr7:155545519	0.000421637	9.17362e-05	0.38778	0.414579	-0.549718	1.32528	-0.00260479	0.414579	0.39118	0.412104	-0.549574	1.33193	-0.164941	0.669063	-0.926851	0.59697	-0.00914366	0.654946	-2.67696	0.00291229	-4.42151	-0.932401	-0.823398	0.0407029	-1.61141	-0.0353902	7.87298	9.17362e-05	4.01952	11.7264	0.101243	0.00100068	0.669063	Low_0_0.28_0.5	-0.384144	-0.762363	-0.00592385	0.0465896	0.0465896	0.0319465	High_0.53_0.65_0.86	1.16745	0.618501	1.7164	0.000136673	0.000136673
rs9321634_chr6:138004517_PBOV1	PBOV1	rs9321634	chr6:138004517	0.0268515	0.00784524	-0.342566	0.366939	-1.09126	0.406129	-0.00142017	0.366939	-0.343031	0.367946	-1.09436	0.408298	0.295965	0.709743	-1.2742	1.86613	-0.00830895	0.621934	-3.89423	0.00508429	-6.59637	-1.19209	-0.538569	0.519325	-2.18811	1.11097	10.4731	0.00784524	2.80292	18.1432	0.0401	0.0445616	0.709743	Low_0_0.23_0.29	-0.797087	-1.21129	-0.382881	0.000333135	0.000333135	0.225647	High_0.3_0.4_0.62	0.286725	-0.0883175	0.661768	0.13202	0.13202
rs34210986_chr8:93565480_PDP1	PDP1	rs34210986	chr8:93565480	0.0264329	0.0112519	0.199642	0.449706	-0.321395	0.72068	-0.00335792	0.449706	0.184818	0.485146	-0.337623	0.707259	-0.708524	0.365573	-2.25269	0.835642	-0.00475624	0.498813	4.25546	0.00897268	1.08299	7.42792	1.2717	0.242919	-0.873552	3.41696	-5.91288	0.0112519	-10.4609	-1.36486	0.0384863	0.0489481	0.365573	Low_0.38_0.57_0.64	0.402333	-0.0128774	0.817543	0.0571545	0.0571545	0.0698756	High_0.65_0.76_0.95	-0.148319	-0.449834	0.153196	0.330919	0.330919
rs62494023_chr8:22716246_PEBP4	PEBP4	rs62494023	chr8:22716246	0.0115899	0.0168542	0.540422	0.0395594	0.0262309	1.05461	0.0255213	0.0395594	0.518422	0.0465073	0.00814482	1.0287	0.599653	0.073925	-0.0588715	1.25818	0.0426017	0.0244025	-0.388017	0.391923	-1.28193	0.505897	-0.501379	0.37198	-1.60891	0.606154	2.45998	0.0168542	0.450187	4.46977	0.0784972	0.00431634	0.073925	Low_0_0.11_0.33	-0.107614	-0.514644	0.299415	0.598349	0.598349	-0.013011	High_0.36_0.56_0.88	0.529698	0.213469	0.845926	0.00134762	0.00134762
rs56131446_chr8:42085884_PLAT	PLAT	rs56131446	chr8:42085884	0.0111267	0.0112207	-0.161211	0.600974	-0.769671	0.44725	-0.0057421	0.600974	-0.140964	0.645627	-0.746186	0.464259	-0.845364	0.11021	-1.8854	0.194672	0.00677441	0.242458	3.13843	0.0179577	0.548422	5.72843	0.667802	0.394093	-0.877772	2.21338	-4.95751	0.0112207	-8.76918	-1.14584	0.0495588	0.0255096	0.11021	Low_0_0.55_0.7	0.324415	-0.00106913	0.649899	0.0507365	0.0507365	0.0404874	High_0.71_0.82_1	-0.445753	-0.809876	-0.0816298	0.0173521	0.0173521
rs401730_chr8:37701814_PLPP5	PLPP5	rs401730	chr8:37701814	0.0127698	0.00998618	0.194918	0.682772	-0.746752	1.13659	-0.006596	0.682772	0.163694	0.730569	-0.77497	1.10236	0.415577	0.150655	-0.153184	0.984339	0.0020464	0.326242	-1.41317	0.0654453	-2.91805	0.0917038	0.0816169	0.791804	-0.52904	0.692274	3.15927	0.00998618	0.769459	5.54908	0.0466362	0.030348	0.150655	Low_0_0.13_0.4	-0.622065	-1.15158	-0.0925542	0.0220972	0.0220972	0.0701428	High_0.43_0.66_1	0.632673	0.16452	1.10083	0.00885409	0.00885409
rs1722232_chr7:101717911_POLR2J	POLR2J	rs1722232	chr7:101717911	0.00736278	0.0334821	0.194628	0.476424	-0.344664	0.733919	-0.00387255	0.476424	0.274895	0.310642	-0.259534	0.809324	0.710318	0.0212656	0.107648	1.31299	0.0303066	0.0541745	0.878357	0.0248906	0.112726	1.64399	1.90656	0.00310885	0.655322	3.15779	-1.97932	0.0334821	-3.80131	-0.157319	0.0576225	0.0157066	0.0212656	Low_0_0.04_0.23	0.40524	0.0385279	0.771952	0.030928	0.030928	0.062955	High_0.29_0.55_1	-0.216075	-0.549916	0.117766	0.200832	0.200832
rs72603508_chr7:101717911_POLR2J	POLR2J	rs72603508	chr7:101717911	0.00186404	0.0101513	0.638469	0.018467	0.109167	1.16777	0.0356753	0.018467	0.690759	0.00971456	0.17019	1.21133	0.73328	0.0146393	0.147061	1.3195	0.0733917	0.00316341	1.39461	0.000276532	0.657218	2.13201	2.1289	0.000643386	0.925569	3.33224	-2.30866	0.0101513	-4.05899	-0.558327	0.114584	0.000414198	0.0146393	Low_0_0.04_0.23	0.617968	0.265185	0.970752	0.000889266	0.000889266	0.163107	High_0.29_0.55_1	0.0583174	-0.292828	0.409463	0.741307	0.741307
rs79472158_chr7:101717911_POLR2J	POLR2J	rs79472158	chr7:101717911	0.00546708	0.0194284	0.680394	0.00577335	0.200939	1.15985	0.0514379	0.00577335	0.674879	0.00542336	0.20293	1.14683	0.662272	0.026038	0.0803644	1.24418	0.0811442	0.00187113	1.25266	0.000318172	0.583281	1.92204	1.67481	0.00150482	0.6536	2.69602	-1.99602	0.0194284	-3.66436	-0.327688	0.11381	0.000436167	0.026038	Low_0_0.04_0.23	0.62639	0.233311	1.01947	0.00230659	0.00230659	0.136681	High_0.29_0.55_1	0.0576032	-0.30311	0.418316	0.750909	0.750909
rs1965519_chr7:101717911_PRKRIP1	PRKRIP1	rs1965519	chr7:101717911	0.014939	0.0246665	-0.219413	0.396868	-0.730177	0.29135	-0.00218814	0.396868	-0.260799	0.311493	-0.768719	0.247121	-0.564034	0.0670575	-1.16829	0.0402259	0.0166423	0.129902	-0.851124	0.020322	-1.5678	-0.134446	-1.24966	0.00395661	-2.09193	-0.407385	2.00857	0.0246665	0.260549	3.75659	0.048406	0.0273221	0.0670575	Low_0_0.01_0.14	-0.672901	-1.03259	-0.313214	0.000464638	0.000464638	0.215229	High_0.15_0.51_1	0.127295	-0.187831	0.442421	0.423662	0.423662
rs10278839_chr7:29839550_PRR15	PRR15	rs10278839	chr7:29839550	0.00322614	0.0295403	-0.479139	0.128674	-1.09913	0.140847	0.0104336	0.128674	-0.556749	0.072649	-1.16541	0.0519158	1.46576	0.0093996	0.366091	2.56544	0.0551204	0.0107194	2.12107	0.0931174	-0.359823	4.60195	2.45446	0.0007238	1.05325	3.85566	-4.55135	0.0295403	-8.64301	-0.459694	0.0833337	0.00317775	0.0093996	Low_0_0.48_0.64	-0.045381	-0.335815	0.245053	0.756811	0.756811	-0.0106172	High_0.65_0.73_0.93	-0.596741	-1.05276	-0.140728	0.0116568	0.0116568
rs11772852_chr7:29839550_PRR15	PRR15	rs11772852	chr7:29839550	0.00438636	0.0218104	-0.204275	0.470927	-0.763292	0.354742	-0.00377048	0.470927	-0.153134	0.582886	-0.703567	0.397299	1.34584	0.0179697	0.235027	2.45666	0.0326937	0.0464403	-2.74641	0.0183758	-5.02129	-0.471531	-1.63455	0.244087	-4.39878	1.12968	4.4107	0.0218104	0.652559	8.16884	0.0655572	0.00967006	0.0179697	Low_0_0.43_0.54	-0.294402	-0.652166	0.0633616	0.104892	0.104892	0.0287248	High_0.55_0.67_0.93	0.205707	-0.15533	0.566745	0.259481	0.259481
rs6462189_chr7:29839550_PRR15	PRR15	rs6462189	chr7:29839550	0.00240284	0.0128186	0.0731934	0.800327	-0.49829	0.644677	-0.00742287	0.800327	0.0972654	0.731972	-0.463518	0.658049	1.37619	0.0154272	0.267166	2.48522	0.0312608	0.0509415	-2.85587	0.0190216	-5.23467	-0.47707	-2.09767	0.159163	-5.02894	0.833601	4.96419	0.0128186	1.07346	8.85493	0.0712169	0.00681108	0.0154272	Low_0_0.48_0.64	-0.174096	-0.456822	0.108629	0.22421	0.22421	0.00576873	High_0.65_0.73_0.93	0.354853	-0.130585	0.840292	0.147285	0.147285
rs9368773_chr6:32861367_PSMB8-AS1	PSMB8-AS1	rs9368773	chr6:32861367	0.0181926	0.0292886	-0.281967	0.46626	-1.04552	0.481589	-0.00368229	0.46626	-0.283023	0.460545	-1.03973	0.473679	0.772004	0.0711227	-0.0674097	1.61142	0.014411	0.14967	-2.26541	0.0217368	-4.19456	-0.336267	-2.59222	0.103791	-5.72302	0.538579	3.96746	0.0292886	0.406356	7.52856	0.0439538	0.0355562	0.0711227	Low_0_0.31_0.47	-0.579188	-0.989186	-0.16919	0.00651722	0.00651722	0.11719	High_0.5_0.65_1	0.277964	-0.0896421	0.645569	0.136096	0.136096
rs11980649_chr7:1520810_PSMG3	PSMG3	rs11980649	chr7:1520810	0.0366991	0.0259577	-0.354718	0.197149	-0.896129	0.186693	0.0053343	0.197149	-0.338987	0.216914	-0.87958	0.201605	-0.35734	0.200627	-0.90704	0.19236	0.01048	0.191946	-0.921678	0.0148169	-1.65984	-0.18352	-1.01221	0.0124051	-1.80176	-0.222667	1.90049	0.0259577	0.231567	3.56942	0.0417578	0.040448	0.200627	Low_0_0.15_0.5	-0.37356	-0.708239	-0.0388807	0.0291846	0.0291846	0.048701	High_0.54_0.69_0.92	0.365639	0.021136	0.710141	0.03798	0.03798
rs286554_chr7:2261808_PSMG3	PSMG3	rs286554	chr7:2261808	0.0343608	0.0156456	-0.633333	0.221287	-1.65298	0.386312	0.00400698	0.221287	-0.599135	0.248493	-1.62185	0.423581	-0.19744	0.348359	-0.612561	0.21768	0.00310563	0.305292	-1.92842	0.0105088	-3.39751	-0.459322	-2.909	0.0108942	-5.13632	-0.681671	2.9141	0.0156456	0.560718	5.26747	0.0414974	0.0410692	0.348359	Low_0_0.16_0.75	-0.633637	-1.0543	-0.212977	0.00375357	0.00375357	0.111859	High_0.77_0.89_1	0.352629	-0.248317	0.953575	0.245214	0.245214
rs3893199_chr9:122005768_PTGS1	PTGS1	rs3893199	chr9:122005768	0.00382954	0.0214426	-0.121866	0.674946	-0.695603	0.45187	-0.00652503	0.674946	-0.159649	0.57602	-0.72319	0.403892	1.32707	0.0156492	0.255275	2.39886	0.0319287	0.0487925	-1.76883	0.0191616	-3.24393	-0.293721	0.115214	0.877219	-1.35778	1.5882	4.52116	0.0214426	0.679926	8.36239	0.0650424	0.00998152	0.0156492	Low_0_0.25_0.36	-0.472106	-0.792092	-0.15212	0.00445692	0.00445692	0.104262	High_0.37_0.5_0.8	0.304375	-0.047932	0.656682	0.0890828	0.0890828
rs62579935_chr9:122379627_PTGS1	PTGS1	rs62579935	chr9:122379627	0.0256339	0.00742412	-0.274282	0.493657	-1.06495	0.516386	-0.0041805	0.493657	-0.284166	0.480777	-1.07945	0.511115	-0.0801607	0.716348	-0.515806	0.355485	-0.0111412	0.741106	0.85808	0.137607	-0.278402	1.99456	0.179818	0.445565	-0.285259	0.644894	-2.85688	0.00742412	-4.93426	-0.779497	0.0381744	0.0498425	0.716348	Low_0_0.13_0.6	0.188509	-0.234565	0.611582	0.376731	0.376731	-0.00320518	High_0.62_0.85_1	-0.601172	-1.06653	-0.135815	0.0122155	0.0122155
rs10091779_chr8:142944102_PYCRL	PYCRL	rs10091779	chr8:142944102	0.0196012	0.0342246	-0.509694	0.202332	-1.29673	0.277338	0.00503381	0.202332	-0.663535	0.101801	-1.46024	0.133172	0.420337	0.0661348	-0.0284326	0.869107	0.0239075	0.0817203	0.658216	0.371533	-0.794405	2.11084	0.63131	0.010927	0.147731	1.11489	-2.40029	0.0342246	-4.61919	-0.181385	0.0511155	0.0232448	0.0661348	Low_0_0.17_0.67	0.161139	-0.229736	0.552014	0.414801	0.414801	-0.00374801	High_0.71_0.86_1	-0.825347	-1.33252	-0.31817	0.00216203	0.00216203
rs148382115_chr8:142944102_PYCRL	PYCRL	rs148382115	chr8:142944102	0.00970023	0.0126616	-0.438535	0.347559	-1.35898	0.481911	-0.000874956	0.347559	-0.599086	0.205034	-1.52976	0.331591	0.39947	0.0811019	-0.0501063	0.849047	0.0154751	0.139898	1.19082	0.160826	-0.479911	2.86154	0.623335	0.0103351	0.14957	1.0971	-3.248	0.0126616	-5.78906	-0.706934	0.056249	0.0170691	0.0811019	Low_0_0.2_0.75	0.227612	-0.215473	0.670696	0.310286	0.310286	0.000439671	High_0.78_0.88_1	-0.999745	-1.55576	-0.443729	0.000894495	0.000894495
rs2920292_chr8:142944102_PYCRL	PYCRL	rs2920292	chr8:142944102	0.00581877	0.00484005	-0.069698	0.797284	-0.605542	0.466146	-0.00740675	0.797284	-0.0792594	0.769077	-0.61241	0.453891	0.344808	0.126692	-0.099033	0.788649	0.00338196	0.300047	0.726128	0.0609129	-0.0337655	1.48602	0.826179	0.00323462	0.281638	1.37072	-1.96203	0.00484005	-3.31554	-0.608512	0.0578879	0.0154558	0.126692	Low_0_0.17_0.67	0.212046	-0.0715701	0.495662	0.140884	0.140884	0.0135448	High_0.71_0.86_1	-0.641248	-1.12097	-0.161526	0.0101766	0.0101766
rs2978983_chr8:142944102_PYCRL	PYCRL	rs2978983	chr8:142944102	0.00253323	0.00190208	0.120958	0.649107	-0.403873	0.645789	-0.00627518	0.649107	0.111867	0.672364	-0.410419	0.634154	0.341134	0.130604	-0.102538	0.784805	0.00412341	0.28641	-0.675417	0.0598797	-1.37936	0.0285304	-0.39604	0.214664	-1.02453	0.232453	2.15114	0.00190208	0.809309	3.49297	0.071484	0.00669877	0.130604	Low_0_0_0	-0.369593	-0.696267	-0.0429198	0.0272604	0.0272604	0.0632915	High_0.2_0.74_1	0.323456	-0.029761	0.676673	0.0719975	0.0719975
rs892844_chr8:142944102_PYCRL	PYCRL	rs892844	chr8:142944102	0.0123807	0.0111366	0.155378	0.547522	-0.354462	0.665218	-0.00503517	0.547522	0.156374	0.54282	-0.350789	0.663536	0.343631	0.12745	-0.099587	0.786849	0.00565393	0.26016	-0.424429	0.210355	-1.09162	0.242758	-0.340891	0.324056	-1.02236	0.340578	1.78248	0.0111366	0.413446	3.15151	0.0485894	0.0270256	0.12745	Low_0_0_0	-0.233543	-0.575986	0.108901	0.177607	0.177607	0.013918	High_0.2_0.74_1	0.239592	-0.145449	0.624632	0.21837	0.21837
rs72762190_chr9:122005768_RBM18	RBM18	rs72762190	chr9:122005768	0.020302	0.0210147	-0.335664	0.275655	-0.942365	0.271037	0.00156273	0.275655	-0.340909	0.265503	-0.944133	0.262316	-0.861765	0.117005	-1.94233	0.218798	0.0132416	0.161183	-2.05387	0.0106166	-3.62077	-0.486971	-1.69666	0.00955355	-2.97232	-0.421002	4.87976	0.0210147	0.747845	9.01168	0.0472655	0.0292369	0.117005	Low_0_0.3_0.47	-0.326347	-0.632137	-0.0205576	0.0367263	0.0367263	0.0354369	High_0.48_0.56_0.8	0.31457	-0.174475	0.803614	0.198919	0.198919
rs12534332_chr7:155545519_RBM33	RBM33	rs12534332	chr7:155545519	0.00789807	0.0410338	0.0673577	0.808797	-0.482358	0.617074	-0.00746636	0.808797	0.0331274	0.903668	-0.50749	0.573745	-0.899738	0.0188745	-1.64825	-0.151223	0.0284613	0.06101	0.917756	0.0722725	-0.08425	1.91976	0.500983	0.518852	-1.03169	2.03366	-2.23896	0.0410338	-4.38528	-0.0926535	0.0531777	0.0205411	0.0188745	Low_0_0.1_0.27	0.648091	0.201884	1.0943	0.00558557	0.00558557	0.167777	High_0.29_0.51_0.86	-0.188182	-0.503372	0.127007	0.23858	0.23858
rs2951010_chr7:155545519_RBM33	RBM33	rs2951010	chr7:155545519	0.00375702	0.0182183	-0.0473283	0.868718	-0.612832	0.518175	-0.00771712	0.868718	-0.0711259	0.800385	-0.626666	0.484414	-0.905541	0.0180285	-1.65334	-0.157745	0.0288458	0.059519	-1.0833	0.0338308	-2.0825	-0.0841059	-1.92368	0.000882957	-3.04089	-0.80647	2.85939	0.0182183	0.494206	5.22457	0.0642237	0.0104969	0.0180285	Low_0_0.08_0.23	-0.641386	-1.14267	-0.140102	0.0137342	0.0137342	0.14522	High_0.25_0.5_0.86	0.177195	-0.116753	0.471143	0.234256	0.234256
rs34684769_chr7:155545519_RBM33	RBM33	rs34684769	chr7:155545519	0.00446386	0.0165713	0.254627	0.364925	-0.299532	0.808786	-0.00136536	0.364925	0.16218	0.56129	-0.388864	0.713225	-0.869836	0.0242079	-1.62438	-0.115296	0.0309772	0.0518822	1.34711	0.0174413	0.240557	2.45366	0.587097	0.407796	-0.811927	1.98612	-3.04809	0.0165713	-5.53176	-0.564418	0.0675329	0.00856007	0.0242079	Low_0_0.08_0.22	1.0065	0.336102	1.6769	0.00447549	0.00447549	0.201978	High_0.23_0.49_0.86	-0.252086	-0.545271	0.0410983	0.0910685	0.0910685
rs2514658_chr8:104325610_RIMS2	RIMS2	rs2514658	chr8:104325610	1.40155e-05	0.000385351	0.698555	0.0360793	0.0460696	1.35104	0.026737	0.0360793	0.708852	0.0277603	0.0788043	1.3389	1.2532	0.00180524	0.475422	2.03097	0.0927569	0.000845034	-2.33502	0.00960023	-4.0918	-0.578233	-3.27605	0.0127602	-5.84198	-0.710131	5.55237	0.000385351	2.54126	8.56348	0.174155	6.49408e-06	0.00180524	Low_0_0.45_0.67	-0.0437499	-0.338484	0.250984	0.768851	0.768851	-0.00970523	High_0.69_0.81_1	0.933519	0.497647	1.36939	0.000135421	0.000135421
rs78070629_chr6:32861367_RNF5	RNF5	rs78070629	chr6:32861367	0.00343895	0.00184285	-0.0049773	0.98436	-0.506449	0.496495	-0.00793342	0.98436	-0.00434632	0.986309	-0.504609	0.495917	-0.546223	0.204082	-1.39299	0.300539	-0.00291954	0.444912	1.96916	0.00373908	0.650352	3.28796	1.01944	0.115018	-0.251841	2.29072	-3.71699	0.00184285	-6.02832	-1.40565	0.0653573	0.00978989	0.204082	Low_0_0.23_0.35	0.465661	-0.102249	1.03357	0.104413	0.104413	0.054999	High_0.36_0.6_1	-0.155932	-0.461194	0.149331	0.313077	0.313077
rs9296088_chr6:32861367_RNF5	RNF5	rs9296088	chr6:32861367	0.0154004	0.00990688	-0.185937	0.476971	-0.701788	0.329915	-0.00388262	0.476971	-0.195904	0.452694	-0.710605	0.318798	-0.555713	0.19557	-1.40093	0.2895	0.00161031	0.335273	1.52657	0.0322731	0.131199	2.92194	0.973267	0.177465	-0.447034	2.39357	-3.34436	0.00990688	-5.87141	-0.817316	0.0463293	0.0309045	0.19557	Low_0_0.41_0.64	-0.0417867	-0.367135	0.283562	0.799133	0.799133	-0.0106155	High_0.67_0.75_1	-0.317519	-0.849808	0.21477	0.234243	0.234243
rs2513757_chr8:93565480_RP11-388K12.2	RP11-388K12.2	rs2513757	chr8:93565480	0.0103498	0.00402193	-0.270029	0.229408	-0.712489	0.172432	0.0035984	0.229408	-0.249757	0.268703	-0.694675	0.19516	-0.636701	0.36002	-2.00832	0.734916	0.00236337	0.319829	-4.46264	0.00263262	-7.34002	-1.58525	-4.35389	0.00295209	-7.19541	-1.51237	6.00313	0.00402193	1.94949	10.0568	0.0594843	0.0140265	0.36002	Low_0.38_0.64_0.74	-0.38445	-0.659342	-0.109559	0.00670606	0.00670606	0.0759868	High_0.75_0.82_0.95	0.350868	0.0144683	0.687267	0.0413159	0.0413159
rs2607070_chr8:93565480_RP11-388K12.2	RP11-388K12.2	rs2607070	chr8:93565480	0.00654193	0.00280047	0.0707769	0.827203	-0.56954	0.711094	-0.00755389	0.827203	0.0998759	0.758839	-0.54257	0.742322	-0.730532	0.295483	-2.10675	0.645685	-0.00672535	0.563743	-6.75373	0.00350785	-11.2449	-2.26254	-1.81178	0.0187974	-3.318	-0.305556	9.66536	0.00280047	3.39268	15.938	0.0559683	0.0173613	0.295483	Low_0.38_0.6_0.69	-0.443078	-0.871589	-0.0145673	0.0429505	0.0429505	0.0555521	High_0.7_0.78_0.95	0.362107	0.0715611	0.652652	0.0153326	0.0153326
rs3133981_chr8:93565480_RP11-388K12.2	RP11-388K12.2	rs3133981	chr8:93565480	0.00581669	0.00228329	0.404672	0.0626849	-0.0217446	0.831089	0.0195102	0.0626849	0.397739	0.0674627	-0.029006	0.824484	-0.670886	0.328725	-2.02503	0.683263	0.0192098	0.110319	4.86095	0.00104467	1.99541	7.72649	3.25969	0.0238251	0.439951	6.07944	-6.35066	0.00228329	-10.3855	-2.31581	0.0830654	0.0032324	0.328725	Low_0.38_0.63_0.73	0.463456	0.160428	0.766484	0.00319898	0.00319898	0.0994976	High_0.74_0.81_0.95	-0.209684	-0.5339	0.114531	0.199895	0.199895
rs35250767_chr6:34190277_RPS10	RPS10	rs35250767	chr6:34190277	0.0117492	0.00301494	-0.917521	0.102385	-2.02107	0.186026	0.0132647	0.102385	-0.92926	0.100734	-2.0415	0.182985	0.0784024	0.815548	-0.58537	0.742174	0.00580541	0.257695	-5.65196	0.00085062	-8.92375	-2.38017	-0.221836	0.515021	-0.894325	0.450652	7.04084	0.00301494	2.43532	11.6464	0.0667013	0.00901132	0.815548	Low_0_0.5_0.78	-0.785256	-1.26332	-0.307195	0.00156722	0.00156722	0.0989056	High_0.79_0.86_1	0.535536	-0.0903437	1.16142	0.0912949	0.0912949
rs6967926_chr7:97499525_SDHAF3	SDHAF3	rs6967926	chr7:97499525	0.0314814	0.00893497	-0.420992	0.223015	-1.10133	0.259343	0.00391859	0.223015	-0.418808	0.22734	-1.10202	0.264402	-0.11254	0.816804	-1.07198	0.846897	-0.00361737	0.46468	2.54501	0.0308765	0.238102	4.85191	0.503742	0.341208	-0.539791	1.54728	-6.3652	0.00893497	-11.1078	-1.6226	0.0427646	0.0381301	0.816804	Low_0_0.3_0.46	0.447407	0.0887045	0.80611	0.0154626	0.0154626	0.0871877	High_0.47_0.58_0.78	-0.761291	-1.1132	-0.409387	5.14955e-05	5.14955e-05
rs11981191_chr7:80732954_SEMA3C	SEMA3C	rs11981191	chr7:80732954	0.0194886	0.00722057	-0.137971	0.628428	-0.700791	0.42485	-0.00605734	0.628428	-0.129333	0.650779	-0.693419	0.434752	-0.335373	0.426579	-1.16749	0.49674	-0.00897002	0.64794	-1.7193	0.00870833	-2.99591	-0.442678	-1.44362	0.0136189	-2.58523	-0.30201	3.05408	0.00722057	0.841217	5.26694	0.0406272	0.0432119	0.426579	Low_0_0.33_0.52	-0.37284	-0.71664	-0.0290406	0.0341824	0.0341824	0.0741682	High_0.53_0.67_0.94	0.1323	-0.201541	0.466141	0.432524	0.432524
rs12536711_chr7:101717911_SH2B2	SH2B2	rs12536711	chr7:101717911	0.00204397	0.03393	0.331745	0.446664	-0.528264	1.19175	-0.00329627	0.446664	0.418893	0.32483	-0.419814	1.2576	-0.857361	0.00493981	-1.45028	-0.264442	0.0508645	0.0141957	1.18771	0.0328989	0.0980857	2.27733	-0.522139	0.120722	-1.18356	0.139281	-2.68434	0.03393	-5.16167	-0.207005	0.0774315	0.00461606	0.00493981	Low_0_0.11_0.4	0.411975	-0.101632	0.925582	0.114224	0.114224	0.0205888	High_0.41_0.61_1	-0.234069	-0.706405	0.238267	0.324497	0.324497
rs1965519_chr7:101717911_SH2B2	SH2B2	rs1965519	chr7:101717911	0.00272174	0.0438006	-0.0968833	0.708651	-0.608824	0.415058	-0.00681574	0.708651	-0.159445	0.52924	-0.659599	0.34071	-0.852639	0.00533048	-1.44766	-0.257618	0.046482	0.0189322	-0.682112	0.0590341	-1.39065	0.0264216	-1.45968	0.000717646	-2.29239	-0.626981	1.77837	0.0438006	0.0502091	3.50652	0.069909	0.00738808	0.00533048	Low_0_0.01_0.14	-0.654838	-1.01734	-0.292333	0.000689243	0.000689243	0.202742	High_0.15_0.51_1	0.269282	-0.0390222	0.577587	0.0859922	0.0859922
rs11564003_chr7:27136376_SKAP2	SKAP2	rs11564003	chr7:27136376	0.00994322	0.00301022	0.167067	0.58917	-0.44358	0.777713	-0.00559696	0.58917	0.173819	0.575395	-0.438736	0.786375	0.472977	0.534052	-1.02821	1.97416	-0.0104985	0.712232	4.31435	0.00254729	1.54214	7.08656	2.39103	0.0151156	0.470259	4.3118	-7.47128	0.00301022	-12.3575	-2.58502	0.051418	0.0228277	0.534052	Low_0.23_0.45_0.54	0.559629	0.177508	0.941749	0.00491995	0.00491995	0.12817	High_0.55_0.64_0.85	-0.161899	-0.478594	0.154796	0.311639	0.311639
rs1375673_chr7:96778522_SLC25A13	SLC25A13	rs1375673	chr7:96778522	0.00423221	0.0296153	-0.0356246	0.914783	-0.693135	0.621886	-0.00784455	0.914783	-0.0400919	0.902132	-0.684041	0.603857	1.8186	0.012742	0.394451	3.24275	0.0334794	0.0441404	4.21616	0.033451	0.335802	8.09652	2.71155	0.00118209	1.09505	4.32804	-6.48429	0.0296153	-12.3164	-0.652185	0.0623058	0.0118072	0.012742	Low_0.27_0.57_0.68	0.370386	0.0244665	0.716306	0.0362105	0.0362105	0.0464486	High_0.69_0.76_0.92	-0.565897	-1.02856	-0.103234	0.0174966	0.0174966
rs321284_chr7:95843305_SLC25A13	SLC25A13	rs321284	chr7:95843305	0.0355822	0.0189907	0.341711	0.211316	-0.196547	0.879968	0.00453365	0.211316	0.34714	0.204003	-0.190906	0.885186	0.265661	0.283145	-0.222108	0.753429	0.0058112	0.257601	-0.668698	0.186934	-1.66606	0.328666	-1.13817	0.0770027	-2.40151	0.125164	1.88119	0.0189907	0.314665	3.44772	0.0414644	0.0411486	0.283145	Low_0_0.31_0.71	-0.214338	-0.508833	0.0801569	0.15126	0.15126	0.0142948	High_0.72_0.84_1	0.665897	0.270343	1.06145	0.00141734	0.00141734
rs12662203_chr6:44001791_SLC29A1	SLC29A1	rs12662203	chr6:44001791	0.00852968	0.0129188	0.078909	0.749663	-0.409419	0.567237	-0.00711914	0.749663	0.0310292	0.899756	-0.455485	0.517543	-0.8303	0.0677461	-1.72208	0.0614842	0.0116705	0.178035	-2.21725	0.0178064	-4.04458	-0.389924	-2.75187	0.00220808	-4.4943	-1.00945	3.3333	0.0129188	0.717811	5.94879	0.0523288	0.0216151	0.0677461	Low_0_0.43_0.59	-0.270558	-0.734879	0.193763	0.243694	0.243694	0.0127216	High_0.6_0.76_1	0.103051	-0.243292	0.449394	0.556051	0.556051
rs4637627_chr6:44001791_SLC29A1	SLC29A1	rs4637627	chr6:44001791	0.0263715	0.0468562	0.562347	0.0291999	0.0578643	1.06683	0.0295436	0.0291999	0.548865	0.0317154	0.0488228	1.04891	-0.808549	0.0685309	-1.67948	0.0623821	0.0475042	0.0177045	-1.06299	0.208498	-2.72714	0.601154	-1.49746	0.00782615	-2.59381	-0.401117	2.39641	0.0468562	0.0338411	4.75898	0.0700506	0.00732343	0.0685309	Low_0_0.43_0.59	-0.085711	-0.522787	0.351365	0.691936	0.691936	-0.0269589	High_0.6_0.76_1	0.28427	-0.00760454	0.576145	0.0561455	0.0561455
rs6912283_chr6:44001791_SLC29A1	SLC29A1	rs6912283	chr6:44001791	0.0275739	0.0476007	-0.320983	0.237739	-0.856446	0.21448	0.00319674	0.237739	-0.297333	0.270153	-0.828616	0.23395	-0.812371	0.0712032	-1.69593	0.0711896	0.0211514	0.0974681	1.79876	0.0985511	-0.340257	3.93777	1.54705	0.221504	-0.945015	4.03912	-3.13407	0.0476007	-6.23447	-0.0336691	0.0441163	0.0352175	0.0712032	Low_0_0.47_0.62	0.535303	0.169747	0.900859	0.00515652	0.00515652	0.159131	High_0.64_0.78_1	-0.447869	-0.748198	-0.14754	0.00393271	0.00393271
rs75580632_chr6:44001791_SLC29A1	SLC29A1	rs75580632	chr6:44001791	0.0261646	0.0405162	-0.517258	0.113407	-1.15938	0.124862	0.0119909	0.113407	-0.476048	0.142543	-1.1145	0.162407	-0.788907	0.0789638	-1.67042	0.0926089	0.0284696	0.0609771	2.05577	0.106349	-0.445645	4.55719	-0.172744	0.745461	-1.22363	0.878138	-3.63557	0.0405162	-7.1116	-0.159548	0.0533508	0.0203285	0.0789638	Low_0_0.57_0.74	0.139491	-0.165569	0.44455	0.36513	0.36513	-0.0022959	High_0.75_0.83_1	-0.480195	-0.886606	-0.0737826	0.0215008	0.0215008
rs75992327_chr6:44001791_SLC29A1	SLC29A1	rs75992327	chr6:44001791	0.00627206	0.0104202	0.567051	0.215259	-0.333934	1.46804	0.00432195	0.215259	0.585772	0.196096	-0.306215	1.47776	-0.848917	0.0588431	-1.73004	0.0322045	0.0247241	0.0775553	-3.60218	0.0328562	-6.90606	-0.298306	-1.34958	0.00534263	-2.2916	-0.407569	6.05716	0.0104202	1.44817	10.6662	0.067729	0.00845685	0.0588431	Low_0_0.6_0.78	-0.0718717	-0.473039	0.329296	0.722698	0.722698	-0.00979816	High_0.79_0.86_1	0.664088	0.0587226	1.26945	0.0324747	0.0324747
rs7761865_chr6:44001791_SLC29A1	SLC29A1	rs7761865	chr6:44001791	0.0174052	0.0380458	0.353733	0.169403	-0.152783	0.860249	0.00711473	0.169403	0.382595	0.133769	-0.119127	0.884317	-0.87516	0.051345	-1.75551	0.0051895	0.0292335	0.058052	2.60292	0.0182471	0.449331	4.7565	0.704567	0.420604	-1.02122	2.43035	-3.24606	0.0380458	-6.31022	-0.181892	0.054913	0.0185035	0.051345	Low_0_0.52_0.68	0.493143	0.127816	0.858469	0.00905357	0.00905357	0.0996998	High_0.69_0.8_1	0.0353679	-0.330657	0.401393	0.847678	0.847678
rs2992816_chr9:33229591_SMU1	SMU1	rs2992816	chr9:33229591	0.0482411	0.0162842	0.60863	0.125451	-0.172201	1.38946	0.0107449	0.125451	0.59659	0.134831	-0.187913	1.38109	-0.160505	0.603989	-0.771396	0.450387	0.00498317	0.271359	1.82927	0.00487988	0.56612	3.09242	2.58694	0.0285847	0.275328	4.89856	-3.11963	0.0162842	-5.65466	-0.584594	0.0427575	0.0381459	0.603989	Low_0_0.2_0.5	0.528195	0.231756	0.824633	0.000632386	0.000632386	0.110246	High_0.56_0.7_1	-0.499696	-1.19688	0.197487	0.154054	0.154054
rs9644075_chr8:22716246_SORBS3	SORBS3	rs9644075	chr8:22716246	0.0111992	0.00314705	-0.14361	0.609307	-0.698315	0.411095	-0.00584104	0.609307	-0.148779	0.597899	-0.705636	0.408078	-0.164236	0.631871	-0.841021	0.512549	-0.0120203	0.782472	-1.31193	0.00637427	-2.24765	-0.376208	-1.27364	0.0113396	-2.25436	-0.292911	3.28063	0.00314705	1.12477	5.43648	0.0493657	0.0258049	0.631871	Low_0_0.05_0.25	-0.511116	-0.951667	-0.0705647	0.0240352	0.0240352	0.0943899	High_0.27_0.52_0.88	0.11901	-0.187567	0.425587	0.442196	0.442196
rs9644076_chr8:22716246_SORBS3	SORBS3	rs9644076	chr8:22716246	0.00248741	0.000629129	0.184905	0.480107	-0.331761	0.701571	-0.00393988	0.480107	0.194127	0.46092	-0.325333	0.713586	-0.174729	0.610484	-0.851903	0.502444	-0.00986456	0.68484	-1.1112	0.0146839	-1.99993	-0.222475	-2.37579	0.00104808	-3.77673	-0.974847	3.66101	0.000629129	1.59554	5.72648	0.0739115	0.00575695	0.610484	Low_0_0.24_0.55	-0.201498	-0.488686	0.0856903	0.166755	0.166755	0.0103751	High_0.56_0.65_0.88	0.922344	0.46343	1.38126	0.000247402	0.000247402
rs11793324_chr9:93685639_SUSD3	SUSD3	rs11793324	chr9:93685639	0.03278	0.0101745	0.33417	0.235629	-0.220774	0.889115	0.00329687	0.235629	0.347606	0.221407	-0.212195	0.907406	-0.112771	0.649872	-0.603251	0.37771	-0.00301529	0.447575	1.49985	0.00469861	0.468764	2.53093	0.403607	0.199334	-0.215495	1.02271	-2.03415	0.0101745	-3.57685	-0.491452	0.0415424	0.0409612	0.649872	Low_0_0.39_0.79	0.539984	0.244804	0.835163	0.000475269	0.000475269	0.127169	High_0.8_0.9_1	-0.431361	-0.838312	-0.0244102	0.0382955	0.0382955
rs601472_chr9:90318405_SYK	SYK	rs601472	chr9:90318405	0.0159902	0.00460557	-0.149725	0.568862	-0.668433	0.368983	-0.00533299	0.568862	-0.134743	0.611929	-0.659069	0.389584	0.312835	0.645208	-1.02861	1.65428	-0.0116516	0.764855	-3.75217	0.00401027	-6.285	-1.21933	-1.397	0.117404	-3.15066	0.356656	5.88936	0.00460557	1.85011	9.92861	0.0443724	0.0346904	0.645208	Low_0.29_0.47_0.56	-0.503957	-0.9281	-0.0798145	0.0210418	0.0210418	0.101757	High_0.57_0.69_1	0.335869	0.0423555	0.629383	0.0254232	0.0254232
rs34684723_chr8:37925019_TACC1	TACC1	rs34684723	chr8:37925019	0.0203725	0.00655779	-0.113941	0.687577	-0.673359	0.445476	-0.00663851	0.687577	-0.112545	0.691952	-0.673427	0.448337	-0.161223	0.543743	-0.685313	0.362867	-0.0116916	0.766746	1.06948	0.0376176	0.0622187	2.07675	0.592852	0.116855	-0.150231	1.33594	-2.33566	0.00655779	-4.00746	-0.66385	0.0393859	0.0464542	0.543743	Low_0_0.24_0.6	0.221044	-0.125011	0.567098	0.206996	0.206996	0.00844014	High_0.62_0.77_1	-0.462969	-0.819387	-0.106551	0.0119051	0.0119051
rs394199_chr6:32861367_TAP1	TAP1	rs394199	chr6:32861367	0.0248301	0.0149079	-0.236368	0.349922	-0.734931	0.262195	-0.000943638	0.349922	-0.254308	0.314675	-0.752868	0.244252	0.516469	0.229163	-0.329386	1.36232	0.00269969	0.313159	1.24601	0.0597958	-0.0522007	2.54422	2.09641	0.00703082	0.582591	3.61023	-2.89261	0.0149079	-5.21142	-0.573806	0.0417672	0.0404258	0.229163	Low_0_0.4_0.62	0.129783	-0.177553	0.437119	0.403582	0.403582	-0.00336945	High_0.64_0.74_1	-0.555348	-1.19061	0.0799101	0.0847456	0.0847456
rs199777359_chr7:12292087_TMEM106B	TMEM106B	rs199777359	chr7:12292087	0.0423844	0.0127485	0.784184	0.0200576	0.125266	1.4431	0.034565	0.0200576	0.794654	0.019532	0.129863	1.45945	0.0725704	0.759538	-0.395636	0.540776	0.0275736	0.0645937	-0.439494	0.456778	-1.60477	0.725785	-0.291191	0.287694	-0.830954	0.248572	2.31483	0.0127485	0.502016	4.12765	0.067755	0.00844328	0.759538	Low_0_0.36_0.78	0.0909004	-0.238511	0.420311	0.584086	0.584086	-0.00938971	High_0.79_0.9_1	0.78659	0.367488	1.20569	0.000432612	0.000432612
rs12531742_chr7:98831845_TMEM130	TMEM130	rs12531742	chr7:98831845	0.0012647	0.00233661	0.027436	0.910418	-0.454168	0.50904	-0.00783485	0.910418	0.0376142	0.875935	-0.438231	0.513459	-0.96516	0.0438923	-1.90349	-0.0268315	0.0167019	0.12941	-1.44644	0.00739275	-2.49765	-0.395234	-2.62266	0.000291037	-4.0147	-1.23061	3.89939	0.00233661	1.41607	6.3827	0.080406	0.0038261	0.0438923	Low_0_0.13_0.27	-0.305981	-0.782122	0.17016	0.201116	0.201116	0.0174447	High_0.28_0.44_0.83	0.181998	-0.124021	0.488017	0.240354	0.240354
rs1985592_chr7:98831845_TMEM130	TMEM130	rs1985592	chr7:98831845	0.0225217	0.0367902	0.648282	0.0360156	0.0429651	1.2536	0.0267604	0.0360156	0.579613	0.0601105	-0.0250334	1.18426	-0.852663	0.0726601	-1.78487	0.0795459	0.0440359	0.0222199	-0.772355	0.277323	-2.17336	0.628651	-3.77587	0.0108957	-6.66699	-0.884749	3.47286	0.0367902	0.216526	6.7292	0.0697542	0.00745944	0.0726601	Low_0_0.25_0.43	0.105529	-0.23141	0.442467	0.534981	0.534981	-0.00742592	High_0.44_0.52_0.83	0.498179	0.0645614	0.931798	0.0253589	0.0253589
rs3735259_chr7:98251180_TMEM130	TMEM130	rs3735259	chr7:98251180	8.10193e-05	1.66882e-05	-0.131962	0.626592	-0.667403	0.40348	-0.00603721	0.626592	-0.123327	0.651008	-0.661594	0.41494	0.279205	0.628253	-0.859233	1.41764	-0.0121778	0.790119	-2.52467	4.02043e-05	-3.69795	-1.35138	-1.17961	0.062249	-2.42052	0.0613055	8.93825	1.66882e-05	4.98994	12.8866	0.121843	0.000254407	0.628253	Low_0_0.16_0.27	-0.50033	-0.829307	-0.171353	0.00350269	0.00350269	0.122912	High_0.28_0.4_0.62	0.523204	0.18892	0.857488	0.00264286	0.00264286
rs7455767_chr7:98251180_TMEM130	TMEM130	rs7455767	chr7:98251180	0.011235	0.00308746	-0.323019	0.197492	-0.816426	0.170389	0.00531417	0.197492	-0.315819	0.21007	-0.811946	0.180307	0.248635	0.664602	-0.883624	1.38089	-0.00113059	0.397937	-1.7405	0.0013543	-2.79126	-0.689747	-0.92153	0.175615	-2.26055	0.41749	5.23573	0.00308746	1.80219	8.66928	0.0598602	0.0137091	0.664602	Low_0_0.16_0.27	-0.589782	-0.905706	-0.273857	0.000427781	0.000427781	0.18015	High_0.28_0.4_0.62	0.360522	0.0212613	0.699783	0.0376226	0.0376226
rs7776611_chr7:98251180_TMEM130	TMEM130	rs7776611	chr7:98251180	0.0143386	0.00411671	-0.319101	0.202681	-0.812215	0.174014	0.00501394	0.202681	-0.315099	0.21003	-0.810051	0.179852	0.272097	0.634633	-0.858323	1.40252	-0.00112837	0.397881	-1.66319	0.00179517	-2.69476	-0.631629	-1.02794	0.150725	-2.43507	0.379189	4.71468	0.00411671	1.52263	7.90672	0.0558693	0.0174654	0.634633	Low_0_0.16_0.27	-0.607914	-0.928686	-0.287142	0.000356598	0.000356598	0.184984	High_0.28_0.4_0.62	0.356843	0.0135261	0.700159	0.0418671	0.0418671
rs725312_chr7:112708542_TMEM168	TMEM168	rs725312	chr7:112708542	0.0316361	0.0151898	-0.379967	0.242178	-1.01987	0.25994	0.00298959	0.242178	-0.35985	0.268818	-1.00104	0.281341	0.617669	0.319042	-0.604267	1.83961	0.00299617	0.307394	3.16678	0.0328252	0.262774	6.07079	5.7542	0.00912723	1.45454	10.0539	-6.12489	0.0151898	-11.0488	-1.20093	0.0417961	0.0403576	0.319042	Low_0.22_0.48_0.63	0.0739468	-0.239146	0.38704	0.639622	0.639622	-0.00971175	High_0.65_0.71_0.88	-0.567714	-1.01728	-0.118148	0.0145097	0.0145097
rs286554_chr7:2261808_TMEM184A	TMEM184A	rs286554	chr7:2261808	0.00236937	0.000629056	0.0785753	0.879737	-0.947071	1.10422	-0.00775267	0.879737	0.100512	0.847301	-0.930385	1.13141	-0.12665	0.55024	-0.545091	0.29179	-0.012907	0.826497	-1.77265	0.0167044	-3.21886	-0.326431	-3.94764	0.000520322	-6.14027	-1.755	4.1064	0.000629056	1.78967	6.42312	0.0711231	0.00685098	0.55024	Low_0_0.17_0.77	-0.523332	-0.960787	-0.0858761	0.0198084	0.0198084	0.0675873	High_0.78_0.89_1	0.777233	0.207234	1.34723	0.00835593	0.00835593
rs9348150_chr6:158205601_TMEM242	TMEM242	rs9348150	chr6:158205601	0.0352014	0.01114	0.29877	0.235015	-0.196733	0.794274	0.00332618	0.235015	0.301522	0.232325	-0.195679	0.798724	0.184736	0.634899	-0.583351	0.952824	-0.0028294	0.44242	2.14135	0.0053376	0.646849	3.63586	1.56775	0.0186022	0.266599	2.86889	-2.8781	0.01114	-5.08871	-0.667482	0.0404683	0.0436146	0.634899	Low_0_0.34_0.5	0.661764	0.120861	1.20267	0.0179795	0.0179795	0.128961	High_0.53_0.73_1	-0.000849325	-0.308478	0.306779	0.995636	0.995636
rs1985471_chr9:101711830_TMEM246	TMEM246	rs1985471	chr9:101711830	0.00597064	0.0112295	-0.565397	0.242838	-1.51893	0.388137	0.0029592	0.242838	-0.629082	0.190118	-1.57416	0.315993	1.24964	0.0511716	-0.00645911	2.50573	0.0252149	0.0751535	5.21236	0.0262361	0.626394	9.79833	1.89618	0.0054124	0.570573	3.22179	-9.1931	0.0112295	-16.2622	-2.12403	0.0671944	0.00874105	0.0511716	Low_0_0.5_0.59	0.455322	-0.0582174	0.968862	0.081035	0.081035	0.0400303	High_0.6_0.7_0.95	-0.595363	-1.02093	-0.169792	0.00675459	0.00675459
rs12665719_chr6:44001791_TMEM63B	TMEM63B	rs12665719	chr6:44001791	0.00181193	0.00172473	-0.223168	0.482127	-0.849632	0.403297	-0.00397645	0.482127	-0.188472	0.550679	-0.811853	0.434909	0.754491	0.0956338	-0.134822	1.6438	0.0103137	0.193973	-3.91535	0.0014552	-6.29513	-1.53557	-0.600155	0.323625	-1.79884	0.598531	5.39287	0.00172473	2.06111	8.72464	0.0785986	0.00428882	0.0956338	Low_0_0.55_0.72	-0.399671	-0.744553	-0.0547899	0.0238151	0.0238151	0.0619206	High_0.73_0.82_1	0.299029	-0.0533436	0.651403	0.0947621	0.0947621
rs34695297_chr6:44001791_TMEM63B	TMEM63B	rs34695297	chr6:44001791	0.0157864	0.0216077	-0.183613	0.620009	-0.914631	0.547405	-0.00596391	0.620009	-0.215755	0.557528	-0.941838	0.510327	0.785354	0.0827009	-0.103202	1.67391	0.0102175	0.195155	2.72507	0.040222	0.123485	5.32666	1.33773	0.00860629	0.345994	2.32947	-4.32772	0.0216077	-8.00935	-0.646085	0.0439704	0.0355213	0.0827009	Low_0_0.49_0.65	0.526963	-0.0835231	1.13745	0.0889902	0.0889902	0.0411865	High_0.67_0.79_1	-0.279342	-0.596071	0.0373871	0.0830405	0.0830405
rs4382251_chr6:44001791_TMEM63B	TMEM63B	rs4382251	chr6:44001791	0.008335	0.00897012	-0.261854	0.309371	-0.769565	0.245858	0.000328605	0.309371	-0.235323	0.358374	-0.740529	0.269884	0.746319	0.0985189	-0.141074	1.63371	0.0141812	0.151867	1.86753	0.0262679	0.224075	3.51098	2.01692	0.00232673	0.733007	3.30082	-3.17245	0.00897012	-5.53743	-0.807464	0.0596872	0.0138543	0.0985189	Low_0_0.52_0.67	0.188675	-0.23891	0.61626	0.380385	0.380385	-0.0039084	High_0.68_0.8_1	-0.400663	-0.745975	-0.0553509	0.02361	0.02361
rs4637627_chr6:44001791_TMEM63B	TMEM63B	rs4637627	chr6:44001791	0.0176014	0.0219413	-0.361178	0.163667	-0.871352	0.148995	0.00752442	0.163667	-0.348598	0.175773	-0.855294	0.158099	0.754496	0.093134	-0.128025	1.63702	0.0219845	0.0924171	1.52942	0.0735599	-0.148018	3.20686	1.55717	0.00612283	0.452065	2.66228	-2.79213	0.0219413	-5.17357	-0.410684	0.0551322	0.0182604	0.093134	Low_0_0.6_0.78	-0.013701	-0.315318	0.287916	0.928284	0.928284	-0.0111434	High_0.79_0.86_1	-0.39366	-0.800131	0.0128123	0.0572565	0.0572565
rs75992327_chr6:44001791_TMEM63B	TMEM63B	rs75992327	chr6:44001791	0.00731362	0.00900205	-0.40589	0.375775	-1.30958	0.497796	-0.00165579	0.375775	-0.423119	0.352178	-1.31984	0.473598	0.781234	0.0833536	-0.104559	1.66703	0.0143555	0.150198	3.86765	0.0226995	0.549761	7.18554	1.29419	0.00773052	0.348183	2.2402	-6.20586	0.00900205	-10.8344	-1.57733	0.0598051	0.0137552	0.0833536	Low_0_0.48_0.64	0.675356	-0.0352492	1.38596	0.0619431	0.0619431	0.0572822	High_0.65_0.78_1	-0.472657	-0.850569	-0.0947462	0.0148774	0.0148774
rs6994742_chr8:9321121_TNKS	TNKS	rs6994742	chr8:9321121	0.00796783	0.0176145	0.014684	0.951961	-0.466712	0.49608	-0.00790736	0.951961	0.0189123	0.9374	-0.456712	0.494537	-0.880929	0.0448529	-1.74131	-0.0205471	0.0163425	0.1324	1.43781	0.0253386	0.180581	2.69503	0.39133	0.565705	-0.953536	1.7362	-2.94009	0.0176145	-5.35896	-0.521222	0.0526289	0.0212294	0.0448529	Low_0_0.3_0.44	0.375495	-0.0271662	0.778156	0.0668712	0.0668712	0.0498706	High_0.45_0.62_1	-0.149725	-0.519583	0.220134	0.422672	0.422672
rs73192431_chr8:9321121_TNKS	TNKS	rs73192431	chr8:9321121	0.00968655	0.0224164	-0.0656734	0.820418	-0.636997	0.50565	-0.00752272	0.820418	-0.0837379	0.769624	-0.648392	0.480916	-0.884603	0.0440083	-1.74509	-0.024112	0.0169713	0.127213	-1.72442	0.0255625	-3.23462	-0.214231	-1.85624	0.00241911	-3.04261	-0.669869	3.43103	0.0224164	0.493994	6.36806	0.0500023	0.0248435	0.0440083	Low_0_0.4_0.6	-0.13656	-0.414822	0.141703	0.332	0.332	-0.000554447	High_0.61_0.71_1	0.296255	-0.199398	0.791909	0.233755	0.233755
rs3134020_chr8:93565480_TRIQK	TRIQK	rs3134020	chr8:93565480	0.0153448	0.00434402	0.0125408	0.97744	-0.86333	0.888411	-0.00793009	0.97744	0.0153158	0.972542	-0.863547	0.894178	-0.340047	0.664654	-1.88884	1.20875	-0.0144612	0.909615	7.97727	0.0047475	2.48657	13.468	9.91973	0.00692601	2.77034	17.0691	-11.314	0.00434402	-19.0213	-3.60659	0.0425401	0.0386357	0.664654	Low_0.38_0.57_0.65	0.694456	0.149212	1.2397	0.0139254	0.0139254	0.126503	High_0.66_0.76_0.95	-0.354736	-0.762402	0.0529287	0.0872476	0.0872476
rs2978983_chr8:142944102_TSTA3	TSTA3	rs2978983	chr8:142944102	0.0342127	0.0156643	0.292796	0.269758	-0.229925	0.815518	0.00179807	0.269758	0.298463	0.260976	-0.224647	0.821573	-0.212651	0.345416	-0.657022	0.23172	0.000981374	0.348732	-0.319924	0.378195	-1.03592	0.396067	-0.791678	0.0156297	-1.43093	-0.152431	1.68965	0.0156643	0.324864	3.05444	0.0394386	0.0463121	0.345416	Low_0_0.02_0.43	-0.278831	-0.631967	0.0743045	0.119606	0.119606	0.0227464	High_0.44_0.76_1	0.45854	0.130004	0.787076	0.00700693	0.00700693
rs73535644_chr6:112029396_TUBE1	TUBE1	rs73535644	chr6:112029396	0.0202734	0.00532869	0.00976482	0.979169	-0.728872	0.748402	-0.00793103	0.979169	0.0102552	0.978225	-0.731861	0.752372	-0.0195593	0.970955	-1.08059	1.04147	-0.0159837	0.998995	-2.82292	0.00897896	-4.92762	-0.718223	-0.822806	0.16814	-1.99755	0.351943	6.75618	0.00532869	2.04182	11.4705	0.0382282	0.049687	0.970955	Low_0_0.22_0.33	-0.56883	-1.13771	4.98831e-05	0.050019	0.050019	0.0797691	High_0.35_0.5_0.9	0.328411	-0.0288179	0.68564	0.0710991	0.0710991
rs721875_chr7:19587707_TWIST1	TWIST1	rs721875	chr7:19587707	0.00163886	0.00106105	-0.106721	0.683335	-0.62327	0.409828	-0.00660102	0.683335	-0.0399842	0.879831	-0.562342	0.482374	0.971249	0.149731	-0.354973	2.29747	0.00211662	0.324811	-1.85846	0.00236786	-3.04363	-0.673288	-2.57841	0.0395359	-5.03135	-0.125478	6.43531	0.00106105	2.63637	10.2342	0.0776845	0.00454312	0.149731	Low_0_0.23_0.36	-0.291819	-0.586376	0.00273814	0.0521199	0.0521199	0.0320293	High_0.37_0.46_0.74	0.637256	-0.00397896	1.27849	0.0513674	0.0513674
rs6415307_chr7:139987763_UBN2	UBN2	rs6415307	chr7:139987763	0.015321	0.0053524	-0.016395	0.943817	-0.475866	0.443076	-0.00789662	0.943817	0.00188536	0.993579	-0.460862	0.464633	0.271715	0.449528	-0.437179	0.980609	-0.0113041	0.748608	2.0047	0.00787863	0.535706	3.47369	2.22956	0.00465537	0.698485	3.76064	-2.90935	0.0053524	-4.94053	-0.878167	0.0425959	0.0385094	0.449528	Low_0_0.4_0.64	0.2814	-0.133658	0.696458	0.177957	0.177957	0.022158	High_0.67_0.79_1	-0.245443	-0.570042	0.0791556	0.13646	0.13646
rs10868129_chr9:84238845_UBQLN1	UBQLN1	rs10868129	chr9:84238845	0.00651402	0.00212059	-0.100745	0.760247	-0.752669	0.551179	-0.0071889	0.760247	-0.0812639	0.806421	-0.736206	0.573678	0.178771	0.442437	-0.280403	0.637944	-0.010447	0.709969	1.54472	0.0124093	0.33975	2.7497	0.716474	0.0123463	0.157996	1.27495	-2.79199	0.00212059	-4.55261	-1.03138	0.0563753	0.0169392	0.442437	Low_0_0.11_0.54	0.621001	0.240878	1.00112	0.00192305	0.00192305	0.16957	High_0.57_0.83_1	-0.320374	-0.641174	0.000426019	0.0502975	0.0502975
rs1932649_chr9:84238845_UBQLN1	UBQLN1	rs1932649	chr9:84238845	0.0237858	0.00760992	-0.192318	0.447573	-0.691881	0.307245	-0.00331476	0.447573	-0.14148	0.598761	-0.672269	0.389309	0.140408	0.567455	-0.344283	0.6251	-0.00868882	0.636749	0.978564	0.0474344	0.0112496	1.94588	0.817594	0.0195069	0.133774	1.50141	-2.04593	0.00760992	-3.53839	-0.553475	0.0401627	0.0443991	0.567455	Low_0_0.01_0.2	0.385738	-0.0703285	0.841805	0.0948081	0.0948081	0.0513401	High_0.22_0.77_1	-0.308578	-0.609311	-0.00784439	0.0444361	0.0444361
rs150056170_chr6:34190277_UQCC2	UQCC2	rs150056170	chr6:34190277	0.0138487	0.00352257	0.110562	0.751918	-0.580085	0.801209	-0.00713429	0.751918	0.109862	0.754426	-0.583704	0.803428	0.0339968	0.91995	-0.634169	0.702163	-0.015109	0.946642	-2.50297	0.00890175	-4.36696	-0.638982	-0.494633	0.186754	-1.23208	0.24281	4.03265	0.00352257	1.34972	6.71559	0.0448778	0.0336721	0.91995	Low_0_0.36_0.6	-0.638638	-1.10945	-0.167827	0.00886913	0.00886913	0.113956	High_0.61_0.77_1	0.383291	0.0241539	0.742429	0.0367875	0.0367875
rs76586823_chr6:34190277_UQCC2	UQCC2	rs76586823	chr6:34190277	0.0046186	0.00106914	0.158978	0.659638	-0.553692	0.871648	-0.00637993	0.659638	0.157899	0.663221	-0.558016	0.873814	0.0313649	0.926125	-0.636768	0.699498	-0.0143609	0.904014	-2.75456	0.00389101	-4.60764	-0.901477	-0.572281	0.125718	-1.30704	0.162476	4.5445	0.00106914	1.85992	7.22909	0.0623481	0.0117766	0.926125	Low_0_0.36_0.6	-0.697391	-1.16128	-0.233501	0.0039952	0.0039952	0.139816	High_0.61_0.77_1	0.425083	0.0754709	0.774695	0.017845	0.017845
rs77186075_chr6:34190277_UQCC2	UQCC2	rs77186075	chr6:34190277	0.0100791	0.00249037	0.0654549	0.852967	-0.632028	0.762938	-0.00766068	0.852967	0.0643738	0.855998	-0.636237	0.764985	0.0342461	0.919407	-0.634266	0.702758	-0.0156384	0.978	-2.62517	0.00584932	-4.47779	-0.772557	-0.527394	0.161028	-1.26769	0.212906	4.21	0.00249037	1.51119	6.90881	0.0492632	0.0259629	0.919407	Low_0_0.36_0.6	-0.699741	-1.14656	-0.252919	0.00280487	0.00280487	0.151162	High_0.61_0.77_1	0.360661	0.0191733	0.702149	0.0387347	0.0387347
rs3734704_chr6:44001791_VEGFA	VEGFA	rs3734704	chr6:44001791	0.001491	0.000815883	-0.088447	0.754664	-0.647346	0.470452	-0.00715253	0.754664	-0.114982	0.684407	-0.67355	0.443585	0.605419	0.182877	-0.289174	1.50001	-0.000846096	0.39093	3.25799	0.00177038	1.24003	5.27595	1.83426	0.00143248	0.721042	2.94748	-5.01558	0.000815883	-7.90847	-2.12268	0.0785855	0.00429237	0.182877	Low_0_0.6_0.78	0.10877	-0.188915	0.406455	0.469734	0.469734	-0.00528221	High_0.79_0.86_1	-0.454527	-0.91605	0.00699708	0.0533834	0.0533834
rs6901376_chr6:44001791_VEGFA	VEGFA	rs6901376	chr6:44001791	0.00813862	0.00540906	0.25027	0.621403	-0.750119	1.25066	-0.00597958	0.621403	0.320129	0.528363	-0.68193	1.32219	0.621279	0.172471	-0.274817	1.51737	0.00101984	0.347894	4.72653	0.00447528	1.4956	7.95746	1.1522	0.0175892	0.204479	2.09991	-6.92395	0.00540906	-11.7641	-2.08382	0.0541174	0.0194122	0.172471	Low_0_0.42_0.58	0.801789	0.110867	1.49271	0.0244172	0.0244172	0.129624	High_0.59_0.76_1	-0.238456	-0.647527	0.170615	0.25004	0.25004
rs927485_chr6:44001791_VEGFA	VEGFA	rs927485	chr6:44001791	0.00326891	0.00180854	0.160304	0.74637	-0.818402	1.13901	-0.00709673	0.74637	0.138074	0.780097	-0.838591	1.11474	0.588127	0.194934	-0.305106	1.48136	-0.00154781	0.408436	-4.91571	0.00357128	-8.19113	-1.6403	-6.43356	0.00488179	-10.8763	-1.99085	7.62283	0.00180854	2.89147	12.3542	0.0668966	0.00890331	0.194934	Low_0_0.42_0.58	-1.36273	-2.2334	-0.492068	0.00326803	0.00326803	0.229192	High_0.59_0.76_1	0.349813	-0.00869129	0.708317	0.0556999	0.0556999
rs6901376_chr6:44001791_XPO5	XPO5	rs6901376	chr6:44001791	0.00413977	0.00186914	0.106697	0.833306	-0.894488	1.10788	-0.00758083	0.833306	0.164441	0.746669	-0.840812	1.16969	0.51354	0.260387	-0.385413	1.41249	-0.00536055	0.517915	5.08808	0.00216956	1.87216	8.304	1.10678	0.0218492	0.163463	2.05009	-7.7367	0.00186914	-12.5544	-2.91906	0.062885	0.0113956	0.260387	Low_0_0.42_0.58	0.678319	0.0050485	1.35159	0.0484116	0.0484116	0.0944585	High_0.59_0.76_1	-0.252321	-0.669223	0.164582	0.232501	0.232501
rs927485_chr6:44001791_XPO5	XPO5	rs927485	chr6:44001791	0.00968257	0.00459205	-0.040119	0.935499	-1.01921	0.93897	-0.00788391	0.935499	-0.0590415	0.905172	-1.03792	0.919836	0.50062	0.270544	-0.394636	1.39588	-0.00608886	0.541894	-4.67621	0.00592875	-7.98172	-1.37069	-5.91443	0.0101425	-10.398	-1.43089	6.96426	0.00459205	2.18942	11.7391	0.049668	0.0253439	0.270544	Low_0_0.42_0.58	-0.982184	-1.87291	-0.0914605	0.0318002	0.0318002	0.116089	High_0.59_0.76_1	0.189529	-0.18124	0.560298	0.312732	0.312732
rs4711764_chr6:44001791_YIPF3	YIPF3	rs4711764	chr6:44001791	0.0178166	0.0395785	-0.177029	0.509078	-0.706108	0.35205	-0.00444125	0.509078	-0.270037	0.316501	-0.801441	0.261368	0.895026	0.0507132	-0.00282124	1.79287	0.0180985	0.11841	2.02232	0.0768391	-0.221134	4.26578	1.42825	0.00650003	0.407075	2.44942	-3.27234	0.0395785	-6.38612	-0.158565	0.043553	0.0364044	0.0507132	Low_0_0.42_0.58	0.484577	0.0161286	0.953025	0.0430679	0.0430679	0.100485	High_0.59_0.76_1	-0.318535	-0.601016	-0.036054	0.0275186	0.0275186
rs4144729_chr8:78924827_ZC2HC1A	ZC2HC1A	rs4144729	chr8:78924827	0.0177135	0.00658332	0.258235	0.315338	-0.248698	0.765169	0.000128071	0.315338	0.237288	0.359113	-0.272924	0.747499	-0.341289	0.417781	-1.17214	0.489557	-0.00256995	0.435322	-0.878529	0.0670404	-1.81966	0.0626029	-1.63153	0.00965986	-2.86007	-0.402985	3.12936	0.00658332	0.888348	5.37037	0.0479932	0.0280008	0.417781	Low_0_0.11_0.27	-0.401548	-0.961208	0.158112	0.154147	0.154147	0.0302144	High_0.29_0.46_1	0.36125	0.081979	0.640521	0.0118244	0.0118244
rs9368985_chr6:37649948_ZFAND3	ZFAND3	rs9368985	chr6:37649948	0.00769632	0.00237793	0.800531	0.008749	0.205689	1.39537	0.0457802	0.008749	0.807305	0.00838502	0.210839	1.40377	0.373563	0.494549	-0.70559	1.45272	0.0417446	0.0258062	5.22544	0.000467033	2.34825	8.10262	4.85139	0.00200151	1.80983	7.89294	-6.1276	0.00237793	-10.037	-2.21822	0.103593	0.00085779	0.494549	Low_0.33_0.5_0.59	1.1216	0.675535	1.56767	1.59053e-05	1.59053e-05	0.450059	High_0.6_0.78_1	0.122644	-0.143925	0.389213	0.363314	0.363314
rs17346797_chr8:122572799_ZHX1-C8orf76	ZHX1-C8orf76	rs17346797	chr8:122572799	0.00462586	0.00151697	-0.700252	0.139478	-1.6321	0.231593	0.00944974	0.139478	-0.74974	0.117323	-1.69066	0.191178	0.679043	0.41777	-0.974005	2.33209	0.00677712	0.242417	-12.5756	0.00084177	-19.8487	-5.30251	-0.0798152	0.924314	-1.73933	1.5797	19.4925	0.00151697	7.59792	31.3872	0.0770734	0.00472127	0.41777	Low_0.28_0.5_0.59	-0.965082	-1.42452	-0.505647	8.18125e-05	8.18125e-05	0.193642	High_0.6_0.67_0.87	0.290936	-0.142396	0.724269	0.18406	0.18406
rs10989647_chr9:101711830_ZNF189	ZNF189	rs10989647	chr9:101711830	0.00571847	0.0351612	-0.37041	0.233668	-0.982952	0.242131	0.00339085	0.233668	-0.454898	0.138899	-1.05937	0.14957	-1.5556	0.0151691	-2.80596	-0.305231	0.041888	0.0255659	1.93868	0.0981858	-0.364196	4.24155	-0.854966	0.22724	-2.24945	0.539513	-4.18583	0.0351612	-8.07577	-0.295895	0.068247	0.00819011	0.0151691	Low_0_0.45_0.53	-0.0418329	-0.592352	0.508686	0.877712	0.877712	-0.0325045	High_0.54_0.67_0.95	-0.30865	-0.602715	-0.0145852	0.0398729	0.0398729
rs1342124_chr9:101711830_ZNF189	ZNF189	rs1342124	chr9:101711830	0.00978364	0.0364526	-0.163667	0.553783	-0.709225	0.38189	-0.00512479	0.553783	-0.0926608	0.735107	-0.633473	0.448152	-1.42476	0.027164	-2.68616	-0.163358	0.0257808	0.0724746	2.93834	0.0460899	0.0517822	5.8249	2.36374	0.215476	-1.39406	6.12153	-5.02749	0.0364526	-9.7329	-0.322071	0.0521108	0.0218996	0.027164	Low_0_0.49_0.58	0.121164	-0.309989	0.552316	0.574368	0.574368	-0.0146809	High_0.59_0.7_0.95	-0.336269	-0.62838	-0.0441577	0.0246152	0.0246152
rs2013664_chr9:101711830_ZNF189	ZNF189	rs2013664	chr9:101711830	0.00634094	0.0205891	0.538832	0.196268	-0.281967	1.35963	0.00538629	0.196268	0.469479	0.254071	-0.341452	1.28041	-1.39435	0.0291652	-2.64492	-0.143768	0.0350195	0.0399532	4.6297	0.0121392	1.02976	8.22964	4.7027	0.0809386	-0.587059	9.99246	-6.75389	0.0205891	-12.4532	-1.05453	0.0685615	0.0080321	0.0291652	Low_0_0.55_0.67	0.476449	0.0803939	0.872504	0.0189554	0.0189554	0.0508773	High_0.68_0.77_0.95	-0.397429	-0.816573	0.0217154	0.0624339	0.0624339
rs4458925_chr9:101711830_ZNF189	ZNF189	rs4458925	chr9:101711830	0.0105396	0.0346142	-0.421928	0.140977	-0.985544	0.141688	0.00931993	0.140977	-0.36701	0.195163	-0.924703	0.190683	-1.37631	0.0312007	-2.62632	-0.126293	0.0379404	0.0330572	1.70075	0.0937392	-0.29234	3.69384	0.984033	0.439296	-1.52624	3.49431	-3.51015	0.0346142	-6.7622	-0.258107	0.0646108	0.01025	0.0312007	Low_0_0.46_0.55	0.109084	-0.407288	0.625456	0.670887	0.670887	-0.0225639	High_0.56_0.68_0.95	-0.384509	-0.64917	-0.119848	0.00489011	0.00489011
rs4537359_chr9:101711830_ZNF189	ZNF189	rs4537359	chr9:101711830	0.0114333	0.0380037	-0.363373	0.20771	-0.931212	0.204466	0.00473138	0.20771	-0.299415	0.294272	-0.86205	0.26322	-1.38093	0.0312536	-2.63553	-0.126317	0.0334619	0.0441906	1.72264	0.0887393	-0.264803	3.71009	0.90243	0.47367	-1.58279	3.38766	-3.47174	0.0380037	-6.74822	-0.195267	0.0590439	0.0144075	0.0312536	Low_0_0.46_0.55	-0.0478644	-0.574229	0.4785	0.854717	0.854717	-0.0268077	High_0.56_0.68_0.95	-0.316209	-0.593777	-0.0386397	0.0260363	0.0260363
rs144287544_chr8:81246332_ZNF704	ZNF704	rs144287544	chr8:81246332	0.00595973	0.00233354	0.571848	0.175865	-0.2595	1.4032	0.00667168	0.175865	0.572893	0.175184	-0.258679	1.40446	0.526024	0.330911	-0.540557	1.59261	0.00629888	0.249821	-3.67845	0.0111031	-6.50248	-0.854423	-0.310783	0.597188	-1.4718	0.850237	7.75044	0.00233354	2.81526	12.6856	0.0706951	0.00703585	0.330911	Low_0_0.36_0.48	-0.45706	-1.03536	0.121239	0.117792	0.117792	0.0395429	High_0.5_0.62_0.88	0.512841	0.150001	0.875681	0.00613066	0.00613066
rs17783207_chr8:81733016_ZNF704	ZNF704	rs17783207	chr8:81733016	0.00677392	0.0424344	0.553288	0.198821	-0.294377	1.40095	0.0052364	0.198821	0.497101	0.239532	-0.335385	1.32959	-1.79543	0.015325	-3.24083	-0.350028	0.0435239	0.0229761	4.24823	0.0252812	0.53504	7.96141	-1.06292	0.189013	-2.65581	0.529962	-7.43437	0.0424344	-14.6109	-0.257816	0.0674282	0.00861566	0.015325	Low_0.18_0.39_0.45	0.761988	0.339052	1.18492	0.000759749	0.000759749	0.225648	High_0.46_0.58_0.81	-0.0868729	-0.464488	0.290743	0.648455	0.648455
rs57807709_chr8:81246332_ZNF704	ZNF704	rs57807709	chr8:81246332	0.00153725	0.000525674	0.27913	0.417438	-0.399857	0.958116	-0.0026696	0.417438	0.270356	0.432559	-0.409213	0.949925	0.512635	0.345855	-0.559582	1.58485	-0.003503	0.461382	-4.0429	0.00163089	-6.52713	-1.55867	-0.711643	0.254641	-1.9424	0.519113	7.86709	0.000525674	3.49384	12.2403	0.0822347	0.00340749	0.345855	Low_0_0.33_0.44	-0.623518	-1.122	-0.125034	0.0159485	0.0159485	0.151281	High_0.45_0.61_0.88	0.349318	0.0599812	0.638654	0.0185016	0.0185016
rs6473300_chr8:81733016_ZNF704	ZNF704	rs6473300	chr8:81733016	0.00127233	0.0077132	-0.00754139	0.977246	-0.529765	0.514682	-0.00792997	0.977246	-0.0820619	0.752872	-0.596755	0.432632	-1.86866	0.0125493	-3.32876	-0.408559	0.0336069	0.043778	2.8492	0.0115651	0.649098	5.0493	0.656427	0.578294	-1.6747	2.98756	-5.82835	0.0077132	-10.0874	-1.56927	0.0802301	0.00386892	0.0125493	Low_0.18_0.4_0.48	0.25583	-0.185629	0.697289	0.249832	0.249832	0.0070741	High_0.49_0.59_0.81	-0.33214	-0.672596	0.008316	0.0557149	0.0557149
rs74851811_chr8:81733016_ZNF704	ZNF704	rs74851811	chr8:81733016	0.00230509	0.017114	-0.199301	0.53634	-0.835391	0.436788	-0.0048703	0.53634	-0.266766	0.399463	-0.891226	0.357693	-1.89372	0.0110089	-3.34588	-0.441553	0.0383365	0.0322173	3.06356	0.03198	0.268145	5.85897	-0.848944	0.314011	-2.51105	0.813162	-6.75852	0.017114	-12.2935	-1.22351	0.0741906	0.00565728	0.0110089	Low_0.18_0.41_0.49	0.127769	-0.244924	0.500463	0.494944	0.494944	-0.00951787	High_0.5_0.6_0.81	-0.378009	-0.747329	-0.00868981	0.0449877	0.0449877
rs11153680_chr6:117167584_ZUFSP	ZUFSP	rs11153680	chr6:117167584	0.00683284	0.0206641	0.30277	0.27025	-0.238315	0.843854	0.0017782	0.27025	0.37007	0.174909	-0.166754	0.906895	0.768747	0.0317083	0.0684114	1.46908	0.030401	0.053846	1.80824	0.00782993	0.484278	3.13219	1.51508	0.00166971	0.581992	2.44817	-2.83719	0.0206641	-5.23284	-0.441542	0.0640554	0.0106059	0.0317083	Low_0_0.31_0.52	0.433755	0.114798	0.752712	0.00855049	0.00855049	0.098	High_0.53_0.72_1	-0.0909606	-0.452287	0.270366	0.616907	0.616907
rs1952023_chr13:108176881_ABHD13	ABHD13	rs1952023	chr13:108176881	0.0376338	0.0146454	-0.476909	0.0796517	-1.01103	0.0572144	0.0164359	0.0796517	-0.461767	0.0909635	-0.998255	0.0747201	-0.517744	0.446536	-1.85962	0.824136	0.0131708	0.161908	2.84415	0.0387541	0.149362	5.53894	3.63525	0.0460922	0.0640265	7.20648	-5.39155	0.0146454	-9.70194	-1.08116	0.0520685	0.0219553	0.446536	Low_0.32_0.47_0.54	0.471488	0.0300963	0.912881	0.0369292	0.0369292	0.0840022	High_0.55_0.68_1	-0.451599	-0.733147	-0.170051	0.00199842	0.00199842
rs100876_chr11:34366712_ABTB2	ABTB2	rs100876	chr11:34366712	0.0341194	0.0341844	0.277487	0.282523	-0.231313	0.786287	0.00129636	0.282523	0.213715	0.411293	-0.299358	0.726788	1.0335	0.132637	-0.317811	2.3848	0.0114266	0.180801	-1.83799	0.0661653	-3.80055	0.124565	0.0517193	0.94947	-1.56034	1.66377	3.97044	0.0341844	0.300877	7.64001	0.0389982	0.047514	0.132637	Low_0_0.42_0.53	-0.0521519	-0.384531	0.280228	0.75559	0.75559	-0.0115551	High_0.54_0.62_0.87	0.276807	-0.0816033	0.635217	0.126896	0.126896
rs2553825_chr11:34366712_ABTB2	ABTB2	rs2553825	chr11:34366712	0.0184113	0.0296256	-0.254763	0.349813	-0.792004	0.282477	-0.000940468	0.349813	-0.321392	0.238758	-0.858731	0.215947	1.23325	0.071303	-0.108551	2.57505	0.0170706	0.126412	-2.55458	0.0163549	-4.63186	-0.477307	0.060579	0.943587	-1.63045	1.75161	4.41882	0.0296256	0.444185	8.39346	0.0463817	0.0308088	0.071303	Low_0_0.42_0.53	-0.302765	-0.626561	0.0210315	0.0664357	0.0664357	0.0302621	High_0.54_0.62_0.87	0.0601183	-0.307473	0.42771	0.743497	0.743497
rs286883_chr11:34366712_ABTB2	ABTB2	rs286883	chr11:34366712	0.00527175	0.00504038	0.0987502	0.687355	-0.385719	0.583219	-0.00663656	0.687355	0.0449801	0.854904	-0.440829	0.53079	1.10814	0.106542	-0.240945	2.45723	0.0063188	0.249509	-2.61207	0.00748691	-4.5135	-0.710638	-0.223358	0.783336	-1.82761	1.3809	5.13153	0.00504038	1.57451	8.68855	0.0601059	0.0135053	0.106542	Low_0_0.42_0.54	-0.233881	-0.55964	0.0918775	0.156929	0.156929	0.0128601	High_0.55_0.62_0.87	0.330318	-0.0249847	0.68562	0.0676476	0.0676476
rs111228939_chr11:47328604_ACP2	ACP2	rs111228939	chr11:47328604	0.0399177	0.0274908	-0.457727	0.0847165	-0.979022	0.063569	0.015652	0.0847165	-0.413767	0.121124	-0.938467	0.110933	-0.268685	0.210367	-0.691043	0.153674	0.0202022	0.103555	0.339956	0.427398	-0.505071	1.18498	0.188472	0.521938	-0.392418	0.769362	-1.50896	0.0274908	-2.84778	-0.170146	0.050411	0.0242446	0.210367	Low_0_0.01_0.33	0.149534	-0.193486	0.492554	0.38658	0.38658	-0.0040008	High_0.4_0.79_1	-0.443405	-0.786935	-0.0998752	0.01222	0.01222
rs4282946_chr11:47328604_ACP2	ACP2	rs4282946	chr11:47328604	0.0130983	0.00904351	0.264009	0.317751	-0.25686	0.784877	4.83594e-05	0.317751	0.223526	0.398763	-0.298937	0.74599	-0.292126	0.175382	-0.716352	0.1321	0.00680637	0.241971	-0.626501	0.13029	-1.44067	0.187664	-1.47916	0.00332929	-2.45716	-0.50116	1.75394	0.00904351	0.444986	3.0629	0.0525412	0.0213415	0.175382	Low_0_0.03_0.4	-0.225962	-0.560062	0.108138	0.181297	0.181297	0.0129695	High_0.43_0.81_1	0.350377	-0.012634	0.713387	0.0582607	0.0582607
rs76163120_chr11:47328604_ACP2	ACP2	rs76163120	chr11:47328604	0.00436682	0.0031742	-0.165686	0.776404	-1.31771	0.986342	-0.00728891	0.776404	-0.18559	0.749359	-1.33274	0.961557	-0.314145	0.143824	-0.736826	0.108536	0.00192837	0.328663	1.60646	0.0519816	-0.0140017	3.22692	-0.12828	0.553712	-0.55585	0.299291	-4.54687	0.0031742	-7.53762	-1.55612	0.0623494	0.0117757	0.143824	Low_0_0.01_0.33	0.605632	0.0479765	1.16329	0.0337962	0.0337962	0.0584183	High_0.4_0.79_1	-0.627064	-1.19024	-0.0638859	0.0296505	0.0296505
rs945563_chr10:88810608_ACTA2	ACTA2	rs945563	chr10:88810608	3.05996e-09	0.000950309	0.24409	0.351458	-0.272409	0.760589	-0.000987918	0.351458	0.310707	0.186898	-0.152658	0.774072	3.85869	1.00713e-07	2.50815	5.20923	0.196532	4.26255e-07	3.09698	0.000412249	1.40855	4.78541	8.74194	1.90879e-07	5.60645	11.8774	-7.14826	0.000950309	-11.3267	-2.9698	0.258604	9.55056e-09	1.00713e-07	Low_0.14_0.32_0.44	0.380444	0.108212	0.652676	0.0066754	0.0066754	0.0672364	High_0.45_0.52_0.73	-0.440169	-0.887589	0.00725139	0.0536053	0.0536053
rs10783517_chr12:52507441_ACVR1B	ACVR1B	rs10783517	chr12:52507441	0.0165911	0.00969025	0.0550326	0.845277	-0.501898	0.611964	-0.0076307	0.845277	0.0695907	0.804889	-0.486777	0.625959	-0.408548	0.222856	-1.06857	0.251474	-0.00364182	0.465388	0.878889	0.0351916	0.06199	1.69579	0.265904	0.522724	-0.555191	1.087	-2.56968	0.00969025	-4.50548	-0.633874	0.0416182	0.0407799	0.222856	Low_0_0.16_0.44	0.176297	-0.136444	0.489038	0.265084	0.265084	0.00337216	High_0.45_0.61_0.8	-0.380359	-0.794392	0.0336736	0.0709002	0.0709002
rs17676308_chr12:52507441_ACVR1B	ACVR1B	rs17676308	chr12:52507441	0.016292	0.0144398	0.739146	0.0205535	0.115556	1.36274	0.0342371	0.0205535	0.789643	0.013561	0.165568	1.41372	-0.492217	0.134871	-1.13954	0.155105	0.0438348	0.022514	-0.489419	0.417055	-1.67908	0.700242	-0.889953	0.0143555	-1.5993	-0.180609	3.29475	0.0144398	0.666322	5.92318	0.0817092	0.003523	0.134871	Low_0_0.23_0.56	0.0543717	-0.246114	0.354858	0.720197	0.720197	-0.00925244	High_0.57_0.66_0.8	0.983938	0.460575	1.5073	0.000592323	0.000592323
rs2029298_chr11:47328604_AGBL2	AGBL2	rs2029298	chr11:47328604	0.023796	0.00674833	-0.585683	0.0286399	-1.10923	-0.0621325	0.0298013	0.0286399	-0.610159	0.0286707	-1.15569	-0.0646302	-0.0724557	0.741688	-0.506535	0.361624	0.0228928	0.087203	0.0985903	0.791397	-0.637588	0.834768	0.457444	0.114189	-0.111691	1.02658	-1.86602	0.00674833	-3.20649	-0.52555	0.0718373	0.00655292	0.741688	Low_0_0_0	0.310959	-0.0550116	0.676929	0.094306	0.094306	0.0316382	High_0.33_0.78_1	-0.628796	-0.954444	-0.303148	0.000262812	0.000262812
rs2011920_chr10:69789100_AIFM2	AIFM2	rs2011920	chr10:69789100	0.0116222	0.00449647	0.0126767	0.965752	-0.570434	0.595787	-0.0079217	0.965752	0.00109574	0.997044	-0.583041	0.585233	-0.32861	0.368442	-1.0491	0.391882	-0.00940539	0.665648	-2.15023	0.00793506	-3.72734	-0.573128	-3.14515	0.00291223	-5.19482	-1.09548	3.77204	0.00449647	1.19216	6.35191	0.0468294	0.0300026	0.368442	Low_0_0.41_0.64	-0.265664	-0.5765	0.0451708	0.092686	0.092686	0.0265225	High_0.65_0.76_1	0.511695	0.13652	0.886869	0.00841729	0.00841729
rs7927381_chr11:67579910_ALDH3B1	ALDH3B1	rs7927381	chr11:67579910	8.6877e-05	0.0446317	0.0730743	0.838393	-0.63452	0.780669	-0.0076025	0.838393	0.0322574	0.924243	-0.637765	0.70228	-2.36686	0.000125176	-3.54983	-1.18388	0.0975389	0.000607327	-4.38094	0.0487374	-8.73724	-0.024649	-7.88746	0.00539117	-13.3989	-2.37599	6.08302	0.0446317	0.148149	12.0179	0.119485	0.00029821	0.000125176	Low_0.33_0.58_0.69	-0.386758	-0.808376	0.0348589	0.0713363	0.0713363	0.0448505	High_0.71_0.81_1	0.219868	-0.146288	0.586024	0.235331	0.235331
rs614080_chr11:67579910_ALDH3B2	ALDH3B2	rs614080	chr11:67579910	0.0135286	0.0174131	-0.11811	0.656839	-0.642962	0.406741	-0.00635248	0.656839	-0.0345595	0.89743	-0.564073	0.494954	1.10011	0.0863704	-0.159521	2.35974	0.00927629	0.207099	-3.17125	0.0184201	-5.79905	-0.543454	-2.05359	0.159177	-4.92336	0.816177	4.3944	0.0174131	0.785645	8.00315	0.0459791	0.0315514	0.0863704	Low_0.33_0.66_0.81	-0.143272	-0.429618	0.143074	0.323041	0.323041	-0.00013746	High_0.82_0.89_1	0.516475	0.0160443	1.01691	0.0435161	0.0435161
rs12869586_chr13:30680265_ALOX5AP	ALOX5AP	rs12869586	chr13:30680265	3.09387e-05	0.00644333	0.617809	0.10244	-0.125379	1.361	0.013258	0.10244	0.645498	0.0733163	-0.0618573	1.35285	-3.24355	0.000255748	-4.94889	-1.53821	0.106634	0.000322456	-6.34555	0.0140298	-11.3859	-1.30519	-4.49563	6.37799e-06	-6.38263	-2.60864	9.79682	0.00644333	2.79993	16.7937	0.151955	3.18436e-05	0.000255748	Low_0.43_0.66_0.76	-0.0735872	-0.402886	0.255712	0.658177	0.658177	-0.00880471	High_0.77_0.82_0.91	0.748431	0.180479	1.31638	0.0113686	0.0113686
rs12414898_chr10:71486493_ANAPC16	ANAPC16	rs12414898	chr10:71486493	0.0171282	0.035736	0.036637	0.883431	-0.456856	0.53013	-0.00776387	0.883431	-0.0108084	0.965286	-0.501334	0.479717	-0.797082	0.0537113	-1.60709	0.0129243	0.01409	0.152747	-1.36626	0.047848	-2.71936	-0.0131509	-1.92472	0.0046153	-3.24513	-0.604316	2.62552	0.035736	0.177815	5.07322	0.0409988	0.0422841	0.0537113	Low_0_0.22_0.39	-0.249141	-0.849549	0.351267	0.403457	0.403457	-0.00917483	High_0.4_0.62_0.92	0.166302	-0.133718	0.466322	0.27389	0.27389
rs191887847_chr10:71486493_ANAPC16	ANAPC16	rs191887847	chr10:71486493	0.000645994	0.000990809	-0.202467	0.719878	-1.31723	0.912301	-0.00690414	0.719878	-0.251912	0.652163	-1.35531	0.851483	-0.803603	0.0507446	-1.60985	0.0026445	0.0156827	0.138067	3.49879	0.00535277	1.05606	5.94151	-0.266228	0.529885	-1.1027	0.570248	-7.56495	0.000990809	-12.0034	-3.12649	0.0911566	0.00192623	0.0507446	Low_0_0.36_0.56	0.488093	-0.0727876	1.04897	0.0869178	0.0869178	0.0306577	High_0.57_0.68_0.92	-0.632254	-1.16818	-0.0963254	0.0215413	0.0215413
rs11228144_chr11:67579910_ANKRD13D	ANKRD13D	rs11228144	chr11:67579910	0.001487	0.00888007	0.36346	0.165308	-0.151951	0.878871	0.00740563	0.165308	0.257714	0.320725	-0.253906	0.769335	-1.56761	0.0129743	-2.79847	-0.336756	0.0478598	0.0172962	-3.39807	0.0165046	-6.16516	-0.63097	-5.09051	0.000664245	-7.97556	-2.20545	4.95258	0.00888007	1.26555	8.6396	0.0919437	0.00183096	0.0129743	Low_0.33_0.63_0.76	-0.0796475	-0.389033	0.229738	0.609569	0.609569	-0.00979224	High_0.77_0.85_1	0.445974	0.0690352	0.822913	0.0213711	0.0213711
rs4930564_chr11:67579910_ANKRD13D	ANKRD13D	rs4930564	chr11:67579910	0.00251736	0.0161932	0.423738	0.131709	-0.128949	0.976425	0.0101483	0.131709	0.322348	0.245816	-0.224772	0.869469	-1.56329	0.0128543	-2.78908	-0.3375	0.0506161	0.0144298	-3.20488	0.031363	-6.11848	-0.291278	-4.99297	0.0014465	-8.02601	-1.95992	4.92162	0.0161932	0.925763	8.91748	0.0867309	0.00255888	0.0128543	Low_0.33_0.65_0.79	-0.0271078	-0.310712	0.256496	0.849803	0.849803	-0.0108263	High_0.8_0.87_1	0.594739	0.132972	1.05651	0.0130846	0.0130846
rs76833902_chr11:67579910_ANKRD13D	ANKRD13D	rs76833902	chr11:67579910	0.00702287	0.0468652	-0.556056	0.065457	-1.14821	0.036101	0.0189517	0.065457	-0.447277	0.134023	-1.03421	0.139653	-1.53046	0.0145087	-2.75232	-0.308594	0.0574418	0.00919189	2.92137	0.0888363	-0.450106	6.29284	-0.847522	0.227281	-2.22998	0.534937	-4.57687	0.0468652	-9.08929	-0.0644451	0.0797505	0.00398803	0.0145087	Low_0.33_0.59_0.71	0.00107308	-0.355442	0.357588	0.995209	0.995209	-0.0181811	High_0.72_0.82_1	-0.347522	-0.693063	-0.00197967	0.0487374	0.0487374
rs2468637_chr11:22921453_ANO5	ANO5	rs2468637	chr11:22921453	2.79877e-05	0.00997346	-0.232	0.42984	-0.811686	0.347687	-0.00294338	0.42984	-0.291423	0.29658	-0.841677	0.258831	2.16585	0.000151017	1.0693	3.2624	0.0991573	0.000542878	3.37195	0.0195973	0.549578	6.19433	5.82604	0.00016584	2.85753	8.79455	-5.12176	0.00997346	-8.9954	-1.24812	0.139424	7.64458e-05	0.000151017	Low_0_0.53_0.62	0.466015	-0.0670317	0.999063	0.0845082	0.0845082	0.0598299	High_0.64_0.79_1	-0.249753	-0.517862	0.0183559	0.0675034	0.0675034
rs11036926_chr11:43279017_API5	API5	rs11036926	chr11:43279017	0.011562	0.0085733	-0.661041	0.00874173	-1.15218	-0.169903	0.0457915	0.00874173	-0.653283	0.00928874	-1.14261	-0.163953	0.73289	0.158271	-0.289005	1.75479	0.0534145	0.0119987	-2.56961	0.000923057	-4.0678	-1.07143	-0.787933	0.302154	-2.29308	0.717215	4.36402	0.0085733	1.13037	7.59766	0.0977004	0.00126099	0.158271	Low_0_0.32_0.44	-0.597722	-0.927706	-0.267738	0.000581866	0.000581866	0.154785	High_0.45_0.57_0.83	0.189518	-0.140215	0.519252	0.254744	0.254744
rs640603_chr11:119065510_ARCN1	ARCN1	rs640603	chr11:119065510	0.0115422	0.0169889	-0.00969473	0.967273	-0.476374	0.456984	-0.00792299	0.967273	0.0201632	0.93156	-0.443555	0.483881	0.882571	0.0729214	-0.0832287	1.84837	0.00992145	0.198837	-1.82474	0.0236345	-3.40101	-0.248473	-0.53606	0.480168	-2.0343	0.962182	3.00416	0.0169889	0.546695	5.46162	0.0469343	0.0298166	0.0729214	Low_0_0.54_0.7	-0.150416	-0.449931	0.149098	0.32122	0.32122	-5.79388e-05	High_0.71_0.8_1	0.220978	-0.362072	0.804028	0.445387	0.445387
rs675866_chr11:119065510_ARCN1	ARCN1	rs675866	chr11:119065510	0.0181247	0.0372862	-0.438158	0.30727	-1.28401	0.407696	0.000400407	0.30727	-0.524168	0.219933	-1.3656	0.317269	0.942267	0.0550344	-0.0206239	1.90516	0.0217582	0.093763	3.83121	0.0719455	-0.346841	8.00927	1.27205	0.0130257	0.27272	2.27137	-6.76111	0.0372862	-13.1176	-0.4046	0.0479001	0.0281561	0.0550344	Low_0_0.51_0.67	0.249449	-0.134345	0.633244	0.199615	0.199615	0.00813313	High_0.68_0.77_1	-0.84974	-1.35129	-0.348187	0.00139601	0.00139601
rs12279833_chr11:121153862_ARHGEF12	ARHGEF12	rs12279833	chr11:121153862	0.0212508	0.0343562	-0.269306	0.25825	-0.738586	0.199974	0.0022763	0.25825	-0.240002	0.310275	-0.706239	0.226235	1.14136	0.0727086	-0.106693	2.38942	0.0199778	0.105048	2.06736	0.0632879	-0.116177	4.2509	3.18581	0.0060262	0.929309	5.4423	-3.52046	0.0343562	-6.7773	-0.263607	0.0472448	0.0292728	0.0727086	Low_0.25_0.56_0.68	0.152431	-0.227094	0.531957	0.425022	0.425022	-0.00575869	High_0.69_0.78_1	-0.354675	-0.73053	0.0211794	0.0639431	0.0639431
rs79212399_chr11:121104454_ARHGEF12	ARHGEF12	rs79212399	chr11:121104454	0.0239048	0.0221291	0.500978	0.242769	-0.343791	1.34575	0.00296235	0.242769	0.506396	0.235476	-0.334315	1.34711	0.443733	0.136267	-0.141933	1.0294	0.0127447	0.166336	2.79574	0.0102658	0.672828	4.91866	0.706651	0.0253581	0.0886678	1.32463	-3.89844	0.0221291	-7.22827	-0.5686	0.046091	0.0313433	0.136267	Low_0_0.34_0.62	0.472621	0.0401538	0.905089	0.0327447	0.0327447	0.0602922	High_0.64_0.79_1	-0.0192442	-0.490138	0.45165	0.935216	0.935216
rs1277777_chr13:111518619_ARHGEF7	ARHGEF7	rs1277777	chr13:111518619	0.0102619	0.00344228	0.115971	0.748798	-0.59916	0.831102	-0.00711329	0.748798	0.112541	0.75641	-0.603916	0.828997	-0.291196	0.450365	-1.05232	0.469931	-0.0105353	0.713855	1.29599	0.0158429	0.247342	2.34464	0.408506	0.355669	-0.463608	1.28062	-4.11125	0.00344228	-6.83952	-1.38297	0.0495042	0.0255926	0.450365	Low_0_0_0	0.712901	0.209277	1.21652	0.00685315	0.00685315	0.167788	High_0.11_0.4_0.73	-0.282564	-0.602805	0.0376767	0.0830094	0.0830094
rs11236627_chr11:75537402_ARRB1	ARRB1	rs11236627	chr11:75537402	0.0311802	0.0304108	-0.634687	0.121057	-1.43937	0.169997	0.0111837	0.121057	-0.659155	0.106064	-1.46052	0.142213	-0.319213	0.134465	-0.738575	0.100148	0.021047	0.09812	-1.34565	0.00903915	-2.34983	-0.341465	-0.517071	0.0247341	-0.967284	-0.0668581	2.21907	0.0304108	0.213326	4.22482	0.0498937	0.0250051	0.134465	Low_0_0_0	-0.617463	-1.06622	-0.168705	0.00781645	0.00781645	0.0973	High_0.2_0.78_1	0.252079	-0.19773	0.701888	0.267089	0.267089
rs7127263_chr11:75537402_ARRB1	ARRB1	rs7127263	chr11:75537402	0.0458374	0.0429701	-0.69892	0.148226	-1.6497	0.251859	0.00871308	0.148226	-0.701178	0.145237	-1.64796	0.245608	-0.306394	0.151158	-0.726246	0.113459	0.017184	0.125504	-1.61536	0.0143385	-2.90267	-0.328054	-0.499432	0.031638	-0.954221	-0.0446417	2.28762	0.0429701	0.0735258	4.50172	0.0415819	0.0408667	0.151158	Low_0_0.03_0.5	-0.541754	-0.953414	-0.130093	0.0106969	0.0106969	0.0821583	High_0.57_0.81_1	0.125911	-0.424375	0.676198	0.648743	0.648743
rs12414898_chr10:71647758_ASCC1	ASCC1	rs12414898	chr10:71647758	0.0450263	0.0133282	0.754794	0.00208553	0.279537	1.23005	0.0653396	0.00208553	0.746668	0.002676	0.264369	1.22897	0.0674696	0.820357	-0.519315	0.654254	0.0582524	0.00871065	-0.0494513	0.901037	-0.834948	0.736045	-0.924485	0.0616963	-1.89493	0.0459591	2.24564	0.0133282	0.47547	4.01581	0.096591	0.00135532	0.820357	Low_0_0.21_0.53	0.113495	-0.202806	0.429796	0.477484	0.477484	-0.00580821	High_0.55_0.68_1	0.808014	0.333071	1.28296	0.00138013	0.00138013
rs10783517_chr12:52507441_ATG101	ATG101	rs10783517	chr12:52507441	0.0163228	0.0196923	-0.207268	0.461903	-0.763084	0.348548	-0.00359869	0.461903	-0.187444	0.503077	-0.739818	0.36493	-0.55633	0.0954045	-1.21161	0.0989539	0.0107166	0.189098	0.538805	0.1932	-0.27635	1.35396	0.0489109	0.906137	-0.770432	0.868254	-2.30598	0.0196923	-4.23765	-0.374309	0.0457041	0.0320686	0.0954045	Low_0_0.04_0.22	0.18247	-0.251153	0.616093	0.401363	0.401363	-0.00604776	High_0.25_0.52_0.8	-0.321852	-0.616803	-0.0269001	0.0328613	0.0328613
rs35125059_chr12:52507441_ATG101	ATG101	rs35125059	chr12:52507441	0.0272529	0.0404397	0.774839	0.0895988	-0.121513	1.67119	0.0149424	0.0895988	0.783255	0.0837609	-0.106015	1.67253	-0.571852	0.0832118	-1.21994	0.0762339	0.0307098	0.0527846	1.92884	0.00745724	0.525479	3.33221	-0.24036	0.506411	-0.954285	0.473565	-3.36651	0.0404397	-6.58402	-0.14899	0.0555582	0.0177969	0.0832118	Low_0_0.17_0.45	0.580987	0.17761	0.984364	0.00531942	0.00531942	0.0837623	High_0.46_0.62_0.8	-0.203459	-0.701239	0.294321	0.414902	0.414902
rs7306790_chr12:52507441_ATG101	ATG101	rs7306790	chr12:52507441	0.0243229	0.0294519	-0.480373	0.366615	-1.52954	0.568792	-0.00141136	0.366615	-0.417964	0.430029	-1.46279	0.626864	-0.546934	0.101399	-1.20286	0.108991	0.0121007	0.173255	-2.16658	0.0241222	-4.04479	-0.288378	-0.798847	0.022564	-1.48344	-0.114251	4.60905	0.0294519	0.467819	8.75028	0.0416385	0.0407316	0.101399	Low_0_0.04_0.22	-0.95635	-1.67557	-0.237129	0.0102733	0.0102733	0.115942	High_0.25_0.52_0.8	0.157984	-0.262501	0.578469	0.45671	0.45671
rs7308990_chr12:52507441_ATG101	ATG101	rs7308990	chr12:52507441	0.0308658	0.0417243	0.394496	0.222847	-0.242789	1.03178	0.00392711	0.222847	0.381469	0.235173	-0.251428	1.01437	-0.556238	0.0940025	-1.20861	0.0961288	0.0183222	0.116736	1.2552	0.0192254	0.207864	2.30253	1.37827	0.168441	-0.590932	3.34747	-2.40137	0.0417243	-4.71133	-0.0914085	0.0430776	0.0374358	0.0940025	Low_0_0.03_0.2	0.652973	0.231539	1.07441	0.00316541	0.00316541	0.162803	High_0.22_0.51_0.8	-0.141432	-0.456096	0.173232	0.373751	0.373751
rs675866_chr11:119065510_BCL9L	BCL9L	rs675866	chr11:119065510	0.00874604	0.00663472	0.281132	0.512935	-0.566795	1.12906	-0.00450438	0.512935	0.346273	0.421034	-0.50264	1.19519	-0.713643	0.148479	-1.68509	0.257802	0.00429761	0.283296	-5.34652	0.0122697	-9.51027	-1.18276	-1.14469	0.0246248	-2.14059	-0.148783	8.83724	0.00663472	2.50249	15.172	0.0544073	0.0190762	0.148479	Low_0_0.48_0.64	-0.376528	-0.842602	0.0895457	0.11155	0.11155	0.0229916	High_0.65_0.75_1	0.554023	0.123643	0.984402	0.0125547	0.0125547
rs9804485_chr11:123021298_BLID	BLID	rs9804485	chr11:123021298	0.0057008	0.00149367	0.218499	0.387548	-0.280191	0.717189	-0.00195797	0.387548	0.208667	0.412363	-0.293439	0.710773	0.114475	0.648138	-0.380786	0.609735	-0.00828565	0.621037	-1.0673	0.0227313	-1.9831	-0.15149	-1.05288	0.0164143	-1.90953	-0.19624	2.28595	0.00149367	0.893085	3.67881	0.063293	0.0111141	0.648138	Low_0_0.25_0.64	-0.195587	-0.613964	0.222789	0.353474	0.353474	-0.00206238	High_0.67_0.82_1	0.479078	0.156069	0.802087	0.00427363	0.00427363
rs4759173_chr12:55705970_BLOC1S1	BLOC1S1	rs4759173	chr12:55705970	0.029244	0.0277813	-0.230584	0.358171	-0.725384	0.264216	-0.00117848	0.358171	-0.238343	0.340045	-0.73087	0.254184	0.492701	0.136942	-0.158726	1.14413	0.00858374	0.216344	0.703726	0.152575	-0.263992	1.67144	1.49521	0.00800797	0.397223	2.5932	-2.0272	0.0277813	-3.82925	-0.22515	0.0390097	0.0474822	0.136942	Low_0_0.31_0.56	0.0719089	-0.28435	0.428168	0.688945	0.688945	-0.0105934	High_0.57_0.72_1	-0.40861	-0.855181	0.0379601	0.0719372	0.0719372
rs11227639_chr11:67579910_C11orf72	C11orf72	rs11227639	chr11:67579910	0.0040499	0.0181535	-0.0773333	0.788158	-0.645673	0.491007	-0.0073568	0.788158	-0.0701758	0.80397	-0.628537	0.488186	-1.46464	0.019722	-2.69187	-0.237406	0.0279678	0.0629774	3.73011	0.0222545	0.540991	6.91922	2.26143	0.178428	-1.04609	5.56894	-5.08246	0.0181535	-9.28409	-0.880839	0.063425	0.0110245	0.019722	Low_0.33_0.65_0.79	0.182014	-0.110432	0.474461	0.219465	0.219465	0.00584716	High_0.8_0.87_1	-0.465495	-0.921629	-0.00936179	0.0457192	0.0457192
rs79111850_chr11:36818451_C11orf74	C11orf74	rs79111850	chr11:36818451	0.0114603	0.00445582	-0.631733	0.146144	-1.48667	0.223199	0.0088839	0.146144	-0.622529	0.152473	-1.47835	0.233293	0.209005	0.365034	-0.24599	0.664	0.00751731	0.231381	-2.09538	0.00187908	-3.40085	-0.789902	-0.0602096	0.803884	-0.539087	0.418668	3.34202	0.00445582	1.05866	5.62539	0.0629342	0.0113613	0.365034	Low_0_0.08_0.57	-0.738879	-1.16892	-0.308839	0.00105343	0.00105343	0.142271	High_0.6_0.78_1	0.224313	-0.243717	0.692344	0.341565	0.341565
rs508579_chr11:119065510_C1QTNF5	C1QTNF5	rs508579	chr11:119065510	0.0141261	0.04899	-0.0324252	0.892364	-0.505687	0.440836	-0.00778947	0.892364	0.0467645	0.844832	-0.425145	0.518673	-1.06763	0.0311096	-2.03675	-0.0985017	0.0213648	0.0961493	-1.53602	0.0666789	-3.17929	0.107246	-2.07601	0.00367253	-3.46359	-0.688426	2.55019	0.04899	0.0114657	5.08892	0.0439506	0.0355628	0.0311096	Low_0_0.45_0.61	-0.298602	-0.652652	0.0554491	0.096623	0.096623	0.0326967	High_0.62_0.72_1	0.185516	-0.182068	0.553099	0.317607	0.317607
rs11064949_chr12:120231555_CABP1	CABP1	rs11064949	chr12:120231555	0.00174206	0.00419794	-0.172072	0.489996	-0.663917	0.319773	-0.00411657	0.489996	-0.283777	0.259531	-0.779635	0.21208	-0.79401	0.0340053	-1.52711	-0.0609084	0.0237366	0.0826191	-0.969256	0.00489745	-1.63883	-0.29968	-2.05289	0.000380024	-3.16499	-0.940793	2.95943	0.00419794	0.951286	4.96757	0.0790543	0.00416726	0.0340053	Low_0_0.16_0.4	-0.352941	-0.679763	-0.0261186	0.0346064	0.0346064	0.0376725	High_0.41_0.58_1	0.831095	0.305595	1.35659	0.00289488	0.00289488
rs77511181_chr10:104209616_CALHM2	CALHM2	rs77511181	chr10:104209616	2.01743e-05	0.0423685	0.319323	0.456703	-0.527103	1.16575	-0.00349728	0.456703	0.190743	0.635371	-0.603428	0.984915	-3.19482	2.78874e-05	-4.6481	-1.74153	0.121509	0.000112904	-3.81464	0.057877	-7.75861	0.129343	-3.593	4.73306e-06	-5.07866	-2.10735	9.62378	0.0423685	0.336757	18.9108	0.143483	5.76641e-05	2.78874e-05	Low_0.22_0.38_0.48	-0.159359	-0.542343	0.223624	0.409977	0.409977	-0.0039876	High_0.49_0.56_0.89	0.772171	0.124498	1.41984	0.0205087	0.0205087
rs2745906_chr11:34366712_CAPRIN1	CAPRIN1	rs2745906	chr11:34366712	0.00594666	0.0102734	-0.251799	0.482471	-0.959193	0.455595	-0.00398266	0.482471	-0.250566	0.479956	-0.950502	0.449369	-1.29559	0.0560283	-2.62501	0.033834	0.0172334	0.12511	-3.76441	0.00779908	-6.51922	-1.00959	-2.57331	0.00211136	-4.19531	-0.951313	7.13937	0.0102734	1.71762	12.5611	0.0607607	0.0129766	0.0560283	Low_0_0.34_0.43	-0.59073	-1.10606	-0.0754035	0.0258672	0.0258672	0.109256	High_0.44_0.55_0.87	0.126517	-0.166864	0.419898	0.393825	0.393825
rs7991106_chr13:111518619_CARS2	CARS2	rs7991106	chr13:111518619	0.00254102	0.00066208	0.419279	0.377596	-0.517797	1.35636	-0.0017034	0.377596	0.400179	0.402147	-0.541949	1.34231	-0.215687	0.576226	-0.977448	0.546073	-0.00718681	0.580123	2.45624	0.00126737	0.982522	3.92996	0.240417	0.539932	-0.533805	1.01464	-8.18746	0.00066208	-12.8264	-3.54848	0.0756567	0.00516072	0.576226	Low_0_0.13_0.33	0.53082	0.134711	0.926929	0.0092794	0.0092794	0.0718735	High_0.35_0.53_0.73	-0.742896	-1.29859	-0.187198	0.00989813	0.00989813
rs73305452_chr12:54137446_CBX5	CBX5	rs73305452	chr12:54137446	0.0106107	0.0141746	0.0247357	0.942823	-0.656415	0.705887	-0.00789519	0.942823	-0.0500186	0.884614	-0.730761	0.630724	-0.77171	0.080061	-1.6372	0.0937813	0.00873658	0.21427	-2.35313	0.01842	-4.30301	-0.403256	-1.5716	0.00399133	-2.6319	-0.511287	3.82145	0.0141746	0.78134	6.86156	0.0482533	0.0275713	0.080061	Low_0_0.4_0.55	-0.48582	-0.903017	-0.0686235	0.0234977	0.0234977	0.0910523	High_0.56_0.73_1	0.303441	-0.0743101	0.681192	0.113855	0.113855
rs7898179_chr10:84665934_CCSER2	CCSER2	rs7898179	chr10:84665934	0.0144187	0.0272853	-0.387265	0.262535	-1.06822	0.293691	0.00209521	0.262535	-0.333749	0.330526	-1.00993	0.342429	0.434841	0.0577553	-0.0145207	0.884203	0.0227864	0.0877986	0.509786	0.315359	-0.491093	1.51066	0.74368	0.00543684	0.223496	1.26386	-1.98825	0.0272853	-3.74992	-0.22658	0.0530147	0.0207433	0.0577553	Low_0_0.19_0.7	0.263156	-0.0647274	0.59104	0.114016	0.114016	0.0206276	High_0.71_0.84_1	-0.821294	-1.25404	-0.388545	0.000375054	0.000375054
rs4759173_chr12:55705970_CD63	CD63	rs4759173	chr12:55705970	0.00271641	0.00106091	-0.328541	0.189693	-0.821618	0.164536	0.00578303	0.189693	-0.333906	0.182608	-0.826993	0.159182	0.340675	0.303207	-0.311494	0.992843	0.0063258	0.249399	1.05294	0.0294484	0.106894	1.99898	1.81649	0.00107283	0.743098	2.88989	-2.98429	0.00106091	-4.74598	-1.2226	0.0815768	0.0035527	0.303207	Low_0_0.17_0.4	0.311911	-0.189843	0.813666	0.216589	0.216589	0.0131691	High_0.41_0.62_1	-0.365221	-0.697834	-0.0326094	0.031792	0.031792
rs10509767_chr10:71486493_CDH23	CDH23	rs10509767	chr10:71486493	0.0162307	0.0156877	-0.224825	0.483454	-0.857864	0.408213	-0.00400035	0.483454	-0.342881	0.296412	-0.99007	0.304308	0.654039	0.122091	-0.177525	1.4856	0.00721221	0.235868	1.02696	0.11365	-0.248826	2.30276	2.80205	0.00451699	0.884583	4.71951	-2.87574	0.0156877	-5.1991	-0.552374	0.0454093	0.032632	0.122091	Low_0_0.35_0.55	0.24008	-0.132735	0.612894	0.202719	0.202719	0.0105037	High_0.56_0.68_0.92	-0.638726	-1.0295	-0.247956	0.00176486	0.00176486
rs4746108_chr10:71486493_CDH23	CDH23	rs4746108	chr10:71486493	0.015334	0.00885562	0.300172	0.465079	-0.51053	1.11087	-0.00365977	0.465079	0.1981	0.635798	-0.627745	1.02395	0.51213	0.223452	-0.316305	1.34056	0.000282682	0.364308	2.30557	0.0108196	0.541971	4.06916	3.84817	0.00419737	1.23701	6.45934	-4.04207	0.00885562	-7.05015	-1.034	0.0466074	0.0303998	0.223452	Low_0_0.29_0.48	0.791693	0.360412	1.22297	0.000604524	0.000604524	0.224052	High_0.5_0.64_0.92	-0.537361	-1.02575	-0.0489697	0.0314616	0.0314616
rs4148960_chr11:67579910_CDK2AP2	CDK2AP2	rs4148960	chr11:67579910	0.000158098	0.0132837	0.0468912	0.867972	-0.510194	0.603976	-0.00771459	0.867972	-0.137845	0.61734	-0.682518	0.406828	2.13635	0.000736346	0.914805	3.3579	0.0730641	0.00323406	3.4853	0.0190596	0.581273	6.38933	3.11667	3.02437e-05	1.69254	4.54079	-4.93303	0.0132837	-8.81967	-1.0464	0.110842	0.000531427	0.000736346	Low_0.33_0.58_0.69	0.365313	0.0128244	0.717801	0.0425153	0.0425153	0.0613475	High_0.71_0.81_1	-0.350871	-0.669924	-0.0318165	0.0315822	0.0315822
rs7949394_chr11:67579910_CDK2AP2	CDK2AP2	rs7949394	chr11:67579910	0.000207091	0.0166345	0.0698043	0.814577	-0.517984	0.657593	-0.00749486	0.814577	-0.106375	0.713998	-0.679521	0.46677	2.1164	0.000795064	0.89827	3.33452	0.0722053	0.00342679	3.47636	0.0223654	0.501676	6.45105	3.00922	4.0603e-05	1.60992	4.40852	-4.89458	0.0166345	-8.8852	-0.903955	0.107157	0.000678321	0.000795064	Low_0.33_0.58_0.69	0.350353	-0.0309796	0.731687	0.0709077	0.0709077	0.0450411	High_0.71_0.81_1	-0.323943	-0.649333	0.00144712	0.0510012	0.0510012
rs10139564_chr14:20828177_CHD8	CHD8	rs10139564	chr14:20828177	0.00152352	0.000342569	-0.144788	0.569636	-0.647401	0.357825	-0.0053434	0.569636	-0.156545	0.544422	-0.666288	0.353197	-0.0901595	0.751207	-0.651729	0.47141	-0.0125683	0.809401	1.02334	0.012473	0.224482	1.8222	1.22865	0.00709215	0.340459	2.11684	-2.81475	0.000342569	-4.32737	-1.30212	0.0799205	0.0039454	0.751207	Low_0_0_0	0.513608	0.0386691	0.988547	0.0349878	0.0349878	0.11118	High_0.17_0.64_1	-0.315468	-0.62825	-0.00268562	0.0481041	0.0481041
rs191887847_chr10:71486493_CHST3	CHST3	rs191887847	chr10:71486493	0.0242314	0.00667548	-0.506374	0.369115	-1.61813	0.605387	-0.00147892	0.369115	-0.512205	0.365947	-1.62938	0.604975	-0.0947645	0.81866	-0.911084	0.721555	-0.00906464	0.651748	-3.66222	0.00455286	-6.17062	-1.15383	-0.546078	0.210645	-1.40504	0.312886	6.35342	0.00667548	1.79562	10.9112	0.0416321	0.0407469	0.81866	Low_0_0.36_0.56	-0.718349	-1.2671	-0.169597	0.0111233	0.0111233	0.0836615	High_0.57_0.68_0.92	0.363951	-0.182964	0.910866	0.188249	0.188249
rs11228144_chr11:67579910_CLCF1	CLCF1	rs11228144	chr11:67579910	0.00150758	0.00583684	0.220175	0.401786	-0.297751	0.738102	-0.0023065	0.401786	0.120762	0.643874	-0.394983	0.636506	-1.47374	0.0203024	-2.71452	-0.232964	0.0324476	0.0471845	-3.75604	0.00852152	-6.53695	-0.975135	-5.20963	0.000533452	-8.10908	-2.31017	5.252	0.00583684	1.54657	8.95744	0.0828555	0.00327581	0.0203024	Low_0.33_0.65_0.79	-0.191991	-0.460721	0.0767384	0.159224	0.159224	0.0111542	High_0.8_0.87_1	0.583321	0.101848	1.06479	0.0189962	0.0189962
rs4930564_chr11:67579910_CLCF1	CLCF1	rs4930564	chr11:67579910	0.0085806	0.0432419	0.231569	0.411552	-0.324648	0.787786	-0.00253543	0.411552	0.135796	0.627371	-0.416486	0.688079	-1.47668	0.019725	-2.71403	-0.239327	0.032618	0.0466678	-2.86756	0.0575902	-5.82891	0.0937839	-4.39698	0.00554284	-7.47973	-1.31423	4.19066	0.0432419	0.129318	8.252	0.0565514	0.0167596	0.019725	Low_0.33_0.65_0.79	-0.0968682	-0.369056	0.17532	0.481327	0.481327	-0.00558606	High_0.8_0.87_1	0.601195	0.111094	1.0913	0.0176598	0.0176598
rs76833902_chr11:67579910_CLCF1	CLCF1	rs76833902	chr11:67579910	0.00150709	0.0056695	-0.295182	0.33048	-0.893138	0.302774	-0.000359377	0.33048	-0.191271	0.525248	-0.785479	0.402937	-1.46197	0.0209196	-2.69898	-0.22496	0.033922	0.0428948	4.5203	0.00882682	1.1578	7.8828	-0.506785	0.468288	-1.88557	0.871996	-6.40145	0.0056695	-10.9019	-1.90104	0.0846419	0.00292386	0.0209196	Low_0.33_0.62_0.74	0.198193	-0.132395	0.528781	0.235664	0.235664	0.00631211	High_0.75_0.84_1	-0.459449	-0.825716	-0.0931829	0.0148641	0.0148641
rs7338730_chr13:94800625_CLDN10	CLDN10	rs7338730	chr13:94800625	0.00595266	0.0322928	-0.170815	0.538423	-0.718789	0.377159	-0.00490148	0.538423	-0.190127	0.485635	-0.728178	0.347925	1.19646	0.0172634	0.215222	2.17771	0.0321504	0.048099	1.29537	0.0811014	-0.162497	2.75323	2.98092	0.00231328	1.08448	4.87736	-2.96716	0.0322928	-5.67963	-0.254692	0.0598859	0.0136877	0.0172634	Low_0_0.4_0.56	0.138493	-0.193976	0.470962	0.409697	0.409697	-0.0037891	High_0.57_0.69_0.86	-0.413727	-0.84561	0.0181561	0.0599661	0.0599661
rs4941550_chr13:45623758_COG3	COG3	rs4941550	chr13:45623758	0.0343111	0.0112729	-0.761249	0.00256701	-1.25087	-0.271626	0.0625017	0.00256701	-0.774134	0.00234507	-1.26737	-0.280902	-0.372897	0.585037	-1.72095	0.975156	0.0572622	0.00930202	-2.30149	0.000481482	-3.57182	-1.03116	-2.55654	0.0193743	-4.6924	-0.420681	4.99347	0.0112729	1.15162	8.83531	0.0978114	0.00125191	0.585037	Low_0_0.15_0.25	-0.648786	-1.21628	-0.081296	0.026434	0.026434	0.125565	High_0.26_0.37_0.67	-0.334155	-0.619926	-0.048384	0.0224096	0.0224096
rs4237808_chr12:54137446_COPZ1	COPZ1	rs4237808	chr12:54137446	0.00136355	0.0177508	0.125006	0.618958	-0.371188	0.6212	-0.00595205	0.618958	0.0365896	0.882102	-0.4507	0.523879	1.2028	0.00589282	0.353145	2.05244	0.0459142	0.0196498	-1.56016	0.0291964	-2.95972	-0.160611	0.0276229	0.965937	-1.25008	1.30533	2.61147	0.0177508	0.460325	4.76261	0.0810092	0.00368279	0.00589282	Low_0_0.41_0.56	-0.252045	-0.733404	0.229314	0.2974	0.2974	0.00235315	High_0.57_0.73_1	0.346206	0.0462688	0.646142	0.0242442	0.0242442
rs7488388_chr12:54690022_COPZ1	COPZ1	rs7488388	chr12:54690022	0.00164333	0.0273639	0.425885	0.162338	-0.173776	1.02555	0.00762166	0.162338	0.496712	0.0954696	-0.0884659	1.08189	2.02343	0.00476382	0.630062	3.4168	0.0616879	0.00693187	4.53186	0.0146499	0.908602	8.15512	7.07036	0.00336104	2.39068	11.75	-6.12305	0.0273639	-11.5511	-0.694959	0.0906764	0.00198671	0.00476382	Low_0.4_0.54_0.64	0.504777	0.0962197	0.913334	0.0163597	0.0163597	0.0811301	High_0.65_0.74_0.94	-0.106246	-0.436972	0.224481	0.523571	0.523571
rs12793205_chr11:67579910_CORO1B	CORO1B	rs12793205	chr11:67579910	4.2297e-05	0.0408366	0.0387264	0.898449	-0.560582	0.638035	-0.00780571	0.898449	0.190236	0.509322	-0.378674	0.759146	2.48175	6.31068e-05	1.29569	3.66782	0.106689	0.000321224	3.05749	0.0327604	0.254766	5.86021	3.171	7.72574e-06	1.82683	4.51516	-4.16227	0.0408366	-8.14833	-0.176206	0.129473	0.000151544	6.31068e-05	Low_0.33_0.54_0.63	0.472906	-0.0181474	0.96396	0.058567	0.058567	0.0770642	High_0.64_0.79_1	-0.27474	-0.575369	0.0258888	0.0727688	0.0727688
rs4148960_chr11:67579910_CORO1B	CORO1B	rs4148960	chr11:67579910	4.88858e-05	0.0262237	0.226238	0.421956	-0.329478	0.781955	-0.00277074	0.421956	0.0166243	0.951118	-0.519006	0.552254	2.42405	0.000110298	1.22278	3.62531	0.103586	0.000398957	3.22295	0.0280281	0.353343	6.09255	3.29158	9.10155e-06	1.88433	4.69883	-4.36551	0.0262237	-8.20608	-0.52495	0.131797	0.000129273	0.000110298	Low_0.33_0.58_0.69	0.40904	0.0451405	0.772939	0.0283614	0.0283614	0.0743644	High_0.71_0.81_1	-0.316853	-0.618394	-0.0153127	0.0397102	0.0397102
rs7946212_chr11:67579910_CORO1B	CORO1B	rs7946212	chr11:67579910	3.69291e-05	0.0261604	0.570113	0.165905	-0.239496	1.37972	0.00736272	0.165905	0.524888	0.176442	-0.239242	1.28902	2.40815	8.20359e-05	1.23781	3.5785	0.11662	0.000159719	-3.70903	0.0555508	-7.50742	0.0893531	-2.72853	0.248881	-7.39014	1.93307	5.92379	0.0261604	0.714577	11.133	0.14445	5.39048e-05	8.20359e-05	Low_0.33_0.56_0.67	-0.183583	-0.633933	0.266766	0.415557	0.415557	-0.00742187	High_0.68_0.8_1	0.379632	0.00990321	0.749361	0.0443062	0.0443062
rs7949394_chr11:67579910_CORO1B	CORO1B	rs7949394	chr11:67579910	4.12434e-05	0.0323853	0.0906637	0.760647	-0.497036	0.678364	-0.00719147	0.760647	-0.115339	0.685843	-0.678346	0.447669	2.47465	7.58393e-05	1.27806	3.67123	0.104736	0.000368191	3.03649	0.0427533	0.10071	5.97228	3.26009	7.62637e-06	1.87909	4.64109	-4.30589	0.0323853	-8.24433	-0.367461	0.130357	0.000142659	7.58393e-05	Low_0.33_0.58_0.69	0.345053	-0.0527652	0.742871	0.0876308	0.0876308	0.0383725	High_0.71_0.81_1	-0.369402	-0.67231	-0.0664931	0.0175267	0.0175267
rs11619970_chr13:20294853_CRYL1	CRYL1	rs11619970	chr13:20294853	0.00304719	0.0496849	-0.114451	0.690891	-0.682736	0.453833	-0.00666738	0.690891	-0.181671	0.518353	-0.73677	0.373428	0.957427	0.00536877	0.288704	1.62615	0.0465235	0.0188807	-0.733721	0.0642611	-1.51156	0.0441194	0.296048	0.531775	-0.638416	1.23051	2.30316	0.0496849	0.00322162	4.6031	0.0683504	0.00813782	0.00536877	Low_0_0.03_0.2	-0.376097	-0.715968	-0.0362264	0.0306959	0.0306959	0.0621012	High_0.25_0.47_0.83	0.171483	-0.173356	0.516321	0.324404	0.324404
rs6486238_chr11:15039461_CYP2R1	CYP2R1	rs6486238	chr11:15039461	0.0223405	0.0219031	-0.418349	0.103978	-0.923875	0.0871761	0.0130716	0.103978	-0.404998	0.113663	-0.908131	0.0981348	-1.33351	0.126291	-3.0482	0.381174	0.0236796	0.0829213	-4.05085	0.0120843	-7.19863	-0.903076	-3.45406	0.00654804	-5.92593	-0.98219	6.1144	0.0219031	0.900883	11.3279	0.056793	0.0165163	0.126291	Low_0.37_0.51_0.59	-0.492009	-0.851381	-0.132638	0.00820308	0.00820308	0.106188	High_0.6_0.67_0.87	0.191782	-0.139776	0.52334	0.252575	0.252575
rs11230759_chr11:61661029_DAGLA	DAGLA	rs11230759	chr11:61661029	0.0320986	0.00993348	-0.383232	0.332758	-1.16323	0.396768	-0.000430166	0.332758	-0.388437	0.327998	-1.1713	0.394421	-0.297162	0.650565	-1.59238	0.998053	-0.00677299	0.565412	-3.70725	0.00596932	-6.33003	-1.08448	-1.20005	0.101171	-2.63829	0.238197	6.50513	0.00993348	1.58795	11.4223	0.0382843	0.0495255	0.650565	Low_0.23_0.44_0.55	-0.51041	-0.890892	-0.129929	0.00920093	0.00920093	0.0711688	High_0.56_0.66_0.85	0.406096	-0.102285	0.914477	0.114639	0.114639
rs2089925_chr11:61661029_DDB1	DDB1	rs2089925	chr11:61661029	0.0154417	0.0280326	-0.277826	0.286822	-0.791833	0.236182	0.00113377	0.286822	-0.27834	0.281105	-0.787216	0.230536	-1.21948	0.0609981	-2.49608	0.0571268	0.0211323	0.0975871	-2.37045	0.0164349	-4.29947	-0.441434	-3.63955	0.00458131	-6.13423	-1.14488	4.06483	0.0280326	0.445534	7.68412	0.0510538	0.0233306	0.0609981	Low_0.23_0.42_0.52	-0.247756	-0.585951	0.0904389	0.148224	0.148224	0.0172635	High_0.53_0.63_0.85	0.105277	-0.309188	0.519742	0.613253	0.613253
rs7935835_chr11:61661029_DDB1	DDB1	rs7935835	chr11:61661029	0.0104962	0.0168844	0.304156	0.373917	-0.370389	0.978701	-0.00160689	0.373917	0.28484	0.400634	-0.383592	0.953273	-1.20196	0.0653605	-2.48151	0.0775799	0.0175459	0.122648	3.06044	0.0114962	0.699238	5.42164	-0.332134	0.649434	-1.77486	1.11059	-5.36112	0.0168844	-9.74236	-0.979875	0.0543568	0.0191344	0.0653605	Low_0.23_0.36_0.43	0.851349	0.300974	1.40172	0.00348594	0.00348594	0.207537	High_0.44_0.58_0.85	-0.0624337	-0.384834	0.259967	0.701382	0.701382
rs147257101_chr13:99600441_DOCK9	DOCK9	rs147257101	chr13:99600441	0.000472961	0.0216681	-0.361138	0.384698	-1.18044	0.45816	-0.00188602	0.384698	-0.321894	0.421783	-1.11232	0.468529	1.80056	0.001515	0.701856	2.89927	0.0684917	0.00439858	-3.9012	0.0154319	-7.04509	-0.757312	0.949936	0.150659	-0.350201	2.25007	5.48654	0.0216681	0.816891	10.1562	0.100222	0.00106979	0.001515	Low_0_0.48_0.57	-0.894727	-1.40903	-0.380422	0.00121705	0.00121705	0.253197	High_0.58_0.73_0.94	0.151529	-0.181045	0.484103	0.367833	0.367833
rs10747625_chr12:52139688_EIF4B	EIF4B	rs10747625	chr12:52139688	0.0127762	0.0454138	-0.33164	0.196637	-0.837245	0.173964	0.0053645	0.196637	-0.287406	0.257189	-0.787126	0.212315	0.94108	0.0298127	0.0935975	1.78856	0.0347056	0.0407737	-1.14477	0.0216237	-2.11876	-0.170782	-0.414019	0.602422	-1.98309	1.15505	2.80066	0.0454138	0.0580657	5.54325	0.0579566	0.0153914	0.0298127	Low_0_0.17_0.36	-0.596729	-0.95503	-0.238428	0.00144587	0.00144587	0.13051	High_0.38_0.5_0.83	0.0475991	-0.372135	0.467334	0.821222	0.821222
rs12583876_chr13:46184296_ESD	ESD	rs12583876	chr13:46184296	0.0153108	0.0148345	-0.38116	0.153969	-0.907071	0.144751	0.00825543	0.153969	-0.380381	0.152505	-0.903351	0.142589	-0.881993	0.120701	-1.99917	0.235181	0.0194722	0.10849	-2.80134	0.00657722	-4.80722	-0.795466	-2.3456	0.0044974	-3.9499	-0.741295	4.26602	0.0148345	0.848814	7.68323	0.0579489	0.0153986	0.120701	Low_0_0.54_0.7	-0.324925	-0.611366	-0.0384835	0.0266412	0.0266412	0.0419842	High_0.71_0.78_1	0.190841	-0.314462	0.696145	0.447356	0.447356
rs11220998_chr11:127789988_ETS1	ETS1	rs11220998	chr11:127789988	0.000916479	0.00109395	0.191546	0.590744	-0.511548	0.89464	-0.00561666	0.590744	0.203406	0.564472	-0.493376	0.900188	-0.983117	0.0693182	-2.04513	0.0788989	0.0128459	0.165273	-5.05841	0.00209592	-8.24444	-1.87237	-1.95057	0.00127452	-3.1215	-0.779637	7.33366	0.00109395	2.99244	11.6749	0.0871839	0.0024858	0.0693182	Low_0_0.64_0.79	-0.23545	-0.591502	0.120602	0.192299	0.192299	0.00782335	High_0.8_0.87_1	0.708215	0.103584	1.31285	0.0230824	0.0230824
rs28567783_chr13:113472586_F10	F10	rs28567783	chr13:113472586	0.0394214	0.0227916	0.361855	0.161749	-0.146929	0.87064	0.00766509	0.161749	0.336608	0.194021	-0.173572	0.846789	0.249966	0.260368	-0.187583	0.687516	0.00985257	0.199703	-0.39737	0.330687	-1.20275	0.408013	-0.451151	0.229738	-1.19098	0.288675	1.39193	0.0227916	0.197028	2.58684	0.0428993	0.0378299	0.260368	Low_0_0.19_0.67	-0.26147	-0.636897	0.113957	0.168888	0.168888	0.0144295	High_0.71_0.88_1	0.650091	0.221916	1.07827	0.00352289	0.00352289
rs11230578_chr11:61661029_FADS1	FADS1	rs11230578	chr11:61661029	0.00236641	0.00465326	0.404937	0.151533	-0.150448	0.960322	0.00844715	0.151533	0.368091	0.187562	-0.181685	0.917868	-1.30925	0.0437163	-2.58103	-0.0374769	0.0326402	0.046601	3.10154	0.00207572	1.14994	5.05315	0.427748	0.622993	-1.2901	2.14559	-5.58271	0.00465326	-9.41625	-1.74918	0.0860733	0.0026687	0.0437163	Low_0.23_0.38_0.47	0.625094	0.19532	1.05487	0.00536023	0.00536023	0.147349	High_0.48_0.6_0.85	-0.227469	-0.510394	0.0554556	0.113561	0.113561
rs10886319_chr10:118616277_FAM204A	FAM204A	rs10886319	chr10:118616277	0.00752655	0.00575093	0.364011	0.13718	-0.11755	0.845571	0.00965172	0.13718	0.352797	0.147974	-0.126844	0.832437	0.962972	0.144457	-0.334767	2.26071	0.0186609	0.114245	-2.07544	0.0221268	-3.84814	-0.302742	-1.1648	0.241754	-3.12484	0.795238	4.42244	0.00575093	1.30793	7.53696	0.0699884	0.00735176	0.144457	Low_0_0.44_0.53	-0.0396015	-0.418546	0.339343	0.834596	0.834596	-0.019102	High_0.54_0.65_0.84	0.417957	0.0322926	0.803622	0.0340613	0.0340613
rs10886380_chr10:118616277_FAM204A	FAM204A	rs10886380	chr10:118616277	0.0158213	0.0134332	0.12682	0.597449	-0.347236	0.600876	-0.00569938	0.597449	0.110656	0.643716	-0.361702	0.583013	0.979033	0.141112	-0.329256	2.28732	0.00373727	0.293434	-2.70885	0.0198815	-4.98156	-0.436135	-0.838099	0.390069	-2.76135	1.08515	4.95955	0.0134332	1.04554	8.87356	0.0441878	0.0350696	0.141112	Low_0_0.47_0.58	-0.278563	-0.582918	0.0257919	0.072212	0.072212	0.0313534	High_0.59_0.68_0.84	0.473499	0.0575693	0.889429	0.0264456	0.0264456
rs494469_chr10:118616277_FAM204A	FAM204A	rs494469	chr10:118616277	0.0241002	0.0180223	0.299244	0.210413	-0.171183	0.769672	0.0045828	0.210413	0.259277	0.279491	-0.213152	0.731705	0.904734	0.174718	-0.407087	2.21655	0.0113551	0.18162	-2.30919	0.0372833	-4.48015	-0.13822	-1.40619	0.228952	-3.70823	0.895857	4.56873	0.0180223	0.796192	8.34127	0.0475163	0.0288051	0.174718	Low_0_0.44_0.53	-0.319441	-0.701346	0.0624629	0.0991867	0.0991867	0.0345034	High_0.54_0.65_0.84	0.334979	-0.0231828	0.693141	0.0663493	0.0663493
rs494526_chr10:118616277_FAM204A	FAM204A	rs494526	chr10:118616277	0.00192039	0.00116605	0.326628	0.163023	-0.134031	0.787286	0.00757144	0.163023	0.29912	0.20108	-0.161486	0.759726	0.921463	0.164477	-0.382689	2.22561	0.0150403	0.143813	-3.15477	0.00359595	-5.25844	-1.05109	-1.70303	0.0950938	-3.70711	0.301048	6.17864	0.00116605	2.49984	9.85744	0.0883423	0.00230805	0.164477	Low_0_0.44_0.53	-0.309922	-0.678671	0.0588272	0.0976151	0.0976151	0.0350008	High_0.54_0.65_0.84	0.523818	0.152112	0.895523	0.00637146	0.00637146
rs1484166_chr10:80855425_FAM213A	FAM213A	rs1484166	chr10:80855425	9.00149e-06	0.0457227	-0.0415404	0.887789	-0.622968	0.539888	-0.00777662	0.887789	0.194078	0.486049	-0.355678	0.743833	2.70393	1.11294e-05	1.53524	3.87263	0.130079	6.11833e-05	-1.56708	0.0891887	-3.37763	0.243466	1.73228	0.0236979	0.235189	3.22937	3.80573	0.0457227	0.073486	7.53797	0.150954	3.41713e-05	1.11294e-05	Low_0.09_0.34_0.43	-0.280396	-0.612587	0.0517955	0.0961855	0.0961855	0.0361861	High_0.44_0.56_0.82	0.311563	-0.033716	0.656842	0.0762692	0.0762692
rs2678565_chr10:80378199_FAM213A	FAM213A	rs2678565	chr10:80378199	0.0167995	0.0239523	-0.044008	0.862069	-0.54425	0.456234	-0.0076941	0.862069	-0.0749048	0.766138	-0.572242	0.422432	1.13691	0.0799182	-0.137552	2.41138	0.00895745	0.211306	-2.55684	0.0233409	-4.76076	-0.352925	-0.846486	0.432192	-2.97263	1.27966	4.30563	0.0239523	0.577674	8.03359	0.0413649	0.0413889	0.0799182	Low_0_0.51_0.64	-0.395643	-0.696657	-0.0946279	0.0106181	0.0106181	0.0649433	High_0.65_0.72_1	0.370168	-0.258419	0.998755	0.241169	0.241169
rs2210604_chr10:118616277_FAM45A	FAM45A	rs2210604	chr10:118616277	0.00511711	0.0113449	-0.044413	0.854798	-0.523714	0.434888	-0.00766758	0.854798	-0.0392505	0.869912	-0.512611	0.43411	-1.34676	0.0421108	-2.64475	-0.0487719	0.017418	0.123649	-2.97079	0.0119401	-5.2753	-0.666282	-4.57977	0.00151802	-7.37459	-1.78494	5.28279	0.0113449	1.21467	9.35092	0.059595	0.0139323	0.0421108	Low_0_0.5_0.63	-0.199356	-0.494183	0.09547	0.182506	0.182506	0.00886682	High_0.64_0.72_0.84	0.630025	0.178958	1.08109	0.0075521	0.0075521
rs750507_chr10:88810608_FAS	FAS	rs750507	chr10:88810608	3.01381e-07	0.000182415	0.294693	0.222024	-0.180514	0.769901	0.0039692	0.222024	0.32907	0.148246	-0.118616	0.776755	2.9629	6.21863e-05	1.5482	4.3776	0.117324	0.000151964	-2.50764	0.00137318	-4.02348	-0.991789	-0.421529	0.704447	-2.61596	1.7729	7.40348	0.000182415	3.60577	11.2012	0.205587	6.27141e-07	6.21863e-05	Low_0.14_0.26_0.33	-0.423529	-0.833487	-0.0135718	0.0431758	0.0431758	0.0674979	High_0.34_0.44_0.73	0.273483	-0.0576286	0.604595	0.104146	0.104146
rs61841057_chr10:35223336_FZD8	FZD8	rs61841057	chr10:35223336	0.0447282	0.0134042	-0.476627	0.0633956	-0.98024	0.0269861	0.0193645	0.0633956	-0.476294	0.064566	-0.98181	0.0292219	0.0641383	0.784138	-0.39826	0.526537	0.012115	0.173098	-1.3288	0.00205276	-2.164	-0.493605	-0.620712	0.0838929	-1.32575	0.0843288	1.65813	0.0134042	0.349976	2.96629	0.0522547	0.0217115	0.784138	Low_0_0.25_0.67	-0.458983	-0.830835	-0.087131	0.0163482	0.0163482	0.0714259	High_0.69_0.85_1	0.190473	-0.153954	0.5349	0.272967	0.272967
rs1151843_chr12:120231555_GCN1	GCN1	rs1151843	chr12:120231555	0.0159709	0.0255624	0.297423	0.34789	-0.327271	0.922116	-0.000884614	0.34789	0.369024	0.243954	-0.254839	0.992887	-0.66938	0.0700538	-1.39441	0.0556526	0.0173543	0.124152	-0.321955	0.461157	-1.18397	0.540061	-3.59943	0.00848364	-6.26281	-0.936052	3.34531	0.0255624	0.4156	6.27501	0.0486194	0.0269775	0.0700538	Low_0_0.06_0.2	-0.185071	-0.562219	0.192078	0.329715	0.329715	-0.000588115	High_0.22_0.46_1	0.444471	0.0877243	0.801218	0.015364	0.015364
rs7488388_chr12:55705970_GDF11	GDF11	rs7488388	chr12:55705970	0.00282037	0.0184796	-0.415236	0.173182	-1.01513	0.184657	0.00685333	0.173182	-0.463752	0.12155	-1.05252	0.125013	-0.816205	0.0128158	-1.45592	-0.176493	0.0474965	0.0177136	-1.70527	0.00498531	-2.88576	-0.524766	-3.07135	0.00253261	-5.04368	-1.09902	2.73486	0.0184796	0.467491	5.00222	0.0820096	0.00345652	0.0128158	Low_0_0.12_0.36	-0.507682	-0.934779	-0.0805855	0.0211879	0.0211879	0.118151	High_0.37_0.6_1	0.056168	-0.250997	0.363333	0.717214	0.717214
rs12262023_chr10:84665934_GHITM	GHITM	rs12262023	chr10:84665934	0.00917151	0.0274299	0.192089	0.471555	-0.334327	0.718506	-0.00378224	0.471555	0.276193	0.299617	-0.248606	0.800993	0.491397	0.033532	0.038922	0.943871	0.0242496	0.0799493	0.926909	0.0194081	0.152303	1.70152	0.955098	0.00226357	0.34882	1.56138	-1.58813	0.0274299	-2.99663	-0.179639	0.0543629	0.0191274	0.033532	Low_0_0.09_0.56	0.396081	0.00548478	0.786678	0.0469701	0.0469701	0.0502283	High_0.57_0.79_1	-0.244848	-0.552456	0.0627603	0.116792	0.116792
rs11198434_chr10:118616277_GRK5	GRK5	rs11198434	chr10:118616277	0.0164071	0.023791	0.322619	0.203175	-0.176483	0.821721	0.00498579	0.203175	0.238455	0.350638	-0.265284	0.742193	1.18277	0.0781857	-0.135363	2.5009	0.021708	0.0940642	-2.3152	0.0450532	-4.57854	-0.0518592	-0.129453	0.882024	-1.85242	1.59351	4.3963	0.023791	0.594298	8.19829	0.0537883	0.0198006	0.0781857	Low_0_0.5_0.63	-0.0461694	-0.317406	0.225067	0.735994	0.735994	-0.00993787	High_0.64_0.72_0.84	0.6485	0.132597	1.1644	0.0152373	0.0152373
rs117997605_chr12:47397901_HDAC7	HDAC7	rs117997605	chr12:47397901	0.00121031	0.0227046	-0.211396	0.617106	-1.04609	0.623296	-0.00593104	0.617106	-0.248367	0.545618	-1.05951	0.562778	-1.84855	0.00406334	-3.09834	-0.598766	0.0510734	0.0140017	3.69173	0.037403	0.218751	7.16471	-1.27327	0.0593443	-2.59749	0.0509603	-7.94445	0.0227046	-14.7599	-1.12899	0.0827937	0.00328869	0.00406334	Low_0.14_0.45_0.59	0.0855934	-0.271211	0.442397	0.634776	0.634776	-0.00866104	High_0.6_0.68_0.84	-0.877407	-1.60244	-0.152377	0.0191211	0.0191211
rs1988720_chr12:47397901_HDAC7	HDAC7	rs1988720	chr12:47397901	0.00114904	0.0177718	0.142843	0.64345	-0.466388	0.752074	-0.00621721	0.64345	-0.017139	0.955212	-0.619883	0.585605	-1.84339	0.0048659	-3.11595	-0.570835	0.0483098	0.0167927	-2.83314	0.0207719	-5.22744	-0.438838	-3.09858	0.000240665	-4.72016	-1.477	5.60456	0.0177718	0.987048	10.2221	0.0833013	0.0031843	0.0048659	Low_0.14_0.39_0.48	-0.352291	-0.682343	-0.0222382	0.03691	0.03691	0.0633978	High_0.49_0.6_0.84	0.368854	0.0163351	0.721372	0.0405375	0.0405375
rs79263639_chr10:100705234_HIF1AN	HIF1AN	rs79263639	chr10:100705234	0.0300888	0.0124248	-1.13775	0.00576293	-1.93931	-0.336184	0.0514625	0.00576293	-1.14131	0.00567351	-1.9438	-0.338814	-0.425632	0.391008	-1.40426	0.552992	0.0495083	0.0155208	2.52594	0.0945035	-0.441146	5.49304	0.270844	0.627333	-0.830615	1.3723	-5.72251	0.0124248	-10.1872	-1.25781	0.0891193	0.00219582	0.391008	Low_0_0.43_0.58	0.189777	-0.389394	0.768947	0.510279	0.510279	-0.0157297	High_0.59_0.73_1	-0.691859	-1.03798	-0.345739	0.000144495	0.000144495
rs77447078_chr11:119065510_HINFP	HINFP	rs77447078	chr11:119065510	0.00961754	0.0059469	0.429278	0.182942	-0.205114	1.06367	0.00620728	0.182942	0.409553	0.202985	-0.223793	1.0429	-0.637927	0.192492	-1.60146	0.32561	0.0118298	0.176249	-3.29767	0.0168118	-5.99078	-0.604554	-1.33544	0.0139673	-2.39549	-0.275391	6.16744	0.0059469	1.80617	10.5287	0.0630564	0.0112765	0.192492	Low_0_0.44_0.58	-0.2288	-0.60269	0.145091	0.224664	0.224664	0.0101416	High_0.59_0.72_1	0.49116	0.14732	0.835001	0.00571222	0.00571222
rs6480445_chr10:69789100_HK1	HK1	rs6480445	chr10:69789100	0.0176164	0.00457265	-0.179622	0.482447	-0.684217	0.324973	-0.00398222	0.482447	-0.178193	0.489187	-0.686613	0.330226	-0.0243192	0.947049	-0.747579	0.698941	-0.0119782	0.780443	1.51435	0.0189633	0.253599	2.77509	2.12078	0.0111643	0.491342	3.75021	-3.07278	0.00457265	-5.1785	-0.967056	0.0441644	0.035118	0.947049	Low_0_0.47_0.7	0.0129102	-0.280419	0.306239	0.930525	0.930525	-0.0109041	High_0.71_0.81_1	-0.586819	-1.03871	-0.134932	0.0125016	0.0125016
rs11604345_chr11:17864607_HPS5	HPS5	rs11604345	chr11:17864607	0.0181058	0.00634174	0.543501	0.163985	-0.224792	1.31179	0.00750129	0.163985	0.543205	0.164985	-0.226529	1.31294	0.556336	0.46047	-0.930858	2.04353	0.00392913	0.289923	-2.45766	0.0338137	-4.72429	-0.191031	-0.606788	0.473221	-2.27614	1.06256	8.75666	0.00634174	2.51503	14.9983	0.0546795	0.0187659	0.46047	Low_0_0.26_0.36	-0.14136	-0.539288	0.256567	0.481592	0.481592	-0.00628962	High_0.37_0.45_0.6	0.726456	0.279727	1.17319	0.00203576	0.00203576
rs10161141_chr12:52507441_IGFBP6	IGFBP6	rs10161141	chr12:52507441	0.0129169	0.0060207	-0.119339	0.733683	-0.811943	0.573266	-0.00700726	0.733683	-0.14254	0.684912	-0.836155	0.551075	-0.356566	0.288081	-1.01802	0.304883	-0.00590366	0.535695	-1.48517	0.0129982	-2.65157	-0.318776	-0.909653	0.0184447	-1.66358	-0.155724	3.94369	0.0060207	1.1507	6.73668	0.0460706	0.0313813	0.288081	Low_0_0.11_0.38	-0.50872	-0.889571	-0.127869	0.00964346	0.00964346	0.0860604	High_0.4_0.57_0.8	0.410226	0.0346078	0.785845	0.0328363	0.0328363
rs10219656_chr12:52507441_IGFBP6	IGFBP6	rs10219656	chr12:52507441	0.0147816	0.00767213	-0.265618	0.293185	-0.763597	0.232361	0.000898596	0.293185	-0.290556	0.251616	-0.789831	0.208719	-0.381299	0.254775	-1.0409	0.278302	0.0033422	0.300796	-1.20005	0.00463304	-2.02368	-0.376418	-1.28396	0.00668239	-2.20516	-0.362758	2.73913	0.00767213	0.738891	4.73937	0.0514989	0.0227174	0.254775	Low_0_0.05_0.29	-0.502455	-0.922665	-0.0822447	0.0200977	0.0200977	0.0871565	High_0.3_0.53_0.8	0.328335	0.0297793	0.626891	0.0315728	0.0315728
rs7138722_chr12:52507441_IGFBP6	IGFBP6	rs7138722	chr12:52507441	0.0394497	0.0245998	-0.331942	0.153474	-0.78939	0.125505	0.00829407	0.153474	-0.356972	0.125984	-0.815606	0.101662	-0.394616	0.236905	-1.05177	0.262532	0.0115296	0.179627	-1.01227	0.00673426	-1.73924	-0.285288	-1.278	0.0130435	-2.2822	-0.273795	1.94505	0.0245998	0.253113	3.637	0.0434949	0.036529	0.236905	Low_0_0.21_0.55	-0.422551	-0.767661	-0.0774424	0.0169744	0.0169744	0.0512628	High_0.56_0.65_0.8	0.249116	-0.173365	0.671596	0.239082	0.239082
rs7296563_chr12:52507441_IGFBP6	IGFBP6	rs7296563	chr12:52507441	0.0442685	0.0235717	-0.470143	0.0874666	-1.01035	0.0700604	0.0152471	0.0874666	-0.469238	0.0879651	-1.00927	0.0707919	-0.346338	0.29584	-0.999275	0.306598	0.0160441	0.134934	-1.25211	0.0046463	-2.11176	-0.392462	-0.975908	0.0233628	-1.81725	-0.13457	2.36156	0.0235717	0.32251	4.40062	0.0484339	0.0272768	0.29584	Low_0_0.21_0.55	-0.322258	-0.620467	-0.0240487	0.0344912	0.0344912	0.0381478	High_0.56_0.65_0.8	0.253964	-0.168165	0.676094	0.229869	0.229869
rs11599970_chr11:134391236_IGSF9B	IGSF9B	rs11599970	chr11:134391236	0.0403423	0.0368498	-0.324295	0.239926	-0.867822	0.219232	0.00309411	0.239926	-0.284722	0.30225	-0.828696	0.259251	-0.742584	0.151797	-1.76175	0.276587	0.0115619	0.179261	1.91193	0.0779557	-0.217173	4.04103	-0.0360978	0.952782	-1.24028	1.16808	-3.43456	0.0368498	-6.65601	-0.213099	0.0381324	0.0499639	0.151797	Low_0_0.48_0.62	0.317232	-0.020489	0.654952	0.065047	0.065047	0.0450875	High_0.63_0.75_1	-0.404017	-0.744299	-0.0637341	0.0206419	0.0206419
rs4237808_chr12:54137446_ITGA5	ITGA5	rs4237808	chr12:54137446	0.0157915	0.0196919	0.00186106	0.994095	-0.494822	0.498544	-0.00793607	0.994095	0.0566073	0.82207	-0.440528	0.553742	-0.744756	0.091536	-1.61157	0.12206	0.00697101	0.239477	1.65968	0.0231792	0.230798	3.08856	0.435066	0.510399	-0.869413	1.73955	-2.6218	0.0196919	-4.81802	-0.425581	0.0420913	0.0396658	0.091536	Low_0_0.53_0.74	0.253632	-0.0337281	0.540991	0.082945	0.082945	0.0215676	High_0.75_0.83_1	-0.742508	-1.32544	-0.159578	0.0142262	0.0142262
rs3809174_chr12:52507441_ITGB7	ITGB7	rs3809174	chr12:52507441	0.00608804	0.00402167	-0.251943	0.470945	-0.941435	0.43755	-0.00377081	0.470945	-0.321515	0.361076	-1.01567	0.372641	0.465479	0.167711	-0.198405	1.12936	0.00354901	0.29692	-1.1355	0.0109228	-2.00524	-0.265763	-2.78679	0.0174225	-5.07555	-0.498036	3.74612	0.00402167	1.21655	6.27568	0.060603	0.0131021	0.167711	Low_0_0.01_0.14	-0.570622	-1.10373	-0.0375173	0.0365647	0.0365647	0.084404	High_0.17_0.49_0.8	0.321916	-0.0210974	0.66493	0.0654936	0.0654936
rs12583876_chr13:46184296_KIAA0226L	KIAA0226L	rs12583876	chr13:46184296	3.16125e-05	0.0208075	0.1162	0.664992	-0.41359	0.645991	-0.00643164	0.664992	0.118136	0.640877	-0.381866	0.618138	-2.19111	8.59696e-05	-3.25922	-1.123	0.103707	0.000395603	-2.08043	0.0341493	-4.00282	-0.158036	-3.52026	1.35807e-05	-5.0578	-1.98273	3.87413	0.0208075	0.599148	7.14912	0.134733	0.000105678	8.59696e-05	Low_0_0.53_0.68	-0.112651	-0.391468	0.166167	0.424229	0.424229	-0.00396581	High_0.69_0.77_1	0.773455	0.34938	1.19753	0.000730925	0.000730925
rs12584859_chr13:45623758_KIAA0226L	KIAA0226L	rs12584859	chr13:45623758	0.0236587	0.0428128	0.509981	0.179862	-0.238339	1.2583	0.00640681	0.179862	0.628597	0.100543	-0.123353	1.38055	1.29778	0.0658966	-0.0865498	2.6821	0.025301	0.0747398	-2.07331	0.133427	-4.78984	0.643215	0.863379	0.234429	-0.566824	2.29358	9.74458	0.0428128	0.320446	19.1687	0.0495451	0.0255303	0.0658966	Low_0_0.17_0.27	0.0149941	-0.549294	0.579282	0.957353	0.957353	-0.0269466	High_0.28_0.38_0.67	0.255532	-0.126736	0.6378	0.187441	0.187441
rs2603751_chr12:52507441_KRT18	KRT18	rs2603751	chr12:52507441	0.00277113	0.0129134	-0.622027	0.221908	-1.62482	0.38077	0.00397512	0.221908	-0.700647	0.162374	-1.6873	0.286004	-0.782661	0.0180243	-1.42896	-0.136364	0.040117	0.0286938	0.387224	0.553273	-0.902008	1.67646	-0.474695	0.167972	-1.15216	0.202773	-4.27365	0.0129134	-7.62679	-0.920518	0.0796106	0.00402341	0.0180243	Low_0_0.01_0.14	0.187933	-0.506229	0.882094	0.58708	0.58708	-0.0178149	High_0.17_0.49_0.8	-0.794806	-1.25663	-0.33298	0.000958571	0.000958571
rs3809174_chr12:52507441_KRT18	KRT18	rs3809174	chr12:52507441	0.00427708	0.0143633	-0.172378	0.622018	-0.862631	0.517875	-0.00598646	0.622018	-0.0611615	0.86034	-0.747738	0.625415	-0.744101	0.0266746	-1.40074	-0.0874666	0.0251915	0.0752664	0.627169	0.155302	-0.241051	1.49539	2.00612	0.0847126	-0.278645	4.29089	-3.16783	0.0143633	-5.69299	-0.642679	0.0638753	0.0107239	0.0266746	Low_0_0.15_0.43	0.100044	-0.2886	0.488688	0.609537	0.609537	-0.00992305	High_0.44_0.6_0.8	-0.551081	-0.977616	-0.124546	0.0123803	0.0123803
rs4762068_chr12:52507441_KRT18	KRT18	rs4762068	chr12:52507441	0.00310412	0.0112869	0.0559155	0.917396	-1.00887	1.1207	-0.00785012	0.917396	0.0629739	0.905468	-0.984381	1.11033	-0.75269	0.023579	-1.40264	-0.102744	0.0250595	0.0759059	1.35406	0.0627578	-0.0731773	2.78129	3.5229	0.0395089	0.171909	6.87389	-4.56215	0.0112869	-8.07276	-1.05153	0.0669773	0.00885906	0.023579	Low_0_0.04_0.25	0.54469	-0.278105	1.36749	0.189464	0.189464	0.0155041	High_0.29_0.52_0.8	-0.396435	-0.853868	0.060998	0.0883954	0.0883954
rs7138722_chr12:52507441_KRT18	KRT18	rs7138722	chr12:52507441	0.00720471	0.0253404	0.18055	0.43884	-0.279526	0.640625	-0.00313473	0.43884	0.133929	0.561151	-0.320964	0.588821	-0.735022	0.0274056	-1.38681	-0.083234	0.0275903	0.0645242	0.78063	0.0341167	0.0594329	1.50183	0.136777	0.786268	-0.859442	1.133	-1.91955	0.0253404	-3.59804	-0.241064	0.0586447	0.0147615	0.0274056	Low_0_0.23_0.56	0.422912	0.102327	0.743497	0.0102733	0.0102733	0.0581061	High_0.57_0.66_0.8	-0.755034	-1.15341	-0.356654	0.000544179	0.000544179
rs2603751_chr12:52507441_KRT8	KRT8	rs2603751	chr12:52507441	0.00564199	0.0230557	-0.512848	0.314361	-1.51756	0.491868	0.000160584	0.314361	-0.588789	0.241475	-1.57893	0.401349	-0.756	0.0227054	-1.40458	-0.107417	0.0333178	0.0446041	0.411156	0.532194	-0.88797	1.71028	-0.472924	0.1728	-1.15559	0.209743	-3.92824	0.0230557	-7.30711	-0.549373	0.0654299	0.00974621	0.0227054	Low_0_0.01_0.14	0.135252	-0.560248	0.830752	0.696205	0.696205	-0.0215882	High_0.17_0.49_0.8	-0.682862	-1.15369	-0.212037	0.00497789	0.00497789
rs3809174_chr12:52507441_KRT8	KRT8	rs3809174	chr12:52507441	0.00117826	0.00301041	-0.141441	0.685881	-0.831913	0.54903	-0.00662359	0.685881	-0.0329123	0.924664	-0.720373	0.654549	-0.726122	0.0306976	-1.3836	-0.0686415	0.0226766	0.0884172	0.797628	0.0686382	-0.0618844	1.65714	2.5923	0.0250314	0.330447	4.85415	-3.82231	0.00301041	-6.32214	-1.32248	0.0825595	0.00333796	0.0306976	Low_0_0.15_0.43	0.157113	-0.22806	0.542287	0.418961	0.418961	-0.0045461	High_0.44_0.6_0.8	-0.623489	-1.04888	-0.198096	0.00490571	0.00490571
rs4762068_chr12:52507441_KRT8	KRT8	rs4762068	chr12:52507441	0.00495364	0.0160967	-0.140359	0.794576	-1.2049	0.924183	-0.00739218	0.794576	-0.133512	0.801426	-1.18192	0.914893	-0.73014	0.0281455	-1.38074	-0.0795417	0.0231029	0.0860391	1.09565	0.132554	-0.336651	2.52795	3.34038	0.0515287	-0.0225001	6.70326	-4.34333	0.0160967	-7.86641	-0.820261	0.0603442	0.0133106	0.0281455	Low_0_0.04_0.25	0.440703	-0.364118	1.24552	0.276396	0.276396	0.00431108	High_0.29_0.52_0.8	-0.455075	-0.922374	0.0122247	0.056143	0.056143
rs12584859_chr13:46184296_LCP1	LCP1	rs12584859	chr13:46184296	0.0194005	0.0229642	-0.33013	0.386278	-1.08158	0.421322	-0.001926	0.386278	-0.336964	0.373322	-1.08337	0.409443	0.938837	0.10011	-0.182789	2.06046	0.0117549	0.177087	3.91449	0.0397115	0.187133	7.64185	1.4222	0.018428	0.243639	2.60076	-7.03223	0.0229642	-13.0769	-0.987599	0.0446366	0.0341543	0.10011	Low_0_0.49_0.62	0.176588	-0.288122	0.641297	0.450827	0.450827	-0.00628508	High_0.63_0.73_1	-0.446708	-0.851716	-0.0417004	0.0312356	0.0312356
rs2654008_chr11:18410556_LDHA	LDHA	rs2654008	chr11:18410556	0.000145573	0.00492324	-0.301238	0.309586	-0.885573	0.283097	0.000321306	0.309586	-0.160253	0.579489	-0.731115	0.410608	-1.68329	0.00177379	-2.72619	-0.640382	0.0683748	0.00443324	1.67961	0.0180847	0.291938	3.06729	1.81225	0.173532	-0.808229	4.43273	-4.87879	0.00492324	-8.25121	-1.50636	0.119106	0.000305912	0.00177379	Low_0_0.32_0.47	0.20945	-0.0740542	0.492954	0.145446	0.145446	0.0139583	High_0.5_0.59_0.84	-0.760752	-1.13479	-0.386713	0.000179025	0.000179025
rs16971635_chr13:108176881_LIG4	LIG4	rs16971635	chr13:108176881	0.00571965	0.00233471	0.0925057	0.772915	-0.540537	0.725548	-0.00726797	0.772915	0.101845	0.750791	-0.531413	0.735103	0.695949	0.310436	-0.65648	2.04838	-0.0069705	0.572387	4.1813	0.00238956	1.51231	6.85029	2.69328	0.00413554	0.86886	4.51771	-6.36948	0.00233471	-10.4255	-2.31343	0.0582786	0.0150935	0.310436	Low_0.32_0.47_0.54	0.449136	0.0660392	0.832234	0.0227564	0.0227564	0.103609	High_0.55_0.68_1	-0.156466	-0.496185	0.183253	0.36239	0.36239
rs11031626_chr11:32279838_LINC00294	LINC00294	rs11031626	chr11:32279838	0.0154232	0.0104297	0.179552	0.569725	-0.443884	0.802989	-0.00534459	0.569725	0.231835	0.465215	-0.394527	0.858198	0.749482	0.184065	-0.361012	1.85998	0.000873544	0.351093	3.57877	0.00781488	0.959116	6.19843	1.88943	0.00811163	0.49961	3.27925	-5.70968	0.0104297	-10.0548	-1.36455	0.0449177	0.0335929	0.184065	Low_0.17_0.49_0.62	0.317841	0.00779844	0.627883	0.0446431	0.0446431	0.0390191	High_0.63_0.75_1	-0.486533	-0.883592	-0.0894732	0.017408	0.017408
rs12430917_chr13:30680265_LINC00426	LINC00426	rs12430917	chr13:30680265	0.000469884	0.0200146	0.117395	0.723046	-0.536691	0.77148	-0.00692834	0.723046	0.156917	0.623755	-0.474613	0.788447	-2.84512	0.00162263	-4.59267	-1.09757	0.0628528	0.00641403	-5.4766	0.0248446	-10.2488	-0.704404	-4.11902	9.65354e-05	-6.14187	-2.09617	7.89408	0.0200146	1.26369	14.5245	0.0957889	0.00142777	0.00162263	Low_0.43_0.64_0.72	-0.268574	-0.603999	0.0668514	0.114833	0.114833	0.0207615	High_0.73_0.79_0.91	0.42587	0.0101343	0.841606	0.0448621	0.0448621
rs4238140_chr13:30680265_LINC00426	LINC00426	rs4238140	chr13:30680265	0.000552537	0.0132611	0.305015	0.236739	-0.202721	0.812751	0.00324405	0.236739	0.169926	0.502218	-0.329818	0.669671	-2.72236	0.00288421	-4.49482	-0.949899	0.0644293	0.00577338	-4.65962	0.0176709	-8.49513	-0.824111	-6.56841	0.000296969	-10.0601	-3.07676	6.65067	0.0132611	1.41206	11.8893	0.102581	0.000916702	0.00288421	Low_0.43_0.6_0.67	-0.440809	-0.803603	-0.078014	0.0184161	0.0184161	0.102118	High_0.68_0.76_0.91	0.250711	-0.0787143	0.580137	0.133852	0.133852
rs4635202_chr13:30680265_LINC00426	LINC00426	rs4635202	chr13:30680265	0.000978842	0.0476931	0.290999	0.489067	-0.539002	1.121	-0.00410023	0.489067	0.319405	0.43143	-0.481481	1.12029	-2.84356	0.00159798	-4.58758	-1.09953	0.0656964	0.00530451	-5.37475	0.0639263	-11.0654	0.315925	-3.84089	0.000204236	-5.8271	-1.85468	8.07712	0.0476931	0.0833977	16.0708	0.0875921	0.00242169	0.00159798	Low_0.43_0.61_0.69	-0.241239	-0.636463	0.153986	0.226361	0.226361	0.00896533	High_0.7_0.77_0.91	0.371376	-0.0356167	0.778369	0.0730498	0.0730498
rs9315068_chr13:30680265_LINC00426	LINC00426	rs9315068	chr13:30680265	0.000139873	0.0039459	0.176695	0.482103	-0.319288	0.672679	-0.00397603	0.482103	0.084096	0.730986	-0.398911	0.567103	-2.79139	0.00211624	-4.55141	-1.03136	0.0619309	0.00682057	-4.68875	0.00503834	-7.93868	-1.43881	-6.06149	3.38876e-05	-8.84983	-3.27314	6.72942	0.0039459	2.19516	11.2637	0.115889	0.00037959	0.00211624	Low_0.43_0.6_0.67	-0.470685	-0.849578	-0.0917917	0.0161035	0.0161035	0.107076	High_0.68_0.76_0.91	0.343955	-0.0139976	0.701907	0.0594275	0.0594275
rs920454_chr11:116217209_LINC00900	LINC00900	rs920454	chr11:116217209	0.00263024	0.0355774	-0.155574	0.52199	-0.635073	0.323926	-0.00464937	0.52199	-0.153154	0.51768	-0.620368	0.314059	1.00882	0.00625077	0.290994	1.72664	0.0463363	0.0191138	0.670106	0.140738	-0.224536	1.56475	2.15339	0.00114288	0.873598	3.43319	-2.09552	0.0355774	-4.0474	-0.14363	0.0724221	0.0063183	0.00625077	Low_0_0.2_0.3	0.100876	-0.295348	0.497101	0.611716	0.611716	-0.0138796	High_0.32_0.57_0.94	-0.225451	-0.562712	0.111809	0.186823	0.186823
rs12583876_chr13:46184296_LRCH1	LRCH1	rs12583876	chr13:46184296	0.000599301	0.0333172	0.0855199	0.749998	-0.444452	0.615492	-0.00712139	0.749998	0.087121	0.736115	-0.423378	0.59762	-1.8123	0.00130622	-2.90284	-0.721768	0.0656783	0.00531094	-1.98306	0.0484367	-3.95228	-0.0138319	-3.06384	0.000187968	-4.63883	-1.48885	3.6479	0.0333172	0.293131	7.00267	0.0920599	0.00181729	0.00130622	Low_0_0.54_0.69	-0.246708	-0.524239	0.0308225	0.080781	0.080781	0.0227546	High_0.7_0.77_1	0.606132	0.149429	1.06283	0.0108018	0.0108018
rs10444366_chr11:62335674_LRRN4CL	LRRN4CL	rs10444366	chr11:62335674	0.0451516	0.0130631	0.595498	0.0346065	0.0438003	1.1472	0.0272885	0.0346065	0.592988	0.0368152	0.0368915	1.14908	-0.0420156	0.91966	-0.864783	0.780752	0.0195869	0.107699	3.02426	0.00314033	1.03733	5.01118	1.43143	0.0467918	0.0206344	2.84223	-3.42862	0.0130631	-6.12331	-0.733943	0.05977	0.0137846	0.91966	Low_0_0.53_0.7	0.684072	0.291065	1.07708	0.000958166	0.000958166	0.163711	High_0.71_0.82_1	-0.0288184	-0.322113	0.264476	0.84514	0.84514
rs4077164_chr10:124259328_METTL10	METTL10	rs4077164	chr10:124259328	0.0202457	0.0163507	-0.391557	0.115936	-0.881068	0.0979539	0.0117177	0.115936	-0.385368	0.120311	-0.872975	0.10224	-0.433766	0.155259	-1.03417	0.166637	0.0198423	0.10596	0.271282	0.455256	-0.445568	0.988132	0.643841	0.229719	-0.411928	1.69961	-1.94628	0.0163507	-3.52884	-0.363712	0.0569978	0.0163127	0.155259	Low_0_0.26_0.57	0.152821	-0.161566	0.467208	0.336735	0.336735	-0.000746414	High_0.6_0.7_1	-1.00833	-1.36355	-0.653101	1.58713e-06	1.58713e-06
rs4938985_chr11:60625436_MS4A1	MS4A1	rs4938985	chr11:60625436	0.0001838	0.0352296	-0.405757	0.180262	-1.0017	0.190182	0.00638067	0.180262	-0.325684	0.260299	-0.895689	0.244321	2.9752	0.000345988	1.37489	4.57552	0.0963085	0.000661313	1.91206	0.0815273	-0.242908	4.06703	7.65804	0.00137794	3.02731	12.2888	-5.82733	0.0352296	-11.2448	-0.409869	0.121147	0.000266638	0.000345988	Low_0.14_0.3_0.39	0.185998	-0.113523	0.485518	0.220233	0.220233	0.00629811	High_0.4_0.47_0.67	-0.739329	-1.09981	-0.378849	0.000164135	0.000164135
rs11230578_chr11:60625436_MS4A2	MS4A2	rs11230578	chr11:60625436	3.44671e-05	0.00396519	0.132805	0.639335	-0.42666	0.69227	-0.00617428	0.639335	0.0131949	0.961419	-0.525576	0.551966	2.94742	0.000460854	1.32604	4.5688	0.0809444	0.00189673	2.53155	0.00558609	0.754994	4.3081	5.26417	6.84582e-06	3.04658	7.48176	-6.93513	0.00396519	-11.6106	-2.25968	0.133747	0.000113088	0.000460854	Low_0.14_0.31_0.41	0.271812	-0.010909	0.554533	0.0593177	0.0593177	0.0279678	High_0.42_0.49_0.67	-0.592455	-0.980891	-0.20402	0.00391066	0.00391066
rs9315203_chr13:20294853_N6AMT2	N6AMT2	rs9315203	chr13:20294853	0.032879	0.0114771	-0.414802	0.281151	-1.17321	0.343602	0.00134894	0.281151	-0.38652	0.319344	-1.15165	0.378611	0.224799	0.518989	-0.463125	0.912723	-0.00328315	0.455107	-1.29841	0.01366	-2.32565	-0.271171	-2.2488	0.0296644	-4.27203	-0.225561	3.79194	0.0114771	0.867062	6.71682	0.0396225	0.0458188	0.518989	Low_0_0.01_0.17	-0.550659	-0.984042	-0.117275	0.0138106	0.0138106	0.0975546	High_0.19_0.44_0.83	0.228608	-0.10302	0.560236	0.173725	0.173725
rs4465371_chr11:67579910_NDUFS8	NDUFS8	rs4465371	chr11:67579910	0.000609415	0.00745089	-0.0510998	0.878642	-0.712043	0.609843	-0.00774928	0.878642	-0.168069	0.609076	-0.816868	0.480729	1.7438	0.00568593	0.517348	2.97025	0.0447042	0.0212696	3.99652	0.0118038	0.901442	7.09159	2.62634	0.000203304	1.26864	3.98403	-5.65055	0.00745089	-9.76126	-1.53984	0.0912486	0.00191485	0.00568593	Low_0.33_0.55_0.65	0.527098	0.0427863	1.01141	0.0337339	0.0337339	0.0922748	High_0.67_0.79_1	-0.327849	-0.643656	-0.0120422	0.042055	0.042055
rs7902748_chr10:132577907_NKX6-2	NKX6-2	rs7902748	chr10:132577907	0.00140137	0.00064947	0.22328	0.363378	-0.261086	0.707645	-0.00132297	0.363378	0.233729	0.340819	-0.25004	0.717498	-0.365625	0.22513	-0.959228	0.227978	0.00252462	0.316614	1.62753	0.000599569	0.712976	2.54208	0.780029	0.0757806	-0.0821435	1.6422	-2.61714	0.00064947	-4.09761	-1.13667	0.0848344	0.00288822	0.22513	Low_0_0.39_0.7	0.323348	-0.00434238	0.651039	0.0530457	0.0530457	0.0313339	High_0.71_0.81_1	-0.721047	-1.10476	-0.337336	0.000511623	0.000511623
rs7306508_chr12:52507441_NR4A1	NR4A1	rs7306508	chr12:52507441	0.0177115	0.00609093	0.109047	0.693433	-0.43714	0.655235	-0.00668927	0.693433	0.0922733	0.740059	-0.45694	0.641486	0.241681	0.472677	-0.422359	0.90572	-0.0105482	0.714427	1.0743	0.0169154	0.1961	1.95249	2.3499	0.00504617	0.720799	3.97899	-2.90874	0.00609093	-4.97171	-0.845773	0.0415039	0.0410537	0.472677	Low_0_0.23_0.56	0.286329	0.0105062	0.562152	0.0420501	0.0420501	0.0330627	High_0.57_0.66_0.8	-0.736961	-1.21758	-0.25634	0.00386105	0.00386105
rs614080_chr11:67579910_NUDT8	NUDT8	rs614080	chr11:67579910	0.00144324	0.0463447	-0.378903	0.152565	-0.899902	0.142096	0.00836553	0.152565	-0.23453	0.367045	-0.747246	0.278186	1.90095	0.00250944	0.681276	3.12062	0.0711362	0.00368252	-2.78781	0.0331864	-5.34967	-0.225957	-0.666178	0.638262	-3.46393	2.13157	3.57706	0.0463447	0.0588655	7.09525	0.0932588	0.00168193	0.00250944	Low_0.33_0.66_0.8	-0.242687	-0.526141	0.0407673	0.0924359	0.0924359	0.0197169	High_0.81_0.88_1	0.433289	-0.0615042	0.928083	0.0838858	0.0838858
rs12578030_chr11:47328604_NUP160	NUP160	rs12578030	chr11:47328604	0.0111344	0.0060292	0.0811624	0.882248	-1.00102	1.16335	-0.00776032	0.882248	0.0535471	0.922084	-1.02778	1.13487	0.257526	0.231875	-0.166716	0.681769	-0.00422708	0.482657	1.72459	0.0331347	0.140255	3.30892	0.470235	0.036318	0.0304466	0.910024	-3.6245	0.0060292	-6.19188	-1.05712	0.0476409	0.0285928	0.231875	Low_0_0.13_0.69	0.514363	0.0276579	1.00107	0.038613	0.038613	0.0432106	High_0.71_0.86_1	-0.700742	-1.28529	-0.116193	0.0197991	0.0197991
rs10824746_chr10:79502628_NUTM2B	NUTM2B	rs10824746	chr10:79502628	0.0203098	0.0115255	-0.0750183	0.755814	-0.551368	0.401331	-0.0071601	0.755814	-0.0730412	0.76169	-0.548677	0.402595	-0.516629	0.23827	-1.37948	0.346226	-0.00393955	0.474096	0.856194	0.0496759	0.00123195	1.71116	1.2885	0.120014	-0.340567	2.91757	-3.08888	0.0115255	-5.47289	-0.704869	0.0389361	0.0476858	0.23827	Low_0_0.2_0.38	0.113171	-0.194119	0.420461	0.465569	0.465569	-0.00596085	High_0.39_0.53_1	-0.437432	-0.846688	-0.0281768	0.0367116	0.0367116
rs11002939_chr10:79502628_NUTM2B	NUTM2B	rs11002939	chr10:79502628	0.0216182	0.0121244	0.115221	0.626353	-0.35197	0.582412	-0.00603457	0.626353	0.104789	0.65766	-0.362089	0.571668	-0.510228	0.244232	-1.37332	0.352862	-0.00309796	0.449886	1.07349	0.0173323	0.192573	1.95441	0.837876	0.220307	-0.508298	2.18405	-2.93701	0.0121244	-5.22035	-0.653669	0.0390429	0.0473907	0.244232	Low_0_0.17_0.3	0.226089	-0.147679	0.599857	0.231265	0.231265	0.0071539	High_0.31_0.49_1	-0.235317	-0.631803	0.161169	0.239912	0.239912
rs72673074_chr14:20828177_OSGEP	OSGEP	rs72673074	chr14:20828177	0.00366791	0.000933409	-0.237843	0.361628	-0.751918	0.276232	-0.00127474	0.361628	-0.255221	0.334094	-0.776146	0.265703	0.132425	0.640567	-0.427531	0.692381	-0.00751923	0.592212	-1.52612	0.000982356	-2.42083	-0.631406	-0.770236	0.0450226	-1.52311	-0.0173619	2.69531	0.000933409	1.12229	4.26834	0.070566	0.00709256	0.640567	Low_0_0.09_0.43	-0.670187	-1.11222	-0.228149	0.00387301	0.00387301	0.166256	High_0.44_0.68_1	0.101083	-0.194317	0.396482	0.498017	0.498017
rs4759173_chr12:55705970_PA2G4	PA2G4	rs4759173	chr12:55705970	0.0192229	0.00521337	0.289283	0.248549	-0.204558	0.783123	0.00270015	0.248549	0.290649	0.248196	-0.205173	0.786472	-0.0867939	0.7938	-0.742579	0.568992	-0.00472676	0.497899	1.48755	0.00272412	0.524967	2.45013	1.18689	0.0334186	0.0947353	2.27905	-2.57555	0.00521337	-4.36804	-0.783073	0.0491888	0.0260783	0.7938	Low_0_0.33_0.6	0.391688	0.0679417	0.715434	0.0183183	0.0183183	0.0527233	High_0.62_0.74_1	-0.201094	-0.744955	0.342767	0.459009	0.459009
rs59264836_chr12:55705970_PAN2	PAN2	rs59264836	chr12:55705970	0.0312796	0.0380711	-0.738695	0.0212233	-1.36525	-0.112143	0.0338069	0.0212233	-0.704697	0.0271599	-1.32858	-0.0808154	-0.527474	0.10546	-1.16763	0.112683	0.0463657	0.019077	0.396635	0.517092	-0.811708	1.60498	0.0731135	0.864909	-0.775725	0.921952	-2.42643	0.0380711	-4.71721	-0.135658	0.0715836	0.00665733	0.10546	Low_0_0.22_0.44	0.112138	-0.278901	0.503177	0.567472	0.567472	-0.0127813	High_0.45_0.65_1	-0.542458	-0.843558	-0.241357	0.000597563	0.000597563
rs8012700_chr14:20828177_PARP2	PARP2	rs8012700	chr14:20828177	0.0116594	0.00923486	-0.414907	0.320368	-1.23794	0.408127	-3.71729e-05	0.320368	-0.491938	0.240778	-1.31797	0.334099	0.409126	0.14656	-0.14514	0.963393	0.008884	0.212287	-2.71929	0.00433527	-4.57131	-0.867267	0.103894	0.727007	-0.4838	0.691587	4.0071	0.00923486	1.00816	7.00604	0.0542369	0.019273	0.14656	Low_0_0.05_0.4	-1.15442	-1.77265	-0.536193	0.000548401	0.000548401	0.259476	High_0.43_0.67_1	0.078435	-0.266436	0.423306	0.65236	0.65236
[truncated: 296 more rows]
[truncated: 24 more columns]

## Sheet: cell_types_EPIC
sampleID	Bcells	CAFs	CD4_Tcells	CD8_Tcells	Endothelial	Macrophages	NKcells	otherCells
N1	0.0082	0.0154	0.1355	0.0419	0.0334	0.0024	0	0.7632
N10	0.0072	0.0156	0.1963	0.0499	0.0383	0.0032	0	0.6894
N103	0.0068	0.0176	0.1382	0.042	0.0447	0.0064	0	0.7444
N109	0.0072	0.0178	0.1862	0.0336	0.0403	0.011	0	0.7038
N111	0.0108	0.0361	0.1472	0.0475	0.0417	0.0071	0	0.7095
N114	0.011	0.0091	0.1576	0.0411	0.0267	0.002	0	0.7526
N12	0.0342	0.0424	0.2068	0.0339	0.0547	0.007	0	0.621
[truncated: 121 more rows]

## Sheet: cell_types_xCell
	N1	N10	N103	N109	N111	N114	N12	N120	N123	N124	N125	N132	N133	N139	N160	N162	N166	N167	N172	N178	N18	N182	N185	N186	N19	N198	N201	N202	N209	N210	N216	N229	N231	N232	N250	N258	N26	N265	N271	N273	N274	N279	N28	N283	N286	N289	N300	N31	N312
[truncated: 67 more rows]
[truncated: 79 more columns]
