# Supplementary material for: DNA methylation modulated genetic variant effect on gene transcriptional regulation
Source: Genome Biol. 2023 Dec 8;24:285. doi: 10.1186/s13059-023-03130-5 (PMC10709945; doi:10.1186/s13059-023-03130-5)
Supplement: Supplementary file 3 — Additional file 3: Table S3. memo-eQTL eSNPs that overlap with GWAS risk SNPs. [file 13059_2023_3130_MOESM3_ESM.xlsx]

## Sheet: memo-eQTLs_ovlapped_with_GWAS
Alzheimer's disease or diastolic blood pressure (pleiotropy)	rs442495
Blood protein levels	rs7212510
Body composition traits	rs17598819
Diastolic blood pressure	rs605066
Diastolic blood pressure	rs17381664
Educational attainment (years of education)	rs12065238
Executive function (trail making test B)	rs7650253
Eye morphology	rs970797
GWAS_Trait	GWAS_SNP_&_eSNP
Hypertension	rs2504779
Hypertension	rs6822892
IDP dMRI TBSS L1 Anterior limb of internal capsule R	rs2303865
IDP dMRI TBSS MD Superior longitudinal fasciculus R	rs28361101
IDP dMRI TBSS MO Medial lemniscus L	rs12538302
IDP SWI T2star left pallidum	rs567166639
Mean platelet volume	rs4379723
Mean platelet volume	rs272617
Mean platelet volume	rs17758695
Mean platelet volume	rs150813342
P-selectin glycoprotein ligand 1 levels	rs10781366
P-selectin glycoprotein ligand 1 levels	rs11114010
Pappalysin-1 levels	rs12497115
Pulse pressure	rs12128471
Pulse pressure	rs61785974
Pulse pressure	rs114026228
Pulse pressure	rs552976
Serum 25-Hydroxyvitamin D levels	rs13294734
Systolic blood pressure	rs117627418
Systolic blood pressure	rs3735576
Waist circumference adjusted for body mass index	rs562189384
Waist circumference adjusted for body mass index	rs79830845
