# Supplementary material for: DNA methylation modulated genetic variant effect on gene transcriptional regulation
Source: Genome Biol. 2023 Dec 8;24:285. doi: 10.1186/s13059-023-03130-5 (PMC10709945; doi:10.1186/s13059-023-03130-5)
Supplement: Supplementary file 4 — Additional file 4: Table S4. Linear and spatial patterns for memo-eQTLs. Pairwise linear distances between eSNP, eCpG and eGene for 1,031 memo-eQTLs (sheet 1). The spatial overlapping patterns between the eSNP-eCpG-eGene loci and eCpG-CTCF loops derived from 22Rv1(sheet 2), VCaP (sheet 3) HiChIP data and RWPE-1 ChIA-PET data (sheet 4). [file 13059_2023_3130_MOESM4_ESM.xlsx]

## Sheet: 1031_memo-eQTLs_linear_distance
	Gene	SNP	CpG	ctcf_id	cor_cpg_ctcf	cor_cpg_ctcf_fdr	chr	cpg_pos	ctcf_mid	snp_pos	snp_ref	snp_alt	atac_id	atac_start	atac_end	snp2atac_mid	tss_pos	gene_type	gene_strand	sigGroup	snp2cpg	snp2gene	cpg2gene	cpg2ctcf_mid
rs9787138_chr1:54769650_ACOT11	ACOT11	rs9787138	chr1:54769650	CTCF68923	-0.664358	0.0351561	chr1	54769650	5.47698e+07	54950771	A	T	PRAD_4090	54950597	54951098	-76.5	54542257	protein_coding	+	sigHigh	181121	408514	227393	-142.5
rs60640499_chr1:227357608_ADCK3	ADCK3	rs60640499	chr1:227357608	CTCF73906	-0.627477	0.0458662	chr1	227357608	2.27358e+08	227805695	A	T	PRAD_10005	227805616	227806117	-171.5	226897536	protein_coding	+	sigNone	448087	908159	460072	100.5
rs2488230_chr1:31633309_ADGRB2	ADGRB2	rs2488230	chr1:31633309	CTCF67747	-0.654633	0.034371	chr1	31633309	31633423	30847804	G	A	PRAD_2589	30847400	30847901	153.5	31764893	protein_coding	-	sigHigh	-785505	-917089	-131584	-114
rs17534202_chr1:203287788_ADIPOR1	ADIPOR1	rs17534202	chr1:203287788	CTCF72930	-0.661469	0.0470403	chr1	203287788	2.03288e+08	203312047	G	C	PRAD_8665	203311715	203312216	81.5	202958572	protein_coding	-	sigLow	24259	353475	329216	147.5
rs12137025_chr1:223486369_AIDA	AIDA	rs12137025	chr1:223486369	CTCF73719	-0.622427	0.0433592	chr1	223486369	2.23487e+08	223684349	T	C	PRAD_9711	223684103	223684604	-4.5	222713210	protein_coding	-	sigHigh	197980	971139	773159	-225.5
rs4920514_chr1:18794797_ALDH4A1	ALDH4A1	rs4920514	chr1:18794797	CTCF66905	-0.744716	0.018199	chr1	18794797	1.87947e+07	18554840	G	A	PRAD_1564	18554545	18555046	44.5	18902781	protein_coding	-	sigHigh	-239957	-347941	-107984	84.5
rs7514548_chr1:18674488_ALDH4A1	ALDH4A1	rs7514548	chr1:18674488	CTCF66901	-0.615563	0.0463203	chr1	18674488	1.86743e+07	18041145	C	G	PRAD_1533	18041051	18041552	-156.5	18902781	protein_coding	-	sigHigh	-633343	-861636	-228293	165.5
rs116087363_chr1:178056094_ANGPTL1	ANGPTL1	rs116087363	chr1:178056094	CTCF72140	-0.648191	0.0326982	chr1	178056094	178056156	177885772	T	G	PRAD_7827	177885523	177886024	-1.5	178871052	protein_coding	-	sigLow	-170322	-985280	-814958	-62
rs2039403_chr1:178056094_ANGPTL1	ANGPTL1	rs2039403	chr1:178056094	CTCF72140	-0.648191	0.0326982	chr1	178056094	178056156	177913037	T	C	PRAD_7829	177913007	177913508	-220.5	178871052	protein_coding	-	sigHigh	-143057	-958015	-814958	-62
rs4650980_chr1:178056094_ANGPTL1	ANGPTL1	rs4650980	chr1:178056094	CTCF72140	-0.648191	0.0326982	chr1	178056094	178056156	177872841	T	C	PRAD_7826	177872473	177872974	117.5	178871052	protein_coding	-	sigHigh	-183253	-998211	-814958	-62
rs6663622_chr1:178056094_ANGPTL1	ANGPTL1	rs6663622	chr1:178056094	CTCF72140	-0.648191	0.0326982	chr1	178056094	178056156	177898473	G	A	PRAD_7828	177898015	177898516	207.5	178871052	protein_coding	-	sigLow	-157621	-972579	-814958	-62
rs6732123_chr2:68766268_APLF	APLF	rs6732123	chr2:68766268	CTCF44556	-0.748653	0.00923646	chr2	68766268	68766209	69307518	G	C	PRAD_13645	69307304	69307805	-36.5	68467561	protein_coding	+	sigLow	541250	839957	298707	59
rs10753377_chr1:3615244_ARHGEF16	ARHGEF16	rs10753377	chr1:3615244	CTCF66021	-0.709605	0.024132	chr1	3615244	3615425	4298747	G	C	PRAD_449	4298604	4299105	-107.5	3454426	protein_coding	+	sigHigh	683503	844321	160818	-181
rs12406363_chr1:156003547_ARHGEF2	ARHGEF2	rs12406363	chr1:156003547	CTCF71258	-0.7885	0.00696274	chr1	156003547	1.56003e+08	155245471	T	C	PRAD_6896	155245003	155245504	217.5	156007070	protein_coding	-	sigLow	-758076	-761599	-3523	69.5
rs2990246_chr1:156003547_ARHGEF2	ARHGEF2	rs2990246	chr1:156003547	CTCF71258	-0.7885	0.00696274	chr1	156003547	1.56003e+08	155227811	G	C	PRAD_6891	155227350	155227851	210.5	156007070	protein_coding	-	sigLow	-775736	-779259	-3523	69.5
rs9162_chr2:131335638_ARHGEF4	ARHGEF4	rs9162	chr2:131335638	CTCF46455	-0.61883	0.0448114	chr2	131335638	1.31336e+08	131533597	A	G	PRAD_15638	131533499	131534000	-152.5	130836916	protein_coding	+	sigHigh	197959	696681	498722	88.5
rs58220449_chr1:156003547_ASH1L	ASH1L	rs58220449	chr1:156003547	CTCF71258	-0.7885	0.00696274	chr1	156003547	1.56003e+08	156458481	C	T	PRAD_7029	156458063	156458564	167.5	155562807	protein_coding	-	sigHigh	454934	895674	440740	69.5
rs7591327_chr2:85288775_ATOH8	ATOH8	rs7591327	chr2:85288775	CTCF45080	-0.693493	0.0190755	chr2	85288775	8.52889e+07	84946394	C	T	PRAD_14076	84946362	84946863	-218.5	85751344	protein_coding	+	sigLow	-342381	-804950	-462569	-101.5
rs112165615_chr1:110830452_ATP5F1	ATP5F1	rs112165615	chr1:110830452	CTCF70407	-0.639929	0.0454507	chr1	110830452	1.1083e+08	110464319	C	T	PRAD_5677	110464268	110464769	-199.5	111448864	protein_coding	+	sigHigh	-366133	-984545	-618412	226.5
rs12035139_chr1:200535859_C1orf106	C1orf106	rs12035139	chr1:200535859	CTCF72743	-0.669488	0.0255776	chr1	200535859	200535825	199982722	G	A	PRAD_8389	199982652	199983153	-180.5	200891048	protein_coding	+	sigLow	-553137	-908326	-355189	34
rs2842709_chr1:206809661_C1orf186	C1orf186	rs2842709	chr1:206809661	CTCF73180	-0.636364	0.0419659	chr1	206809661	2.0681e+08	206999268	T	G	PRAD_9065	206998889	206999390	128.5	206037231	protein_coding	+	sigHigh	189607	962037	772430	-71.5
rs34766740_chr1:206809661_C1orf186	C1orf186	rs34766740	chr1:206809661	CTCF73180	-0.636364	0.0419659	chr1	206809661	2.0681e+08	206999266	T	A	PRAD_9065	206998889	206999390	126.5	206037231	protein_coding	+	sigNone	189605	962035	772430	-71.5
rs10864759_chr1:230441944_C1orf198	C1orf198	rs10864759	chr1:230441944	CTCF74071	-0.652467	0.0399636	chr1	230441944	2.30442e+08	229998985	A	G	PRAD_10168	229998880	229999381	-145.5	230869589	protein_coding	-	sigLow	-442959	-870604	-427645	79.5
rs10917821_chr1:162065526_C1orf226	C1orf226	rs10917821	chr1:162065526	CTCF71644	-0.62018	0.0492559	chr1	162065526	1.62066e+08	161743573	C	G	PRAD_7292	161743120	161743621	202.5	162366908	protein_coding	+	sigLow	-321953	-623335	-301382	-216.5
rs12121500_chr1:162065526_C1orf226	C1orf226	rs12121500	chr1:162065526	CTCF71644	-0.62018	0.0492559	chr1	162065526	1.62066e+08	161743431	T	C	PRAD_7292	161743120	161743621	60.5	162366908	protein_coding	+	sigLow	-322095	-623477	-301382	-216.5
rs12121522_chr1:162065526_C1orf226	C1orf226	rs12121522	chr1:162065526	CTCF71644	-0.62018	0.0492559	chr1	162065526	1.62066e+08	161743448	T	C	PRAD_7292	161743120	161743621	77.5	162366908	protein_coding	+	sigNone	-322078	-623460	-301382	-216.5
rs403523_chr2:70643912_C2orf42	C2orf42	rs403523	chr2:70643912	CTCF44649	-0.71792	0.0136509	chr2	70643912	7.06439e+07	71181588	T	G	PRAD_13770	71181275	71181776	62.5	70248615	protein_coding	-	sigHigh	537676	932973	395297	-4.5
rs58946049_chr1:201348458_CAMSAP2	CAMSAP2	rs58946049	chr1:201348458	CTCF72788	-0.783741	0.0107772	chr1	201348458	2.01348e+08	201565443	G	T	PRAD_8505	201565090	201565591	102.5	200739558	protein_coding	+	sigLow	216985	825885	608900	108.5
rs639963_chr1:201348458_CAMSAP2	CAMSAP2	rs639963	chr1:201348458	CTCF72788	-0.783741	0.0107772	chr1	201348458	2.01348e+08	201559940	G	C	PRAD_8504	201559602	201560103	87.5	200739558	protein_coding	+	sigLow	211482	820382	608900	108.5
rs74136626_chr1:201348458_CAMSAP2	CAMSAP2	rs74136626	chr1:201348458	CTCF72788	-0.783741	0.0107772	chr1	201348458	2.01348e+08	201462078	T	C	PRAD_8485	201461781	201462282	46.5	200739558	protein_coding	+	sigHigh	113620	722520	608900	108.5
rs78906105_chr1:200535859_CAMSAP2	CAMSAP2	rs78906105	chr1:200535859	CTCF72743	-0.669488	0.0255776	chr1	200535859	200535825	199778919	G	C	PRAD_8386	199778473	199778974	195.5	200739558	protein_coding	+	sigHigh	-756940	-960639	-203699	34
rs76274194_chr2:85288775_CAPG	CAPG	rs76274194	chr2:85288775	CTCF45080	-0.693493	0.0190755	chr2	85288775	8.52889e+07	84925969	C	A	PRAD_14073	84925735	84926236	-16.5	85418432	protein_coding	-	sigLow	-362806	-492463	-129657	-101.5
rs2816031_chr1:18794797_CAPZB	CAPZB	rs2816031	chr1:18794797	CTCF66905	-0.744716	0.018199	chr1	18794797	1.87947e+07	18531231	T	C	PRAD_1562	18530887	18531388	93.5	19485539	protein_coding	-	sigHigh	-263566	-954308	-690742	84.5
rs3001101_chr1:206809661_CD46	CD46	rs3001101	chr1:206809661	CTCF73180	-0.636364	0.0419659	chr1	206809661	2.0681e+08	206776657	A	C	PRAD_9038	206776208	206776709	198.5	207752057	protein_coding	+	sigLow	-33004	-975400	-942396	-71.5
rs815325_chr1:110830452_CD53	CD53	rs815325	chr1:110830452	CTCF70407	-0.639929	0.0454507	chr1	110830452	1.1083e+08	110496347	C	T	PRAD_5681	110495907	110496408	189.5	110873154	protein_coding	+	sigHigh	-334105	-376807	-42702	226.5
rs112165615_chr1:110830452_CEPT1	CEPT1	rs112165615	chr1:110830452	CTCF70407	-0.639929	0.0454507	chr1	110830452	1.1083e+08	110464319	C	T	PRAD_5677	110464268	110464769	-199.5	111139627	protein_coding	+	sigNone	-366133	-675308	-309175	226.5
rs4839398_chr1:110830452_CEPT1	CEPT1	rs4839398	chr1:110830452	CTCF70407	-0.639929	0.0454507	chr1	110830452	1.1083e+08	110464364	A	G	PRAD_5677	110464268	110464769	-154.5	111139627	protein_coding	+	sigNone	-366088	-675263	-309175	226.5
rs13302988_chr1:203287788_CHI3L1	CHI3L1	rs13302988	chr1:203287788	CTCF72930	-0.661469	0.0470403	chr1	203287788	2.03288e+08	203512793	G	A	PRAD_8697	203512760	203513261	-217.5	203186749	protein_coding	-	sigLow	225005	326044	101039	147.5
rs17534202_chr1:203287788_CHI3L1	CHI3L1	rs17534202	chr1:203287788	CTCF72930	-0.661469	0.0470403	chr1	203287788	2.03288e+08	203312047	G	C	PRAD_8665	203311715	203312216	81.5	203186749	protein_coding	-	sigLow	24259	125298	101039	147.5
rs4247820_chr1:203287788_CHI3L1	CHI3L1	rs4247820	chr1:203287788	CTCF72930	-0.661469	0.0470403	chr1	203287788	2.03288e+08	203465472	A	G	PRAD_8692	203465054	203465555	167.5	203186749	protein_coding	-	sigNone	177684	278723	101039	147.5
rs4971222_chr1:203287788_CHI3L1	CHI3L1	rs4971222	chr1:203287788	CTCF72930	-0.661469	0.0470403	chr1	203287788	2.03288e+08	203410568	C	T	PRAD_8687	203410504	203411005	-186.5	203186749	protein_coding	-	sigNone	122780	223819	101039	147.5
rs815324_chr1:110830452_CHI3L2	CHI3L2	rs815324	chr1:110830452	CTCF70407	-0.639929	0.0454507	chr1	110830452	1.1083e+08	110496218	T	C	PRAD_5681	110495907	110496408	60.5	111200771	protein_coding	+	sigBoth	-334234	-704553	-370319	226.5
rs815325_chr1:110830452_CHI3L2	CHI3L2	rs815325	chr1:110830452	CTCF70407	-0.639929	0.0454507	chr1	110830452	1.1083e+08	110496347	C	T	PRAD_5681	110495907	110496408	189.5	111200771	protein_coding	+	sigBoth	-334105	-704424	-370319	226.5
rs67909358_chr2:55015303_CLHC1	CLHC1	rs67909358	chr2:55015303	CTCF44109	-0.673752	0.0316626	chr2	55015303	55015225	54709462	C	T	PRAD_13157	54709422	54709923	-210.5	55232563	protein_coding	-	sigLow	-305841	-523101	-217260	78
rs13398812_chr2:68766268_CNRIP1	CNRIP1	rs13398812	chr2:68766268	CTCF44556	-0.748653	0.00923646	chr2	68766268	68766209	69309770	A	C	PRAD_13646	69309615	69310116	-95.5	68320051	protein_coding	-	sigLow	543502	989719	446217	59
rs954346_chr1:244801466_COX20	COX20	rs954346	chr1:244801466	CTCF74504	-0.665651	0.0305428	chr1	244801466	2.44801e+08	244717111	A	G	PRAD_10745	244716682	244717183	178.5	244835322	protein_coding	+	sigBoth	-84355	-118211	-33856	111.5
rs673866_chr1:53444694_CPT2	CPT2	rs673866	chr1:53444694	CTCF68834	-0.747009	0.0109049	chr1	53444694	53444863	54124668	C	A	PRAD_4001	54124449	54124950	-31.5	53196429	protein_coding	+	sigNone	679974	928239	248265	-169
rs146595892_chr1:9914695_CTNNBIP1	CTNNBIP1	rs146595892	chr1:9914695	CTCF66408	-0.612543	0.0477875	chr1	9914695	9.91462e+06	10428429	C	T	PRAD_869	10427951	10428452	227.5	9910336	protein_coding	-	sigLow	513734	518093	4359	78.5
rs838064_chr2:119350768_DBI	DBI	rs838064	chr2:119350768	CTCF46084	-0.834065	0.00739721	chr2	119350768	119350972	119219929	A	C	PRAD_15252	119219788	119220289	-109.5	119366921	protein_coding	+	sigHigh	-130839	-146992	-16153	-204
rs3945233_chr1:85911774_DDAH1	DDAH1	rs3945233	chr1:85911774	CTCF69699	-0.734968	0.0149779	chr1	85911774	85911970	86419456	C	G	PRAD_4909	86419250	86419751	-44.5	85578363	protein_coding	-	sigHigh	507682	841093	333411	-196
rs7534979_chr1:15957637_DDI2	DDI2	rs7534979	chr1:15957637	CTCF66735	-0.668079	0.0259783	chr1	15957637	1.59577e+07	16121947	T	C	PRAD_1367	16121668	16122169	28.5	15617500	protein_coding	+	sigHigh	164310	504447	340137	-24.5
rs12121500_chr1:161763711_DDR2	DDR2	rs12121500	chr1:161763711	CTCF71633	-0.692071	0.019322	chr1	161763711	161763757	161743431	T	C	PRAD_7292	161743120	161743621	60.5	162631373	protein_coding	+	sigBoth	-20280	-887942	-867662	-46
rs815325_chr1:110830452_DENND2D	DENND2D	rs815325	chr1:110830452	CTCF70407	-0.639929	0.0454507	chr1	110830452	1.1083e+08	110496347	C	T	PRAD_5681	110495907	110496408	189.5	111204535	protein_coding	-	sigHigh	-334105	-708188	-374083	226.5
rs9661659_chr1:224522438_DNAH14	DNAH14	rs9661659	chr1:224522438	CTCF73765	-0.717446	0.01885	chr1	224522438	224522495	224205702	T	C	PRAD_9766	224205299	224205800	152.5	224896262	protein_coding	+	sigLow	-316736	-690560	-373824	-57
rs112165615_chr1:110830452_DRAM2	DRAM2	rs112165615	chr1:110830452	CTCF70407	-0.639929	0.0454507	chr1	110830452	1.1083e+08	110464319	C	T	PRAD_5677	110464268	110464769	-199.5	111140216	protein_coding	-	sigLow	-366133	-675897	-309764	226.5
rs56855882_chr1:161763711_DUSP12	DUSP12	rs56855882	chr1:161763711	CTCF71633	-0.692071	0.019322	chr1	161763711	161763757	162421477	G	T	PRAD_7342	162421112	162421613	114.5	161749758	protein_coding	+	sigHigh	657766	671719	13953	-46
rs59596817_chr1:161763711_DUSP12	DUSP12	rs59596817	chr1:161763711	CTCF71633	-0.692071	0.019322	chr1	161763711	161763757	162444730	G	A	PRAD_7344	162444363	162444864	116.5	161749758	protein_coding	+	sigHigh	681019	694972	13953	-46
rs1772140_chr1:206607227_DYRK3	DYRK3	rs1772140	chr1:206607227	CTCF73163	-0.760257	0.0106706	chr1	206607227	206607066	205703354	A	G	PRAD_8952	205703018	205703519	85.5	206635536	protein_coding	+	sigHigh	-903873	-932182	-28309	161
rs74144434_chr1:206607227_DYRK3	DYRK3	rs74144434	chr1:206607227	CTCF73163	-0.760257	0.0106706	chr1	206607227	206607066	205636945	A	G	PRAD_8889	205636661	205637162	33.5	206635536	protein_coding	+	sigLow	-970282	-998591	-28309	161
rs76165506_chr1:206809661_DYRK3	DYRK3	rs76165506	chr1:206809661	CTCF73180	-0.636364	0.0419659	chr1	206809661	2.0681e+08	206999296	G	A	PRAD_9065	206998889	206999390	156.5	206635536	protein_coding	+	sigHigh	189635	363760	174125	-71.5
rs17779556_chr1:231691818_EGLN1	EGLN1	rs17779556	chr1:231691818	CTCF74113	-0.708237	0.0156198	chr1	231691818	2.31692e+08	232322641	G	C	PRAD_10269	232322280	232322781	110.5	231425044	protein_coding	-	sigLow	630823	897597	266774	-52.5
rs9659471_chr1:231756832_EGLN1	EGLN1	rs9659471	chr1:231756832	CTCF74115	-0.743863	0.0131883	chr1	231756832	2.31757e+08	232320133	C	T	PRAD_10267	232319735	232320236	147.5	231425044	protein_coding	-	sigHigh	563301	895089	331788	-99.5
rs4920514_chr1:18794797_EMC1	EMC1	rs4920514	chr1:18794797	CTCF66905	-0.744716	0.018199	chr1	18794797	1.87947e+07	18554840	G	A	PRAD_1564	18554545	18555046	44.5	19251552	protein_coding	-	sigHigh	-239957	-696712	-456755	84.5
rs13011481_chr2:46770169_EPCAM	EPCAM	rs13011481	chr2:46770169	CTCF43871	-0.704091	0.0144125	chr2	46770169	4.677e+07	46408509	T	C	PRAD_12907	46408470	46408971	-211.5	47345158	protein_coding	+	sigNone	-361660	-936649	-574989	200.5
rs16856357_chr1:231756832_EXOC8	EXOC8	rs16856357	chr1:231756832	CTCF74115	-0.743863	0.0131883	chr1	231756832	2.31757e+08	232045496	C	G	PRAD_10258	232045482	232045983	-236.5	231337852	protein_coding	-	sigHigh	288664	707644	418980	-99.5
rs56766546_chr1:231756832_EXOC8	EXOC8	rs56766546	chr1:231756832	CTCF74115	-0.743863	0.0131883	chr1	231756832	2.31757e+08	232046306	C	G	PRAD_10259	232046271	232046772	-215.5	231337852	protein_coding	-	sigLow	289474	708454	418980	-99.5
rs56354209_chr1:31977762_FABP3	FABP3	rs56354209	chr1:31977762	CTCF67790	-0.669424	0.0291942	chr1	31977762	31977918	32290392	T	C	PRAD_2712	32290174	32290675	-32.5	31376850	protein_coding	-	sigHigh	312630	913542	600912	-156
rs34724368_chr2:68766268_FBXO48	FBXO48	rs34724368	chr2:68766268	CTCF44556	-0.748653	0.00923646	chr2	68766268	68766209	68908458	C	G	PRAD_13632	68908295	68908796	-87.5	68467258	protein_coding	-	sigLow	142190	441200	299010	59
rs1394320_chr1:161763711_FCGR2B	FCGR2B	rs1394320	chr1:161763711	CTCF71633	-0.692071	0.019322	chr1	161763711	161763757	162388605	G	A	PRAD_7338	162388509	162389010	-154.5	161663147	protein_coding	+	sigLow	624894	725458	100564	-46
rs164583_chr1:161763711_FCGR2B	FCGR2B	rs164583	chr1:161763711	CTCF71633	-0.692071	0.019322	chr1	161763711	161763757	162421610	A	G	PRAD_7342	162421112	162421613	247.5	161663147	protein_coding	+	sigHigh	657899	758463	100564	-46
rs164583_chr1:161763711_FCGR3A	FCGR3A	rs164583	chr1:161763711	CTCF71633	-0.692071	0.019322	chr1	161763711	161763757	162421610	A	G	PRAD_7342	162421112	162421613	247.5	161550737	protein_coding	-	sigBoth	657899	870873	212974	-46
rs1105966_chr2:36672320_FEZ2	FEZ2	rs1105966	chr2:36672320	CTCF43427	-0.677883	0.0303281	chr2	36672320	3.66724e+07	37376801	C	T	PRAD_12453	37376678	37377179	-127.5	36646087	protein_coding	-	sigNone	704481	730714	26233	-96.5
rs3806346_chr1:203287788_FMOD	FMOD	rs3806346	chr1:203287788	CTCF72930	-0.661469	0.0470403	chr1	203287788	2.03288e+08	202890472	A	G	PRAD_8616	202890317	202890818	-95.5	203351489	protein_coding	-	sigNone	-397316	-461017	-63701	147.5
rs57786338_chr1:203287788_FMOD	FMOD	rs57786338	chr1:203287788	CTCF72930	-0.661469	0.0470403	chr1	203287788	2.03288e+08	203280802	G	A	PRAD_8643	203280770	203281271	-218.5	203351489	protein_coding	-	sigHigh	-6986	-70687	-63701	147.5
rs4029801_chr1:230441944_GALNT2	GALNT2	rs4029801	chr1:230441944	CTCF74071	-0.652467	0.0399636	chr1	230441944	2.30442e+08	230492866	G	A	PRAD_10187	230492623	230493124	-7.5	230057990	protein_coding	+	sigNone	50922	434876	383954	79.5
rs61824835_chr1:230441944_GALNT2	GALNT2	rs61824835	chr1:230441944	CTCF74071	-0.652467	0.0399636	chr1	230441944	2.30442e+08	230493045	A	G	PRAD_10187	230492623	230493124	171.5	230057990	protein_coding	+	sigHigh	51101	435055	383954	79.5
rs853010_chr1:230441944_GALNT2	GALNT2	rs853010	chr1:230441944	CTCF74071	-0.652467	0.0399636	chr1	230441944	2.30442e+08	230495279	T	G	PRAD_10188	230495098	230495599	-69.5	230057990	protein_coding	+	sigHigh	53335	437289	383954	79.5
rs9441268_chr1:147890529_GJA5	GJA5	rs9441268	chr1:147890529	CTCF70829	-0.676088	0.0308713	chr1	147890529	1.4789e+08	148285969	A	G	PRAD_6325	148285850	148286351	-131.5	147773362	protein_coding	-	sigLow	395440	512607	117167	41.5
rs6695746_chr1:182484544_GLUL	GLUL	rs6695746	chr1:182484544	CTCF72328	-0.684485	0.0278585	chr1	182484544	182484659	183022220	T	C	PRAD_8032	183022189	183022690	-219.5	182392206	protein_coding	-	sigHigh	537676	630014	92338	-115
rs17262139_chr2:127700733_GPR17	GPR17	rs17262139	chr2:127700733	CTCF46339	-0.715862	0.0223057	chr2	127700733	127700723	128196362	A	G	PRAD_15516	128196313	128196814	-201.5	127645864	protein_coding	+	sigHigh	495629	550498	54869	10
rs818158_chr2:11142463_GREB1	GREB1	rs818158	chr2:11142463	CTCF42574	-0.650358	0.0407892	chr2	11142463	1.11426e+07	10499892	G	T	PRAD_11390	10499726	10500227	-84.5	11482341	protein_coding	+	sigHigh	-642571	-982449	-339878	-92.5
rs34671368_chr1:24266545_GRHL3	GRHL3	rs34671368	chr1:24266545	CTCF67244	-0.740814	0.0191527	chr1	24266545	2.42665e+07	23554421	G	A	PRAD_1998	23553988	23554489	182.5	24319322	protein_coding	+	sigHigh	-712124	-764901	-52777	3.5
rs35198947_chr1:24266545_GRHL3	GRHL3	rs35198947	chr1:24266545	CTCF67244	-0.740814	0.0191527	chr1	24266545	2.42665e+07	23544795	G	A	PRAD_1996	23544650	23545151	-105.5	24319322	protein_coding	+	sigHigh	-721750	-774527	-52777	3.5
rs877930_chr1:24266545_GRHL3	GRHL3	rs877930	chr1:24266545	CTCF67244	-0.740814	0.0191527	chr1	24266545	2.42665e+07	23554487	G	A	PRAD_1998	23553988	23554489	248.5	24319322	protein_coding	+	sigLow	-712058	-764835	-52777	3.5
rs11590118_chr1:228031757_HIST3H2BB	HIST3H2BB	rs11590118	chr1:228031757	CTCF73934	-0.708804	0.0329341	chr1	228031757	2.28032e+08	227999495	G	T	PRAD_10015	227999307	227999808	-62.5	228458107	protein_coding	+	sigNone	-32262	-458612	-426350	7.5
rs11249073_chr1:24266545_HMGCL	HMGCL	rs11249073	chr1:24266545	CTCF67244	-0.740814	0.0191527	chr1	24266545	2.42665e+07	24294811	G	C	PRAD_2072	24294668	24295169	-107.5	23838620	protein_coding	-	sigHigh	28266	456191	427925	3.5
rs1769272_chr1:53444694_HSPB11	HSPB11	rs1769272	chr1:53444694	CTCF68834	-0.747009	0.0109049	chr1	53444694	53444863	53168779	T	C	PRAD_3951	53168764	53169265	-235.5	53945929	protein_coding	-	sigLow	-275915	-777150	-501235	-169
rs12561771_chr1:15957637_HSPB7	HSPB7	rs12561771	chr1:15957637	CTCF66735	-0.668079	0.0259783	chr1	15957637	1.59577e+07	15400852	A	G	PRAD_1281	15400541	15401042	60.5	16019594	protein_coding	-	sigBoth	-556785	-618742	-61957	-24.5
rs12463640_chr2:120686940_INHBB	INHBB	rs12463640	chr2:120686940	CTCF46153	-0.764463	0.0242864	chr2	120686940	1.20687e+08	121077203	C	T	PRAD_15373	121076872	121077373	80.5	120346143	protein_coding	+	sigBoth	390263	731060	340797	-15.5
rs12407568_chr1:228031757_JMJD4	JMJD4	rs12407568	chr1:228031757	CTCF73934	-0.708804	0.0329341	chr1	228031757	2.28032e+08	228647582	G	T	PRAD_10068	228647485	228647986	-153.5	227735411	protein_coding	-	sigNone	615825	912171	296346	7.5
rs55637101_chr2:85288775_KCMF1	KCMF1	rs55637101	chr2:85288775	CTCF45080	-0.693493	0.0190755	chr2	85288775	8.52889e+07	85827687	G	A	PRAD_14171	85827328	85827829	108.5	84971093	protein_coding	+	sigLow	538912	856594	317682	-101.5
rs12067222_chr1:6105423_KCNAB2	KCNAB2	rs12067222	chr1:6105423	CTCF66136	-0.774653	0.0174952	chr1	6105423	6105598	6404748	A	C	PRAD_519	6404587	6405088	-89.5	5991466	protein_coding	+	sigHigh	299325	413282	113957	-175
rs412730_chr1:32652259_KHDRBS1	KHDRBS1	rs412730	chr1:32652259	CTCF67839	-0.739093	0.0139633	chr1	32652259	3.26525e+07	32716810	A	G	PRAD_2759	32716614	32717115	-54.5	32013829	protein_coding	+	sigHigh	64551	702981	638430	-245.5
rs12143561_chr1:11481594_KIAA2013	KIAA2013	rs12143561	chr1:11481594	CTCF66480	-0.651585	0.0456497	chr1	11481594	11481292	11463295	G	A	PRAD_1036	11463047	11463548	-2.5	11926428	protein_coding	-	sigHigh	-18299	-463133	-444834	302
rs6664071_chr1:201348458_KIF21B	KIF21B	rs6664071	chr1:201348458	CTCF72788	-0.783741	0.0107772	chr1	201348458	2.01348e+08	201448202	C	G	PRAD_8481	201448032	201448533	-80.5	201023700	protein_coding	-	sigHigh	99744	424502	324758	108.5
rs79067933_chr1:201348458_KIF21B	KIF21B	rs79067933	chr1:201348458	CTCF72788	-0.783741	0.0107772	chr1	201348458	2.01348e+08	201598128	C	T	PRAD_8506	201597719	201598220	158.5	201023700	protein_coding	-	sigHigh	249670	574428	324758	108.5
rs954346_chr1:244801466_KIF26B	KIF26B	rs954346	chr1:244801466	CTCF74504	-0.665651	0.0305428	chr1	244801466	2.44801e+08	244717111	A	G	PRAD_10745	244716682	244717183	178.5	245154985	protein_coding	+	sigLow	-84355	-437874	-353519	111.5
rs10914410_chr1:31633309_KPNA6	KPNA6	rs10914410	chr1:31633309	CTCF67747	-0.654633	0.034371	chr1	31633309	31633423	31476874	G	A	PRAD_2634	31476749	31477250	-125.5	32108038	protein_coding	+	sigHigh	-156435	-631164	-474729	-114
rs11681098_chr2:20625799_LDAH	LDAH	rs11681098	chr2:20625799	CTCF42878	-0.695745	0.0185685	chr2	20625799	2.0626e+07	20141640	C	T	PRAD_11725	20141360	20141861	29.5	20823130	protein_coding	-	sigLow	-484159	-681490	-197331	-167.5
rs17652287_chr2:20625799_LDAH	LDAH	rs17652287	chr2:20625799	CTCF42878	-0.695745	0.0185685	chr2	20625799	2.0626e+07	20136476	C	T	PRAD_11724	20136110	20136611	115.5	20823130	protein_coding	-	sigHigh	-489323	-686654	-197331	-167.5
rs7600854_chr2:20625799_LDAH	LDAH	rs7600854	chr2:20625799	CTCF42878	-0.695745	0.0185685	chr2	20625799	2.0626e+07	20149742	T	G	PRAD_11728	20149666	20150167	-174.5	20823130	protein_coding	-	sigLow	-476057	-673388	-197331	-167.5
rs11102110_chr1:110830452_LRIF1	LRIF1	rs11102110	chr1:110830452	CTCF70407	-0.639929	0.0454507	chr1	110830452	1.1083e+08	110460579	C	T	PRAD_5676	110460179	110460680	149.5	110964079	protein_coding	-	sigHigh	-369873	-503500	-133627	226.5
rs4839398_chr1:110830452_LRIF1	LRIF1	rs4839398	chr1:110830452	CTCF70407	-0.639929	0.0454507	chr1	110830452	1.1083e+08	110464364	A	G	PRAD_5677	110464268	110464769	-154.5	110964079	protein_coding	-	sigHigh	-366088	-499715	-133627	226.5
rs1280993_chr1:11481594_MAD2L2	MAD2L2	rs1280993	chr1:11481594	CTCF66480	-0.651585	0.0456497	chr1	11481594	11481292	10861171	T	C	PRAD_1001	10860692	10861193	228.5	11691650	protein_coding	-	sigHigh	-620423	-830479	-210056	302
rs2922235_chr1:11481594_MAD2L2	MAD2L2	rs2922235	chr1:11481594	CTCF66480	-0.651585	0.0456497	chr1	11481594	11481292	11421551	A	G	PRAD_1030	11421132	11421633	168.5	11691650	protein_coding	-	sigBoth	-60043	-270099	-210056	302
rs2077443_chr2:94998054_MAL	MAL	rs2077443	chr2:94998054	CTCF45258	-0.794904	0.00761601	chr2	94998054	9.49982e+07	94857510	G	A	PRAD_14278	94857250	94857751	9.5	95025677	protein_coding	+	sigHigh	-140544	-168167	-27623	-192.5
rs28733131_chr1:206607227_MAPKAPK2	MAPKAPK2	rs28733131	chr1:206607227	CTCF73163	-0.760257	0.0106706	chr1	206607227	206607066	206106728	C	T	PRAD_8989	206106497	206106998	-19.5	206684944	protein_coding	+	sigHigh	-500499	-578216	-77717	161
rs10753377_chr1:3615244_MEGF6	MEGF6	rs10753377	chr1:3615244	CTCF66021	-0.709605	0.024132	chr1	3615244	3615425	4298747	G	C	PRAD_449	4298604	4299105	-107.5	3611495	protein_coding	-	sigHigh	683503	687252	3749	-181
rs34681041_chr1:3417340_MMEL1	MMEL1	rs34681041	chr1:3417340	CTCF66002	-0.713074	0.0170566	chr1	3417340	3.41728e+06	3453260	A	G	PRAD_394	3453070	3453571	-60.5	2632990	protein_coding	-	sigLow	35920	820270	784350	62.5
rs1879662_chr2:74333206_MOGS	MOGS	rs1879662	chr2:74333206	CTCF44839	-0.729573	0.0135312	chr2	74333206	74333479	73640770	A	G	PRAD_13852	73640351	73640852	168.5	74465410	protein_coding	-	sigHigh	-692436	-824640	-132204	-273
rs72830470_chr2:104976732_MRPS9	MRPS9	rs72830470	chr2:104976732	CTCF45646	-0.741928	0.0100267	chr2	104976732	104977011	104790236	C	T	PRAD_14765	104789964	104790465	21.5	105037983	protein_coding	+	sigHigh	-186496	-247747	-61251	-279
rs12024126_chr1:11481594_MTOR	MTOR	rs12024126	chr1:11481594	CTCF66480	-0.651585	0.0456497	chr1	11481594	11481292	12040655	C	T	PRAD_1100	12040559	12041060	-154.5	11262507	protein_coding	-	sigHigh	559061	778148	219087	302
rs4845892_chr1:11481594_MTOR	MTOR	rs4845892	chr1:11481594	CTCF66480	-0.651585	0.0456497	chr1	11481594	11481292	12013728	C	A	PRAD_1097	12013596	12014097	-118.5	11262507	protein_coding	-	sigHigh	532134	751221	219087	302
rs4846086_chr1:11481594_MTOR	MTOR	rs4846086	chr1:11481594	CTCF66480	-0.651585	0.0456497	chr1	11481594	11481292	12013880	G	A	PRAD_1097	12013596	12014097	33.5	11262507	protein_coding	-	sigHigh	532286	751373	219087	302
rs4993564_chr1:11481594_MTOR	MTOR	rs4993564	chr1:11481594	CTCF66480	-0.651585	0.0456497	chr1	11481594	11481292	11909934	C	T	PRAD_1088	11909681	11910182	2.5	11262507	protein_coding	-	sigHigh	428340	647427	219087	302
rs6429780_chr1:15957637_NBPF1	NBPF1	rs6429780	chr1:15957637	CTCF66735	-0.668079	0.0259783	chr1	15957637	1.59577e+07	15795166	T	C	PRAD_1326	15795070	15795571	-154.5	16613562	protein_coding	-	sigLow	-162471	-818396	-655925	-24.5
rs12405644_chr1:211649373_NENF	NENF	rs12405644	chr1:211649373	CTCF73374	-0.693334	0.033676	chr1	211649373	2.11649e+08	211515290	C	T	PRAD_9319	211515150	211515651	-110.5	212432887	protein_coding	+	sigNone	-134083	-917597	-783514	83.5
rs12403619_chr1:40949190_NFYC	NFYC	rs12403619	chr1:40949190	CTCF68259	-0.667821	0.0337991	chr1	40949190	4.09491e+07	40968097	A	T	PRAD_3283	40967771	40968272	75.5	40691570	protein_coding	+	sigLow	18907	276527	257620	125.5
rs11265562_chr1:162065526_NOS1AP	NOS1AP	rs11265562	chr1:162065526	CTCF71644	-0.62018	0.0492559	chr1	162065526	1.62066e+08	161180073	T	A	PRAD_7257	161179664	161180165	158.5	162069774	protein_coding	+	sigLow	-885453	-889701	-4248	-216.5
rs12067222_chr1:6105423_NPHP4	NPHP4	rs12067222	chr1:6105423	CTCF66136	-0.774653	0.0174952	chr1	6105423	6105598	6404748	A	C	PRAD_519	6404587	6405088	-89.5	5992473	protein_coding	-	sigHigh	299325	412275	112950	-175
rs447284_chr1:200139962_NR5A2	NR5A2	rs447284	chr1:200139962	CTCF72724	-0.8119	0.00453154	chr1	200139962	200139890	200916118	G	A	PRAD_8429	200915660	200916161	207.5	200027602	protein_coding	+	sigLow	776156	888516	112360	72
rs7354862_chr1:200139962_NR5A2	NR5A2	rs7354862	chr1:200139962	CTCF72724	-0.8119	0.00453154	chr1	200139962	200139890	200296217	C	T	PRAD_8402	200296193	200296694	-226.5	200027602	protein_coding	+	sigHigh	156255	268615	112360	72
rs79641518_chr1:51924673_NRDC	NRDC	rs79641518	chr1:51924673	CTCF68766	-0.72296	0.0150501	chr1	51924673	5.19246e+07	52368395	A	G	PRAD_3919	52368292	52368793	-147.5	51878937	protein_coding	-	sigLow	443722	489458	45736	75.5
rs853010_chr1:230441944_NUP133	NUP133	rs853010	chr1:230441944	CTCF74071	-0.652467	0.0399636	chr1	230441944	2.30442e+08	230495279	T	G	PRAD_10188	230495098	230495599	-69.5	229508341	protein_coding	-	sigBoth	53335	986938	933603	79.5
rs11894335_chr2:19801738_OSR1	OSR1	rs11894335	chr2:19801738	CTCF42820	-0.6399	0.0356983	chr2	19801738	1.98018e+07	20168435	A	G	PRAD_11729	20168292	20168793	-107.5	19358653	protein_coding	-	sigNone	366697	809782	443085	-103.5
rs6531219_chr2:19801738_OSR1	OSR1	rs6531219	chr2:19801738	CTCF42820	-0.6399	0.0356983	chr2	19801738	1.98018e+07	20180095	G	C	PRAD_11731	20179635	20180136	209.5	19358653	protein_coding	-	sigNone	378357	821442	443085	-103.5
rs2640503_chr1:110830452_OVGP1	OVGP1	rs2640503	chr1:110830452	CTCF70407	-0.639929	0.0454507	chr1	110830452	1.1083e+08	110634783	G	A	PRAD_5685	110634708	110635209	-175.5	111427777	protein_coding	-	sigHigh	-195669	-792994	-597325	226.5
rs10753434_chr1:226658311_PARP1	PARP1	rs10753434	chr1:226658311	CTCF73876	-0.744344	0.0217404	chr1	226658311	2.26658e+08	227372899	A	G	PRAD_9986	227372593	227373094	55.5	226408079	protein_coding	-	sigLow	714588	964820	250232	-57.5
rs75655059_chr1:54769650_PARS2	PARS2	rs75655059	chr1:54769650	CTCF68923	-0.664358	0.0351561	chr1	54769650	5.47698e+07	55277639	C	G	PRAD_4102	55277471	55277972	-82.5	54764514	protein_coding	-	sigBoth	507989	513125	5136	-142.5
rs2473231_chr1:13807396_PDPN	PDPN	rs2473231	chr1:13807396	CTCF66605	-0.78915	0.00462429	chr1	13807396	13807399	13829183	G	C	PRAD_1194	13828790	13829291	142.5	13583465	protein_coding	+	sigNone	21787	245718	223931	-3
rs1830705_chr1:31633309_PEF1	PEF1	rs1830705	chr1:31633309	CTCF67747	-0.654633	0.034371	chr1	31633309	31633423	30695372	C	T	PRAD_2567	30695325	30695826	-203.5	31644896	protein_coding	-	sigHigh	-937937	-949524	-11587	-114
rs77292387_chr1:31633309_PEF1	PEF1	rs77292387	chr1:31633309	CTCF67747	-0.654633	0.034371	chr1	31633309	31633423	31549102	C	A	PRAD_2640	31548820	31549321	31.5	31644896	protein_coding	-	sigLow	-84207	-95794	-11587	-114
rs770711_chr1:6105423_PHF13	PHF13	rs770711	chr1:6105423	CTCF66136	-0.774653	0.0174952	chr1	6105423	6105598	5690960	C	T	PRAD_480	5690678	5691179	31.5	6613685	protein_coding	+	sigHigh	-414463	-922725	-508262	-175
rs905634_chr1:201348458_PHLDA3	PHLDA3	rs905634	chr1:201348458	CTCF72788	-0.783741	0.0107772	chr1	201348458	2.01348e+08	200915857	C	T	PRAD_8429	200915660	200916161	-53.5	201469237	protein_coding	-	sigLow	-432601	-553380	-120779	108.5
rs2640503_chr1:110830452_PIFO	PIFO	rs2640503	chr1:110830452	CTCF70407	-0.639929	0.0454507	chr1	110830452	1.1083e+08	110634783	G	A	PRAD_5685	110634708	110635209	-175.5	111346288	protein_coding	+	sigLow	-195669	-711505	-515836	226.5
rs141773591_chr1:171985929_PIGC	PIGC	rs141773591	chr1:171985929	CTCF71958	-0.73169	0.0114412	chr1	171985929	1.71986e+08	171606489	C	A	PRAD_7657	171606264	171606765	-25.5	172444086	protein_coding	-	sigHigh	-379440	-837597	-458157	93.5
rs10920208_chr1:201348458_PKP1	PKP1	rs10920208	chr1:201348458	CTCF72788	-0.783741	0.0107772	chr1	201348458	2.01348e+08	201462119	T	C	PRAD_8485	201461781	201462282	87.5	201283452	protein_coding	+	sigHigh	113661	178667	65006	108.5
rs74136626_chr1:201348458_PKP1	PKP1	rs74136626	chr1:201348458	CTCF72788	-0.783741	0.0107772	chr1	201348458	2.01348e+08	201462078	T	C	PRAD_8485	201461781	201462282	46.5	201283452	protein_coding	+	sigHigh	113620	178626	65006	108.5
rs58039346_chr1:6464681_PLEKHG5	PLEKHG5	rs58039346	chr1:6464681	CTCF66178	-0.636027	0.0472948	chr1	6464681	6.46471e+06	5691148	G	A	PRAD_480	5690678	5691179	219.5	6520061	protein_coding	-	sigHigh	-773533	-828913	-55380	-29.5
rs12095060_chr1:15957637_PLEKHM2	PLEKHM2	rs12095060	chr1:15957637	CTCF66735	-0.668079	0.0259783	chr1	15957637	1.59577e+07	16621866	A	G	PRAD_1447	16621588	16622089	27.5	15684332	protein_coding	+	sigBoth	664229	937534	273305	-24.5
rs116933076_chr2:75068723_POLE4	POLE4	rs116933076	chr2:75068723	CTCF44893	-0.644869	0.038338	chr2	75068723	7.50688e+07	75322012	C	A	PRAD_13966	75321730	75322231	31.5	74958492	protein_coding	+	sigHigh	253289	363520	110231	-53.5
rs16986364_chr2:19801738_PUM2	PUM2	rs16986364	chr2:19801738	CTCF42820	-0.6399	0.0356983	chr2	19801738	1.98018e+07	19363368	T	A	PRAD_11681	19362890	19363391	227.5	20352234	protein_coding	-	sigHigh	-438370	-988866	-550496	-103.5
rs6663622_chr1:178056094_RASAL2	RASAL2	rs6663622	chr1:178056094	CTCF72140	-0.648191	0.0326982	chr1	178056094	178056156	177898473	G	A	PRAD_7828	177898015	177898516	207.5	178094141	protein_coding	+	sigBoth	-157621	-195668	-38047	-62
rs6679380_chr1:9914695_RBP7	RBP7	rs6679380	chr1:9914695	CTCF66408	-0.612543	0.0477875	chr1	9914695	9.91462e+06	9473179	C	T	PRAD_796	9472936	9473437	-7.5	9997206	protein_coding	+	sigLow	-441516	-524027	-82511	78.5
rs3856100_chr1:182404866_RNASEL	RNASEL	rs3856100	chr1:182404866	CTCF72324	-0.66912	0.0256954	chr1	182404866	1.82405e+08	182029267	C	T	PRAD_7974	182028950	182029451	66.5	182589256	protein_coding	-	sigLow	-375599	-559989	-184390	-100.5
rs78573341_chr2:11142463_ROCK2	ROCK2	rs78573341	chr2:11142463	CTCF42574	-0.650358	0.0407892	chr2	11142463	1.11426e+07	10491166	C	T	PRAD_11387	10490690	10491191	225.5	11348330	protein_coding	-	sigLow	-651297	-857164	-205867	-92.5
rs818147_chr2:11142463_ROCK2	ROCK2	rs818147	chr2:11142463	CTCF42574	-0.650358	0.0407892	chr2	11142463	1.11426e+07	10497808	T	C	PRAD_11389	10497794	10498295	-236.5	11348330	protein_coding	-	sigHigh	-644655	-850522	-205867	-92.5
rs818157_chr2:11142463_ROCK2	ROCK2	rs818157	chr2:11142463	CTCF42574	-0.650358	0.0407892	chr2	11142463	1.11426e+07	10499976	A	G	PRAD_11390	10499726	10500227	-0.5	11348330	protein_coding	-	sigNone	-642487	-848354	-205867	-92.5
rs818158_chr2:11142463_ROCK2	ROCK2	rs818158	chr2:11142463	CTCF42574	-0.650358	0.0407892	chr2	11142463	1.11426e+07	10499892	G	T	PRAD_11390	10499726	10500227	-84.5	11348330	protein_coding	-	sigHigh	-642571	-848438	-205867	-92.5
rs325893_chr1:110830452_RP11-284N8.3	RP11-284N8.3	rs325893	chr1:110830452	CTCF70407	-0.639929	0.0454507	chr1	110830452	1.1083e+08	111110391	T	A	PRAD_5695	111110157	111110658	-16.5	110657040	lincRNA	-	sigLow	279939	453351	173412	226.5
rs2182425_chr1:91166111_RP4-665J23.1	RP4-665J23.1	rs2182425	chr1:91166111	CTCF69846	-0.701451	0.0229627	chr1	91166111	91166400	91647333	A	C	PRAD_5038	91647009	91647510	73.5	90851657	lincRNA	-	sigHigh	481222	795676	314454	-289
rs11260822_chr1:15957637_RSC1A1	RSC1A1	rs11260822	chr1:15957637	CTCF66735	-0.668079	0.0259783	chr1	15957637	1.59577e+07	16159316	C	T	PRAD_1377	16158888	16159389	177.5	15659869	protein_coding	+	sigBoth	201679	499447	297768	-24.5
rs11588669_chr1:15957637_RSC1A1	RSC1A1	rs11588669	chr1:15957637	CTCF66735	-0.668079	0.0259783	chr1	15957637	1.59577e+07	16164204	G	A	PRAD_1378	16164170	16164671	-216.5	15659869	protein_coding	+	sigBoth	206567	504335	297768	-24.5
rs1497406_chr1:15957637_RSC1A1	RSC1A1	rs1497406	chr1:15957637	CTCF66735	-0.668079	0.0259783	chr1	15957637	1.59577e+07	16178825	A	G	PRAD_1383	16178372	16178873	202.5	15659869	protein_coding	+	sigLow	221188	518956	297768	-24.5
rs7534979_chr1:15957637_RSC1A1	RSC1A1	rs7534979	chr1:15957637	CTCF66735	-0.668079	0.0259783	chr1	15957637	1.59577e+07	16121947	T	C	PRAD_1367	16121668	16122169	28.5	15659869	protein_coding	+	sigHigh	164310	462078	297768	-24.5
rs1879662_chr2:74333206_RTKN	RTKN	rs1879662	chr2:74333206	CTCF44839	-0.729573	0.0135312	chr2	74333206	74333479	73640770	A	G	PRAD_13852	73640351	73640852	168.5	74442422	protein_coding	-	sigLow	-692436	-801652	-109216	-273
rs11126416_chr2:74333206_SEMA4F	SEMA4F	rs11126416	chr2:74333206	CTCF44839	-0.729573	0.0135312	chr2	74333206	74333479	73746750	A	G	PRAD_13857	73746507	73747008	-7.5	74654228	protein_coding	+	sigHigh	-586456	-907478	-321022	-273
rs2028211_chr2:127700733_SFT2D3	SFT2D3	rs2028211	chr2:127700733	CTCF46339	-0.715862	0.0223057	chr2	127700733	127700723	127144081	A	C	PRAD_15475	127143873	127144374	-42.5	127701508	protein_coding	+	sigNone	-556652	-557427	-775	10
rs4951583_chr1:211649373_SLC30A1	SLC30A1	rs4951583	chr1:211649373	CTCF73374	-0.693334	0.033676	chr1	211649373	2.11649e+08	212242736	C	T	PRAD_9373	212242525	212243026	-39.5	211578742	protein_coding	-	sigLow	593363	663994	70631	83.5
rs116933076_chr2:75068723_SLC4A5	SLC4A5	rs116933076	chr2:75068723	CTCF44893	-0.644869	0.038338	chr2	75068723	7.50688e+07	75322012	C	A	PRAD_13966	75321730	75322231	31.5	74343414	protein_coding	-	sigHigh	253289	978598	725309	-53.5
rs1667619_chr2:74333206_SLC4A5	SLC4A5	rs1667619	chr2:74333206	CTCF44839	-0.729573	0.0135312	chr2	74333206	74333479	74120449	G	T	PRAD_13886	74120041	74120542	157.5	74343414	protein_coding	-	sigHigh	-212757	-222965	-10208	-273
rs72964018_chr2:40760440_SLC8A1	SLC8A1	rs72964018	chr2:40760440	CTCF43584	-0.667823	0.0260539	chr2	40760440	4.07604e+07	41075081	T	A	PRAD_12611	41074795	41075296	35.5	40611053	protein_coding	-	sigLow	314641	464028	149387	68.5
rs7589231_chr2:40760440_SLC8A1	SLC8A1	rs7589231	chr2:40760440	CTCF43584	-0.667823	0.0260539	chr2	40760440	4.07604e+07	41540715	G	A	PRAD_12615	41540223	41540724	241.5	40611053	protein_coding	-	sigBoth	780275	929662	149387	68.5
rs12407568_chr1:228031757_SNAP47	SNAP47	rs12407568	chr1:228031757	CTCF73934	-0.708804	0.0329341	chr1	228031757	2.28032e+08	228647582	G	T	PRAD_10068	228647485	228647986	-153.5	227728539	protein_coding	+	sigHigh	615825	919043	303218	7.5
rs6426545_chr1:227357608_SNAP47	SNAP47	rs6426545	chr1:227357608	CTCF73906	-0.627477	0.0458662	chr1	227357608	2.27358e+08	226815177	C	T	PRAD_9956	226815023	226815524	-96.5	227728539	protein_coding	+	sigLow	-542431	-913362	-370931	100.5
rs16856357_chr1:231756832_SPRTN	SPRTN	rs16856357	chr1:231756832	CTCF74115	-0.743863	0.0131883	chr1	231756832	2.31757e+08	232045496	C	G	PRAD_10258	232045482	232045983	-236.5	231337104	protein_coding	+	sigBoth	288664	708392	419728	-99.5
rs11121852_chr1:11481594_SRM	SRM	rs11121852	chr1:11481594	CTCF66480	-0.651585	0.0456497	chr1	11481594	11481292	12053501	C	T	PRAD_1102	12053233	12053734	17.5	11060024	protein_coding	-	sigLow	571907	993477	421570	302
rs12024126_chr1:11481594_SRM	SRM	rs12024126	chr1:11481594	CTCF66480	-0.651585	0.0456497	chr1	11481594	11481292	12040655	C	T	PRAD_1100	12040559	12041060	-154.5	11060024	protein_coding	-	sigLow	559061	980631	421570	302
rs7530770_chr1:11481594_SRM	SRM	rs7530770	chr1:11481594	CTCF66480	-0.651585	0.0456497	chr1	11481594	11481292	12040928	T	C	PRAD_1100	12040559	12041060	118.5	11060024	protein_coding	-	sigNone	559334	980904	421570	302
rs76481207_chr1:226201082_SRP9	SRP9	rs76481207	chr1:226201082	CTCF73845	-0.822366	0.00352268	chr1	226201082	2.26201e+08	226626440	T	C	PRAD_9929	226626372	226626873	-182.5	225777813	protein_coding	+	sigHigh	425358	848627	423269	-148.5
rs6670744_chr1:29849259_SRSF4	SRSF4	rs6670744	chr1:29849259	CTCF67656	-0.663866	0.0353749	chr1	29849259	2.98494e+07	30088850	C	G	PRAD_2556	30088611	30089112	-11.5	29181987	protein_coding	-	sigHigh	239591	906863	667272	-139.5
rs61094245_chr2:119291399_STEAP3	STEAP3	rs61094245	chr2:119291399	CTCF46078	-0.638972	0.0458744	chr2	119291399	119291148	119407726	C	T	PRAD_15278	119407656	119408157	-180.5	119223831	protein_coding	+	sigLow	116327	183895	67568	251
rs6759748_chr2:119291399_STEAP3	STEAP3	rs6759748	chr2:119291399	CTCF46078	-0.638972	0.0458744	chr2	119291399	119291148	119388061	A	G	PRAD_15275	119387576	119388077	234.5	119223831	protein_coding	+	sigHigh	96662	164230	67568	251
rs72833218_chr2:119291399_STEAP3	STEAP3	rs72833218	chr2:119291399	CTCF46078	-0.638972	0.0458744	chr2	119291399	119291148	119383895	C	T	PRAD_15274	119383402	119383903	242.5	119223831	protein_coding	+	sigHigh	92496	160064	67568	251
rs79607119_chr2:119350768_STEAP3	STEAP3	rs79607119	chr2:119350768	CTCF46084	-0.834065	0.00739721	chr2	119350768	119350972	119716067	G	A	PRAD_15291	119715713	119716214	103.5	119223831	protein_coding	+	sigLow	365299	492236	126937	-204
rs79795557_chr1:203287788_SYT2	SYT2	rs79795557	chr1:203287788	CTCF72930	-0.661469	0.0470403	chr1	203287788	2.03288e+08	203512948	G	A	PRAD_8697	203512760	203513261	-62.5	202710417	protein_coding	-	sigLow	225160	802531	577371	147.5
rs117882603_chr1:230441944_TAF5L	TAF5L	rs117882603	chr1:230441944	CTCF74071	-0.652467	0.0399636	chr1	230441944	2.30442e+08	230498784	T	C	PRAD_10189	230498630	230499131	-96.5	229626047	protein_coding	-	sigBoth	56840	872737	815897	79.5
rs853010_chr1:230441944_TAF5L	TAF5L	rs853010	chr1:230441944	CTCF74071	-0.652467	0.0399636	chr1	230441944	2.30442e+08	230495279	T	G	PRAD_10188	230495098	230495599	-69.5	229626047	protein_coding	-	sigHigh	53335	869232	815897	79.5
rs17482910_chr1:91166111_TGFBR3	TGFBR3	rs17482910	chr1:91166111	CTCF69846	-0.701451	0.0229627	chr1	91166111	91166400	91161822	A	C	PRAD_5021	91161615	91162116	-43.5	91906335	protein_coding	-	sigBoth	-4289	-744513	-740224	-289
rs640243_chr1:31633309_TINAGL1	TINAGL1	rs640243	chr1:31633309	CTCF67747	-0.654633	0.034371	chr1	31633309	31633423	32240038	A	C	PRAD_2708	32239653	32240154	134.5	31576485	protein_coding	+	sigLow	606729	663553	56824	-114
rs12138982_chr1:168546442_TIPRL	TIPRL	rs12138982	chr1:168546442	CTCF71865	-0.789214	0.00685223	chr1	168546442	168546013	168603522	T	C	PRAD_7564	168603441	168603942	-169.5	168178933	protein_coding	+	sigHigh	57080	424589	367509	429
rs988723_chr1:168546442_TIPRL	TIPRL	rs988723	chr1:168546442	CTCF71865	-0.789214	0.00685223	chr1	168546442	168546013	168603621	G	A	PRAD_7564	168603441	168603942	-70.5	168178933	protein_coding	+	sigHigh	57179	424688	367509	429
rs2674490_chr2:171541413_TLK1	TLK1	rs2674490	chr2:171541413	CTCF47408	-0.619176	0.0446516	chr2	171541413	1.71542e+08	171564745	A	G	PRAD_16541	171564460	171564961	34.5	171231314	protein_coding	-	sigNone	23332	333431	310099	-116.5
rs72833218_chr2:119517517_TMEM177	TMEM177	rs72833218	chr2:119517517	CTCF46096	-0.641881	0.0350908	chr2	119517517	119517715	119383895	C	T	PRAD_15274	119383402	119383903	242.5	119679167	protein_coding	+	sigHigh	-133622	-295272	-161650	-198
rs12463640_chr2:121044745_TMEM185B	TMEM185B	rs12463640	chr2:121044745	CTCF46180	-0.660505	0.028298	chr2	121044745	1.21045e+08	121077203	C	T	PRAD_15373	121076872	121077373	80.5	120223408	protein_coding	-	sigLow	32458	853795	821337	137.5
rs12405644_chr1:211649373_TMEM206	TMEM206	rs12405644	chr1:211649373	CTCF73374	-0.693334	0.033676	chr1	211649373	2.11649e+08	211515290	C	T	PRAD_9319	211515150	211515651	-110.5	212414901	protein_coding	-	sigNone	-134083	-899611	-765528	83.5
rs115521079_chr1:201348458_TMEM9	TMEM9	rs115521079	chr1:201348458	CTCF72788	-0.783741	0.0107772	chr1	201348458	2.01348e+08	202057159	C	T	PRAD_8555	202056819	202057320	89.5	201171574	protein_coding	-	sigNone	708701	885585	176884	108.5
rs11804294_chr1:201348458_TMEM9	TMEM9	rs11804294	chr1:201348458	CTCF72788	-0.783741	0.0107772	chr1	201348458	2.01348e+08	202064624	A	G	PRAD_8557	202064513	202065014	-139.5	201171574	protein_coding	-	sigNone	716166	893050	176884	108.5
rs6664071_chr1:201348458_TMEM9	TMEM9	rs6664071	chr1:201348458	CTCF72788	-0.783741	0.0107772	chr1	201348458	2.01348e+08	201448202	C	G	PRAD_8481	201448032	201448533	-80.5	201171574	protein_coding	-	sigLow	99744	276628	176884	108.5
rs1105882_chr2:85288775_TMSB10	TMSB10	rs1105882	chr2:85288775	CTCF45080	-0.693493	0.0190755	chr2	85288775	8.52889e+07	85811627	T	C	PRAD_14167	85811212	85811713	164.5	84905625	protein_coding	+	sigHigh	522852	906002	383150	-101.5
rs58039346_chr1:6464681_TNFRSF25	TNFRSF25	rs58039346	chr1:6464681	CTCF66178	-0.636027	0.0472948	chr1	6464681	6.46471e+06	5691148	G	A	PRAD_480	5690678	5691179	219.5	6466195	protein_coding	-	sigHigh	-773533	-775047	-1514	-29.5
rs946130_chr1:231691818_TSNAX	TSNAX	rs946130	chr1:231691818	CTCF74113	-0.708237	0.0156198	chr1	231691818	2.31692e+08	232306467	T	C	PRAD_10265	232306306	232306807	-89.5	231528653	protein_coding	+	sigLow	614649	777814	163165	-52.5
rs75655059_chr1:54769650_TTC4	TTC4	rs75655059	chr1:54769650	CTCF68923	-0.664358	0.0351561	chr1	54769650	5.47698e+07	55277639	C	G	PRAD_4102	55277471	55277972	-82.5	54715822	protein_coding	+	sigLow	507989	561817	53828	-142.5
rs10429888_chr1:162065526_UAP1	UAP1	rs10429888	chr1:162065526	CTCF71644	-0.62018	0.0492559	chr1	162065526	1.62066e+08	162055197	G	A	PRAD_7309	162055102	162055603	-155.5	162561506	protein_coding	+	sigHigh	-10329	-506309	-495980	-216.5
rs2816031_chr1:18674488_UBR4	UBR4	rs2816031	chr1:18674488	CTCF66901	-0.615563	0.0463203	chr1	18674488	1.86743e+07	18531231	T	C	PRAD_1562	18530887	18531388	93.5	19210276	protein_coding	-	sigBoth	-143257	-679045	-535788	165.5
rs7591327_chr2:85288775_USP39	USP39	rs7591327	chr2:85288775	CTCF45080	-0.693493	0.0190755	chr2	85288775	8.52889e+07	84946394	C	T	PRAD_14076	84946362	84946863	-218.5	85602856	protein_coding	+	sigLow	-342381	-656462	-314081	-101.5
rs76274194_chr2:85288775_USP39	USP39	rs76274194	chr2:85288775	CTCF45080	-0.693493	0.0190755	chr2	85288775	8.52889e+07	84925969	C	A	PRAD_14073	84925735	84926236	-16.5	85602856	protein_coding	+	sigLow	-362806	-676887	-314081	-101.5
rs76830642_chr1:110830452_WDR77	WDR77	rs76830642	chr1:110830452	CTCF70407	-0.639929	0.0454507	chr1	110830452	1.1083e+08	110478256	C	G	PRAD_5680	110478120	110478621	-114.5	111449376	protein_coding	-	sigLow	-352196	-971120	-618924	226.5
rs34724368_chr2:68766268_WDR92	WDR92	rs34724368	chr2:68766268	CTCF44556	-0.748653	0.00923646	chr2	68766268	68766209	68908458	C	G	PRAD_13632	68908295	68908796	-87.5	68157560	protein_coding	-	sigHigh	142190	750898	608708	59
rs7538946_chr1:6105423_ZBTB48	ZBTB48	rs7538946	chr1:6105423	CTCF66136	-0.774653	0.0174952	chr1	6105423	6105598	5586924	C	T	PRAD_472	5586737	5587238	-63.5	6580001	protein_coding	+	sigLow	-518499	-993077	-474578	-175
rs10888723_chr1:51924673_ZCCHC11	ZCCHC11	rs10888723	chr1:51924673	CTCF68766	-0.72296	0.0150501	chr1	51924673	5.19246e+07	51567790	A	G	PRAD_3881	51567536	51568037	3.5	52553487	protein_coding	-	sigHigh	-356883	-985697	-628814	75.5
rs16845088_chr1:200139962_ZNF281	ZNF281	rs16845088	chr1:200139962	CTCF72724	-0.8119	0.00453154	chr1	200139962	200139890	199573435	G	A	PRAD_8381	199573020	199573521	164.5	200410056	protein_coding	-	sigLow	-566527	-836621	-270094	72
rs2786734_chr1:200139962_ZNF281	ZNF281	rs2786734	chr1:200139962	CTCF72724	-0.8119	0.00453154	chr1	200139962	200139890	199582032	G	T	PRAD_8382	199581700	199582201	81.5	200410056	protein_coding	-	sigLow	-557930	-828024	-270094	72
rs2182425_chr1:91166111_ZNF644	ZNF644	rs2182425	chr1:91166111	CTCF69846	-0.701451	0.0229627	chr1	91166111	91166400	91647333	A	C	PRAD_5038	91647009	91647510	73.5	91022272	protein_coding	-	sigHigh	481222	625061	143839	-289
rs2991347_chr1:40949190_ZNF684	ZNF684	rs2991347	chr1:40949190	CTCF68259	-0.667821	0.0337991	chr1	40949190	4.09491e+07	41496695	G	C	PRAD_3351	41496672	41497173	-227.5	40531561	protein_coding	+	sigHigh	547505	965134	417629	125.5
rs78555906_chr1:40949190_ZNF684	ZNF684	rs78555906	chr1:40949190	CTCF68259	-0.667821	0.0337991	chr1	40949190	4.09491e+07	41342104	T	C	PRAD_3313	41341996	41342497	-142.5	40531561	protein_coding	+	sigLow	392914	810543	417629	125.5
rs56253850_chr3:100603475_ABI3BP	ABI3BP	rs56253850	chr3:100603475	CTCF3001	-0.685133	0.0319588	chr3	100603475	1.00604e+08	100463155	G	T	PRAD_22539	100462869	100463370	35.5	100993515	protein_coding	-	sigNone	-140320	-530360	-390040	-144.5
rs849503_chr2:205949129_AC007383.3	AC007383.3	rs849503	chr2:205949129	CTCF48389	-0.714068	0.016831	chr2	205949129	2.05949e+08	205665792	A	T	PRAD_17568	205665750	205666251	-208.5	206084605	lincRNA	+	sigHigh	-283337	-418813	-135476	16.5
rs201779694_chr2:172226526_AC013461.1	AC013461.1	rs201779694	chr2:172226526	CTCF47438	-0.682471	0.025013	chr2	172226526	1.72227e+08	172095770	T	A	PRAD_16568	172095744	172096245	-224.5	173075435	protein_coding	+	sigHigh	-130756	-979665	-848909	-173.5
rs241408_chr6:32861367_AGPAT1	AGPAT1	rs241408	chr6:32861367	CTCF61734	-0.745287	0.0096292	chr6	32861367	3.28614e+07	32894934	A	G	PRAD_38770	32894452	32894953	231.5	32178096	protein_coding	-	sigNone	33567	716838	683271	-31.5
rs4861168_chr4:41792010_APBB2	APBB2	rs4861168	chr4:41792010	CTCF51048	-0.717537	0.0121157	chr4	41792010	4.17918e+07	42216558	T	C	PRAD_27462	42216557	42217058	-249.5	41216714	protein_coding	-	sigLow	424548	999844	575296	202.5
rs10170210_chr2:218074415_ARPC2	ARPC2	rs10170210	chr2:218074415	CTCF48731	-0.695007	0.0247858	chr2	218074415	2.18074e+08	217272168	A	C	PRAD_17932	217271775	217272276	142.5	218217094	protein_coding	+	sigNone	-802247	-944926	-142679	207.5
rs13325387_chr3:166304631_BCHE	BCHE	rs13325387	chr3:166304631	CTCF4999	-0.621575	0.0486715	chr3	166304631	1.66305e+08	166485655	G	A	PRAD_24664	166485461	166485962	-56.5	165837472	protein_coding	-	sigLow	181024	648183	467159	-90.5
rs13092044_chr3:198072187_BDH1	BDH1	rs13092044	chr3:198072187	CTCF6038	-0.692637	0.0192537	chr3	198072187	198072202	198081013	T	C	PRAD_26048	198080551	198081052	211.5	197573323	protein_coding	-	sigLow	8826	507690	498864	-15
rs6890188_chr5:173592335_BOD1	BOD1	rs6890188	chr5:173592335	CTCF26961	-0.63997	0.0356943	chr5	173592335	1.73592e+08	172807338	C	G	PRAD_36386	172807119	172807620	-31.5	173616660	protein_coding	-	sigLow	-784997	-809322	-24325	22.5
rs117242937_chr6:32861367_BRD2	BRD2	rs117242937	chr6:32861367	CTCF61734	-0.745287	0.0096292	chr6	32861367	3.28614e+07	32130425	A	T	PRAD_38721	32130110	32130611	64.5	32968660	protein_coding	+	sigBoth	-730942	-838235	-107293	-31.5
rs535852_chr6:32861367_BRD2	BRD2	rs535852	chr6:32861367	CTCF61734	-0.745287	0.0096292	chr6	32861367	3.28614e+07	32609827	C	T	PRAD_38752	32609772	32610273	-195.5	32968660	protein_coding	+	sigLow	-251540	-358833	-107293	-31.5
rs673336_chr6:32861367_BRD2	BRD2	rs673336	chr6:32861367	CTCF61734	-0.745287	0.0096292	chr6	32861367	3.28614e+07	32610081	G	A	PRAD_38752	32609772	32610273	58.5	32968660	protein_coding	+	sigLow	-251286	-358579	-107293	-31.5
rs9271154_chr6:32861367_BRD2	BRD2	rs9271154	chr6:32861367	CTCF61734	-0.745287	0.0096292	chr6	32861367	3.28614e+07	32609786	G	C	PRAD_38752	32609772	32610273	-236.5	32968660	protein_coding	+	sigNone	-251581	-358874	-107293	-31.5
rs1592937_chr5:181043568_BTNL9	BTNL9	rs1592937	chr5:181043568	CTCF27325	-0.632856	0.0487298	chr5	181043568	181043575	181187665	A	G	PRAD_36880	181187442	181187943	-27.5	181040225	protein_coding	+	sigHigh	144097	147440	3343	-7
rs11731973_chr4:158668123_C4orf46	C4orf46	rs11731973	chr4:158668123	CTCF53639	-0.75007	0.0121947	chr4	158668123	1.58668e+08	157999838	C	G	PRAD_30126	157999680	158000181	-92.5	158672255	protein_coding	-	sigLow	-668285	-672417	-4132	194.5
rs10036215_chr5:7827851_C5orf49	C5orf49	rs10036215	chr5:7827851	CTCF22511	-0.66641	0.026414	chr5	7827851	7.82777e+06	7191045	G	A	PRAD_31175	7190725	7191226	69.5	7851490	protein_coding	-	sigNone	-636806	-660445	-23639	79.5
rs4716236_chr6:18302908_CAP2	CAP2	rs4716236	chr6:18302908	CTCF61085	-0.64999	0.0409488	chr6	18302908	1.8303e+07	18326983	A	C	PRAD_37814	18326938	18327439	-205.5	17393216	protein_coding	+	sigLow	24075	933767	909692	-90.5
rs7683950_chr4:25299853_CCDC149	CCDC149	rs7683950	chr4:25299853	CTCF50706	-0.633705	0.0383816	chr4	25299853	2.53e+07	25734070	T	C	PRAD_27003	25733631	25734132	188.5	24980204	protein_coding	-	sigHigh	434217	753866	319649	-161.5
rs11951034_chr5:151214323_CCDC69	CCDC69	rs11951034	chr5:151214323	CTCF26291	-0.670997	0.0428038	chr5	151214323	1.51214e+08	150560893	A	C	PRAD_35763	150560871	150561372	-228.5	151224145	protein_coding	-	sigHigh	-653430	-663252	-9822	114.5
rs9367862_chr6:14711570_CD83	CD83	rs9367862	chr6:14711570	CTCF60960	-0.679944	0.0197244	chr6	14711570	1.47114e+07	15115770	G	A	PRAD_37644	15115504	15116005	15.5	14117256	protein_coding	+	sigBoth	404200	998514	594314	208.5
rs73116920_chr5:68963442_CDK7	CDK7	rs73116920	chr5:68963442	CTCF23838	-0.616481	0.0458784	chr5	68963442	6.89632e+07	68730805	C	T	PRAD_32854	68730637	68731138	-82.5	69234795	protein_coding	+	sigNone	-232637	-503990	-271353	258.5
rs1205005_chr6:4126096_CDYL	CDYL	rs1205005	chr6:4126096	CTCF60564	-0.642408	0.0392882	chr6	4126096	4126198	3712988	G	C	PRAD_37129	3712752	3713253	-14.5	4706159	protein_coding	+	sigLow	-413108	-993171	-580063	-102
rs1535006_chr6:4126096_CDYL	CDYL	rs1535006	chr6:4126096	CTCF60564	-0.642408	0.0392882	chr6	4126096	4126198	3712839	G	T	PRAD_37129	3712752	3713253	-163.5	4706159	protein_coding	+	sigLow	-413257	-993320	-580063	-102
rs35711913_chr6:4126096_CDYL	CDYL	rs35711913	chr6:4126096	CTCF60564	-0.642408	0.0392882	chr6	4126096	4126198	3712823	C	T	PRAD_37129	3712752	3713253	-179.5	4706159	protein_coding	+	sigLow	-413273	-993336	-580063	-102
rs4959894_chr6:4126096_CDYL	CDYL	rs4959894	chr6:4126096	CTCF60564	-0.642408	0.0392882	chr6	4126096	4126198	3913111	T	C	PRAD_37149	3912973	3913474	-112.5	4706159	protein_coding	+	sigNone	-212985	-793048	-580063	-102
rs7738442_chr6:4126096_CDYL	CDYL	rs7738442	chr6:4126096	CTCF60564	-0.642408	0.0392882	chr6	4126096	4126198	3762451	T	C	PRAD_37141	3762237	3762738	-36.5	4706159	protein_coding	+	sigHigh	-363645	-943708	-580063	-102
rs7738442_chr6:4645958_CDYL	CDYL	rs7738442	chr6:4645958	CTCF60584	-0.637335	0.0414219	chr6	4645958	4.64591e+06	3762451	T	C	PRAD_37141	3762237	3762738	-36.5	4706159	protein_coding	+	sigBoth	-883507	-943708	-60201	50.5
rs17059527_chr4:173592342_CEP44	CEP44	rs17059527	chr4:173592342	CTCF53942	-0.73585	0.0109249	chr4	173592342	1.73592e+08	173522345	C	T	PRAD_30498	173522039	173522540	55.5	174283677	protein_coding	+	sigLow	-69997	-761332	-691335	235.5
rs4552308_chr3:127254962_CHCHD6	CHCHD6	rs4552308	chr3:127254962	CTCF3779	-0.649153	0.046768	chr3	127254962	1.27255e+08	127304482	C	T	PRAD_23377	127304166	127304667	65.5	126704220	protein_coding	+	sigLow	49520	600262	550742	93.5
rs6439052_chr3:127254962_CHCHD6	CHCHD6	rs6439052	chr3:127254962	CTCF3779	-0.649153	0.046768	chr3	127254962	1.27255e+08	127304368	T	C	PRAD_23377	127304166	127304667	-48.5	126704220	protein_coding	+	sigLow	49406	600148	550742	93.5
rs13086288_chr3:140754357_CLSTN2	CLSTN2	rs13086288	chr3:140754357	CTCF4293	-0.766074	0.00987887	chr3	140754357	1.40754e+08	140830243	A	G	PRAD_23994	140829798	140830299	194.5	139935185	protein_coding	+	sigHigh	75886	895058	819172	7.5
rs7656285_chr4:109333130_COL25A1	COL25A1	rs7656285	chr4:109333130	CTCF52473	-0.654465	0.0390884	chr4	109333130	1.09333e+08	109873858	C	T	PRAD_29108	109873759	109874260	-151.5	109302657	protein_coding	-	sigHigh	540728	571201	30473	-9.5
rs16831821_chr2:189633654_COL3A1	COL3A1	rs16831821	chr2:189633654	CTCF47928	-0.7113	0.0236571	chr2	189633654	189633600	189641087	A	G	PRAD_17071	189641006	189641507	-169.5	188974320	protein_coding	+	sigHigh	7433	666767	659334	54
rs66600814_chr2:211347573_CPS1	CPS1	rs66600814	chr2:211347573	CTCF48531	-0.647874	0.0419787	chr2	211347573	211347603	211367328	T	C	PRAD_17764	211367150	211367651	-72.5	210477682	protein_coding	+	sigNone	19755	889646	869891	-30
rs4696812_chr4:8437498_CPZ	CPZ	rs4696812	chr4:8437498	CTCF50322	-0.775063	0.00611277	chr4	8437498	8437507	8319982	A	G	PRAD_26592	8319560	8320061	171.5	8592660	protein_coding	+	sigLow	-117516	-272678	-155162	-9
rs59546277_chr3:10704124_CRELD1	CRELD1	rs59546277	chr3:10704124	CTCF293	-0.64587	0.033509	chr3	10704124	1.07041e+07	10758865	T	G	PRAD_19629	10758599	10759100	15.5	9933822	protein_coding	+	sigLow	54741	825043	770302	33.5
rs2287748_chr5:135977733_CXCL14	CXCL14	rs2287748	chr5:135977733	CTCF25517	-0.764582	0.00729739	chr5	135977733	135977587	136212206	G	A	PRAD_34917	136212088	136212589	-132.5	135579279	protein_coding	-	sigLow	234473	632927	398454	146
rs10930542_chr2:172226526_CYBRD1	CYBRD1	rs10930542	chr2:172226526	CTCF47438	-0.682471	0.025013	chr2	172226526	1.72227e+08	172300071	A	G	PRAD_16590	172299795	172300296	25.5	171522247	protein_coding	+	sigLow	73545	777824	704279	-173.5
rs4246625_chr2:172226526_CYBRD1	CYBRD1	rs4246625	chr2:172226526	CTCF47438	-0.682471	0.025013	chr2	172226526	1.72227e+08	172351129	C	T	PRAD_16593	172351050	172351551	-171.5	171522247	protein_coding	+	sigLow	124603	828882	704279	-173.5
rs6433354_chr2:172226526_CYBRD1	CYBRD1	rs6433354	chr2:172226526	CTCF47438	-0.682471	0.025013	chr2	172226526	1.72227e+08	172351408	A	G	PRAD_16593	172351050	172351551	107.5	171522247	protein_coding	+	sigLow	124882	829161	704279	-173.5
rs117831873_chr6:32861367_DAXX	DAXX	rs117831873	chr6:32861367	CTCF61734	-0.745287	0.0096292	chr6	32861367	3.28614e+07	32413567	A	G	PRAD_38746	32413391	32413892	-74.5	33329269	protein_coding	-	sigBoth	-447800	-915702	-467902	-31.5
rs9405098_chr6:32861367_DAXX	DAXX	rs9405098	chr6:32861367	CTCF61734	-0.745287	0.0096292	chr6	32861367	3.28614e+07	32411959	G	A	PRAD_38745	32411919	32412420	-210.5	33329269	protein_coding	-	sigNone	-449408	-917310	-467902	-31.5
rs4496306_chr2:171541413_DCAF17	DCAF17	rs4496306	chr2:171541413	CTCF47408	-0.619176	0.0446516	chr2	171541413	1.71542e+08	172294132	T	C	PRAD_16589	172293923	172294424	-41.5	171434217	protein_coding	+	sigHigh	752719	859915	107196	-116.5
rs2973673_chr5:178197161_DDX41	DDX41	rs2973673	chr5:178197161	CTCF27187	-0.644319	0.0384608	chr5	178197161	1.78197e+08	178236690	T	C	PRAD_36715	178236620	178237121	-180.5	177517469	protein_coding	-	sigLow	39529	719221	679692	16.5
rs1374006_chr5:62206522_DIMT1	DIMT1	rs1374006	chr5:62206522	CTCF23695	-0.674495	0.0241494	chr5	62206522	6.22063e+07	61935054	A	G	PRAD_32677	61934699	61935200	104.5	62403939	protein_coding	-	sigBoth	-271468	-468885	-197417	180.5
rs13034213_chr2:224849329_DOCK10	DOCK10	rs13034213	chr2:224849329	CTCF49002	-0.785329	0.00739721	chr2	224849329	2.24849e+08	224332116	A	G	PRAD_18318	224331717	224332218	148.5	225042445	protein_coding	-	sigNone	-517213	-710329	-193116	-140.5
rs1523925_chr2:224849329_DOCK10	DOCK10	rs1523925	chr2:224849329	CTCF49002	-0.785329	0.00739721	chr2	224849329	2.24849e+08	224441154	C	T	PRAD_18322	224440991	224441492	-87.5	225042445	protein_coding	-	sigNone	-408175	-601291	-193116	-140.5
rs1642921_chr2:224849329_DOCK10	DOCK10	rs1642921	chr2:224849329	CTCF49002	-0.785329	0.00739721	chr2	224849329	2.24849e+08	224441242	C	T	PRAD_18322	224440991	224441492	0.5	225042445	protein_coding	-	sigHigh	-408087	-601203	-193116	-140.5
rs6706618_chr2:224849329_DOCK10	DOCK10	rs6706618	chr2:224849329	CTCF49002	-0.785329	0.00739721	chr2	224849329	2.24849e+08	224268565	A	C	PRAD_18316	224268297	224268798	17.5	225042445	protein_coding	-	sigHigh	-580764	-773880	-193116	-140.5
rs9679506_chr2:224849329_DOCK10	DOCK10	rs9679506	chr2:224849329	CTCF49002	-0.785329	0.00739721	chr2	224849329	2.24849e+08	224361241	C	T	PRAD_18319	224360910	224361411	80.5	225042445	protein_coding	-	sigNone	-488088	-681204	-193116	-140.5
rs12478419_chr2:172226526_DYNC1I2	DYNC1I2	rs12478419	chr2:172226526	CTCF47438	-0.682471	0.025013	chr2	172226526	1.72227e+08	172230834	G	A	PRAD_16585	172230548	172231049	35.5	171687409	protein_coding	+	sigHigh	4308	543425	539117	-173.5
rs13396614_chr2:172226526_DYNC1I2	DYNC1I2	rs13396614	chr2:172226526	CTCF47438	-0.682471	0.025013	chr2	172226526	1.72227e+08	172228540	A	G	PRAD_16583	172228229	172228730	60.5	171687409	protein_coding	+	sigHigh	2014	541131	539117	-173.5
rs3845921_chr3:122306409_EAF2	EAF2	rs3845921	chr3:122306409	CTCF3536	-0.701059	0.0172744	chr3	122306409	1.22306e+08	122306698	A	T	PRAD_23140	122306253	122306754	194.5	121835183	protein_coding	+	sigHigh	289	471515	471226	186.5
rs59336402_chr3:122306409_EAF2	EAF2	rs59336402	chr3:122306409	CTCF3536	-0.701059	0.0172744	chr3	122306409	1.22306e+08	122322914	T	A	PRAD_23143	122322637	122323138	26.5	121835183	protein_coding	+	sigNone	16505	487731	471226	186.5
rs28490285_chr6:4059294_ECI2	ECI2	rs28490285	chr6:4059294	CTCF60562	-0.635699	0.0375467	chr6	4059294	4.05929e+06	3178988	T	G	PRAD_37067	3178660	3179161	77.5	4135597	protein_coding	-	sigLow	-880306	-956609	-76303	-0.5
rs849503_chr2:205696562_EEF1B2	EEF1B2	rs849503	chr2:205696562	CTCF48376	-0.693847	0.0250921	chr2	205696562	2.05697e+08	205665792	A	T	PRAD_17568	205665750	205666251	-208.5	206159585	protein_coding	+	sigBoth	-30770	-493793	-463023	-178.5
rs9859120_chr3:184468733_EIF2B5	EIF2B5	rs9859120	chr3:184468733	CTCF5501	-0.725699	0.016831	chr3	184468733	1.84469e+08	184742602	G	A	PRAD_25313	184742547	184743048	-195.5	184135038	protein_coding	+	sigHigh	273869	607564	333695	80.5
rs78829231_chr5:7827851_FASTKD3	FASTKD3	rs78829231	chr5:7827851	CTCF22511	-0.66641	0.026414	chr5	7827851	7.82777e+06	7315352	T	G	PRAD_31177	7315230	7315731	-128.5	7869037	protein_coding	-	sigHigh	-512499	-553685	-41186	79.5
rs11939523_chr4:186133132_FAT1	FAT1	rs11939523	chr4:186133132	CTCF54233	-0.63528	0.047616	chr4	186133132	1.86133e+08	185999521	C	A	PRAD_30828	185999144	185999645	126.5	186726722	protein_coding	-	sigLow	-133611	-727201	-593590	-67.5
rs17059527_chr4:173990225_FBXO8	FBXO8	rs17059527	chr4:173990225	CTCF53948	-0.797398	0.00734301	chr4	173990225	173990450	173522345	C	T	PRAD_30498	173522039	173522540	55.5	174284264	protein_coding	-	sigBoth	-467880	-761919	-294039	-225
rs4957717_chr5:108093464_FER	FER	rs4957717	chr5:108093464	CTCF24723	-0.803824	0.00516081	chr5	108093464	1.08093e+08	107782687	G	A	PRAD_33919	107782641	107783142	-204.5	108747822	protein_coding	+	sigLow	-310777	-965135	-654358	30.5
rs9843676_chr3:58487256_FLNB	FLNB	rs9843676	chr3:58487256	CTCF2200	-0.693416	0.0291388	chr3	58487256	5.84873e+07	58706010	C	T	PRAD_21722	58705746	58706247	13.5	58008400	protein_coding	+	sigBoth	218754	697610	478856	-89.5
rs13092044_chr3:198072187_FYTTD1	FYTTD1	rs13092044	chr3:198072187	CTCF6038	-0.692637	0.0192537	chr3	198072187	198072202	198081013	T	C	PRAD_26048	198080551	198081052	211.5	197737179	protein_coding	+	sigLow	8826	343834	335008	-15
rs6856727_chr4:151801808_GATB	GATB	rs6856727	chr4:151801808	CTCF53438	-0.629573	0.0400725	chr4	151801808	1.51802e+08	152200666	T	G	PRAD_29951	152200544	152201045	-128.5	151761023	protein_coding	-	sigBoth	398858	439643	40785	50.5
rs28368717_chr5:151214323_GM2A	GM2A	rs28368717	chr5:151214323	CTCF26291	-0.670997	0.0428038	chr5	151214323	1.51214e+08	151613241	C	G	PRAD_35853	151612931	151613432	59.5	151212150	protein_coding	+	sigHigh	398918	401091	2173	114.5
rs117382884_chr5:32451153_GOLPH3	GOLPH3	rs117382884	chr5:32451153	CTCF22981	-0.710683	0.0204262	chr5	32451153	32451125	32887634	A	G	PRAD_31742	32887327	32887828	56.5	32174350	protein_coding	-	sigLow	436481	713284	276803	28
rs1472261_chr5:32451153_GOLPH3	GOLPH3	rs1472261	chr5:32451153	CTCF22981	-0.710683	0.0204262	chr5	32451153	32451125	32887504	G	A	PRAD_31742	32887327	32887828	-73.5	32174350	protein_coding	-	sigLow	436351	713154	276803	28
rs403414_chr6:32861367_GPSM3	GPSM3	rs403414	chr6:32861367	CTCF61734	-0.745287	0.0096292	chr6	32861367	3.28614e+07	33009538	A	G	PRAD_38791	33009386	33009887	-98.5	32195523	protein_coding	-	sigLow	148171	814015	665844	-31.5
rs2287748_chr5:135977733_H2AFY	H2AFY	rs2287748	chr5:135977733	CTCF25517	-0.764582	0.00729739	chr5	135977733	135977587	136212206	G	A	PRAD_34917	136212088	136212589	-132.5	135399914	protein_coding	-	sigLow	234473	812292	577819	146
rs10184828_chr2:172226526_HAT1	HAT1	rs10184828	chr2:172226526	CTCF47438	-0.682471	0.025013	chr2	172226526	1.72227e+08	172408781	C	G	PRAD_16597	172408401	172408902	129.5	171922448	protein_coding	+	sigLow	182255	486333	304078	-173.5
rs12502174_chr4:1913224_HAUS3	HAUS3	rs12502174	chr4:1913224	CTCF49955	-0.666667	0.0302047	chr4	1913224	1913145	1541562	T	A	PRAD_26209	1541294	1541795	17.5	2242164	protein_coding	-	sigLow	-371662	-700602	-328940	79
rs31746_chr5:141094477_HDAC3	HDAC3	rs31746	chr5:141094477	CTCF25784	-0.743295	0.00989553	chr5	141094477	1.41095e+08	141040406	A	G	PRAD_35233	141040074	141040575	81.5	141636870	protein_coding	-	sigHigh	-54071	-596464	-542393	-156.5
rs75758646_chr6:32861367_HLA-DMB	HLA-DMB	rs75758646	chr6:32861367	CTCF61734	-0.745287	0.0096292	chr6	32861367	3.28614e+07	32413505	G	C	PRAD_38746	32413391	32413892	-136.5	32941070	protein_coding	-	sigHigh	-447862	-527565	-79703	-31.5
rs6921236_chr6:32861367_HLA-DOA	HLA-DOA	rs6921236	chr6:32861367	CTCF61734	-0.745287	0.0096292	chr6	32861367	3.28614e+07	32610155	A	G	PRAD_38752	32609772	32610273	132.5	33009612	protein_coding	-	sigHigh	-251212	-399457	-148245	-31.5
rs3817968_chr6:32861367_HLA-DPB1	HLA-DPB1	rs3817968	chr6:32861367	CTCF61734	-0.745287	0.0096292	chr6	32861367	3.28614e+07	32393673	A	G	PRAD_38744	32393606	32394107	-183.5	33075926	protein_coding	+	sigBoth	-467694	-682253	-214559	-31.5
rs403414_chr6:32861367_HLA-DRA	HLA-DRA	rs403414	chr6:32861367	CTCF61734	-0.745287	0.0096292	chr6	32861367	3.28614e+07	33009538	A	G	PRAD_38791	33009386	33009887	-98.5	32439842	protein_coding	+	sigLow	148171	569696	421525	-31.5
rs12507011_chr4:83328526_HNRNPD	HNRNPD	rs12507011	chr4:83328526	CTCF51928	-0.646495	0.0426015	chr4	83328526	8.33286e+07	83363045	T	C	PRAD_28326	83362903	83363404	-108.5	82374503	protein_coding	-	sigNone	34519	988542	954023	-86.5
rs9268521_chr6:32861367_HSD17B8	HSD17B8	rs9268521	chr6:32861367	CTCF61734	-0.745287	0.0096292	chr6	32861367	3.28614e+07	32413597	G	C	PRAD_38746	32413391	32413892	-44.5	33204642	protein_coding	+	sigLow	-447770	-791045	-343275	-31.5
rs9274623_chr6:32861367_HSD17B8	HSD17B8	rs9274623	chr6:32861367	CTCF61734	-0.745287	0.0096292	chr6	32861367	3.28614e+07	32668221	G	T	PRAD_38757	32668193	32668694	-222.5	33204642	protein_coding	+	sigLow	-193146	-536421	-343275	-31.5
rs3845921_chr3:122306409_ILDR1	ILDR1	rs3845921	chr3:122306409	CTCF3536	-0.701059	0.0172744	chr3	122306409	1.22306e+08	122306698	A	T	PRAD_23140	122306253	122306754	194.5	122022204	protein_coding	-	sigLow	289	284494	284205	186.5
rs59336402_chr3:122306409_ILDR1	ILDR1	rs59336402	chr3:122306409	CTCF3536	-0.701059	0.0172744	chr3	122306409	1.22306e+08	122322914	T	A	PRAD_23143	122322637	122323138	26.5	122022204	protein_coding	-	sigNone	16505	300710	284205	186.5
rs13005956_chr2:205949129_INO80D	INO80D	rs13005956	chr2:205949129	CTCF48389	-0.714068	0.016831	chr2	205949129	2.05949e+08	205800956	T	C	PRAD_17583	205800722	205801223	-16.5	206086303	protein_coding	-	sigNone	-148173	-285347	-137174	16.5
rs1374006_chr5:62206522_IPO11	IPO11	rs1374006	chr5:62206522	CTCF23695	-0.674495	0.0241494	chr5	62206522	6.22063e+07	61935054	A	G	PRAD_32677	61934699	61935200	104.5	62403972	protein_coding	+	sigLow	-271468	-468918	-197450	180.5
rs13092044_chr3:198072187_IQCG	IQCG	rs13092044	chr3:198072187	CTCF6038	-0.692637	0.0192537	chr3	198072187	198072202	198081013	T	C	PRAD_26048	198080551	198081052	211.5	197960142	protein_coding	-	sigHigh	8826	120871	112045	-15
rs4972957_chr2:227033548_IRS1	IRS1	rs4972957	chr2:227033548	CTCF49064	-0.6678	0.0385787	chr2	227033548	2.27034e+08	227781317	A	C	PRAD_18413	227781134	227781635	-67.5	226799759	protein_coding	-	sigHigh	747769	981558	233789	-24.5
rs201779694_chr2:172226526_ITGA6	ITGA6	rs201779694	chr2:172226526	CTCF47438	-0.682471	0.025013	chr2	172226526	1.72227e+08	172095770	T	A	PRAD_16568	172095744	172096245	-224.5	172427354	protein_coding	+	sigHigh	-130756	-331584	-200828	-173.5
rs73976177_chr2:172226526_ITGA6	ITGA6	rs73976177	chr2:172226526	CTCF47438	-0.682471	0.025013	chr2	172226526	1.72227e+08	171490870	A	G	PRAD_16536	171490593	171491094	26.5	172427354	protein_coding	+	sigHigh	-735656	-936484	-200828	-173.5
rs12108487_chr4:54683814_KDR	KDR	rs12108487	chr4:54683814	CTCF51294	-0.728332	0.0120855	chr4	54683814	5.46838e+07	54409566	G	A	PRAD_27671	54409233	54409734	82.5	55125589	protein_coding	-	sigBoth	-274248	-716023	-441775	12.5
rs2700874_chr3:183480176_KLHL24	KLHL24	rs2700874	chr3:183480176	CTCF5447	-0.782007	0.00775145	chr3	183480176	1.8348e+08	182697758	T	G	PRAD_25143	182697561	182698062	-53.5	183635568	protein_coding	+	sigHigh	-782418	-937810	-155392	-205.5
rs1246921_chr4:165061388_LINC01207	LINC01207	rs1246921	chr4:165061388	CTCF53756	-0.723089	0.0173888	chr4	165061388	165061203	165627176	A	G	PRAD_30305	165626706	165627207	219.5	164754064	lincRNA	+	sigNone	565788	873112	307324	185
rs1374006_chr5:62206522_LRRC70	LRRC70	rs1374006	chr5:62206522	CTCF23695	-0.674495	0.0241494	chr5	62206522	6.22063e+07	61935054	A	G	PRAD_32677	61934699	61935200	104.5	62578735	protein_coding	+	sigHigh	-271468	-643681	-372213	180.5
rs28614151_chr4:4726389_LYAR	LYAR	rs28614151	chr4:4726389	CTCF50108	-0.645639	0.0380173	chr4	4726389	4726385	4753087	G	A	PRAD_26425	4752997	4753498	-160.5	4290169	protein_coding	-	sigLow	26698	462918	436220	4
rs1811602_chr2:172226526_METTL8	METTL8	rs1811602	chr2:172226526	CTCF47438	-0.682471	0.025013	chr2	172226526	1.72227e+08	172226533	C	T	PRAD_16582	172226260	172226761	22.5	171434802	protein_coding	-	sigLow	7	791731	791724	-173.5
rs13010707_chr2:227033548_MFF	MFF	rs13010707	chr2:227033548	CTCF49064	-0.6678	0.0385787	chr2	227033548	2.27034e+08	226677346	C	T	PRAD_18363	226677016	226677517	79.5	227325151	protein_coding	+	sigBoth	-356202	-647805	-291603	-24.5
rs1809046_chr3:12708921_MKRN2	MKRN2	rs1809046	chr3:12708921	CTCF398	-0.676952	0.0204653	chr3	12708921	12709073	13228367	A	G	PRAD_19747	13227995	13228496	121.5	12557014	protein_coding	+	sigLow	519446	671353	151907	-152
rs193266_chr3:12708921_MKRN2	MKRN2	rs193266	chr3:12708921	CTCF398	-0.676952	0.0204653	chr3	12708921	12709073	13453149	C	A	PRAD_19759	13452696	13453197	202.5	12557014	protein_coding	+	sigBoth	744228	896135	151907	-152
rs2004402_chr3:12708921_MKRN2	MKRN2	rs2004402	chr3:12708921	CTCF398	-0.676952	0.0204653	chr3	12708921	12709073	13136747	G	A	PRAD_19745	13136285	13136786	211.5	12557014	protein_coding	+	sigBoth	427826	579733	151907	-152
rs73138275_chr3:12708921_MKRN2	MKRN2	rs73138275	chr3:12708921	CTCF398	-0.676952	0.0204653	chr3	12708921	12709073	13453095	G	A	PRAD_19759	13452696	13453197	148.5	12557014	protein_coding	+	sigLow	744174	896081	151907	-152
rs35483609_chr5:155050002_MRPL22	MRPL22	rs35483609	chr5:155050002	CTCF26421	-0.740468	0.0119386	chr5	155050002	155050002	155812079	A	G	PRAD_35953	155811872	155812373	-43.5	154941070	protein_coding	+	sigLow	762077	871009	108932	0
rs76244071_chr4:165096699_MSMO1	MSMO1	rs76244071	chr4:165096699	CTCF53757	-0.654775	0.0343216	chr4	165096699	165096948	164402748	C	T	PRAD_30253	164402502	164403003	-4.5	165327623	protein_coding	+	sigLow	-693951	-924875	-230924	-249
rs56364564_chr5:174020478_MSX2	MSX2	rs56364564	chr5:174020478	CTCF26981	-0.639323	0.0359445	chr5	174020478	1.74021e+08	173885727	C	T	PRAD_36507	173885580	173886081	-103.5	174724533	protein_coding	+	sigHigh	-134751	-838806	-704055	-116.5
rs1368370_chr5:151214323_MYOZ3	MYOZ3	rs1368370	chr5:151214323	CTCF26291	-0.670997	0.0428038	chr5	151214323	1.51214e+08	151586414	A	G	PRAD_35850	151585992	151586493	171.5	150660874	protein_coding	+	sigLow	372091	925540	553449	114.5
rs12644219_chr4:114808024_NDST4	NDST4	rs12644219	chr4:114808024	CTCF52632	-0.838681	0.00295598	chr4	114808024	114808091	114250644	T	A	PRAD_29195	114250376	114250877	17.5	115113876	protein_coding	-	sigHigh	-557380	-863232	-305852	-67
rs17164380_chr4:1913224_NELFA	NELFA	rs17164380	chr4:1913224	CTCF49955	-0.666667	0.0302047	chr4	1913224	1913145	1166101	C	T	PRAD_26145	1166090	1166591	-239.5	2041903	protein_coding	-	sigLow	-747123	-875802	-128679	79
rs7380110_chr5:32451153_NPR3	NPR3	rs7380110	chr5:32451153	CTCF22981	-0.710683	0.0204262	chr5	32451153	32451125	32193558	G	A	PRAD_31696	32193086	32193587	221.5	32689070	protein_coding	+	sigLow	-257595	-495512	-237917	28
rs246913_chr5:103375461_NUDT12	NUDT12	rs246913	chr5:103375461	CTCF24662	-0.628552	0.0360437	chr5	103375461	103375542	103224669	G	C	PRAD_33859	103224511	103225012	-92.5	103562793	protein_coding	-	sigBoth	-150792	-338124	-187332	-81
rs2671599_chr5:103375461_NUDT12	NUDT12	rs2671599	chr5:103375461	CTCF24662	-0.628552	0.0360437	chr5	103375461	103375542	102691803	C	T	PRAD_33847	102691428	102691929	124.5	103562793	protein_coding	-	sigNone	-683658	-870990	-187332	-81
rs61640332_chr3:190701334_P3H2	P3H2	rs61640332	chr3:190701334	CTCF5753	-0.635314	0.0377368	chr3	190701334	190701322	190761360	A	G	PRAD_25630	190760864	190761365	245.5	190122437	protein_coding	-	sigHigh	60026	638923	578897	12
rs34288633_chr3:196292686_PAK2	PAK2	rs34288633	chr3:196292686	CTCF5957	-0.639042	0.0321689	chr3	196292686	1.96293e+08	195835471	T	C	PRAD_25897	195835230	195835731	-9.5	196739857	protein_coding	+	sigHigh	-457215	-904386	-447171	-42.5
rs113124226_chr5:102681758_PAM	PAM	rs113124226	chr5:102681758	CTCF24643	-0.637983	0.0463242	chr5	102681758	1.02682e+08	102155057	C	T	PRAD_33841	102155011	102155512	-204.5	102753981	protein_coding	+	sigLow	-526701	-598924	-72223	75.5
rs11945200_chr4:108135719_PAPSS1	PAPSS1	rs11945200	chr4:108135719	CTCF52443	-0.749677	0.0170221	chr4	108135719	1.08136e+08	108481057	T	C	PRAD_29076	108480725	108481226	81.5	107720452	protein_coding	-	sigHigh	345338	760605	415267	7.5
rs7711117_chr5:141094477_PCDHGA9	PCDHGA9	rs7711117	chr5:141094477	CTCF25784	-0.743295	0.00989553	chr5	141094477	1.41095e+08	140609168	C	T	PRAD_35208	140609103	140609604	-185.5	141402932	protein_coding	+	sigNone	-485309	-793764	-308455	-156.5
rs7711117_chr5:141094477_PCDHGB7	PCDHGB7	rs7711117	chr5:141094477	CTCF25784	-0.743295	0.00989553	chr5	141094477	1.41095e+08	140609168	C	T	PRAD_35208	140609103	140609604	-185.5	141417645	protein_coding	+	sigLow	-485309	-808477	-323168	-156.5
rs6794876_chr3:33980309_PDCD6IP	PDCD6IP	rs6794876	chr3:33980309	CTCF1105	-0.610642	0.0486842	chr3	33980309	3.39805e+07	34683823	C	T	PRAD_20354	34683797	34684298	-224.5	33798352	protein_coding	+	sigHigh	703514	885471	181957	-173.5
rs1865236_chr2:172972090_PDK1	PDK1	rs1865236	chr2:172972090	CTCF47472	-0.687397	0.0205517	chr2	172972090	172972274	173402553	A	G	PRAD_16651	173402330	173402831	-27.5	172555373	protein_coding	+	sigHigh	430463	847180	416717	-184
rs461259_chr5:178197161_PHYKPL	PHYKPL	rs461259	chr5:178197161	CTCF27187	-0.644319	0.0384608	chr5	178197161	1.78197e+08	177575088	T	C	PRAD_36689	177574963	177575464	-125.5	178232791	protein_coding	-	sigLow	-622073	-657703	-35630	16.5
rs4865442_chr4:2186438_POLN	POLN	rs4865442	chr4:2186438	CTCF49963	-0.750371	0.012137	chr4	2186438	2.18656e+06	1615290	G	A	PRAD_26218	1615083	1615584	-43.5	2242121	protein_coding	-	sigBoth	-571148	-626831	-55683	-120.5
rs2002218_chr3:12708921_PPARG	PPARG	rs2002218	chr3:12708921	CTCF398	-0.676952	0.0204653	chr3	12708921	12709073	13228449	G	T	PRAD_19747	13227995	13228496	203.5	12287368	protein_coding	+	sigLow	519528	941081	421553	-152
rs11959113_chr5:149265012_PPARGC1B	PPARGC1B	rs11959113	chr5:149265012	CTCF26134	-0.624976	0.0421488	chr5	149265012	149264978	148848933	G	A	PRAD_35557	148848597	148849098	85.5	149730298	protein_coding	+	sigHigh	-416079	-881365	-465286	34
rs4677138_chr3:72875786_PPP4R2	PPP4R2	rs4677138	chr3:72875786	CTCF2628	-0.754309	0.00989553	chr3	72875786	7.28758e+07	72298328	A	G	PRAD_22161	72298144	72298645	-66.5	72996785	protein_coding	+	sigLow	-577458	-698457	-120999	-6.5
rs403414_chr6:32861367_PSMB8-AS1	PSMB8-AS1	rs403414	chr6:32861367	CTCF61734	-0.745287	0.0096292	chr6	32861367	3.28614e+07	33009538	A	G	PRAD_38791	33009386	33009887	-98.5	32844086	lincRNA	+	sigNone	148171	165452	17281	-31.5
rs241409_chr6:32861367_PSMB9	PSMB9	rs241409	chr6:32861367	CTCF61734	-0.745287	0.0096292	chr6	32861367	3.28614e+07	32894143	A	G	PRAD_38769	32893934	32894435	-41.5	32844136	protein_coding	+	sigLow	32776	50007	17231	-31.5
rs9843676_chr3:58487256_PXK	PXK	rs9843676	chr3:58487256	CTCF2200	-0.693416	0.0291388	chr3	58487256	5.84873e+07	58706010	C	T	PRAD_21722	58705746	58706247	13.5	58332880	protein_coding	+	sigLow	218754	373130	154376	-89.5
rs2973807_chr5:178197161_RAB24	RAB24	rs2973807	chr5:178197161	CTCF27187	-0.644319	0.0384608	chr5	178197161	1.78197e+08	178237054	T	C	PRAD_36715	178236620	178237121	183.5	177303744	protein_coding	-	sigHigh	39893	933310	893417	16.5
rs4629378_chr3:129352378_RAB43	RAB43	rs4629378	chr3:129352378	CTCF3931	-0.748863	0.0171899	chr3	129352378	1.29352e+08	130026252	A	G	PRAD_23602	130026088	130026589	-86.5	129122801	protein_coding	-	sigHigh	673874	903451	229577	154.5
rs16897796_chr5:68963442_RAD17	RAD17	rs16897796	chr5:68963442	CTCF23838	-0.616481	0.0458784	chr5	68963442	6.89632e+07	68396876	T	C	PRAD_32834	68396640	68397141	-14.5	69369293	protein_coding	+	sigLow	-566566	-972417	-405851	258.5
rs58997157_chr5:68963442_RAD17	RAD17	rs58997157	chr5:68963442	CTCF23838	-0.616481	0.0458784	chr5	68963442	6.89632e+07	68419397	T	A	PRAD_32838	68419212	68419713	-65.5	69369293	protein_coding	+	sigHigh	-544045	-949896	-405851	258.5
rs2004402_chr3:12708921_RAF1	RAF1	rs2004402	chr3:12708921	CTCF398	-0.676952	0.0204653	chr3	12708921	12709073	13136747	G	A	PRAD_19745	13136285	13136786	211.5	12664226	protein_coding	-	sigBoth	427826	472521	44695	-152
rs358387_chr3:12708921_RAF1	RAF1	rs358387	chr3:12708921	CTCF398	-0.676952	0.0204653	chr3	12708921	12709073	13136313	G	A	PRAD_19745	13136285	13136786	-222.5	12664226	protein_coding	-	sigLow	427392	472087	44695	-152
rs13185599_chr5:180156252_RNF130	RNF130	rs13185599	chr5:180156252	CTCF27275	-0.721206	0.0178317	chr5	180156252	1.80156e+08	180440194	T	G	PRAD_36841	180439779	180440280	164.5	180072118	protein_coding	-	sigLow	283942	368076	84134	-8.5
rs6894617_chr5:150272721_RPS14	RPS14	rs6894617	chr5:150272721	CTCF26217	-0.665513	0.0346639	chr5	150272721	1.50273e+08	150161858	C	T	PRAD_35733	150161559	150162060	48.5	150449756	protein_coding	-	sigHigh	-110863	-287898	-177035	46.5
rs6442205_chr3:10704124_RPUSD3	RPUSD3	rs6442205	chr3:10704124	CTCF293	-0.64587	0.033509	chr3	10704124	1.07041e+07	10782096	T	C	PRAD_19630	10781998	10782499	-152.5	9844602	protein_coding	-	sigLow	77972	937494	859522	33.5
rs73877940_chr3:159872516_SCHIP1	SCHIP1	rs73877940	chr3:159872516	CTCF4881	-0.667487	0.0261371	chr3	159872516	1.59872e+08	160707605	A	T	PRAD_24602	160707362	160707863	-7.5	159839861	protein_coding	+	sigLow	835089	867744	32655	18.5
rs7634059_chr3:159872516_SCHIP1	SCHIP1	rs7634059	chr3:159872516	CTCF4881	-0.667487	0.0261371	chr3	159872516	1.59872e+08	160707724	C	T	PRAD_24602	160707362	160707863	111.5	159839861	protein_coding	+	sigLow	835208	867863	32655	18.5
rs35674456_chr3:150385189_SELT	SELT	rs35674456	chr3:150385189	CTCF4576	-0.80712	0.00237768	chr3	150385189	150385201	150314865	A	G	PRAD_24269	150314448	150314949	166.5	150602875	protein_coding	+	sigBoth	-70324	-288010	-217686	-12
rs7640638_chr3:150385189_SELT	SELT	rs7640638	chr3:150385189	CTCF4576	-0.80712	0.00237768	chr3	150385189	150385201	150317628	T	C	PRAD_24270	150317389	150317890	-11.5	150602875	protein_coding	+	sigHigh	-67561	-285247	-217686	-12
rs10511188_chr3:100603475_SENP7	SENP7	rs10511188	chr3:100603475	CTCF3001	-0.685133	0.0319588	chr3	100603475	1.00604e+08	100590844	G	C	PRAD_22548	100590447	100590948	146.5	101513241	protein_coding	-	sigHigh	-12631	-922397	-909766	-144.5
rs76602391_chr3:150385189_SERP1	SERP1	rs76602391	chr3:150385189	CTCF4576	-0.80712	0.00237768	chr3	150385189	150385201	150255485	G	A	PRAD_24265	150255342	150255843	-107.5	150603228	protein_coding	-	sigNone	-129704	-347743	-218039	-12
rs6890188_chr5:172758189_SH3PXD2B	SH3PXD2B	rs6890188	chr5:172758189	CTCF26904	-0.673263	0.0318495	chr5	172758189	1.72758e+08	172807338	C	G	PRAD_36386	172807119	172807620	-31.5	172454523	protein_coding	-	sigLow	49149	352815	303666	-2.5
rs146741374_chr4:8437498_SH3TC1	SH3TC1	rs146741374	chr4:8437498	CTCF50322	-0.775063	0.00611277	chr4	8437498	8437507	9153264	T	C	PRAD_26635	9152853	9153354	160.5	8182072	protein_coding	+	sigNone	715766	971192	255426	-9
rs658415_chr3:72875786_SHQ1	SHQ1	rs658415	chr3:72875786	CTCF2628	-0.754309	0.00989553	chr3	72875786	7.28758e+07	73273086	C	G	PRAD_22210	73273035	73273536	-199.5	72861914	protein_coding	-	sigLow	397300	411172	13872	-6.5
rs3845921_chr3:122306409_SLC15A2	SLC15A2	rs3845921	chr3:122306409	CTCF3536	-0.701059	0.0172744	chr3	122306409	1.22306e+08	122306698	A	T	PRAD_23140	122306253	122306754	194.5	121894089	protein_coding	+	sigNone	289	412609	412320	186.5
rs6440052_chr3:141455238_SLC25A36	SLC25A36	rs6440052	chr3:141455238	CTCF4334	-0.687763	0.0267875	chr3	141455238	141455094	141940399	C	T	PRAD_24061	141940190	141940691	-41.5	140941830	protein_coding	+	sigLow	485161	998569	513408	144
rs16853080_chr4:41792010_SLC30A9	SLC30A9	rs16853080	chr4:41792010	CTCF51048	-0.717537	0.0121157	chr4	41792010	4.17918e+07	41320979	T	C	PRAD_27405	41320739	41321240	-10.5	41990472	protein_coding	+	sigHigh	-471031	-669493	-198462	202.5
rs14004_chr6:32861367_SLC39A7	SLC39A7	rs14004	chr6:32861367	CTCF61734	-0.745287	0.0096292	chr6	32861367	3.28614e+07	32439932	C	A	PRAD_38748	32439555	32440056	126.5	33200445	protein_coding	+	sigLow	-421435	-760513	-339078	-31.5
rs2858310_chr6:32861367_SLC39A7	SLC39A7	rs2858310	chr6:32861367	CTCF61734	-0.745287	0.0096292	chr6	32861367	3.28614e+07	32700546	G	A	PRAD_38758	32700457	32700958	-161.5	33200445	protein_coding	+	sigLow	-160821	-499899	-339078	-31.5
rs3135002_chr6:32861367_SLC39A7	SLC39A7	rs3135002	chr6:32861367	CTCF61734	-0.745287	0.0096292	chr6	32861367	3.28614e+07	32700662	A	C	PRAD_38758	32700457	32700958	-45.5	33200445	protein_coding	+	sigLow	-160705	-499783	-339078	-31.5
rs7743662_chr6:32861367_SLC39A7	SLC39A7	rs7743662	chr6:32861367	CTCF61734	-0.745287	0.0096292	chr6	32861367	3.28614e+07	32457272	G	A	PRAD_38749	32456983	32457484	38.5	33200445	protein_coding	+	sigHigh	-404095	-743173	-339078	-31.5
rs6596261_chr5:135977733_SMAD5	SMAD5	rs6596261	chr5:135977733	CTCF25517	-0.764582	0.00729739	chr5	135977733	135977587	135705260	G	A	PRAD_34893	135705054	135705555	-44.5	136132845	protein_coding	+	sigLow	-272473	-427585	-155112	146
rs10946418_chr6:10505587_SMIM13	SMIM13	rs10946418	chr6:10505587	CTCF60777	-0.694743	0.0286004	chr6	10505587	1.05056e+07	10316748	C	T	PRAD_37391	10316287	10316788	210.5	11094033	protein_coding	+	sigBoth	-188839	-777285	-588446	-26.5
rs10058379_chr5:9851642_SNHG18	SNHG18	rs10058379	chr5:9851642	CTCF22563	-0.6451	0.0338098	chr5	9851642	9.85169e+06	10118083	A	G	PRAD_31225	10118075	10118576	-242.5	9546200	lincRNA	+	sigNone	266441	571883	305442	-48.5
rs11129965_chr3:43071799_SNRK	SNRK	rs11129965	chr3:43071799	CTCF1410	-0.725492	0.0145124	chr3	43071799	43071554	42476887	G	A	PRAD_20654	42476749	42477250	-112.5	43286512	protein_coding	+	sigLow	-594912	-809625	-214713	245
rs17306848_chr3:43071799_SNRK	SNRK	rs17306848	chr3:43071799	CTCF1410	-0.725492	0.0145124	chr3	43071799	43071554	42476963	C	G	PRAD_20654	42476749	42477250	-36.5	43286512	protein_coding	+	sigHigh	-594836	-809549	-214713	245
rs17589045_chr5:54896257_SNX18	SNX18	rs17589045	chr5:54896257	CTCF23474	-0.679665	0.0258561	chr5	54896257	54896061	54936194	A	C	PRAD_32323	54936173	54936674	-229.5	54517759	protein_coding	+	sigLow	39937	418435	378498	196
rs371586_chr5:151214323_SPARC	SPARC	rs371586	chr5:151214323	CTCF26291	-0.670997	0.0428038	chr5	151214323	1.51214e+08	151165059	T	C	PRAD_35815	151164744	151165245	64.5	151687165	protein_coding	-	sigNone	-49264	-522106	-472842	114.5
rs1507970_chr4:54683814_SRD5A3	SRD5A3	rs1507970	chr4:54683814	CTCF51294	-0.728332	0.0120855	chr4	54683814	5.46838e+07	54396341	C	T	PRAD_27670	54395973	54396474	117.5	55346109	protein_coding	+	sigNone	-287473	-949768	-662295	12.5
rs2182802_chr6:7339450_SSR1	SSR1	rs2182802	chr6:7339450	CTCF60699	-0.700174	0.0174172	chr6	7339450	7.33939e+06	6883385	A	G	PRAD_37268	6882922	6883423	212.5	7347446	protein_coding	-	sigLow	-456065	-464061	-7996	59.5
rs11706730_chr3:9884794_TADA3	TADA3	rs11706730	chr3:9884794	CTCF238	-0.633491	0.0384217	chr3	9884794	9.88475e+06	9897936	G	A	PRAD_19587	9897894	9898395	-208.5	9793011	protein_coding	-	sigHigh	13142	104925	91783	44.5
rs6906636_chr6:32861367_TAP2	TAP2	rs6906636	chr6:32861367	CTCF61734	-0.745287	0.0096292	chr6	32861367	3.28614e+07	33018900	G	T	PRAD_38792	33018831	33019332	-181.5	32838780	protein_coding	-	sigNone	157533	180120	22587	-31.5
rs13185599_chr5:180156252_TBC1D9B	TBC1D9B	rs13185599	chr5:180156252	CTCF27275	-0.721206	0.0178317	chr5	180156252	1.80156e+08	180440194	T	G	PRAD_36841	180439779	180440280	164.5	179907859	protein_coding	-	sigHigh	283942	532335	248393	-8.5
rs117422363_chr3:196292686_TCTEX1D2	TCTEX1D2	rs117422363	chr3:196292686	CTCF5957	-0.639042	0.0321689	chr3	196292686	1.96293e+08	196196759	A	T	PRAD_25946	196196533	196197034	-24.5	196318299	protein_coding	-	sigHigh	-95927	-121540	-25613	-42.5
rs17832686_chr3:12775177_TIMP4	TIMP4	rs17832686	chr3:12775177	CTCF401	-0.668152	0.0336945	chr3	12775177	12774935	13092402	C	T	PRAD_19739	13092144	13092645	7.5	12159351	protein_coding	-	sigHigh	317225	933051	615826	242
rs13023423_chr2:171541413_TLK1	TLK1	rs13023423	chr2:171541413	CTCF47408	-0.619176	0.0446516	chr2	171541413	1.71542e+08	171572277	A	G	PRAD_16542	171571965	171572466	61.5	171231314	protein_coding	-	sigBoth	30864	340963	310099	-116.5
rs57833883_chr2:171541413_TLK1	TLK1	rs57833883	chr2:171541413	CTCF47408	-0.619176	0.0446516	chr2	171541413	1.71542e+08	171574065	T	A	PRAD_16543	171574003	171574504	-188.5	171231314	protein_coding	-	sigNone	32652	342751	310099	-116.5
rs74630457_chr4:165096699_TMEM192	TMEM192	rs74630457	chr4:165096699	CTCF53757	-0.654775	0.0343216	chr4	165096699	165096948	164402703	T	G	PRAD_30253	164402502	164403003	-49.5	165208549	protein_coding	-	sigLow	-693996	-805846	-111850	-249
rs9396872_chr6:18302908_TPMT	TPMT	rs9396872	chr6:18302908	CTCF61085	-0.64999	0.0409488	chr6	18302908	1.8303e+07	18491315	C	T	PRAD_37842	18491152	18491653	-87.5	18155074	protein_coding	-	sigNone	188407	336241	147834	-90.5
rs72979362_chr3:127866202_TPRA1	TPRA1	rs72979362	chr3:127866202	CTCF3821	-0.662209	0.03587	chr3	127866202	1.27866e+08	128424352	C	G	PRAD_23472	128424338	128424839	-236.5	127598251	protein_coding	-	sigHigh	558150	826101	267951	53.5
rs10511188_chr3:100603475_TRMT10C	TRMT10C	rs10511188	chr3:100603475	CTCF3001	-0.685133	0.0319588	chr3	100603475	1.00604e+08	100590844	G	C	PRAD_22548	100590447	100590948	146.5	101561862	protein_coding	+	sigHigh	-12631	-971018	-958387	-144.5
rs4681521_chr3:150385189_TSC22D2	TSC22D2	rs4681521	chr3:150385189	CTCF4576	-0.80712	0.00237768	chr3	150385189	150385201	149512350	C	T	PRAD_24232	149512190	149512691	-90.5	150408335	protein_coding	+	sigNone	-872839	-895985	-23146	-12
rs4894125_chr2:177056512_TTC30B	TTC30B	rs4894125	chr2:177056512	CTCF47636	-0.762729	0.0102197	chr2	177056512	1.77057e+08	176553874	C	A	PRAD_16781	176553598	176554099	25.5	177553014	protein_coding	-	sigLow	-502638	-999140	-496502	-92.5
rs4552308_chr3:127254962_TXNRD3	TXNRD3	rs4552308	chr3:127254962	CTCF3779	-0.649153	0.046768	chr3	127254962	1.27255e+08	127304482	C	T	PRAD_23377	127304166	127304667	65.5	126655155	protein_coding	-	sigNone	49520	649327	599807	93.5
rs59345740_chr3:127254962_TXNRD3	TXNRD3	rs59345740	chr3:127254962	CTCF3779	-0.649153	0.046768	chr3	127254962	1.27255e+08	127456659	C	T	PRAD_23379	127456517	127457018	-108.5	126655155	protein_coding	-	sigLow	201697	801504	599807	93.5
rs1017812_chr4:8437498_USP17L11	USP17L11	rs1017812	chr4:8437498	CTCF50322	-0.775063	0.00611277	chr4	8437498	8437507	8331134	C	T	PRAD_26593	8330835	8331336	48.5	9215405	protein_coding	+	sigLow	-106364	-884271	-777907	-9
rs7664433_chr4:8437498_USP17L11	USP17L11	rs7664433	chr4:8437498	CTCF50322	-0.775063	0.00611277	chr4	8437498	8437507	8351288	T	C	PRAD_26594	8351144	8351645	-106.5	9215405	protein_coding	+	sigHigh	-86210	-864117	-777907	-9
rs1017812_chr4:8437498_USP17L15	USP17L15	rs1017812	chr4:8437498	CTCF50322	-0.775063	0.00611277	chr4	8437498	8437507	8331134	C	T	PRAD_26593	8330835	8331336	48.5	9234385	protein_coding	+	sigLow	-106364	-903251	-796887	-9
rs7664433_chr4:8437498_USP17L15	USP17L15	rs7664433	chr4:8437498	CTCF50322	-0.775063	0.00611277	chr4	8437498	8437507	8351288	T	C	PRAD_26594	8351144	8351645	-106.5	9234385	protein_coding	+	sigHigh	-86210	-883097	-796887	-9
rs7664433_chr4:8437498_USP17L22	USP17L22	rs7664433	chr4:8437498	CTCF50322	-0.775063	0.00611277	chr4	8437498	8437507	8351288	T	C	PRAD_26594	8351144	8351645	-106.5	9267619	protein_coding	+	sigHigh	-86210	-916331	-830121	-9
rs77394230_chr4:8437498_USP17L22	USP17L22	rs77394230	chr4:8437498	CTCF50322	-0.775063	0.00611277	chr4	8437498	8437507	8330965	C	T	PRAD_26593	8330835	8331336	-120.5	9267619	protein_coding	+	sigHigh	-106533	-936654	-830121	-9
rs3129873_chr6:32861367_VPS52	VPS52	rs3129873	chr6:32861367	CTCF61734	-0.745287	0.0096292	chr6	32861367	3.28614e+07	32439656	G	C	PRAD_38748	32439555	32440056	-149.5	33272047	protein_coding	-	sigLow	-421711	-832391	-410680	-31.5
rs35800511_chr6:32861367_VPS52	VPS52	rs35800511	chr6:32861367	CTCF61734	-0.745287	0.0096292	chr6	32861367	3.28614e+07	32668656	A	G	PRAD_38757	32668193	32668694	212.5	33272047	protein_coding	-	sigHigh	-192711	-603391	-410680	-31.5
rs535777_chr6:32861367_VPS52	VPS52	rs535777	chr6:32861367	CTCF61734	-0.745287	0.0096292	chr6	32861367	3.28614e+07	32609856	G	C	PRAD_38752	32609772	32610273	-166.5	33272047	protein_coding	-	sigHigh	-251511	-662191	-410680	-31.5
rs7773182_chr6:32861367_VPS52	VPS52	rs7773182	chr6:32861367	CTCF61734	-0.745287	0.0096292	chr6	32861367	3.28614e+07	32473645	T	C	PRAD_38750	32473340	32473841	54.5	33272047	protein_coding	-	sigNone	-387722	-798402	-410680	-31.5
rs9274623_chr6:32861367_VPS52	VPS52	rs9274623	chr6:32861367	CTCF61734	-0.745287	0.0096292	chr6	32861367	3.28614e+07	32668221	G	T	PRAD_38757	32668193	32668694	-222.5	33272047	protein_coding	-	sigHigh	-193146	-603826	-410680	-31.5
rs9501640_chr6:32861367_VPS52	VPS52	rs9501640	chr6:32861367	CTCF61734	-0.745287	0.0096292	chr6	32861367	3.28614e+07	32457151	A	C	PRAD_38749	32456983	32457484	-82.5	33272047	protein_coding	-	sigHigh	-404216	-814896	-410680	-31.5
rs75995468_chr3:13643646_XPC	XPC	rs75995468	chr3:13643646	CTCF480	-0.666522	0.0302357	chr3	13643646	13643655	13281529	C	T	PRAD_19751	13281447	13281948	-168.5	14178783	protein_coding	-	sigLow	-362117	-897254	-535137	-9
rs241408_chr6:32861367_XXbac-BPG246D15.9	XXbac-BPG246D15.9	rs241408	chr6:32861367	CTCF61734	-0.745287	0.0096292	chr6	32861367	3.28614e+07	32894934	A	G	PRAD_38770	32894452	32894953	231.5	32838822	protein_coding	-	sigNone	33567	56112	22545	-31.5
rs3128927_chr6:32861367_XXbac-BPG246D15.9	XXbac-BPG246D15.9	rs3128927	chr6:32861367	CTCF61734	-0.745287	0.0096292	chr6	32861367	3.28614e+07	33106511	C	T	PRAD_38798	33106362	33106863	-101.5	32838822	protein_coding	-	sigHigh	245144	267689	22545	-31.5
rs2399481_chr3:113552978_ZDHHC23	ZDHHC23	rs2399481	chr3:113552978	CTCF3301	-0.636027	0.0472948	chr3	113552978	113553062	113516137	G	C	PRAD_22869	113516031	113516532	-144.5	113947901	protein_coding	+	sigLow	-36841	-431764	-394923	-84
rs248590_chr5:141094477_ZMAT2	ZMAT2	rs248590	chr5:141094477	CTCF25784	-0.743295	0.00989553	chr5	141094477	1.41095e+08	141695863	A	G	PRAD_35288	141695526	141696027	86.5	140698680	protein_coding	+	sigHigh	601386	997183	395797	-156.5
rs76086388_chr5:178787575_ZNF354C	ZNF354C	rs76086388	chr5:178787575	CTCF27205	-0.74037	0.0119548	chr5	178787575	178787571	178787174	G	C	PRAD_36753	178787053	178787554	-129.5	179060415	protein_coding	+	sigLow	-401	-273241	-272840	4
rs1033502_chr6:139376556_ABRACL	ABRACL	rs1033502	chr6:139376556	CTCF64749	-0.812862	0.00266359	chr6	139376556	139376743	139577947	G	A	PRAD_42149	139577646	139578147	50.5	139028682	protein_coding	+	sigBoth	201391	549265	347874	-187
rs4719848_chr7:25820592_AC003090.1	AC003090.1	rs4719848	chr7:25820592	CTCF91833	-0.782695	0.00769131	chr7	25820592	25820635	25996010	T	G	PRAD_44415	25995820	25996321	-60.5	25750994	lincRNA	-	sigLow	175418	245016	69598	-43
rs28473276_chr7:25820592_AC004540.5	AC004540.5	rs28473276	chr7:25820592	CTCF91833	-0.782695	0.00769131	chr7	25820592	25820635	25568915	T	G	PRAD_44373	25568428	25568929	236.5	26398593	lincRNA	+	sigLow	-251677	-829678	-578001	-43
rs4719888_chr7:27136376_AC004540.5	AC004540.5	rs4719888	chr7:27136376	CTCF91890	-0.766892	0.0069084	chr7	27136376	2.71366e+07	27347185	C	T	PRAD_44573	27346897	27347398	37.5	26398593	lincRNA	+	sigHigh	210809	948592	737783	-212.5
rs6973893_chr7:27136376_AC004540.5	AC004540.5	rs6973893	chr7:27136376	CTCF91890	-0.766892	0.0069084	chr7	27136376	2.71366e+07	27235936	T	C	PRAD_44568	27235564	27236065	121.5	26398593	lincRNA	+	sigHigh	99560	837343	737783	-212.5
rs62440432_chr6:159966641_ACAT2	ACAT2	rs62440432	chr6:159966641	CTCF65411	-0.748304	0.0147028	chr6	159966641	1.59967e+08	160456109	C	T	PRAD_42950	160455872	160456373	-13.5	159760328	protein_coding	+	sigLow	489468	695781	206313	89.5
rs16888670_chr8:39989851_ADAM32	ADAM32	rs16888670	chr8:39989851	CTCF80740	-0.790204	0.0067359	chr8	39989851	3.99901e+07	40041868	C	G	PRAD_50592	40041810	40042311	-192.5	39106990	protein_coding	+	sigLow	52017	934878	882861	-228.5
rs10758186_chr9:33229591_ANKRD18B	ANKRD18B	rs10758186	chr9:33229591	CTCF87594	-0.835933	0.00249741	chr9	33229591	3.32295e+07	33101840	A	G	PRAD_55097	33101341	33101842	248.5	33524394	protein_coding	+	sigHigh	-127751	-422554	-294803	134.5
rs10758211_chr9:33229591_APTX	APTX	rs10758211	chr9:33229591	CTCF87594	-0.835933	0.00249741	chr9	33229591	3.32295e+07	33518283	C	T	PRAD_55161	33518132	33518633	-99.5	33025168	protein_coding	-	sigHigh	288692	493115	204423	134.5
rs774628_chr6:137951260_ARFGEF3	ARFGEF3	rs774628	chr6:137951260	CTCF64672	-0.628731	0.0359825	chr6	137951260	1.37951e+08	137805141	T	C	PRAD_42002	137804660	137805161	230.5	138161921	protein_coding	+	sigLow	-146119	-356780	-210661	-58.5
rs11765888_chr7:97499525_ASNS	ASNS	rs11765888	chr7:97499525	CTCF93719	-0.694018	0.0218501	chr7	97499525	9.74993e+07	97342200	T	C	PRAD_46603	97342092	97342593	-142.5	97872542	protein_coding	-	sigLow	-157325	-530342	-373017	178.5
rs80122294_chr9:33229591_B4GALT1	B4GALT1	rs80122294	chr9:33229591	CTCF87594	-0.835933	0.00249741	chr9	33229591	3.32295e+07	33425501	G	A	PRAD_55141	33425145	33425646	105.5	33167356	protein_coding	-	sigHigh	195910	258145	62235	134.5
rs401730_chr8:37925019_BAG4	BAG4	rs401730	chr8:37925019	CTCF80642	-0.652486	0.0399607	chr8	37925019	37924832	37303499	G	A	PRAD_50424	37303203	37303704	45.5	38176533	protein_coding	+	sigHigh	-621520	-873034	-251514	187
rs34438515_chr7:98251180_BHLHA15	BHLHA15	rs34438515	chr7:98251180	CTCF93744	-0.644863	0.0338854	chr7	98251180	9.82511e+07	99162707	A	G	PRAD_46723	99162259	99162760	197.5	98211427	protein_coding	+	sigLow	911527	951280	39753	38.5
rs17089455_chr8:22716246_BIN3	BIN3	rs17089455	chr8:22716246	CTCF80119	-0.63687	0.0468295	chr8	22716246	22716356	23620221	C	T	PRAD_49995	23620128	23620629	-157.5	22669148	protein_coding	-	sigHigh	903975	951073	47098	-110
rs35703856_chr7:16668257_BZW2	BZW2	rs35703856	chr7:16668257	CTCF91530	-0.819161	0.00224765	chr7	16668257	1.66681e+07	17099877	G	A	PRAD_44114	17099412	17099913	214.5	16646131	protein_coding	+	sigLow	431620	453746	22126	126.5
rs975604_chr7:16668257_BZW2	BZW2	rs975604	chr7:16668257	CTCF91530	-0.819161	0.00224765	chr7	16668257	1.66681e+07	16891555	G	A	PRAD_44101	16891307	16891808	-2.5	16646131	protein_coding	+	sigLow	223298	245424	22126	126.5
rs3130015_chr6:34190277_C6orf1	C6orf1	rs3130015	chr6:34190277	CTCF61864	-0.716263	0.0190755	chr6	34190277	3.41903e+07	33375455	T	C	PRAD_38847	33375134	33375635	70.5	34249470	protein_coding	-	sigNone	-814822	-874015	-59193	-59.5
rs464367_chr6:34190277_C6orf1	C6orf1	rs464367	chr6:34190277	CTCF61864	-0.716263	0.0190755	chr6	34190277	3.41903e+07	33276864	C	T	PRAD_38818	33276791	33277292	-177.5	34249470	protein_coding	-	sigHigh	-913413	-972606	-59193	-59.5
rs966042_chr7:25820592_C7orf31	C7orf31	rs966042	chr7:25820592	CTCF91833	-0.782695	0.00769131	chr7	25820592	25820635	25857768	G	T	PRAD_44396	25857624	25858125	-106.5	25180356	protein_coding	-	sigLow	37176	677412	640236	-43
rs35586793_chr7:140004101_C7orf55-LUC7L2	C7orf55-LUC7L2	rs35586793	chr7:140004101	CTCF95120	-0.708585	0.013432	chr7	140004101	1.40004e+08	140022730	T	A	PRAD_48354	140022517	140023018	-37.5	139341360	protein_coding	+	sigHigh	18629	681370	662741	-89.5
rs75710433_chr7:139987763_C7orf55-LUC7L2	C7orf55-LUC7L2	rs75710433	chr7:139987763	CTCF95116	-0.709004	0.0180074	chr7	139987763	1.39988e+08	140231437	A	G	PRAD_48374	140231147	140231648	39.5	139341360	protein_coding	+	sigNone	243674	890077	646403	-150.5
rs9644075_chr8:22716246_C8orf58	C8orf58	rs9644075	chr8:22716246	CTCF80119	-0.63687	0.0468295	chr8	22716246	22716356	23502448	C	G	PRAD_49977	23502360	23502861	-162.5	22599601	protein_coding	+	sigHigh	786202	902847	116645	-110
rs7811759_chr7:134633000_CALD1	CALD1	rs7811759	chr7:134633000	CTCF94951	-0.669973	0.0330179	chr7	134633000	1.34633e+08	134546863	A	G	PRAD_48151	134546813	134547314	-200.5	134744252	protein_coding	+	sigHigh	-86137	-197389	-111252	-138.5
rs9644075_chr8:22716246_CCAR2	CCAR2	rs9644075	chr8:22716246	CTCF80119	-0.63687	0.0468295	chr8	22716246	22716356	23502448	C	G	PRAD_49977	23502360	23502861	-162.5	22604632	protein_coding	+	sigBoth	786202	897816	111614	-110
rs9644076_chr8:22716246_CCAR2	CCAR2	rs9644076	chr8:22716246	CTCF80119	-0.63687	0.0468295	chr8	22716246	22716356	23502535	T	G	PRAD_49977	23502360	23502861	-75.5	22604632	protein_coding	+	sigHigh	786289	897903	111614	-110
rs12344310_chr9:96245606_CDC14B	CDC14B	rs12344310	chr9:96245606	CTCF88869	-0.681021	0.0292015	chr9	96245606	9.62457e+07	96169068	T	C	PRAD_56761	96168605	96169106	212.5	96619830	protein_coding	-	sigLow	-76538	-450762	-374224	-102.5
rs7787802_chr7:21981706_CDCA7L	CDCA7L	rs7787802	chr7:21981706	CTCF91666	-0.637353	0.0368995	chr7	21981706	2.19817e+07	22082945	G	T	PRAD_44261	22082821	22083322	-126.5	21946084	protein_coding	-	sigHigh	101239	136861	35622	-4.5
rs7033276_chr9:38727552_CNTNAP3	CNTNAP3	rs7033276	chr9:38727552	CTCF87921	-0.613815	0.0472022	chr9	38727552	38727660	38443192	G	A	PRAD_55475	38443107	38443608	-165.5	39288315	protein_coding	-	sigHigh	-284360	-845123	-560763	-108
rs4433238_chr9:87793055_CTSL	CTSL	rs4433238	chr9:87793055	CTCF88479	-0.67843	0.0301863	chr9	87793055	8.7793e+07	88587345	G	A	PRAD_56276	88587142	88587643	-47.5	87725519	protein_coding	+	sigLow	794290	861826	67536	35.5
rs9792477_chr9:87793055_CTSL	CTSL	rs9792477	chr9:87793055	CTCF88479	-0.67843	0.0301863	chr9	87793055	8.7793e+07	88076191	G	T	PRAD_56266	88076073	88076574	-132.5	87725519	protein_coding	+	sigHigh	283136	350672	67536	35.5
rs9369447_chr6:44001791_CUL9	CUL9	rs9369447	chr6:44001791	CTCF62432	-0.659743	0.0370117	chr6	44001791	4.40016e+07	44079492	C	T	PRAD_39743	44079085	44079586	156.5	43182175	protein_coding	+	sigHigh	77701	897317	819616	227.5
rs12539594_chr7:101717911_CUX1	CUX1	rs12539594	chr7:101717911	CTCF93990	-0.722923	0.0150501	chr7	101717911	1.01718e+08	101630810	C	A	PRAD_47041	101630545	101631046	14.5	101815904	protein_coding	+	sigBoth	-87101	-185094	-97993	-200.5
rs74659939_chr8:122572799_DERL1	DERL1	rs74659939	chr8:122572799	CTCF82716	-0.698455	0.0205547	chr8	122572799	1.22573e+08	122237259	A	C	PRAD_52928	122237074	122237575	-65.5	123042423	protein_coding	-	sigLow	-335540	-805164	-469624	243.5
rs9369447_chr6:44001791_DLK2	DLK2	rs9369447	chr6:44001791	CTCF62432	-0.659743	0.0370117	chr6	44001791	4.40016e+07	44079492	C	T	PRAD_39743	44079085	44079586	156.5	43456632	protein_coding	-	sigLow	77701	622860	545159	227.5
rs34382573_chr7:35430663_DPY19L1	DPY19L1	rs34382573	chr7:35430663	CTCF92207	-0.751687	0.0101481	chr7	35430663	35430762	35571003	G	A	PRAD_44847	35570932	35571433	-179.5	35038271	protein_coding	-	sigLow	140340	532732	392392	-99
rs78070629_chr6:32861367_EGFL8	EGFL8	rs78070629	chr6:32861367	CTCF61734	-0.745287	0.0096292	chr6	32861367	3.28614e+07	33112383	G	C	PRAD_38799	33112113	33112614	19.5	32164583	protein_coding	+	sigLow	251016	947800	696784	-31.5
rs677031_chr8:108245947_EIF3E	EIF3E	rs677031	chr8:108245947	CTCF82437	-0.647018	0.0423312	chr8	108245947	108246057	108139840	G	A	PRAD_52640	108139748	108140249	-158.5	108435333	protein_coding	-	sigNone	-106107	-295493	-189386	-110
rs7011400_chr8:8487707_ERI1	ERI1	rs7011400	chr8:8487707	CTCF79621	-0.671756	0.0370492	chr8	8487707	8.48775e+06	8316982	C	T	PRAD_49373	8316875	8317376	-143.5	9002147	protein_coding	+	sigNone	-170725	-685165	-514440	-38.5
rs2053481_chr8:97452868_ERICH5	ERICH5	rs2053481	chr8:97452868	CTCF82091	-0.661708	0.0360437	chr8	97452868	97452970	97266695	C	T	PRAD_52166	97266206	97266707	238.5	98064311	protein_coding	+	sigHigh	-186173	-797616	-611443	-102
rs2451114_chr8:97452868_ERICH5	ERICH5	rs2451114	chr8:97452868	CTCF82091	-0.661708	0.0360437	chr8	97452868	97452970	97261534	G	A	PRAD_52164	97261530	97262031	-246.5	98064311	protein_coding	+	sigHigh	-191334	-802777	-611443	-102
rs1658944_chr9:6195114_ERMP1	ERMP1	rs1658944	chr9:6195114	CTCF87065	-0.655763	0.0301678	chr9	6195114	6.19512e+06	6675680	T	C	PRAD_54570	6675179	6675680	250.5	5833117	protein_coding	-	sigLow	480566	842563	361997	-6.5
rs1759406_chr9:6195114_ERMP1	ERMP1	rs1759406	chr9:6195114	CTCF87065	-0.655763	0.0301678	chr9	6195114	6.19512e+06	6681569	G	C	PRAD_54571	6681108	6681609	210.5	5833117	protein_coding	-	sigHigh	486455	848452	361997	-6.5
rs920770_chr9:99511916_ERP44	ERP44	rs920770	chr9:99511916	CTCF89019	-0.60192	0.0479091	chr9	99511916	99511906	99381781	G	T	PRAD_56951	99381325	99381826	205.5	100099040	protein_coding	-	sigLow	-130135	-717259	-587124	10
rs9771996_chr8:6816606_FAM66B	FAM66B	rs9771996	chr8:6816606	CTCF79582	-0.650152	0.0408908	chr8	6816606	6816383	6775759	C	T	PRAD_49335	6775520	6776021	-11.5	7355354	lincRNA	-	sigHigh	-40847	-579595	-538748	223
rs148382115_chr8:142944102_FAM83H-AS1	FAM83H-AS1	rs148382115	chr8:142944102	CTCF83445	-0.722373	0.0175038	chr8	142944102	142943814	142739282	A	T	PRAD_53949	142739265	142739766	-233.5	143734140	lincRNA	+	sigHigh	-204820	-994858	-790038	288
rs1031496_chr8:126245009_FAM84B	FAM84B	rs1031496	chr8:126245009	CTCF82894	-0.609165	0.0493314	chr8	126245009	1.26245e+08	125579262	A	G	PRAD_53186	125579093	125579594	-81.5	126558393	protein_coding	-	sigLow	-665747	-979131	-313384	-180.5
rs34684723_chr8:37925019_FGFR1	FGFR1	rs34684723	chr8:37925019	CTCF80642	-0.652486	0.0399607	chr8	37925019	37924832	37905919	T	A	PRAD_50491	37905772	37906273	-103.5	38468834	protein_coding	-	sigHigh	-19100	-562915	-543815	187
rs10224734_chr7:33807934_FKBP9	FKBP9	rs10224734	chr7:33807934	CTCF92166	-0.715872	0.0493464	chr7	33807934	33808044	33895464	T	C	PRAD_44813	33895237	33895738	-23.5	32957404	protein_coding	+	sigLow	87530	938060	850530	-110
rs4837413_chr9:130216830_FUBP3	FUBP3	rs4837413	chr9:130216830	CTCF90251	-0.693018	0.0454269	chr9	130216830	1.30217e+08	129777146	T	C	PRAD_58473	129777073	129777574	-177.5	130578965	protein_coding	+	sigLow	-439684	-801819	-362135	67.5
rs78946950_chr8:30144257_GTF2E2	GTF2E2	rs78946950	chr8:30144257	CTCF80439	-0.642593	0.0443648	chr8	30144257	3.01443e+07	29811469	A	G	PRAD_50286	29811169	29811670	49.5	30658251	protein_coding	-	sigHigh	-332788	-846782	-513994	4.5
rs62557490_chr9:96245606_HABP4	HABP4	rs62557490	chr9:96245606	CTCF88869	-0.681021	0.0292015	chr9	96245606	9.62457e+07	96218070	A	C	PRAD_56765	96218049	96218550	-229.5	96450201	protein_coding	+	sigNone	-27536	-232131	-204595	-102.5
rs7045875_chr9:36100658_HINT2	HINT2	rs7045875	chr9:36100658	CTCF87772	-0.674761	0.0210623	chr9	36100658	3.61007e+07	36328852	C	T	PRAD_55367	36328719	36329220	-117.5	35815354	protein_coding	-	sigHigh	228194	513498	285304	-65.5
rs9469357_chr6:32861367_HLA-DQA2	HLA-DQA2	rs9469357	chr6:32861367	CTCF61734	-0.745287	0.0096292	chr6	32861367	3.28614e+07	33106840	C	T	PRAD_38798	33106362	33106863	227.5	32741342	protein_coding	+	sigBoth	245473	365498	120025	-31.5
rs111797038_chr6:32861367_HLA-DQB2	HLA-DQB2	rs111797038	chr6:32861367	CTCF61734	-0.745287	0.0096292	chr6	32861367	3.28614e+07	33556880	A	G	PRAD_38864	33556791	33557292	-161.5	32763534	protein_coding	-	sigLow	695513	793346	97833	-31.5
rs9469357_chr6:32861367_HLA-DRA	HLA-DRA	rs9469357	chr6:32861367	CTCF61734	-0.745287	0.0096292	chr6	32861367	3.28614e+07	33106840	C	T	PRAD_38798	33106362	33106863	227.5	32439842	protein_coding	+	sigLow	245473	666998	421525	-31.5
rs464367_chr6:34190277_HMGA1	HMGA1	rs464367	chr6:34190277	CTCF61864	-0.716263	0.0190755	chr6	34190277	3.41903e+07	33276864	C	T	PRAD_38818	33276791	33277292	-177.5	34236873	protein_coding	+	sigHigh	-913413	-960009	-46596	-59.5
rs2698712_chr7:27136376_HOXA6	HOXA6	rs2698712	chr7:27136376	CTCF91890	-0.766892	0.0069084	chr7	27136376	2.71366e+07	26377192	G	A	PRAD_44442	26376929	26377430	12.5	27150603	protein_coding	-	sigNone	-759184	-773411	-14227	-212.5
rs1932649_chr9:84238845_IDNK	IDNK	rs1932649	chr9:84238845	CTCF88372	-0.666211	0.0234654	chr9	84238845	84238971	84255210	A	G	PRAD_56115	84254921	84255422	38.5	83623049	protein_coding	+	sigLow	16365	632161	615796	-126
rs1471560_chr8:39989851_IDO1	IDO1	rs1471560	chr8:39989851	CTCF80740	-0.790204	0.0067359	chr8	39989851	3.99901e+07	40109675	A	C	PRAD_50603	40109303	40109804	121.5	39902275	protein_coding	+	sigLow	119824	207400	87576	-228.5
rs2929105_chr8:39989851_IDO1	IDO1	rs2929105	chr8:39989851	CTCF80740	-0.790204	0.0067359	chr8	39989851	3.99901e+07	40051673	G	A	PRAD_50593	40051246	40051747	176.5	39902275	protein_coding	+	sigNone	61822	149398	87576	-228.5
rs681144_chr6:138004517_IFNGR1	IFNGR1	rs681144	chr6:138004517	CTCF64676	-0.74765	0.0125654	chr6	138004517	1.38005e+08	138088242	G	T	PRAD_42022	138088239	138088740	-247.5	137219449	protein_coding	-	sigHigh	83725	868793	785068	-117.5
rs11794994_chr9:6195114_IL33	IL33	rs11794994	chr9:6195114	CTCF87065	-0.655763	0.0301678	chr9	6195114	6.19512e+06	5327154	T	C	PRAD_54519	5327125	5327626	-221.5	6215786	protein_coding	+	sigNone	-867960	-888632	-20672	-6.5
rs72621104_chr7:155545519_INSIG1	INSIG1	rs72621104	chr7:155545519	CTCF95664	-0.691605	0.0224426	chr7	155545519	1.55546e+08	156179216	C	T	PRAD_48991	156178749	156179250	216.5	155297776	protein_coding	+	sigNone	633697	881440	247743	-20.5
rs6968115_chr7:16668257_ISPD	ISPD	rs6968115	chr7:16668257	CTCF91530	-0.819161	0.00224765	chr7	16668257	1.66681e+07	16740455	C	G	PRAD_44082	16740150	16740651	54.5	16421322	protein_coding	-	sigBoth	72198	319133	246935	126.5
rs10868129_chr9:84238845_KIF27	KIF27	rs10868129	chr9:84238845	CTCF88372	-0.666211	0.0234654	chr9	84238845	84238971	84254997	T	A	PRAD_56115	84254921	84255422	-174.5	83921465	protein_coding	-	sigLow	16152	333532	317380	-126
rs1932649_chr9:84238845_KIF27	KIF27	rs1932649	chr9:84238845	CTCF88372	-0.666211	0.0234654	chr9	84238845	84238971	84255210	A	G	PRAD_56115	84254921	84255422	38.5	83921465	protein_coding	-	sigBoth	16365	333745	317380	-126
rs10903997_chr10:3467619_KLF6	KLF6	rs10903997	chr10:3467619	CTCF32184	-0.651497	0.0403132	chr10	3467619	3467452	3240007	T	C	PRAD_59573	3239540	3240041	216.5	3785281	protein_coding	-	sigHigh	-227612	-545274	-317662	167
rs28452766_chr8:98345573_LAPTM4B	LAPTM4B	rs28452766	chr8:98345573	CTCF82134	-0.630607	0.0396714	chr8	98345573	9.83455e+07	98368220	C	G	PRAD_52222	98367819	98368320	150.5	97775057	protein_coding	+	sigLow	22647	593163	570516	26.5
rs4385369_chr7:2261808_LFNG	LFNG	rs4385369	chr7:2261808	CTCF91112	-0.640187	0.0356031	chr7	2261808	2.26176e+06	1812530	G	A	PRAD_43509	1812261	1812762	18.5	2512529	protein_coding	+	sigLow	-449278	-699999	-250721	50.5
rs11979398_chr7:97499525_LMTK2	LMTK2	rs11979398	chr7:97499525	CTCF93719	-0.694018	0.0218501	chr7	97499525	9.74993e+07	97354037	G	A	PRAD_46605	97353931	97354432	-144.5	98106885	protein_coding	+	sigLow	-145488	-752848	-607360	178.5
rs7802082_chr7:97499525_LMTK2	LMTK2	rs7802082	chr7:97499525	CTCF93719	-0.694018	0.0218501	chr7	97499525	9.74993e+07	97353554	C	T	PRAD_46604	97353234	97353735	69.5	98106885	protein_coding	+	sigLow	-145971	-753331	-607360	178.5
rs10275511_chr7:101717911_LRWD1	LRWD1	rs10275511	chr7:101717911	CTCF93990	-0.722923	0.0150501	chr7	101717911	1.01718e+08	101630842	G	C	PRAD_47041	101630545	101631046	46.5	102464929	protein_coding	+	sigLow	-87069	-834087	-747018	-200.5
rs262917_chr6:37649948_MDGA1	MDGA1	rs262917	chr6:37649948	CTCF62092	-0.674177	0.0242454	chr6	37649948	37650109	37183250	C	T	PRAD_39270	37183189	37183690	-189.5	37699306	protein_coding	-	sigLow	-466698	-516056	-49358	-161
rs11758676_chr6:44001791_MRPS18A	MRPS18A	rs11758676	chr6:44001791	CTCF62432	-0.659743	0.0370117	chr6	44001791	4.40016e+07	44202051	C	T	PRAD_39759	44201797	44202298	3.5	43687791	protein_coding	-	sigHigh	200260	514260	314000	227.5
rs3734704_chr6:44001791_MRPS18A	MRPS18A	rs3734704	chr6:44001791	CTCF62432	-0.659743	0.0370117	chr6	44001791	4.40016e+07	44234210	A	C	PRAD_39764	44234103	44234604	-143.5	43687791	protein_coding	-	sigLow	232419	546419	314000	227.5
rs4714745_chr6:44001791_MRPS18A	MRPS18A	rs4714745	chr6:44001791	CTCF62432	-0.659743	0.0370117	chr6	44001791	4.40016e+07	44109932	T	C	PRAD_39747	44109927	44110428	-245.5	43687791	protein_coding	-	sigHigh	108141	422141	314000	227.5
rs4714792_chr6:44001791_MRPS18A	MRPS18A	rs4714792	chr6:44001791	CTCF62432	-0.659743	0.0370117	chr6	44001791	4.40016e+07	44475905	G	C	PRAD_39792	44475668	44476169	-13.5	43687791	protein_coding	-	sigLow	474114	788114	314000	227.5
rs1630950_chr8:11429793_MTMR9	MTMR9	rs1630950	chr8:11429793	CTCF79742	-0.645639	0.0380173	chr8	11429793	1.14296e+07	11888353	G	A	PRAD_49541	11887911	11888412	191.5	11284416	protein_coding	+	sigNone	458560	603937	145377	176.5
rs10110456_chr8:142944102_NAPRT	NAPRT	rs10110456	chr8:142944102	CTCF83445	-0.722373	0.0175038	chr8	142944102	142943814	142609472	G	A	PRAD_53916	142608988	142609489	233.5	143578649	protein_coding	-	sigHigh	-334630	-969177	-634547	288
rs2920292_chr8:142944102_NAPRT	NAPRT	rs2920292	chr8:142944102	CTCF83445	-0.722373	0.0175038	chr8	142944102	142943814	142684281	A	G	PRAD_53939	142684176	142684677	-145.5	143578649	protein_coding	-	sigBoth	-259821	-894368	-634547	288
rs16911458_chr9:97470155_NCBP1	NCBP1	rs16911458	chr9:97470155	CTCF88902	-0.655945	0.0263805	chr9	97470155	9.74703e+07	96686777	G	A	PRAD_56788	96686736	96687237	-209.5	97633626	protein_coding	+	sigLow	-783378	-946849	-163471	-105.5
rs10758211_chr9:33229591_NDUFB6	NDUFB6	rs10758211	chr9:33229591	CTCF87594	-0.835933	0.00249741	chr9	33229591	3.32295e+07	33518283	C	T	PRAD_55161	33518132	33518633	-99.5	32573184	protein_coding	-	sigHigh	288692	945099	656407	134.5
rs12237858_chr9:33229591_NDUFB6	NDUFB6	rs12237858	chr9:33229591	CTCF87594	-0.835933	0.00249741	chr9	33229591	3.32295e+07	33439740	C	A	PRAD_55145	33439573	33440074	-83.5	32573184	protein_coding	-	sigNone	210149	866556	656407	134.5
rs4879707_chr9:33229591_NDUFB6	NDUFB6	rs4879707	chr9:33229591	CTCF87594	-0.835933	0.00249741	chr9	33229591	3.32295e+07	33458931	A	C	PRAD_55152	33458448	33458949	232.5	32573184	protein_coding	-	sigLow	229340	885747	656407	134.5
rs10484820_chr6:139376556_NHSL1	NHSL1	rs10484820	chr6:139376556	CTCF64749	-0.812862	0.00266359	chr6	139376556	139376743	139537156	A	G	PRAD_42146	139536682	139537183	223.5	138692571	protein_coding	-	sigNone	160600	844585	683985	-187
rs17586789_chr6:139376556_NHSL1	NHSL1	rs17586789	chr6:139376556	CTCF64749	-0.812862	0.00266359	chr6	139376556	139376743	139545233	C	G	PRAD_42148	139544957	139545458	25.5	138692571	protein_coding	-	sigHigh	168677	852662	683985	-187
rs10464490_chr7:98251180_NPTX2	NPTX2	rs10464490	chr7:98251180	CTCF93744	-0.644863	0.0338854	chr7	98251180	9.82511e+07	98086007	T	G	PRAD_46623	98085560	98086061	196.5	98617297	protein_coding	+	sigHigh	-165173	-531290	-366117	38.5
rs1180770_chr7:98251180_NPTX2	NPTX2	rs1180770	chr7:98251180	CTCF93744	-0.644863	0.0338854	chr7	98251180	9.82511e+07	98021679	A	T	PRAD_46618	98021416	98021917	12.5	98617297	protein_coding	+	sigLow	-229501	-595618	-366117	38.5
rs12531742_chr7:98251180_NPTX2	NPTX2	rs12531742	chr7:98251180	CTCF93744	-0.644863	0.0338854	chr7	98251180	9.82511e+07	98021882	A	G	PRAD_46618	98021416	98021917	215.5	98617297	protein_coding	+	sigNone	-229298	-595415	-366117	38.5
rs17169258_chr7:98251180_NPTX2	NPTX2	rs17169258	chr7:98251180	CTCF93744	-0.644863	0.0338854	chr7	98251180	9.82511e+07	98058264	A	G	PRAD_46622	98058078	98058579	-64.5	98617297	protein_coding	+	sigLow	-192916	-559033	-366117	38.5
rs1985592_chr7:98251180_NPTX2	NPTX2	rs1985592	chr7:98251180	CTCF93744	-0.644863	0.0338854	chr7	98251180	9.82511e+07	98049255	T	G	PRAD_46620	98048998	98049499	6.5	98617297	protein_coding	+	sigLow	-201925	-568042	-366117	38.5
rs11990424_chr8:125594184_NSMCE2	NSMCE2	rs11990424	chr8:125594184	CTCF82866	-0.792062	0.00437867	chr8	125594184	1.25594e+08	125633393	G	A	PRAD_53191	125633168	125633669	-25.5	125091679	protein_coding	+	sigNone	39209	541714	502505	69.5
rs55991655_chr8:125594184_NSMCE2	NSMCE2	rs55991655	chr8:125594184	CTCF82866	-0.792062	0.00437867	chr8	125594184	1.25594e+08	125644699	G	A	PRAD_53194	125644480	125644981	-31.5	125091679	protein_coding	+	sigHigh	50515	553020	502505	69.5
rs79707491_chr7:1520810_NUDT1	NUDT1	rs79707491	chr7:1520810	CTCF91050	-0.624592	0.0472802	chr7	1520810	1.52075e+06	1297478	G	A	PRAD_43457	1297008	1297509	219.5	2242222	protein_coding	+	sigLow	-223332	-944744	-721412	58.5
rs1965519_chr7:101717911_ORAI2	ORAI2	rs1965519	chr7:101717911	CTCF93990	-0.722923	0.0150501	chr7	101717911	1.01718e+08	101717782	T	C	PRAD_47046	101717647	101718148	-115.5	102433106	protein_coding	+	sigHigh	-129	-715324	-715195	-200.5
rs2158724_chr7:101717911_ORAI2	ORAI2	rs2158724	chr7:101717911	CTCF93990	-0.722923	0.0150501	chr7	101717911	1.01718e+08	101602386	C	G	PRAD_47039	101602345	101602846	-209.5	102433106	protein_coding	+	sigHigh	-115525	-830720	-715195	-200.5
rs4727500_chr7:101717911_ORAI2	ORAI2	rs4727500	chr7:101717911	CTCF93990	-0.722923	0.0150501	chr7	101717911	1.01718e+08	101598433	C	A	PRAD_47038	101598260	101598761	-77.5	102433106	protein_coding	+	sigNone	-119478	-834673	-715195	-200.5
rs55695409_chr7:101717911_ORAI2	ORAI2	rs55695409	chr7:101717911	CTCF93990	-0.722923	0.0150501	chr7	101717911	1.01718e+08	101598729	C	T	PRAD_47038	101598260	101598761	218.5	102433106	protein_coding	+	sigBoth	-119182	-834377	-715195	-200.5
rs1451385_chr7:25820592_OSBPL3	OSBPL3	rs1451385	chr7:25820592	CTCF91833	-0.782695	0.00769131	chr7	25820592	25820635	25855101	T	C	PRAD_44393	25854952	25855453	-101.5	24981634	protein_coding	-	sigLow	34509	873467	838958	-43
rs28452766_chr8:98471622_OSR2	OSR2	rs28452766	chr8:98471622	CTCF82142	-0.73317	0.0153387	chr8	98471622	98471381	98368220	C	G	PRAD_52222	98367819	98368320	150.5	98944403	protein_coding	+	sigLow	-103402	-576183	-472781	241
rs9474491_chr6:52904637_PAQR8	PAQR8	rs9474491	chr6:52904637	CTCF62679	-0.640138	0.0454143	chr6	52904637	5.29049e+07	53359469	T	C	PRAD_40111	53359226	53359727	-7.5	52361421	protein_coding	+	sigLow	454832	998048	543216	-252.5
rs141225047_chr7:155545519_PAXIP1-AS1	PAXIP1-AS1	rs141225047	chr7:155545519	CTCF95664	-0.691605	0.0224426	chr7	155545519	1.55546e+08	155797200	C	A	PRAD_48968	155796887	155797388	62.5	155003448	lincRNA	+	sigBoth	251681	793752	542071	-20.5
rs9321634_chr6:138004517_PBOV1	PBOV1	rs9321634	chr6:138004517	CTCF64676	-0.74765	0.0125654	chr6	138004517	1.38005e+08	137901373	T	G	PRAD_42012	137901207	137901708	-84.5	138218491	protein_coding	-	sigLow	-103144	-317118	-213974	-117.5
rs34210986_chr8:93565480_PDP1	PDP1	rs34210986	chr8:93565480	CTCF81941	-0.791595	0.00668277	chr8	93565480	9.35657e+07	93205272	G	A	PRAD_51987	93204802	93205303	219.5	93857807	protein_coding	+	sigNone	-360208	-652535	-292327	-223.5
rs62494023_chr8:22716246_PEBP4	PEBP4	rs62494023	chr8:22716246	CTCF80119	-0.63687	0.0468295	chr8	22716246	22716356	22111401	G	A	PRAD_49858	22111311	22111812	-160.5	23000000	protein_coding	-	sigHigh	-604845	-888599	-283754	-110
rs56131446_chr8:42085884_PLAT	PLAT	rs56131446	chr8:42085884	CTCF80822	-0.65421	0.0306445	chr8	42085884	4.20859e+07	41644006	G	A	PRAD_50661	41643776	41644277	-20.5	42207724	protein_coding	-	sigHigh	-441878	-563718	-121840	-4.5
rs401730_chr8:37701814_PLPP5	PLPP5	rs401730	chr8:37701814	CTCF80615	-0.666291	0.039196	chr8	37701814	3.77018e+07	37303499	G	A	PRAD_50424	37303203	37303704	45.5	38269243	protein_coding	-	sigBoth	-398315	-965744	-567429	32.5
rs1722232_chr7:101717911_POLR2J	POLR2J	rs1722232	chr7:101717911	CTCF93990	-0.722923	0.0150501	chr7	101717911	1.01718e+08	101645236	A	G	PRAD_47042	101644896	101645397	89.5	102478907	protein_coding	-	sigLow	-72675	-833671	-760996	-200.5
rs72603508_chr7:101717911_POLR2J	POLR2J	rs72603508	chr7:101717911	CTCF93990	-0.722923	0.0150501	chr7	101717911	1.01718e+08	101630821	G	A	PRAD_47041	101630545	101631046	25.5	102478907	protein_coding	-	sigLow	-87090	-848086	-760996	-200.5
rs79472158_chr7:101717911_POLR2J	POLR2J	rs79472158	chr7:101717911	CTCF93990	-0.722923	0.0150501	chr7	101717911	1.01718e+08	101645102	G	A	PRAD_47042	101644896	101645397	-44.5	102478907	protein_coding	-	sigLow	-72809	-833805	-760996	-200.5
rs1965519_chr7:101717911_PRKRIP1	PRKRIP1	rs1965519	chr7:101717911	CTCF93990	-0.722923	0.0150501	chr7	101717911	1.01718e+08	101717782	T	C	PRAD_47046	101717647	101718148	-115.5	102363872	protein_coding	+	sigLow	-129	-646090	-645961	-200.5
rs10278839_chr7:29839550_PRR15	PRR15	rs10278839	chr7:29839550	CTCF92002	-0.808482	0.00227144	chr7	29839550	2.98395e+07	30173279	G	A	PRAD_44701	30172913	30173414	115.5	29563811	protein_coding	+	sigHigh	333729	609468	275739	7.5
rs11772852_chr7:29839550_PRR15	PRR15	rs11772852	chr7:29839550	CTCF92002	-0.808482	0.00227144	chr7	29839550	2.98395e+07	30172972	C	G	PRAD_44701	30172913	30173414	-191.5	29563811	protein_coding	+	sigNone	333422	609161	275739	7.5
rs6462189_chr7:29839550_PRR15	PRR15	rs6462189	chr7:29839550	CTCF92002	-0.808482	0.00227144	chr7	29839550	2.98395e+07	30165839	T	C	PRAD_44699	30165531	30166032	57.5	29563811	protein_coding	+	sigNone	326289	602028	275739	7.5
rs9368773_chr6:32861367_PSMB8-AS1	PSMB8-AS1	rs9368773	chr6:32861367	CTCF61734	-0.745287	0.0096292	chr6	32861367	3.28614e+07	33714764	C	A	PRAD_38889	33714356	33714857	157.5	32844086	lincRNA	+	sigLow	853397	870678	17281	-31.5
rs11980649_chr7:1520810_PSMG3	PSMG3	rs11980649	chr7:1520810	CTCF91050	-0.624592	0.0472802	chr7	1520810	1.52075e+06	810678	G	A	PRAD_43386	810527	811028	-99.5	1571005	protein_coding	-	sigBoth	-710132	-760327	-50195	58.5
rs286554_chr7:2261808_PSMG3	PSMG3	rs286554	chr7:2261808	CTCF91112	-0.640187	0.0356031	chr7	2261808	2.26176e+06	2509477	T	C	PRAD_43559	2509374	2509875	-147.5	1571005	protein_coding	-	sigLow	247669	938472	690803	50.5
rs3893199_chr9:122005768_PTGS1	PTGS1	rs3893199	chr9:122005768	CTCF89697	-0.639113	0.0406754	chr9	122005768	1.22006e+08	121562358	G	T	PRAD_57794	121562163	121562664	-55.5	122370530	protein_coding	+	sigLow	-443410	-808172	-364762	-14.5
rs62579935_chr9:122379627_PTGS1	PTGS1	rs62579935	chr9:122379627	CTCF89725	-0.66957	0.0291388	chr9	122379627	122379508	123354302	C	A	PRAD_57885	123353990	123354491	61.5	122370530	protein_coding	+	sigHigh	974675	983772	9097	119
rs10091779_chr8:142944102_PYCRL	PYCRL	rs10091779	chr8:142944102	CTCF83445	-0.722373	0.0175038	chr8	142944102	142943814	142684671	A	G	PRAD_53939	142684176	142684677	244.5	143609773	protein_coding	-	sigHigh	-259431	-925102	-665671	288
rs148382115_chr8:142944102_PYCRL	PYCRL	rs148382115	chr8:142944102	CTCF83445	-0.722373	0.0175038	chr8	142944102	142943814	142739282	A	T	PRAD_53949	142739265	142739766	-233.5	143609773	protein_coding	-	sigHigh	-204820	-870491	-665671	288
rs2920292_chr8:142944102_PYCRL	PYCRL	rs2920292	chr8:142944102	CTCF83445	-0.722373	0.0175038	chr8	142944102	142943814	142684281	A	G	PRAD_53939	142684176	142684677	-145.5	143609773	protein_coding	-	sigHigh	-259821	-925492	-665671	288
rs2978983_chr8:142944102_PYCRL	PYCRL	rs2978983	chr8:142944102	CTCF83445	-0.722373	0.0175038	chr8	142944102	142943814	142684424	A	G	PRAD_53939	142684176	142684677	-2.5	143609773	protein_coding	-	sigLow	-259678	-925349	-665671	288
rs892844_chr8:142944102_PYCRL	PYCRL	rs892844	chr8:142944102	CTCF83445	-0.722373	0.0175038	chr8	142944102	142943814	142782672	A	G	PRAD_53953	142782407	142782908	14.5	143609773	protein_coding	-	sigNone	-161430	-827101	-665671	288
rs72762190_chr9:122005768_RBM18	RBM18	rs72762190	chr9:122005768	CTCF89697	-0.639113	0.0406754	chr9	122005768	1.22006e+08	121529738	G	A	PRAD_57788	121529576	121530077	-88.5	122264839	protein_coding	-	sigLow	-476030	-735101	-259071	-14.5
rs12534332_chr7:155545519_RBM33	RBM33	rs12534332	chr7:155545519	CTCF95664	-0.691605	0.0224426	chr7	155545519	1.55546e+08	155214802	G	A	PRAD_48933	155214405	155214906	146.5	155644451	protein_coding	+	sigLow	-330717	-429649	-98932	-20.5
rs2951010_chr7:155545519_RBM33	RBM33	rs2951010	chr7:155545519	CTCF95664	-0.691605	0.0224426	chr7	155545519	1.55546e+08	155190615	A	C	PRAD_48928	155190524	155191025	-159.5	155644451	protein_coding	+	sigLow	-354904	-453836	-98932	-20.5
rs34684769_chr7:155545519_RBM33	RBM33	rs34684769	chr7:155545519	CTCF95664	-0.691605	0.0224426	chr7	155545519	1.55546e+08	155199936	G	A	PRAD_48930	155199784	155200285	-98.5	155644451	protein_coding	+	sigLow	-345583	-444515	-98932	-20.5
rs2514658_chr8:104325610_RIMS2	RIMS2	rs2514658	chr8:104325610	CTCF82355	-0.729525	0.0158621	chr8	104325610	104325641	104325643	G	A	PRAD_52579	104325378	104325879	14.5	103500748	protein_coding	+	sigHigh	33	824895	824862	-31
rs78070629_chr6:32861367_RNF5	RNF5	rs78070629	chr6:32861367	CTCF61734	-0.745287	0.0096292	chr6	32861367	3.28614e+07	33112383	G	C	PRAD_38799	33112113	33112614	19.5	32178354	protein_coding	+	sigNone	251016	934029	683013	-31.5
rs9296088_chr6:32861367_RNF5	RNF5	rs9296088	chr6:32861367	CTCF61734	-0.745287	0.0096292	chr6	32861367	3.28614e+07	33157965	A	G	PRAD_38802	33157948	33158449	-233.5	32178354	protein_coding	+	sigNone	296598	979611	683013	-31.5
rs2513757_chr8:93565480_RP11-388K12.2	RP11-388K12.2	rs2513757	chr8:93565480	CTCF81941	-0.791595	0.00668277	chr8	93565480	9.35657e+07	94089778	A	G	PRAD_52024	94089299	94089800	228.5	93259667	lincRNA	+	sigBoth	524298	830111	305813	-223.5
rs2607070_chr8:93565480_RP11-388K12.2	RP11-388K12.2	rs2607070	chr8:93565480	CTCF81941	-0.791595	0.00668277	chr8	93565480	9.35657e+07	94242250	C	T	PRAD_52026	94242026	94242527	-26.5	93259667	lincRNA	+	sigBoth	676770	982583	305813	-223.5
rs3133981_chr8:93565480_RP11-388K12.2	RP11-388K12.2	rs3133981	chr8:93565480	CTCF81941	-0.791595	0.00668277	chr8	93565480	9.35657e+07	93936171	A	G	PRAD_52015	93935874	93936375	46.5	93259667	lincRNA	+	sigLow	370691	676504	305813	-223.5
rs35250767_chr6:34190277_RPS10	RPS10	rs35250767	chr6:34190277	CTCF61864	-0.716263	0.0190755	chr6	34190277	3.41903e+07	33718063	C	G	PRAD_38893	33717807	33718308	5.5	34426125	protein_coding	-	sigLow	-472214	-708062	-235848	-59.5
rs6967926_chr7:97499525_SDHAF3	SDHAF3	rs6967926	chr7:97499525	CTCF93719	-0.694018	0.0218501	chr7	97499525	9.74993e+07	98085776	C	T	PRAD_46623	98085560	98086061	-34.5	97116590	protein_coding	+	sigBoth	586251	969186	382935	178.5
rs11981191_chr7:80732954_SEMA3C	SEMA3C	rs11981191	chr7:80732954	CTCF93364	-0.681321	0.0221751	chr7	80732954	80732938	80705808	C	G	PRAD_46155	80705620	80706121	-62.5	80922359	protein_coding	-	sigLow	-27146	-216551	-189405	16
rs12536711_chr7:101717911_SH2B2	SH2B2	rs12536711	chr7:101717911	CTCF93990	-0.722923	0.0150501	chr7	101717911	1.01718e+08	101286984	T	C	PRAD_47021	101286711	101287212	22.5	102285091	protein_coding	+	sigNone	-430927	-998107	-567180	-200.5
rs1965519_chr7:101717911_SH2B2	SH2B2	rs1965519	chr7:101717911	CTCF93990	-0.722923	0.0150501	chr7	101717911	1.01718e+08	101717782	T	C	PRAD_47046	101717647	101718148	-115.5	102285091	protein_coding	+	sigLow	-129	-567309	-567180	-200.5
rs11564003_chr7:27136376_SKAP2	SKAP2	rs11564003	chr7:27136376	CTCF91890	-0.766892	0.0069084	chr7	27136376	2.71366e+07	27314285	G	A	PRAD_44572	27314065	27314566	-30.5	26995239	protein_coding	-	sigLow	177909	319046	141137	-212.5
rs1375673_chr7:96778522_SLC25A13	SLC25A13	rs1375673	chr7:96778522	CTCF93708	-0.749856	0.00904276	chr7	96778522	96778517	96794732	T	C	PRAD_46586	96794483	96794984	-1.5	96322147	protein_coding	-	sigBoth	16210	472585	456375	5
rs321284_chr7:95843305_SLC25A13	SLC25A13	rs321284	chr7:95843305	CTCF93689	-0.679803	0.0197476	chr7	95843305	95843632	95686109	C	T	PRAD_46550	95686034	95686535	-175.5	96322147	protein_coding	-	sigHigh	-157196	-636038	-478842	-327
rs12662203_chr6:44001791_SLC29A1	SLC29A1	rs12662203	chr6:44001791	CTCF62432	-0.659743	0.0370117	chr6	44001791	4.40016e+07	43846757	A	T	PRAD_39716	43846356	43846857	150.5	44219505	protein_coding	+	sigNone	-155034	-372748	-217714	227.5
rs4637627_chr6:44001791_SLC29A1	SLC29A1	rs4637627	chr6:44001791	CTCF62432	-0.659743	0.0370117	chr6	44001791	4.40016e+07	43957590	G	A	PRAD_39727	43957199	43957700	140.5	44219505	protein_coding	+	sigNone	-44201	-261915	-217714	227.5
rs6912283_chr6:44001791_SLC29A1	SLC29A1	rs6912283	chr6:44001791	CTCF62432	-0.659743	0.0370117	chr6	44001791	4.40016e+07	43396756	G	A	PRAD_39628	43396304	43396805	201.5	44219505	protein_coding	+	sigBoth	-605035	-822749	-217714	227.5
rs75580632_chr6:44001791_SLC29A1	SLC29A1	rs75580632	chr6:44001791	CTCF62432	-0.659743	0.0370117	chr6	44001791	4.40016e+07	43698905	G	A	PRAD_39664	43698606	43699107	48.5	44219505	protein_coding	+	sigHigh	-302886	-520600	-217714	227.5
rs75992327_chr6:44001791_SLC29A1	SLC29A1	rs75992327	chr6:44001791	CTCF62432	-0.659743	0.0370117	chr6	44001791	4.40016e+07	43910705	A	G	PRAD_39722	43910647	43911148	-192.5	44219505	protein_coding	+	sigHigh	-91086	-308800	-217714	227.5
rs7761865_chr6:44001791_SLC29A1	SLC29A1	rs7761865	chr6:44001791	CTCF62432	-0.659743	0.0370117	chr6	44001791	4.40016e+07	43900479	A	G	PRAD_39720	43900454	43900955	-225.5	44219505	protein_coding	+	sigLow	-101312	-319026	-217714	227.5
rs2992816_chr9:33229591_SMU1	SMU1	rs2992816	chr9:33229591	CTCF87594	-0.835933	0.00249741	chr9	33229591	3.32295e+07	33417098	G	A	PRAD_55139	33416999	33417500	-151.5	33076659	protein_coding	-	sigLow	187507	340439	152932	134.5
rs9644075_chr8:22716246_SORBS3	SORBS3	rs9644075	chr8:22716246	CTCF80119	-0.63687	0.0468295	chr8	22716246	22716356	23502448	C	G	PRAD_49977	23502360	23502861	-162.5	22544986	protein_coding	+	sigLow	786202	957462	171260	-110
rs9644076_chr8:22716246_SORBS3	SORBS3	rs9644076	chr8:22716246	CTCF80119	-0.63687	0.0468295	chr8	22716246	22716356	23502535	T	G	PRAD_49977	23502360	23502861	-75.5	22544986	protein_coding	+	sigHigh	786289	957549	171260	-110
rs11793324_chr9:93685639_SUSD3	SUSD3	rs11793324	chr9:93685639	CTCF88765	-0.619069	0.0498869	chr9	93685639	9.36854e+07	93951408	C	T	PRAD_56590	93951075	93951576	82.5	93058688	protein_coding	+	sigBoth	265769	892720	626951	205.5
rs601472_chr9:90318405_SYK	SYK	rs601472	chr9:90318405	CTCF88591	-0.646527	0.0333045	chr9	90318405	9.03185e+07	90014413	T	C	PRAD_56368	90014369	90014870	-206.5	90801787	protein_coding	+	sigBoth	-303992	-787374	-483382	-88.5
rs34684723_chr8:37925019_TACC1	TACC1	rs34684723	chr8:37925019	CTCF80642	-0.652486	0.0399607	chr8	37925019	37924832	37905919	T	A	PRAD_50491	37905772	37906273	-103.5	38728186	protein_coding	+	sigHigh	-19100	-822267	-803167	187
rs394199_chr6:32861367_TAP1	TAP1	rs394199	chr6:32861367	CTCF61734	-0.745287	0.0096292	chr6	32861367	3.28614e+07	33585803	C	T	PRAD_38868	33585571	33586072	-18.5	32853978	protein_coding	-	sigNone	724436	731825	7389	-31.5
rs199777359_chr7:12292087_TMEM106B	TMEM106B	rs199777359	chr7:12292087	CTCF91447	-0.608362	0.0497803	chr7	12292087	1.22922e+07	12941516	A	C	PRAD_44004	12941477	12941978	-211.5	12211241	protein_coding	+	sigHigh	649429	730275	80846	-133.5
rs12531742_chr7:98831845_TMEM130	TMEM130	rs12531742	chr7:98831845	CTCF93773	-0.673688	0.0214063	chr7	98831845	9.88319e+07	98021882	A	G	PRAD_46618	98021416	98021917	215.5	98870771	protein_coding	-	sigNone	-809963	-848889	-38926	-87.5
rs1985592_chr7:98831845_TMEM130	TMEM130	rs1985592	chr7:98831845	CTCF93773	-0.673688	0.0214063	chr7	98831845	9.88319e+07	98049255	T	G	PRAD_46620	98048998	98049499	6.5	98870771	protein_coding	-	sigHigh	-782590	-821516	-38926	-87.5
rs3735259_chr7:98251180_TMEM130	TMEM130	rs3735259	chr7:98251180	CTCF93744	-0.644863	0.0338854	chr7	98251180	9.82511e+07	97972259	G	A	PRAD_46616	97972065	97972566	-56.5	98870771	protein_coding	-	sigBoth	-278921	-898512	-619591	38.5
rs7455767_chr7:98251180_TMEM130	TMEM130	rs7455767	chr7:98251180	CTCF93744	-0.644863	0.0338854	chr7	98251180	9.82511e+07	97951643	G	A	PRAD_46614	97951494	97951995	-101.5	98870771	protein_coding	-	sigBoth	-299537	-919128	-619591	38.5
rs7776611_chr7:98251180_TMEM130	TMEM130	rs7776611	chr7:98251180	CTCF93744	-0.644863	0.0338854	chr7	98251180	9.82511e+07	97971473	T	C	PRAD_46615	97971391	97971892	-168.5	98870771	protein_coding	-	sigBoth	-279707	-899298	-619591	38.5
rs725312_chr7:112708542_TMEM168	TMEM168	rs725312	chr7:112708542	CTCF94320	-0.626968	0.0368233	chr7	112708542	1.12708e+08	112532259	G	T	PRAD_47524	112531941	112532442	67.5	112790592	protein_coding	-	sigHigh	-176283	-258333	-82050	85.5
rs286554_chr7:2261808_TMEM184A	TMEM184A	rs286554	chr7:2261808	CTCF91112	-0.640187	0.0356031	chr7	2261808	2.26176e+06	2509477	T	C	PRAD_43559	2509374	2509875	-147.5	1560821	protein_coding	-	sigBoth	247669	948656	700987	50.5
rs9348150_chr6:158205601_TMEM242	TMEM242	rs9348150	chr6:158205601	CTCF65308	-0.66282	0.0275315	chr6	158205601	158205460	158220811	T	C	PRAD_42780	158220793	158221294	-232.5	157323601	protein_coding	-	sigLow	15210	897210	882000	141
rs1985471_chr9:101711830_TMEM246	TMEM246	rs1985471	chr9:101711830	CTCF89088	-0.761156	0.00763964	chr9	101711830	1.01712e+08	101814300	C	T	PRAD_57025	101813952	101814453	97.5	101533537	protein_coding	-	sigHigh	102470	280763	178293	210.5
rs12665719_chr6:44001791_TMEM63B	TMEM63B	rs12665719	chr6:44001791	CTCF62432	-0.659743	0.0370117	chr6	44001791	4.40016e+07	43742159	C	T	PRAD_39679	43741763	43742264	145.5	44126914	protein_coding	+	sigLow	-259632	-384755	-125123	227.5
rs34695297_chr6:44001791_TMEM63B	TMEM63B	rs34695297	chr6:44001791	CTCF62432	-0.659743	0.0370117	chr6	44001791	4.40016e+07	43927030	C	T	PRAD_39724	43927010	43927511	-230.5	44126914	protein_coding	+	sigNone	-74761	-199884	-125123	227.5
rs4382251_chr6:44001791_TMEM63B	TMEM63B	rs4382251	chr6:44001791	CTCF62432	-0.659743	0.0370117	chr6	44001791	4.40016e+07	43957636	T	C	PRAD_39727	43957199	43957700	186.5	44126914	protein_coding	+	sigHigh	-44155	-169278	-125123	227.5
rs4637627_chr6:44001791_TMEM63B	TMEM63B	rs4637627	chr6:44001791	CTCF62432	-0.659743	0.0370117	chr6	44001791	4.40016e+07	43957590	G	A	PRAD_39727	43957199	43957700	140.5	44126914	protein_coding	+	sigNone	-44201	-169324	-125123	227.5
rs75992327_chr6:44001791_TMEM63B	TMEM63B	rs75992327	chr6:44001791	CTCF62432	-0.659743	0.0370117	chr6	44001791	4.40016e+07	43910705	A	G	PRAD_39722	43910647	43911148	-192.5	44126914	protein_coding	+	sigHigh	-91086	-216209	-125123	227.5
rs6994742_chr8:9321121_TNKS	TNKS	rs6994742	chr8:9321121	CTCF79657	-0.656659	0.0298214	chr8	9321121	9320866	8682560	T	C	PRAD_49395	8682132	8682633	177.5	9555914	protein_coding	+	sigNone	-638561	-873354	-234793	255
rs73192431_chr8:9321121_TNKS	TNKS	rs73192431	chr8:9321121	CTCF79657	-0.656659	0.0298214	chr8	9321121	9320866	8655995	G	T	PRAD_49391	8655775	8656276	-30.5	9555914	protein_coding	+	sigNone	-665126	-899919	-234793	255
rs3134020_chr8:93565480_TRIQK	TRIQK	rs3134020	chr8:93565480	CTCF81941	-0.791595	0.00668277	chr8	93565480	9.35657e+07	93968944	T	G	PRAD_52018	93968915	93969416	-221.5	93017673	protein_coding	-	sigLow	403464	951271	547807	-223.5
rs2978983_chr8:142944102_TSTA3	TSTA3	rs2978983	chr8:142944102	CTCF83445	-0.722373	0.0175038	chr8	142944102	142943814	142684424	A	G	PRAD_53939	142684176	142684677	-2.5	143618048	protein_coding	-	sigHigh	-259678	-933624	-673946	288
rs73535644_chr6:112029396_TUBE1	TUBE1	rs73535644	chr6:112029396	CTCF63930	-0.776324	0.00590599	chr6	112029396	112029395	111923127	G	A	PRAD_41322	111922870	111923371	6.5	112087529	protein_coding	-	sigNone	-106269	-164402	-58133	1
rs721875_chr7:19587707_TWIST1	TWIST1	rs721875	chr7:19587707	CTCF91610	-0.913242	5.37015e-05	chr7	19587707	1.95875e+07	19681785	A	T	PRAD_44167	19681542	19682043	-7.5	19117672	protein_coding	-	sigNone	94078	564113	470035	228.5
rs6415307_chr7:139987763_UBN2	UBN2	rs6415307	chr7:139987763	CTCF95116	-0.709004	0.0180074	chr7	139987763	1.39988e+08	140220367	T	A	PRAD_48371	140220072	140220573	44.5	139230356	protein_coding	+	sigNone	232604	990011	757407	-150.5
rs10868129_chr9:84238845_UBQLN1	UBQLN1	rs10868129	chr9:84238845	CTCF88372	-0.666211	0.0234654	chr9	84238845	84238971	84254997	T	A	PRAD_56115	84254921	84255422	-174.5	83708203	protein_coding	-	sigLow	16152	546794	530642	-126
rs1932649_chr9:84238845_UBQLN1	UBQLN1	rs1932649	chr9:84238845	CTCF88372	-0.666211	0.0234654	chr9	84238845	84238971	84255210	A	G	PRAD_56115	84254921	84255422	38.5	83708203	protein_coding	-	sigHigh	16365	547007	530642	-126
rs150056170_chr6:34190277_UQCC2	UQCC2	rs150056170	chr6:34190277	CTCF61864	-0.716263	0.0190755	chr6	34190277	3.41903e+07	34567908	G	C	PRAD_38994	34567411	34567912	246.5	33711727	protein_coding	-	sigBoth	377631	856181	478550	-59.5
rs76586823_chr6:34190277_UQCC2	UQCC2	rs76586823	chr6:34190277	CTCF61864	-0.716263	0.0190755	chr6	34190277	3.41903e+07	34567703	A	G	PRAD_38994	34567411	34567912	41.5	33711727	protein_coding	-	sigBoth	377426	855976	478550	-59.5
rs77186075_chr6:34190277_UQCC2	UQCC2	rs77186075	chr6:34190277	CTCF61864	-0.716263	0.0190755	chr6	34190277	3.41903e+07	34536701	C	T	PRAD_38965	34536480	34536981	-29.5	33711727	protein_coding	-	sigBoth	346424	824974	478550	-59.5
rs3734704_chr6:44001791_VEGFA	VEGFA	rs3734704	chr6:44001791	CTCF62432	-0.659743	0.0370117	chr6	44001791	4.40016e+07	44234210	A	C	PRAD_39764	44234103	44234604	-143.5	43770184	protein_coding	+	sigNone	232419	464026	231607	227.5
rs6901376_chr6:44001791_VEGFA	VEGFA	rs6901376	chr6:44001791	CTCF62432	-0.659743	0.0370117	chr6	44001791	4.40016e+07	44563577	G	T	PRAD_39797	44563313	44563814	13.5	43770184	protein_coding	+	sigLow	561786	793393	231607	227.5
rs927485_chr6:44001791_VEGFA	VEGFA	rs927485	chr6:44001791	CTCF62432	-0.659743	0.0370117	chr6	44001791	4.40016e+07	44570402	G	A	PRAD_39798	44570049	44570550	102.5	43770184	protein_coding	+	sigLow	568611	800218	231607	227.5
rs6901376_chr6:44001791_XPO5	XPO5	rs6901376	chr6:44001791	CTCF62432	-0.659743	0.0370117	chr6	44001791	4.40016e+07	44563577	G	T	PRAD_39797	44563313	44563814	13.5	43576075	protein_coding	-	sigLow	561786	987502	425716	227.5
rs927485_chr6:44001791_XPO5	XPO5	rs927485	chr6:44001791	CTCF62432	-0.659743	0.0370117	chr6	44001791	4.40016e+07	44570402	G	A	PRAD_39798	44570049	44570550	102.5	43576075	protein_coding	-	sigLow	568611	994327	425716	227.5
rs4711764_chr6:44001791_YIPF3	YIPF3	rs4711764	chr6:44001791	CTCF62432	-0.659743	0.0370117	chr6	44001791	4.40016e+07	44106492	T	C	PRAD_39746	44106324	44106825	-82.5	43516990	protein_coding	-	sigBoth	104701	589502	484801	227.5
rs4144729_chr8:78924827_ZC2HC1A	ZC2HC1A	rs4144729	chr8:78924827	CTCF81651	-0.643054	0.0441942	chr8	78924827	7.89249e+07	79096711	A	C	PRAD_51608	79096532	79097033	-71.5	78666047	protein_coding	+	sigHigh	171884	430664	258780	-102.5
rs9368985_chr6:37649948_ZFAND3	ZFAND3	rs9368985	chr6:37649948	CTCF62092	-0.674177	0.0242454	chr6	37649948	37650109	37131208	C	A	PRAD_39260	37130716	37131217	241.5	37819499	protein_coding	+	sigLow	-518740	-688291	-169551	-161
rs17346797_chr8:122572799_ZHX1-C8orf76	ZHX1-C8orf76	rs17346797	chr8:122572799	CTCF82716	-0.698455	0.0205547	chr8	122572799	1.22573e+08	122553033	G	T	PRAD_52933	122552564	122553065	218.5	123274284	protein_coding	-	sigLow	-19766	-721251	-701485	243.5
rs10989647_chr9:101711830_ZNF189	ZNF189	rs10989647	chr9:101711830	CTCF89088	-0.761156	0.00763964	chr9	101711830	1.01712e+08	101832745	T	C	PRAD_57026	101832557	101833058	-62.5	101398873	protein_coding	+	sigHigh	120915	433872	312957	210.5
rs1342124_chr9:101711830_ZNF189	ZNF189	rs1342124	chr9:101711830	CTCF89088	-0.761156	0.00763964	chr9	101711830	1.01712e+08	101980686	A	C	PRAD_57030	101980345	101980846	90.5	101398873	protein_coding	+	sigHigh	268856	581813	312957	210.5
rs2013664_chr9:101711830_ZNF189	ZNF189	rs2013664	chr9:101711830	CTCF89088	-0.761156	0.00763964	chr9	101711830	1.01712e+08	101813986	G	C	PRAD_57025	101813952	101814453	-216.5	101398873	protein_coding	+	sigLow	102156	415113	312957	210.5
rs4458925_chr9:101711830_ZNF189	ZNF189	rs4458925	chr9:101711830	CTCF89088	-0.761156	0.00763964	chr9	101711830	1.01712e+08	102223433	G	A	PRAD_57037	102223184	102223685	-1.5	101398873	protein_coding	+	sigHigh	511603	824560	312957	210.5
rs4537359_chr9:101711830_ZNF189	ZNF189	rs4537359	chr9:101711830	CTCF89088	-0.761156	0.00763964	chr9	101711830	1.01712e+08	102223491	T	C	PRAD_57037	102223184	102223685	56.5	101398873	protein_coding	+	sigHigh	511661	824618	312957	210.5
rs144287544_chr8:81246332_ZNF704	ZNF704	rs144287544	chr8:81246332	CTCF81727	-0.729838	0.0158383	chr8	81246332	8.12463e+07	81593321	G	T	PRAD_51789	81593027	81593528	43.5	80874781	protein_coding	-	sigHigh	346989	718540	371551	-0.5
rs17783207_chr8:81733016_ZNF704	ZNF704	rs17783207	chr8:81733016	CTCF81746	-0.734109	0.0151349	chr8	81733016	8.17329e+07	81780600	A	G	PRAD_51802	81780436	81780937	-86.5	80874781	protein_coding	-	sigLow	47584	905819	858235	111.5
rs57807709_chr8:81246332_ZNF704	ZNF704	rs57807709	chr8:81246332	CTCF81727	-0.729838	0.0158383	chr8	81246332	8.12463e+07	81574144	T	G	PRAD_51787	81573688	81574189	205.5	80874781	protein_coding	-	sigBoth	327812	699363	371551	-0.5
rs6473300_chr8:81733016_ZNF704	ZNF704	rs6473300	chr8:81733016	CTCF81746	-0.734109	0.0151349	chr8	81733016	8.17329e+07	81775735	G	A	PRAD_51800	81775346	81775847	138.5	80874781	protein_coding	-	sigNone	42719	900954	858235	111.5
rs74851811_chr8:81733016_ZNF704	ZNF704	rs74851811	chr8:81733016	CTCF81746	-0.734109	0.0151349	chr8	81733016	8.17329e+07	81844332	C	G	PRAD_51806	81844275	81844776	-193.5	80874781	protein_coding	-	sigHigh	111316	969551	858235	111.5
rs11153680_chr6:117167584_ZUFSP	ZUFSP	rs11153680	chr6:117167584	CTCF64056	-0.751927	0.00863266	chr6	117167584	117167796	117605381	C	T	PRAD_41447	117605155	117605656	-24.5	116668794	protein_coding	-	sigLow	437797	936587	498790	-212
rs1952023_chr13:108176881_ABHD13	ABHD13	rs1952023	chr13:108176881	CTCF60108	-0.692711	0.0338804	chr13	108176881	1.08177e+08	107962406	G	C	PRAD_78439	107962186	107962687	-30.5	108218379	protein_coding	+	sigBoth	-214475	-255973	-41498	2.5
rs100876_chr11:34366712_ABTB2	ABTB2	rs100876	chr11:34366712	CTCF15766	-0.726091	0.0108218	chr11	34366712	34366724	34685486	G	A	PRAD_66105	34685194	34685695	41.5	34358008	protein_coding	-	sigNone	318774	327478	8704	-12
rs2553825_chr11:34366712_ABTB2	ABTB2	rs2553825	chr11:34366712	CTCF15766	-0.726091	0.0108218	chr11	34366712	34366724	35077839	C	T	PRAD_66136	35077654	35078155	-65.5	34358008	protein_coding	-	sigNone	711127	719831	8704	-12
rs286883_chr11:34366712_ABTB2	ABTB2	rs286883	chr11:34366712	CTCF15766	-0.726091	0.0108218	chr11	34366712	34366724	34667749	C	T	PRAD_66101	34667343	34667844	155.5	34358008	protein_coding	-	sigNone	301037	309741	8704	-12
rs111228939_chr11:47328604_ACP2	ACP2	rs111228939	chr11:47328604	CTCF16171	-0.687583	0.0235992	chr11	47328604	47328592	47434516	T	C	PRAD_66531	47434382	47434883	-116.5	47248906	protein_coding	-	sigHigh	105912	185610	79698	12
rs4282946_chr11:47328604_ACP2	ACP2	rs4282946	chr11:47328604	CTCF16171	-0.687583	0.0235992	chr11	47328604	47328592	47434651	G	A	PRAD_66531	47434382	47434883	18.5	47248906	protein_coding	-	sigNone	106047	185745	79698	12
rs76163120_chr11:47328604_ACP2	ACP2	rs76163120	chr11:47328604	CTCF16171	-0.687583	0.0235992	chr11	47328604	47328592	47873591	G	A	PRAD_66547	47873288	47873789	52.5	47248906	protein_coding	-	sigBoth	544987	624685	79698	12
rs945563_chr10:88810608_ACTA2	ACTA2	rs945563	chr10:88810608	CTCF34761	-0.6538	0.0393246	chr10	88810608	8.88106e+07	88131899	T	C	PRAD_62479	88131641	88132142	7.5	88991390	protein_coding	-	sigLow	-678709	-859491	-180782	54.5
rs10783517_chr12:52507441_ACVR1B	ACVR1B	rs10783517	chr12:52507441	CTCF29185	-0.690949	0.0226619	chr12	52507441	52507367	52522822	C	T	PRAD_72827	52522326	52522827	245.5	51951667	protein_coding	+	sigNone	15381	571155	555774	74
rs17676308_chr12:52507441_ACVR1B	ACVR1B	rs17676308	chr12:52507441	CTCF29185	-0.690949	0.0226619	chr12	52507441	52507367	52630900	A	C	PRAD_72829	52630722	52631223	-72.5	51951667	protein_coding	+	sigHigh	123459	679233	555774	74
rs2029298_chr11:47328604_AGBL2	AGBL2	rs2029298	chr11:47328604	CTCF16171	-0.687583	0.0235992	chr11	47328604	47328592	47213167	C	T	PRAD_66505	47212918	47213419	-1.5	47715389	protein_coding	-	sigHigh	-115437	-502222	-386785	12
rs2011920_chr10:69789100_AIFM2	AIFM2	rs2011920	chr10:69789100	CTCF33974	-0.77846	0.00678683	chr10	69789100	69789356	69732879	C	G	PRAD_61644	69732578	69733079	50.5	70132934	protein_coding	-	sigHigh	-56221	-400055	-343834	-256
rs7927381_chr11:67579910_ALDH3B1	ALDH3B1	rs7927381	chr11:67579910	CTCF17096	-0.638904	0.0407197	chr11	67579910	6.75797e+07	67579272	T	C	PRAD_67977	67578943	67579444	78.5	68008578	protein_coding	+	sigNone	-638	-429306	-428668	249.5
rs614080_chr11:67579910_ALDH3B2	ALDH3B2	rs614080	chr11:67579910	CTCF17096	-0.638904	0.0407197	chr11	67579910	6.75797e+07	67579816	G	A	PRAD_67978	67579448	67579949	117.5	67681200	protein_coding	-	sigHigh	-94	-101384	-101290	249.5
rs12869586_chr13:30680265_ALOX5AP	ALOX5AP	rs12869586	chr13:30680265	CTCF58442	-0.767747	0.00961191	chr13	30680265	3.068e+07	30389940	A	C	PRAD_76620	30389813	30390314	-123.5	30713478	protein_coding	+	sigHigh	-290325	-323538	-33213	246.5
rs12414898_chr10:71486493_ANAPC16	ANAPC16	rs12414898	chr10:71486493	CTCF34091	-0.714662	0.0360748	chr10	71486493	7.14868e+07	71313405	C	G	PRAD_61736	71313354	71313855	-199.5	72216000	protein_coding	+	sigNone	-173088	-902595	-729507	-270.5
rs191887847_chr10:71486493_ANAPC16	ANAPC16	rs191887847	chr10:71486493	CTCF34091	-0.714662	0.0360748	chr10	71486493	7.14868e+07	71314539	C	G	PRAD_61737	71314239	71314740	49.5	72216000	protein_coding	+	sigHigh	-171954	-901461	-729507	-270.5
rs11228144_chr11:67579910_ANKRD13D	ANKRD13D	rs11228144	chr11:67579910	CTCF17096	-0.638904	0.0407197	chr11	67579910	6.75797e+07	68141338	G	A	PRAD_68070	68140855	68141356	232.5	67288547	protein_coding	+	sigHigh	561428	852791	291363	249.5
rs4930564_chr11:67579910_ANKRD13D	ANKRD13D	rs4930564	chr11:67579910	CTCF17096	-0.638904	0.0407197	chr11	67579910	6.75797e+07	68215814	A	G	PRAD_68088	68215465	68215966	98.5	67288547	protein_coding	+	sigHigh	635904	927267	291363	249.5
rs76833902_chr11:67579910_ANKRD13D	ANKRD13D	rs76833902	chr11:67579910	CTCF17096	-0.638904	0.0407197	chr11	67579910	6.75797e+07	68214903	G	C	PRAD_68087	68214629	68215130	23.5	67288547	protein_coding	+	sigHigh	634993	926356	291363	249.5
rs2468637_chr11:22921453_ANO5	ANO5	rs2468637	chr11:22921453	CTCF15523	-0.656289	0.0383816	chr11	22921453	2.29212e+07	23063290	A	G	PRAD_65770	23063210	23063711	-170.5	22193176	protein_coding	+	sigNone	141837	870114	728277	211.5
rs11036926_chr11:43279017_API5	API5	rs11036926	chr11:43279017	CTCF15931	-0.694665	0.01885	chr11	43279017	4.32789e+07	42524843	G	T	PRAD_66254	42524562	42525063	30.5	43311963	protein_coding	+	sigLow	-754174	-787120	-32946	129.5
rs640603_chr11:119065510_ARCN1	ARCN1	rs640603	chr11:119065510	CTCF18811	-0.666896	0.0232616	chr11	119065510	119065702	119093620	G	A	PRAD_70012	119093367	119093868	2.5	118572390	protein_coding	+	sigNone	28110	521230	493120	-192
rs675866_chr11:119065510_ARCN1	ARCN1	rs675866	chr11:119065510	CTCF18811	-0.666896	0.0232616	chr11	119065510	119065702	119120309	C	A	PRAD_70021	119120179	119120680	-120.5	118572390	protein_coding	+	sigHigh	54799	547919	493120	-192
rs12279833_chr11:121153862_ARHGEF12	ARHGEF12	rs12279833	chr11:121153862	CTCF18939	-0.795051	0.00627734	chr11	121153862	1.21154e+08	121248896	C	T	PRAD_70157	121248855	121249356	-209.5	120336914	protein_coding	+	sigNone	95034	911982	816948	160.5
rs79212399_chr11:121104454_ARHGEF12	ARHGEF12	rs79212399	chr11:121104454	CTCF18936	-0.661536	0.0279234	chr11	121104454	1.21104e+08	121229809	G	T	PRAD_70151	121229440	121229941	118.5	120336914	protein_coding	+	sigLow	125355	892895	767540	42.5
rs1277777_chr13:111518619_ARHGEF7	ARHGEF7	rs1277777	chr13:111518619	CTCF60233	-0.65887	0.0482818	chr13	111518619	111518538	112012300	G	A	PRAD_78624	112011866	112012367	183.5	111114559	protein_coding	+	sigLow	493681	897741	404060	81
rs11236627_chr11:75537402_ARRB1	ARRB1	rs11236627	chr11:75537402	CTCF17596	-0.816718	0.00507838	chr11	75537402	75537574	76148665	C	G	PRAD_68620	76148471	76148972	-56.5	75351705	protein_coding	-	sigLow	611263	796960	185697	-172
rs7127263_chr11:75537402_ARRB1	ARRB1	rs7127263	chr11:75537402	CTCF17596	-0.816718	0.00507838	chr11	75537402	75537574	76319087	C	T	PRAD_68630	76318706	76319207	130.5	75351705	protein_coding	-	sigLow	781685	967382	185697	-172
rs12414898_chr10:71647758_ASCC1	ASCC1	rs12414898	chr10:71647758	CTCF34106	-0.693416	0.0291388	chr10	71647758	7.16478e+07	71313405	C	G	PRAD_61736	71313354	71313855	-199.5	72217134	protein_coding	-	sigHigh	-334353	-903729	-569376	-21.5
rs10783517_chr12:52507441_ATG101	ATG101	rs10783517	chr12:52507441	CTCF29185	-0.690949	0.0226619	chr12	52507441	52507367	52522822	C	T	PRAD_72827	52522326	52522827	245.5	52069246	protein_coding	+	sigHigh	15381	453576	438195	74
rs35125059_chr12:52507441_ATG101	ATG101	rs35125059	chr12:52507441	CTCF29185	-0.690949	0.0226619	chr12	52507441	52507367	52872942	C	T	PRAD_72839	52872884	52873385	-192.5	52069246	protein_coding	+	sigLow	365501	803696	438195	74
rs7306790_chr12:52507441_ATG101	ATG101	rs7306790	chr12:52507441	CTCF29185	-0.690949	0.0226619	chr12	52507441	52507367	52970230	A	G	PRAD_72871	52969994	52970495	-14.5	52069246	protein_coding	+	sigLow	462789	900984	438195	74
rs7308990_chr12:52507441_ATG101	ATG101	rs7308990	chr12:52507441	CTCF29185	-0.690949	0.0226619	chr12	52507441	52507367	52870908	C	T	PRAD_72837	52870461	52870962	196.5	52069246	protein_coding	+	sigLow	363467	801662	438195	74
rs675866_chr11:119065510_BCL9L	BCL9L	rs675866	chr11:119065510	CTCF18811	-0.666896	0.0232616	chr11	119065510	119065702	119120309	C	A	PRAD_70021	119120179	119120680	-120.5	118925608	protein_coding	-	sigHigh	54799	194701	139902	-192
rs9804485_chr11:123021298_BLID	BLID	rs9804485	chr11:123021298	CTCF19023	-0.672076	0.0248494	chr11	123021298	1.23021e+08	123023282	C	G	PRAD_70225	123023079	123023580	-47.5	122116215	protein_coding	-	sigHigh	1984	907067	905083	122.5
rs4759173_chr12:55705970_BLOC1S1	BLOC1S1	rs4759173	chr12:55705970	CTCF29414	-0.68909	0.0306544	chr12	55705970	55706096	55607402	G	A	PRAD_73075	55607368	55607869	-216.5	55716037	protein_coding	+	sigNone	-98568	-108635	-10067	-126
rs11227639_chr11:67579910_C11orf72	C11orf72	rs11227639	chr11:67579910	CTCF17096	-0.638904	0.0407197	chr11	67579910	6.75797e+07	66986179	A	G	PRAD_67838	66985744	66986245	184.5	67606706	lincRNA	-	sigHigh	-593731	-620527	-26796	249.5
rs79111850_chr11:36818451_C11orf74	C11orf74	rs79111850	chr11:36818451	CTCF15874	-0.764304	0.00612945	chr11	36818451	3.68186e+07	37089746	A	G	PRAD_66215	37089601	37090102	-105.5	36594493	protein_coding	+	sigLow	271295	495253	223958	-134.5
rs508579_chr11:119065510_C1QTNF5	C1QTNF5	rs508579	chr11:119065510	CTCF18811	-0.666896	0.0232616	chr11	119065510	119065702	118688375	G	C	PRAD_69945	118688313	118688814	-188.5	119340940	protein_coding	-	sigNone	-377135	-652565	-275430	-192
rs11064949_chr12:120231555_CABP1	CABP1	rs11064949	chr12:120231555	CTCF31446	-0.696537	0.0377587	chr12	120231555	1.20232e+08	119884945	G	A	PRAD_75448	119884466	119884967	228.5	120640552	protein_coding	+	sigBoth	-346610	-755607	-408997	-57.5
rs77511181_chr10:104209616_CALHM2	CALHM2	rs77511181	chr10:104209616	CTCF35492	-0.71365	0.0196197	chr10	104209616	1.0421e+08	104305781	G	A	PRAD_63269	104305513	104306014	17.5	103452402	protein_coding	-	sigHigh	96165	853379	757214	-178.5
rs2745906_chr11:34366712_CAPRIN1	CAPRIN1	rs2745906	chr11:34366712	CTCF15766	-0.726091	0.0108218	chr11	34366712	34366724	34371381	C	G	PRAD_66036	34371376	34371877	-245.5	34051683	protein_coding	+	sigLow	4669	319698	315029	-12
rs7991106_chr13:111518619_CARS2	CARS2	rs7991106	chr13:111518619	CTCF60233	-0.65887	0.0482818	chr13	111518619	111518538	111534291	T	G	PRAD_78616	111533859	111534360	181.5	110713603	protein_coding	-	sigBoth	15672	820688	805016	81
rs73305452_chr12:54137446_CBX5	CBX5	rs73305452	chr12:54137446	CTCF29324	-0.671019	0.0285669	chr12	54137446	5.41374e+07	53743693	G	C	PRAD_72992	53743521	53744022	-78.5	54280133	protein_coding	-	sigLow	-393753	-536440	-142687	80.5
rs7898179_chr10:84665934_CCSER2	CCSER2	rs7898179	chr10:84665934	CTCF34622	-0.737143	0.0124353	chr10	84665934	8.4666e+07	85312032	T	G	PRAD_62394	85311895	85312396	-113.5	84328586	protein_coding	+	sigHigh	646098	983446	337348	-109.5
rs4759173_chr12:55705970_CD63	CD63	rs4759173	chr12:55705970	CTCF29414	-0.68909	0.0306544	chr12	55705970	55706096	55607402	G	A	PRAD_73075	55607368	55607869	-216.5	55729707	protein_coding	-	sigHigh	-98568	-122305	-23737	-126
rs10509767_chr10:71486493_CDH23	CDH23	rs10509767	chr10:71486493	CTCF34091	-0.714662	0.0360748	chr10	71486493	7.14868e+07	72286159	A	C	PRAD_61827	72286008	72286509	-99.5	71396934	protein_coding	+	sigHigh	799666	889225	89559	-270.5
rs4746108_chr10:71486493_CDH23	CDH23	rs4746108	chr10:71486493	CTCF34091	-0.714662	0.0360748	chr10	71486493	7.14868e+07	72257134	A	G	PRAD_61814	72257088	72257589	-204.5	71396934	protein_coding	+	sigBoth	770641	860200	89559	-270.5
rs4148960_chr11:67579910_CDK2AP2	CDK2AP2	rs4148960	chr11:67579910	CTCF17096	-0.638904	0.0407197	chr11	67579910	6.75797e+07	67614186	G	A	PRAD_67989	67613902	67614403	33.5	67508649	protein_coding	-	sigBoth	34276	105537	71261	249.5
rs7949394_chr11:67579910_CDK2AP2	CDK2AP2	rs7949394	chr11:67579910	CTCF17096	-0.638904	0.0407197	chr11	67579910	6.75797e+07	67581849	C	T	PRAD_67979	67581435	67581936	163.5	67508649	protein_coding	-	sigNone	1939	73200	71261	249.5
rs10139564_chr14:20828177_CHD8	CHD8	rs10139564	chr14:20828177	CTCF83700	-0.839032	0.00224765	chr14	20828177	2.08282e+07	20681626	A	C	PRAD_78840	20681439	20681940	-63.5	21456126	protein_coding	-	sigBoth	-146551	-774500	-627949	-30.5
rs191887847_chr10:71486493_CHST3	CHST3	rs191887847	chr10:71486493	CTCF34091	-0.714662	0.0360748	chr10	71486493	7.14868e+07	71314539	C	G	PRAD_61737	71314239	71314740	49.5	71964365	protein_coding	+	sigLow	-171954	-649826	-477872	-270.5
rs11228144_chr11:67579910_CLCF1	CLCF1	rs11228144	chr11:67579910	CTCF17096	-0.638904	0.0407197	chr11	67579910	6.75797e+07	68141338	G	A	PRAD_68070	68140855	68141356	232.5	67374177	protein_coding	-	sigHigh	561428	767161	205733	249.5
rs4930564_chr11:67579910_CLCF1	CLCF1	rs4930564	chr11:67579910	CTCF17096	-0.638904	0.0407197	chr11	67579910	6.75797e+07	68215814	A	G	PRAD_68088	68215465	68215966	98.5	67374177	protein_coding	-	sigHigh	635904	841637	205733	249.5
rs76833902_chr11:67579910_CLCF1	CLCF1	rs76833902	chr11:67579910	CTCF17096	-0.638904	0.0407197	chr11	67579910	6.75797e+07	68214903	G	C	PRAD_68087	68214629	68215130	23.5	67374177	protein_coding	-	sigHigh	634993	840726	205733	249.5
rs7338730_chr13:94800625_CLDN10	CLDN10	rs7338730	chr13:94800625	CTCF59798	-0.698095	0.0239637	chr13	94800625	9.48006e+07	94544362	C	T	PRAD_77966	94544319	94544820	-207.5	95433604	protein_coding	+	sigNone	-256263	-889242	-632979	12.5
rs4941550_chr13:45623758_COG3	COG3	rs4941550	chr13:45623758	CTCF58892	-0.672679	0.0320324	chr13	45623758	4.56237e+07	46331278	A	T	PRAD_77243	46330847	46331348	180.5	45464898	protein_coding	+	sigBoth	707520	866380	158860	54.5
rs4237808_chr12:54137446_COPZ1	COPZ1	rs4237808	chr12:54137446	CTCF29324	-0.671019	0.0285669	chr12	54137446	5.41374e+07	53700013	C	T	PRAD_72988	53699679	53700180	83.5	54301202	protein_coding	+	sigHigh	-437433	-601189	-163756	80.5
rs7488388_chr12:54690022_COPZ1	COPZ1	rs7488388	chr12:54690022	CTCF29385	-0.621145	0.0439066	chr12	54690022	5.46902e+07	54760074	A	T	PRAD_73061	54759709	54760210	114.5	54301202	protein_coding	+	sigLow	70052	458872	388820	-212.5
rs12793205_chr11:67579910_CORO1B	CORO1B	rs12793205	chr11:67579910	CTCF17096	-0.638904	0.0407197	chr11	67579910	6.75797e+07	67847923	A	G	PRAD_68014	67847840	67848341	-167.5	67443821	protein_coding	-	sigNone	268013	404102	136089	249.5
rs4148960_chr11:67579910_CORO1B	CORO1B	rs4148960	chr11:67579910	CTCF17096	-0.638904	0.0407197	chr11	67579910	6.75797e+07	67614186	G	A	PRAD_67989	67613902	67614403	33.5	67443821	protein_coding	-	sigBoth	34276	170365	136089	249.5
rs7946212_chr11:67579910_CORO1B	CORO1B	rs7946212	chr11:67579910	CTCF17096	-0.638904	0.0407197	chr11	67579910	6.75797e+07	68214720	T	A	PRAD_68087	68214629	68215130	-159.5	67443821	protein_coding	-	sigHigh	634810	770899	136089	249.5
rs7949394_chr11:67579910_CORO1B	CORO1B	rs7949394	chr11:67579910	CTCF17096	-0.638904	0.0407197	chr11	67579910	6.75797e+07	67581849	C	T	PRAD_67979	67581435	67581936	163.5	67443821	protein_coding	-	sigHigh	1939	138028	136089	249.5
rs11619970_chr13:20294853_CRYL1	CRYL1	rs11619970	chr13:20294853	CTCF58064	-0.687358	0.0236849	chr13	20294853	2.02947e+07	20136738	C	T	PRAD_76217	20136714	20137215	-226.5	20525857	protein_coding	-	sigLow	-158115	-389119	-231004	159.5
rs6486238_chr11:15039461_CYP2R1	CYP2R1	rs6486238	chr11:15039461	CTCF15281	-0.731653	0.0155039	chr11	15039461	1.50393e+07	15314298	G	C	PRAD_65496	15313801	15314302	246.5	14892252	protein_coding	-	sigLow	274837	422046	147209	196.5
rs11230759_chr11:61661029_DAGLA	DAGLA	rs11230759	chr11:61661029	CTCF16493	-0.684073	0.0246281	chr11	61661029	6.16612e+07	61638381	C	A	PRAD_66937	61638354	61638855	-223.5	61680433	protein_coding	+	sigLow	-22648	-42052	-19404	-188.5
rs2089925_chr11:61661029_DDB1	DDB1	rs2089925	chr11:61661029	CTCF16493	-0.684073	0.0246281	chr11	61661029	6.16612e+07	62013891	C	A	PRAD_66993	62013490	62013991	150.5	61342596	protein_coding	-	sigNone	352862	671295	318433	-188.5
rs7935835_chr11:61661029_DDB1	DDB1	rs7935835	chr11:61661029	CTCF16493	-0.684073	0.0246281	chr11	61661029	6.16612e+07	62013645	G	A	PRAD_66993	62013490	62013991	-95.5	61342596	protein_coding	-	sigLow	352616	671049	318433	-188.5
rs147257101_chr13:99600441_DOCK9	DOCK9	rs147257101	chr13:99600441	CTCF59960	-0.659244	0.0371773	chr13	99600441	9.96005e+07	100084810	G	T	PRAD_78281	100084727	100085228	-167.5	99086625	protein_coding	-	sigLow	484369	998185	513816	-39.5
rs10747625_chr12:52139688_EIF4B	EIF4B	rs10747625	chr12:52139688	CTCF29141	-0.669134	0.0292832	chr12	52139688	52139761	52060855	A	G	PRAD_72733	52060837	52061338	-232.5	53006158	protein_coding	+	sigLow	-78833	-945303	-866470	-73
rs12583876_chr13:46184296_ESD	ESD	rs12583876	chr13:46184296	CTCF58913	-0.632267	0.0438408	chr13	46184296	4.61846e+07	46125927	G	A	PRAD_77218	46125499	46126000	177.5	46797232	protein_coding	-	sigLow	-58369	-671305	-612936	-273.5
rs11220998_chr11:127789988_ETS1	ETS1	rs11220998	chr11:127789988	CTCF19215	-0.634147	0.0429094	chr11	127789988	1.2779e+08	127628454	A	C	PRAD_70436	127628131	127628632	72.5	128587558	protein_coding	-	sigHigh	-161534	-959104	-797570	-121.5
rs28567783_chr13:113472586_F10	F10	rs28567783	chr13:113472586	CTCF60298	-0.734993	0.0341418	chr13	113472586	1.13473e+08	113970857	C	T	PRAD_78768	113970696	113971197	-89.5	113122814	protein_coding	+	sigHigh	498271	848043	349772	-4.5
rs11230578_chr11:61661029_FADS1	FADS1	rs11230578	chr11:61661029	CTCF16493	-0.684073	0.0246281	chr11	61661029	6.16612e+07	61042218	G	C	PRAD_66837	61042119	61042620	-151.5	61829318	protein_coding	-	sigLow	-618811	-787100	-168289	-188.5
rs10886319_chr10:118616277_FAM204A	FAM204A	rs10886319	chr10:118616277	CTCF35909	-0.635315	0.0423989	chr10	118616277	1.18616e+08	118835954	T	G	PRAD_63786	118835635	118836136	68.5	118342328	protein_coding	-	sigHigh	219677	493626	273949	185.5
rs10886380_chr10:118616277_FAM204A	FAM204A	rs10886380	chr10:118616277	CTCF35909	-0.635315	0.0423989	chr10	118616277	1.18616e+08	119091119	A	G	PRAD_63795	119090864	119091365	4.5	118342328	protein_coding	-	sigHigh	474842	748791	273949	185.5
rs494469_chr10:118616277_FAM204A	FAM204A	rs494469	chr10:118616277	CTCF35909	-0.635315	0.0423989	chr10	118616277	1.18616e+08	119025465	A	G	PRAD_63789	119025205	119025706	9.5	118342328	protein_coding	-	sigNone	409188	683137	273949	185.5
rs494526_chr10:118616277_FAM204A	FAM204A	rs494526	chr10:118616277	CTCF35909	-0.635315	0.0423989	chr10	118616277	1.18616e+08	119025482	G	T	PRAD_63789	119025205	119025706	26.5	118342328	protein_coding	-	sigHigh	409205	683154	273949	185.5
rs1484166_chr10:80855425_FAM213A	FAM213A	rs1484166	chr10:80855425	CTCF34539	-0.671185	0.0285047	chr10	80855425	8.08556e+07	81040988	A	G	PRAD_62348	81040847	81041348	-109.5	80407829	protein_coding	+	sigNone	185563	633159	447596	-135.5
rs2678565_chr10:80378199_FAM213A	FAM213A	rs2678565	chr10:80378199	CTCF34511	-0.634286	0.0428492	chr10	80378199	80378370	80254170	G	A	PRAD_62304	80253873	80254374	46.5	80407829	protein_coding	+	sigLow	-124029	-153659	-29630	-171
rs2210604_chr10:118616277_FAM45A	FAM45A	rs2210604	chr10:118616277	CTCF35909	-0.635315	0.0423989	chr10	118616277	1.18616e+08	118241679	A	G	PRAD_63758	118241184	118241685	244.5	119104086	protein_coding	+	sigHigh	-374598	-862407	-487809	185.5
rs750507_chr10:88810608_FAS	FAS	rs750507	chr10:88810608	CTCF34761	-0.6538	0.0393246	chr10	88810608	8.88106e+07	88640610	A	G	PRAD_62495	88640150	88640651	209.5	88990531	protein_coding	+	sigLow	-169998	-349921	-179923	54.5
rs61841057_chr10:35223336_FZD8	FZD8	rs61841057	chr10:35223336	CTCF33180	-0.761762	0.0172889	chr10	35223336	3.52232e+07	35092892	T	A	PRAD_60782	35092789	35093290	-147.5	35642278	protein_coding	-	sigLow	-130444	-549386	-418942	123.5
rs1151843_chr12:120231555_GCN1	GCN1	rs1151843	chr12:120231555	CTCF31446	-0.696537	0.0377587	chr12	120231555	1.20232e+08	120398491	A	C	PRAD_75502	120398102	120398603	138.5	120194710	protein_coding	-	sigHigh	166936	203781	36845	-57.5
rs7488388_chr12:55705970_GDF11	GDF11	rs7488388	chr12:55705970	CTCF29414	-0.68909	0.0306544	chr12	55705970	55706096	54760074	A	T	PRAD_73061	54759709	54760210	114.5	55743280	protein_coding	+	sigLow	-945896	-983206	-37310	-126
rs12262023_chr10:84665934_GHITM	GHITM	rs12262023	chr10:84665934	CTCF34622	-0.737143	0.0124353	chr10	84665934	8.4666e+07	84711203	G	T	PRAD_62385	84710963	84711464	-10.5	84139440	protein_coding	+	sigLow	45269	571763	526494	-109.5
rs11198434_chr10:118616277_GRK5	GRK5	rs11198434	chr10:118616277	CTCF35909	-0.635315	0.0423989	chr10	118616277	1.18616e+08	118457143	T	G	PRAD_63767	118456909	118457410	-16.5	119207589	protein_coding	+	sigHigh	-159134	-750446	-591312	185.5
rs117997605_chr12:47397901_HDAC7	HDAC7	rs117997605	chr12:47397901	CTCF28816	-0.735652	0.0173248	chr12	47397901	4.7398e+07	47033351	A	G	PRAD_72353	47032965	47033466	135.5	47833132	protein_coding	-	sigHigh	-364550	-799781	-435231	-108.5
rs1988720_chr12:47397901_HDAC7	HDAC7	rs1988720	chr12:47397901	CTCF28816	-0.735652	0.0173248	chr12	47397901	4.7398e+07	47397694	T	C	PRAD_72369	47397593	47398094	-149.5	47833132	protein_coding	-	sigBoth	-207	-435438	-435231	-108.5
rs79263639_chr10:100705234_HIF1AN	HIF1AN	rs79263639	chr10:100705234	CTCF35254	-0.848141	0.00730604	chr10	100705234	1.00705e+08	101214849	C	A	PRAD_63036	101214647	101215148	-48.5	100529072	protein_coding	+	sigHigh	509615	685777	176162	-124.5
rs77447078_chr11:119065510_HINFP	HINFP	rs77447078	chr11:119065510	CTCF18811	-0.666896	0.0232616	chr11	119065510	119065702	118876873	T	C	PRAD_69962	118876788	118877289	-165.5	119121587	protein_coding	+	sigHigh	-188637	-244714	-56077	-192
rs6480445_chr10:69789100_HK1	HK1	rs6480445	chr10:69789100	CTCF33974	-0.77846	0.00678683	chr10	69789100	69789356	70192691	C	T	PRAD_61674	70192298	70192799	142.5	69269984	protein_coding	+	sigHigh	403591	922707	519116	-256
rs11604345_chr11:17864607_HPS5	HPS5	rs11604345	chr11:17864607	CTCF15375	-0.775747	0.00601099	chr11	17864607	1.78647e+07	17383895	G	A	PRAD_65594	17383879	17384380	-234.5	18322198	protein_coding	-	sigHigh	-480712	-938303	-457591	-93.5
rs10161141_chr12:52507441_IGFBP6	IGFBP6	rs10161141	chr12:52507441	CTCF29185	-0.690949	0.0226619	chr12	52507441	52507367	52146442	A	G	PRAD_72773	52146189	52146690	2.5	53097436	protein_coding	+	sigBoth	-360999	-950994	-589995	74
rs10219656_chr12:52507441_IGFBP6	IGFBP6	rs10219656	chr12:52507441	CTCF29185	-0.690949	0.0226619	chr12	52507441	52507367	52127268	T	C	PRAD_72765	52126984	52127485	33.5	53097436	protein_coding	+	sigBoth	-380173	-970168	-589995	74
rs7138722_chr12:52507441_IGFBP6	IGFBP6	rs7138722	chr12:52507441	CTCF29185	-0.690949	0.0226619	chr12	52507441	52507367	52152096	T	C	PRAD_72779	52152071	52152572	-225.5	53097436	protein_coding	+	sigLow	-355345	-945340	-589995	74
rs7296563_chr12:52507441_IGFBP6	IGFBP6	rs7296563	chr12:52507441	CTCF29185	-0.690949	0.0226619	chr12	52507441	52507367	52168742	T	C	PRAD_72783	52168283	52168784	208.5	53097436	protein_coding	+	sigLow	-338699	-928694	-589995	74
rs11599970_chr11:134391236_IGSF9B	IGSF9B	rs11599970	chr11:134391236	CTCF19441	-0.716407	0.0190755	chr11	134391236	1.34391e+08	134835444	T	C	PRAD_70763	134835273	134835774	-79.5	133956985	protein_coding	-	sigHigh	444208	878459	434251	-58.5
rs4237808_chr12:54137446_ITGA5	ITGA5	rs4237808	chr12:54137446	CTCF29324	-0.671019	0.0285669	chr12	54137446	5.41374e+07	53700013	C	T	PRAD_72988	53699679	53700180	83.5	54419460	protein_coding	-	sigHigh	-437433	-719447	-282014	80.5
rs3809174_chr12:52507441_ITGB7	ITGB7	rs3809174	chr12:52507441	CTCF29185	-0.690949	0.0226619	chr12	52507441	52507367	52232121	G	T	PRAD_72801	52231752	52232253	118.5	53207307	protein_coding	-	sigLow	-275320	-975186	-699866	74
rs12583876_chr13:46184296_KIAA0226L	KIAA0226L	rs12583876	chr13:46184296	CTCF58913	-0.632267	0.0438408	chr13	46184296	4.61846e+07	46125927	G	A	PRAD_77218	46125499	46126000	177.5	46438190	protein_coding	-	sigHigh	-58369	-312263	-253894	-273.5
rs12584859_chr13:45623758_KIAA0226L	KIAA0226L	rs12584859	chr13:45623758	CTCF58892	-0.672679	0.0320324	chr13	45623758	4.56237e+07	45440412	G	A	PRAD_77208	45440374	45440875	-212.5	46438190	protein_coding	-	sigNone	-183346	-997778	-814432	54.5
rs2603751_chr12:52507441_KRT18	KRT18	rs2603751	chr12:52507441	CTCF29185	-0.690949	0.0226619	chr12	52507441	52507367	52059498	T	C	PRAD_72731	52059329	52059830	-81.5	52948871	protein_coding	+	sigHigh	-447943	-889373	-441430	74
rs3809174_chr12:52507441_KRT18	KRT18	rs3809174	chr12:52507441	CTCF29185	-0.690949	0.0226619	chr12	52507441	52507367	52232121	G	T	PRAD_72801	52231752	52232253	118.5	52948871	protein_coding	+	sigHigh	-275320	-716750	-441430	74
rs4762068_chr12:52507441_KRT18	KRT18	rs4762068	chr12:52507441	CTCF29185	-0.690949	0.0226619	chr12	52507441	52507367	52198020	C	T	PRAD_72790	52197754	52198255	15.5	52948871	protein_coding	+	sigNone	-309421	-750851	-441430	74
rs7138722_chr12:52507441_KRT18	KRT18	rs7138722	chr12:52507441	CTCF29185	-0.690949	0.0226619	chr12	52507441	52507367	52152096	T	C	PRAD_72779	52152071	52152572	-225.5	52948871	protein_coding	+	sigBoth	-355345	-796775	-441430	74
rs2603751_chr12:52507441_KRT8	KRT8	rs2603751	chr12:52507441	CTCF29185	-0.690949	0.0226619	chr12	52507441	52507367	52059498	T	C	PRAD_72731	52059329	52059830	-81.5	52949954	protein_coding	-	sigHigh	-447943	-890456	-442513	74
rs3809174_chr12:52507441_KRT8	KRT8	rs3809174	chr12:52507441	CTCF29185	-0.690949	0.0226619	chr12	52507441	52507367	52232121	G	T	PRAD_72801	52231752	52232253	118.5	52949954	protein_coding	-	sigHigh	-275320	-717833	-442513	74
rs4762068_chr12:52507441_KRT8	KRT8	rs4762068	chr12:52507441	CTCF29185	-0.690949	0.0226619	chr12	52507441	52507367	52198020	C	T	PRAD_72790	52197754	52198255	15.5	52949954	protein_coding	-	sigNone	-309421	-751934	-442513	74
rs12584859_chr13:46184296_LCP1	LCP1	rs12584859	chr13:46184296	CTCF58913	-0.632267	0.0438408	chr13	46184296	4.61846e+07	45440412	G	A	PRAD_77208	45440374	45440875	-212.5	46211871	protein_coding	-	sigHigh	-743884	-771459	-27575	-273.5
rs2654008_chr11:18410556_LDHA	LDHA	rs2654008	chr11:18410556	CTCF15402	-0.758987	0.00787491	chr11	18410556	1.84106e+07	19346625	G	A	PRAD_65687	19346212	19346713	162.5	18394388	protein_coding	+	sigHigh	936069	952237	16168	-27.5
rs16971635_chr13:108176881_LIG4	LIG4	rs16971635	chr13:108176881	CTCF60108	-0.692711	0.0338804	chr13	108176881	1.08177e+08	107962445	T	A	PRAD_78439	107962186	107962687	8.5	108218368	protein_coding	-	sigLow	-214436	-255923	-41487	2.5
rs11031626_chr11:32279838_LINC00294	LINC00294	rs11031626	chr11:32279838	CTCF15672	-0.635781	0.0474027	chr11	32279838	3.22798e+07	32173393	T	C	PRAD_65936	32173328	32173829	-185.5	33076149	lincRNA	+	sigBoth	-106445	-902756	-796311	25.5
rs12430917_chr13:30680265_LINC00426	LINC00426	rs12430917	chr13:30680265	CTCF58442	-0.767747	0.00961191	chr13	30680265	3.068e+07	30824914	G	A	PRAD_76647	30824587	30825088	76.5	30377145	lincRNA	-	sigHigh	144649	447769	303120	246.5
rs4238140_chr13:30680265_LINC00426	LINC00426	rs4238140	chr13:30680265	CTCF58442	-0.767747	0.00961191	chr13	30680265	3.068e+07	30792673	A	G	PRAD_76644	30792542	30793043	-119.5	30377145	lincRNA	-	sigLow	112408	415528	303120	246.5
rs4635202_chr13:30680265_LINC00426	LINC00426	rs4635202	chr13:30680265	CTCF58442	-0.767747	0.00961191	chr13	30680265	3.068e+07	31044522	C	G	PRAD_76657	31044311	31044812	-39.5	30377145	lincRNA	-	sigNone	364257	667377	303120	246.5
rs9315068_chr13:30680265_LINC00426	LINC00426	rs9315068	chr13:30680265	CTCF58442	-0.767747	0.00961191	chr13	30680265	3.068e+07	30796932	C	G	PRAD_76645	30796707	30797208	-25.5	30377145	lincRNA	-	sigLow	116667	419787	303120	246.5
rs920454_chr11:116217209_LINC00900	LINC00900	rs920454	chr11:116217209	CTCF18650	-0.625144	0.0375566	chr11	116217209	116217189	116313242	A	T	PRAD_69809	116312881	116313382	110.5	115760627	lincRNA	-	sigNone	96033	552615	456582	20
rs12583876_chr13:46184296_LRCH1	LRCH1	rs12583876	chr13:46184296	CTCF58913	-0.632267	0.0438408	chr13	46184296	4.61846e+07	46125927	G	A	PRAD_77218	46125499	46126000	177.5	46553168	protein_coding	+	sigHigh	-58369	-427241	-368872	-273.5
rs10444366_chr11:62335674_LRRN4CL	LRRN4CL	rs10444366	chr11:62335674	CTCF16565	-0.708007	0.0182667	chr11	62335674	62335441	62325235	T	G	PRAD_67015	62325200	62325701	-215.5	62689899	protein_coding	-	sigLow	-10439	-364664	-354225	233
rs4077164_chr10:124259328_METTL10	METTL10	rs4077164	chr10:124259328	CTCF36140	-0.715314	0.0165618	chr10	124259328	1.24259e+08	123967952	A	T	PRAD_64012	123967574	123968075	127.5	124791870	protein_coding	-	sigHigh	-291376	-823918	-532542	-24.5
rs4938985_chr11:60625436_MS4A1	MS4A1	rs4938985	chr11:60625436	CTCF16411	-0.692509	0.0255186	chr11	60625436	60625545	60834769	C	T	PRAD_66807	60834729	60835230	-210.5	60455752	protein_coding	+	sigHigh	209333	379017	169684	-109
rs11230578_chr11:60625436_MS4A2	MS4A2	rs11230578	chr11:60625436	CTCF16411	-0.692509	0.0255186	chr11	60625436	60625545	61042218	G	C	PRAD_66837	61042119	61042620	-151.5	60088261	protein_coding	+	sigHigh	416782	953957	537175	-109
rs9315203_chr13:20294853_N6AMT2	N6AMT2	rs9315203	chr13:20294853	CTCF58064	-0.687358	0.0236849	chr13	20294853	2.02947e+07	19910534	C	T	PRAD_76206	19910320	19910821	-36.5	20773958	protein_coding	-	sigLow	-384319	-863424	-479105	159.5
rs4465371_chr11:67579910_NDUFS8	NDUFS8	rs4465371	chr11:67579910	CTCF17096	-0.638904	0.0407197	chr11	67579910	6.75797e+07	67513149	A	G	PRAD_67975	67512824	67513325	74.5	68030617	protein_coding	+	sigBoth	-66761	-517468	-450707	249.5
rs7902748_chr10:132577907_NKX6-2	NKX6-2	rs7902748	chr10:132577907	CTCF36459	-0.690388	0.0260984	chr10	132577907	132577806	132065544	C	T	PRAD_64319	132065374	132065875	-80.5	132786052	protein_coding	-	sigHigh	-512363	-720508	-208145	101
rs7306508_chr12:52507441_NR4A1	NR4A1	rs7306508	chr12:52507441	CTCF29185	-0.690949	0.0226619	chr12	52507441	52507367	52970043	A	G	PRAD_72871	52969994	52970495	-201.5	52022832	protein_coding	+	sigBoth	462602	947211	484609	74
rs614080_chr11:67579910_NUDT8	NUDT8	rs614080	chr11:67579910	CTCF17096	-0.638904	0.0407197	chr11	67579910	6.75797e+07	67579816	G	A	PRAD_67978	67579448	67579949	117.5	67629930	protein_coding	-	sigNone	-94	-50114	-50020	249.5
rs12578030_chr11:47328604_NUP160	NUP160	rs12578030	chr11:47328604	CTCF16171	-0.687583	0.0235992	chr11	47328604	47328592	47213050	A	G	PRAD_66505	47212918	47213419	-118.5	47848555	protein_coding	-	sigBoth	-115554	-635505	-519951	12
rs10824746_chr10:79502628_NUTM2B	NUTM2B	rs10824746	chr10:79502628	CTCF34482	-0.747527	0.0149184	chr10	79502628	79502688	79335971	C	T	PRAD_62251	79335532	79336033	188.5	79703227	protein_coding	+	sigHigh	-166657	-367256	-200599	-60
rs11002939_chr10:79502628_NUTM2B	NUTM2B	rs11002939	chr10:79502628	CTCF34482	-0.747527	0.0149184	chr10	79502628	79502688	79340956	A	G	PRAD_62253	79340850	79341351	-144.5	79703227	protein_coding	+	sigNone	-161672	-362271	-200599	-60
rs72673074_chr14:20828177_OSGEP	OSGEP	rs72673074	chr14:20828177	CTCF83700	-0.839032	0.00224765	chr14	20828177	2.08282e+07	21163692	C	A	PRAD_78897	21163663	21164164	-221.5	20455105	protein_coding	-	sigLow	335515	708587	373072	-30.5
rs4759173_chr12:55705970_PA2G4	PA2G4	rs4759173	chr12:55705970	CTCF29414	-0.68909	0.0306544	chr12	55705970	55706096	55607402	G	A	PRAD_73075	55607368	55607869	-216.5	56104319	protein_coding	+	sigLow	-98568	-496917	-398349	-126
rs59264836_chr12:55705970_PAN2	PAN2	rs59264836	chr12:55705970	CTCF29414	-0.68909	0.0306544	chr12	55705970	55706096	55607853	G	T	PRAD_73075	55607368	55607869	234.5	56334053	protein_coding	-	sigHigh	-98117	-726200	-628083	-126
rs8012700_chr14:20828177_PARP2	PARP2	rs8012700	chr14:20828177	CTCF83700	-0.839032	0.00224765	chr14	20828177	2.08282e+07	20977285	A	G	PRAD_78864	20977072	20977573	-37.5	20343582	protein_coding	+	sigLow	149108	633703	484595	-30.5
rs1345091_chr12:47071588_PCED1B	PCED1B	rs1345091	chr12:47071588	CTCF28803	-0.759973	0.0106958	chr12	47071588	47071540	46149171	G	A	PRAD_72307	46149046	46149547	-125.5	47079603	protein_coding	+	sigNone	-922417	-930432	-8015	48
rs675866_chr11:119065510_PHLDB1	PHLDB1	rs675866	chr11:119065510	CTCF18811	-0.666896	0.0232616	chr11	119065510	119065702	119120309	C	A	PRAD_70021	119120179	119120680	-120.5	118606440	protein_coding	+	sigHigh	54799	513869	459070	-192
rs1490727_chr12:18805730_PIK3C2G	PIK3C2G	rs1490727	chr12:18805730	CTCF28161	-0.794162	0.00632652	chr12	18805730	1.88057e+07	18878400	C	G	PRAD_71737	18878325	18878826	-175.5	18247614	protein_coding	+	sigBoth	72670	630786	558116	77.5
rs7917515_chr10:23293234_PIP4K2A	PIP4K2A	rs7917515	chr10:23293234	CTCF32794	-0.722873	0.015053	chr10	23293234	2.32933e+07	23469859	A	G	PRAD_60320	23469559	23470060	49.5	22714555	protein_coding	-	sigLow	176625	755304	578679	-94.5
rs117444194_chr11:67579910_PITPNM1	PITPNM1	rs117444194	chr11:67579910	CTCF17096	-0.638904	0.0407197	chr11	67579910	6.75797e+07	68257824	C	T	PRAD_68091	68257342	68257843	231.5	67506263	protein_coding	-	sigNone	677914	751561	73647	249.5
rs4148960_chr11:67579910_POLD4	POLD4	rs4148960	chr11:67579910	CTCF17096	-0.638904	0.0407197	chr11	67579910	6.75797e+07	67614186	G	A	PRAD_67989	67613902	67614403	33.5	67356972	protein_coding	-	sigHigh	34276	257214	222938	249.5
rs7946212_chr11:67579910_POLD4	POLD4	rs7946212	chr11:67579910	CTCF17096	-0.638904	0.0407197	chr11	67579910	6.75797e+07	68214720	T	A	PRAD_68087	68214629	68215130	-159.5	67356972	protein_coding	-	sigHigh	634810	857748	222938	249.5
rs7949394_chr11:67579910_POLD4	POLD4	rs7949394	chr11:67579910	CTCF17096	-0.638904	0.0407197	chr11	67579910	6.75797e+07	67581849	C	T	PRAD_67979	67581435	67581936	163.5	67356972	protein_coding	-	sigHigh	1939	224877	222938	249.5
rs74140308_chr10:77756773_POLR3A	POLR3A	rs74140308	chr10:77756773	CTCF34374	-0.846064	0.00188633	chr10	77756773	77756774	77711668	G	C	PRAD_62103	77711348	77711849	69.5	78029545	protein_coding	-	sigHigh	-45105	-317877	-272772	-1
rs3847964_chr12:120231555_POP5	POP5	rs3847964	chr12:120231555	CTCF31446	-0.696537	0.0377587	chr12	120231555	1.20232e+08	119930526	G	T	PRAD_75450	119930116	119930617	159.5	120581398	protein_coding	-	sigHigh	-301029	-650872	-349843	-57.5
rs7129065_chr11:7549090_PPFIBP2	PPFIBP2	rs7129065	chr11:7549090	CTCF14937	-0.666478	0.0391315	chr11	7549090	7549145	7657637	C	T	PRAD_65096	7657277	7657778	109.5	7513298	protein_coding	+	sigBoth	108547	144339	35792	-55
rs4148960_chr11:67579910_PPP1CA	PPP1CA	rs4148960	chr11:67579910	CTCF17096	-0.638904	0.0407197	chr11	67579910	6.75797e+07	67614186	G	A	PRAD_67989	67613902	67614403	33.5	67421183	protein_coding	-	sigHigh	34276	193003	158727	249.5
rs7946212_chr11:67579910_PPP1CA	PPP1CA	rs7946212	chr11:67579910	CTCF17096	-0.638904	0.0407197	chr11	67579910	6.75797e+07	68214720	T	A	PRAD_68087	68214629	68215130	-159.5	67421183	protein_coding	-	sigHigh	634810	793537	158727	249.5
rs7949394_chr11:67579910_PPP1CA	PPP1CA	rs7949394	chr11:67579910	CTCF17096	-0.638904	0.0407197	chr11	67579910	6.75797e+07	67581849	C	T	PRAD_67979	67581435	67581936	163.5	67421183	protein_coding	-	sigHigh	1939	160666	158727	249.5
rs200993752_chr11:44823149_PRDM11	PRDM11	rs200993752	chr11:44823149	CTCF16021	-0.742322	0.0133684	chr11	44823149	44823262	44621277	G	A	PRAD_66323	44621074	44621575	-47.5	45095806	protein_coding	+	sigBoth	-201872	-474529	-272657	-113
rs58277198_chr11:44823149_PRDM11	PRDM11	rs58277198	chr11:44823149	CTCF16021	-0.742322	0.0133684	chr11	44823149	44823262	44658476	A	C	PRAD_66324	44658465	44658966	-239.5	45095806	protein_coding	+	sigBoth	-164673	-437330	-272657	-113
rs11113842_chr12:108063185_PRDM4	PRDM4	rs11113842	chr12:108063185	CTCF30905	-0.657805	0.0332146	chr12	108063185	108063478	108371686	T	G	PRAD_74809	108371685	108372186	-249.5	107761272	protein_coding	-	sigNone	308501	610414	301913	-293
rs10998893_chr10:69789100_PRF1	PRF1	rs10998893	chr10:69789100	CTCF33974	-0.77846	0.00678683	chr10	69789100	69789356	69650558	A	G	PRAD_61635	69650168	69650669	139.5	70602775	protein_coding	-	sigNone	-138542	-952217	-813675	-256
rs2812508_chr10:69789100_PRF1	PRF1	rs2812508	chr10:69789100	CTCF33974	-0.77846	0.00678683	chr10	69789100	69789356	69662294	C	T	PRAD_61636	69662196	69662697	-152.5	70602775	protein_coding	-	sigHigh	-126806	-940481	-813675	-256
rs7942065_chr11:36818451_PRR5L	PRR5L	rs7942065	chr11:36818451	CTCF15874	-0.764304	0.00612945	chr11	36818451	3.68186e+07	37110407	G	A	PRAD_66217	37110321	37110822	-164.5	36296288	protein_coding	+	sigLow	291956	814119	522163	-134.5
rs1767151_chr10:71486493_PSAP	PSAP	rs1767151	chr10:71486493	CTCF34091	-0.714662	0.0360748	chr10	71486493	7.14868e+07	70982625	A	G	PRAD_61709	70982436	70982937	-61.5	71851375	protein_coding	-	sigBoth	-503868	-868750	-364882	-270.5
rs11023623_chr11:15039461_PSMA1	PSMA1	rs11023623	chr11:15039461	CTCF15281	-0.731653	0.0155039	chr11	15039461	1.50393e+07	15532812	A	G	PRAD_65502	15532413	15532914	148.5	14643635	protein_coding	-	sigHigh	493351	889177	395826	196.5
rs12578030_chr11:47328604_PTPRJ	PTPRJ	rs12578030	chr11:47328604	CTCF16171	-0.687583	0.0235992	chr11	47328604	47328592	47213050	A	G	PRAD_66505	47212918	47213419	-118.5	47980558	protein_coding	+	sigLow	-115554	-767508	-651954	12
rs117426293_chr12:120231555_PXN	PXN	rs117426293	chr12:120231555	CTCF31446	-0.696537	0.0377587	chr12	120231555	1.20232e+08	119989101	G	A	PRAD_75453	119988607	119989108	243.5	120265771	protein_coding	-	sigNone	-242454	-276670	-34216	-57.5
rs2264791_chr12:55705970_PYM1	PYM1	rs2264791	chr12:55705970	CTCF29414	-0.68909	0.0306544	chr12	55705970	55706096	54945747	C	G	PRAD_73070	54945295	54945796	201.5	55932618	protein_coding	-	sigHigh	-760223	-986871	-226648	-126
rs58558190_chr12:55705970_PYM1	PYM1	rs58558190	chr12:55705970	CTCF29414	-0.68909	0.0306544	chr12	55705970	55706096	54934196	G	A	PRAD_73068	54934172	54934673	-226.5	55932618	protein_coding	-	sigHigh	-771774	-998422	-226648	-126
rs6484551_chr11:32279838_QSER1	QSER1	rs6484551	chr11:32279838	CTCF15672	-0.635781	0.0474027	chr11	32279838	3.22798e+07	32172028	A	G	PRAD_65934	32171857	32172358	-79.5	32893178	protein_coding	+	sigHigh	-107810	-721150	-613340	25.5
rs4752201_chr10:118616277_RAB11FIP2	RAB11FIP2	rs4752201	chr10:118616277	CTCF35909	-0.635315	0.0423989	chr10	118616277	1.18616e+08	118764094	A	G	PRAD_63783	118763768	118764269	75.5	118046603	protein_coding	-	sigNone	147817	717491	569674	185.5
rs12302189_chr12:120231555_RAB35	RAB35	rs12302189	chr12:120231555	CTCF31446	-0.696537	0.0377587	chr12	120231555	1.20232e+08	120761526	G	A	PRAD_75537	120761468	120761969	-192.5	120117502	protein_coding	-	sigHigh	529971	644024	114053	-57.5
rs7969338_chr12:47397901_RAPGEF3	RAPGEF3	rs7969338	chr12:47397901	CTCF28816	-0.735652	0.0173248	chr12	47397901	4.7398e+07	47346657	T	C	PRAD_72365	47346523	47347024	-116.5	47771040	protein_coding	-	sigNone	-51244	-424383	-373139	-108.5
rs61190485_chr13:113472586_RASA3	RASA3	rs61190485	chr13:113472586	CTCF60298	-0.734993	0.0341418	chr13	113472586	1.13473e+08	113455222	T	G	PRAD_78723	113454946	113455447	25.5	114132611	protein_coding	-	sigLow	-17364	-677389	-660025	-4.5
rs4390448_chr13:26706484_RASL11A	RASL11A	rs4390448	chr13:26706484	CTCF58276	-0.623749	0.0427014	chr13	26706484	2.67066e+07	26699039	C	G	PRAD_76501	26698572	26699073	216.5	27270327	protein_coding	+	sigLow	-7445	-571288	-563843	-161.5
rs4148960_chr11:67579910_RBM14	RBM14	rs4148960	chr11:67579910	CTCF17096	-0.638904	0.0407197	chr11	67579910	6.75797e+07	67614186	G	A	PRAD_67989	67613902	67614403	33.5	66616582	protein_coding	+	sigHigh	34276	997604	963328	249.5
rs7949394_chr11:67579910_RBM14	RBM14	rs7949394	chr11:67579910	CTCF17096	-0.638904	0.0407197	chr11	67579910	6.75797e+07	67581849	C	T	PRAD_67979	67581435	67581936	163.5	66616582	protein_coding	+	sigNone	1939	965267	963328	249.5
rs35938888_chr10:93775521_RBP4	RBP4	rs35938888	chr10:93775521	CTCF34952	-0.691224	0.0258561	chr10	93775521	9.37756e+07	93982576	G	C	PRAD_62679	93982186	93982687	139.5	93601744	protein_coding	-	sigNone	207055	380832	173777	-97.5
rs61941497_chr12:130571388_RIMBP2	RIMBP2	rs61941497	chr12:130571388	CTCF31926	-0.764575	0.0137655	chr12	130571388	1.30571e+08	130126444	C	T	PRAD_76041	130125962	130126463	231.5	130716281	protein_coding	-	sigNone	-444944	-589837	-144893	103.5
rs10872892_chr14:20828177_RNASE10	RNASE10	rs10872892	chr14:20828177	CTCF83700	-0.839032	0.00224765	chr14	20828177	2.08282e+07	21163858	C	G	PRAD_78897	21163663	21164164	-55.5	20505537	protein_coding	+	sigBoth	335681	658321	322640	-30.5
rs3847964_chr12:120231555_RNF10	RNF10	rs3847964	chr12:120231555	CTCF31446	-0.696537	0.0377587	chr12	120231555	1.20232e+08	119930526	G	T	PRAD_75450	119930116	119930617	159.5	120533480	protein_coding	+	sigLow	-301029	-602954	-301925	-57.5
rs1571015_chr10:88810608_RNLS	RNLS	rs1571015	chr10:88810608	CTCF34761	-0.6538	0.0393246	chr10	88810608	8.88106e+07	89032418	A	G	PRAD_62516	89032237	89032738	-69.5	88584530	protein_coding	-	sigLow	221810	447888	226078	54.5
rs12829451_chr12:52139688_RP1-288H2.2	RP1-288H2.2	rs12829451	chr12:52139688	CTCF29141	-0.669134	0.0292832	chr12	52139688	52139761	52155567	T	C	PRAD_72780	52155374	52155875	-57.5	52104297	lincRNA	-	sigHigh	15879	51270	35391	-73
rs7306508_chr12:52139688_RP1-288H2.2	RP1-288H2.2	rs7306508	chr12:52139688	CTCF29141	-0.669134	0.0292832	chr12	52139688	52139761	52970043	A	G	PRAD_72871	52969994	52970495	-201.5	52104297	lincRNA	-	sigHigh	830355	865746	35391	-73
rs3847964_chr12:120231555_RP11-173P15.9	RP11-173P15.9	rs3847964	chr12:120231555	CTCF31446	-0.696537	0.0377587	chr12	120231555	1.20232e+08	119930526	G	T	PRAD_75450	119930116	119930617	159.5	120703867	lincRNA	+	sigLow	-301029	-773341	-472312	-57.5
rs158390_chr10:42744339_RP11-517P14.2	RP11-517P14.2	rs158390	chr10:42744339	CTCF33264	-0.781405	0.00783027	chr10	42744339	4.27443e+07	42647072	C	T	PRAD_60860	42646634	42647135	187.5	43420738	lincRNA	+	sigHigh	-97267	-773666	-676399	60.5
rs58558190_chr12:55133030_RP11-644F5.10	RP11-644F5.10	rs58558190	chr12:55133030	CTCF29402	-0.777377	0.00818707	chr12	55133030	5.51331e+07	54934196	G	A	PRAD_73068	54934172	54934673	-226.5	55716036	protein_coding	+	sigNone	-198834	-781840	-583006	-43.5
rs7488388_chr12:55705970_RP11-644F5.10	RP11-644F5.10	rs7488388	chr12:55705970	CTCF29414	-0.68909	0.0306544	chr12	55705970	55706096	54760074	A	T	PRAD_73061	54759709	54760210	114.5	55716036	protein_coding	+	sigLow	-945896	-955962	-10066	-126
rs61939310_chr12:130571388_RP11-662M24.2	RP11-662M24.2	rs61939310	chr12:130571388	CTCF31926	-0.764575	0.0137655	chr12	130571388	1.30571e+08	130045934	G	A	PRAD_76035	130045886	130046387	-202.5	130716281	lincRNA	-	sigLow	-525454	-670347	-144893	103.5
rs61941497_chr12:130571388_RP11-662M24.2	RP11-662M24.2	rs61941497	chr12:130571388	CTCF31926	-0.764575	0.0137655	chr12	130571388	1.30571e+08	130126444	C	T	PRAD_76041	130125962	130126463	231.5	130716281	lincRNA	-	sigNone	-444944	-589837	-144893	103.5
rs11852150_chr14:20828177_RP11-903H12.5	RP11-903H12.5	rs11852150	chr14:20828177	CTCF83700	-0.839032	0.00224765	chr14	20828177	2.08282e+07	21163764	G	A	PRAD_78897	21163663	21164164	-149.5	20684587	protein_coding	+	sigLow	335587	479177	143590	-30.5
rs4390448_chr13:26706484_RPL21	RPL21	rs4390448	chr13:26706484	CTCF58276	-0.623749	0.0427014	chr13	26706484	2.67066e+07	26699039	C	G	PRAD_76501	26698572	26699073	216.5	27251309	protein_coding	+	sigHigh	-7445	-552270	-544825	-161.5
rs4148960_chr11:67579910_RPS6KB2	RPS6KB2	rs4148960	chr11:67579910	CTCF17096	-0.638904	0.0407197	chr11	67579910	6.75797e+07	67614186	G	A	PRAD_67989	67613902	67614403	33.5	67428460	protein_coding	+	sigHigh	34276	185726	151450	249.5
rs7949394_chr11:67579910_RPS6KB2	RPS6KB2	rs7949394	chr11:67579910	CTCF17096	-0.638904	0.0407197	chr11	67579910	6.75797e+07	67581849	C	T	PRAD_67979	67581435	67581936	163.5	67428460	protein_coding	+	sigHigh	1939	153389	151450	249.5
rs1002226_chr11:17593563_SAAL1	SAAL1	rs1002226	chr11:17593563	CTCF15355	-0.684297	0.042908	chr11	17593563	1.75936e+07	17384070	C	T	PRAD_65594	17383879	17384380	-59.5	18106091	protein_coding	-	sigNone	-209493	-722021	-512528	-17.5
rs76580831_chr11:62335674_SCGB1A1	SCGB1A1	rs76580831	chr11:62335674	CTCF16565	-0.708007	0.0182667	chr11	62335674	62335441	62180294	T	C	PRAD_67005	62179944	62180445	99.5	62405103	protein_coding	+	sigLow	-155380	-224809	-69429	233
rs7930687_chr11:62335674_SCGB1A1	SCGB1A1	rs7930687	chr11:62335674	CTCF16565	-0.708007	0.0182667	chr11	62335674	62335441	62112618	G	A	PRAD_66999	62112409	62112910	-41.5	62405103	protein_coding	+	sigLow	-223056	-292485	-69429	233
rs116846703_chr11:61661029_SCGB1D2	SCGB1D2	rs116846703	chr11:61661029	CTCF16493	-0.684073	0.0246281	chr11	61661029	6.16612e+07	61375967	C	T	PRAD_66869	61375610	61376111	106.5	62242210	protein_coding	+	sigHigh	-285062	-866243	-581181	-188.5
rs118048519_chr11:61661029_SCGB1D2	SCGB1D2	rs118048519	chr11:61661029	CTCF16493	-0.684073	0.0246281	chr11	61661029	6.16612e+07	61611174	A	G	PRAD_66932	61610824	61611325	99.5	62242210	protein_coding	+	sigHigh	-49855	-631036	-581181	-188.5
rs75131949_chr11:61661029_SDHAF2	SDHAF2	rs75131949	chr11:61661029	CTCF16493	-0.684073	0.0246281	chr11	61661029	6.16612e+07	62311347	A	G	PRAD_67012	62311128	62311629	-31.5	61430042	protein_coding	+	sigHigh	650318	881305	230987	-188.5
rs17459310_chr10:79502628_SFTPA2	SFTPA2	rs17459310	chr10:79502628	CTCF34482	-0.747527	0.0149184	chr10	79502628	79502688	78729841	C	T	PRAD_62183	78729766	78730267	-175.5	79560397	protein_coding	-	sigLow	-772787	-830556	-57769	-60
rs7901228_chr10:79502628_SFTPD	SFTPD	rs7901228	chr10:79502628	CTCF34482	-0.747527	0.0149184	chr10	79502628	79502688	79380564	C	T	PRAD_62259	79380138	79380639	175.5	79982614	protein_coding	-	sigHigh	-122064	-602050	-479986	-60
rs17096839_chr10:117227119_SHTN1	SHTN1	rs17096839	chr10:117227119	CTCF35873	-0.676071	0.0308713	chr10	117227119	1.17227e+08	117804691	G	A	PRAD_63744	117804653	117805154	-212.5	117126586	protein_coding	-	sigLow	577572	678105	100533	35.5
rs74145711_chr10:71486493_SLC29A3	SLC29A3	rs74145711	chr10:71486493	CTCF34091	-0.714662	0.0360748	chr10	71486493	7.14868e+07	72309591	T	C	PRAD_61831	72309332	72309833	8.5	71319258	protein_coding	+	sigLow	823098	990333	167235	-270.5
rs9634311_chr12:47397901_SLC48A1	SLC48A1	rs9634311	chr12:47397901	CTCF28816	-0.735652	0.0173248	chr12	47397901	4.7398e+07	47393306	A	G	PRAD_72368	47393019	47393520	36.5	47753916	protein_coding	+	sigLow	-4595	-360610	-356015	-108.5
rs4237808_chr12:54137446_SMUG1	SMUG1	rs4237808	chr12:54137446	CTCF29324	-0.671019	0.0285669	chr12	54137446	5.41374e+07	53700013	C	T	PRAD_72988	53699679	53700180	83.5	54189008	protein_coding	-	sigHigh	-437433	-488995	-51562	80.5
rs10876281_chr12:52507441_SPRYD3	SPRYD3	rs10876281	chr12:52507441	CTCF29185	-0.690949	0.0226619	chr12	52507441	52507367	52372779	G	A	PRAD_72822	52372476	52372977	52.5	53079420	protein_coding	-	sigHigh	-134662	-706641	-571979	74
rs3809174_chr12:52507441_SPRYD3	SPRYD3	rs3809174	chr12:52507441	CTCF29185	-0.690949	0.0226619	chr12	52507441	52507367	52232121	G	T	PRAD_72801	52231752	52232253	118.5	53079420	protein_coding	-	sigHigh	-275320	-847299	-571979	74
rs4762068_chr12:52507441_SPRYD3	SPRYD3	rs4762068	chr12:52507441	CTCF29185	-0.690949	0.0226619	chr12	52507441	52507367	52198020	C	T	PRAD_72790	52197754	52198255	15.5	53079420	protein_coding	-	sigHigh	-309421	-881400	-571979	74
rs56285889_chr12:52507441_SPRYD3	SPRYD3	rs56285889	chr12:52507441	CTCF29185	-0.690949	0.0226619	chr12	52507441	52507367	52115684	G	A	PRAD_72753	52115599	52116100	-165.5	53079420	protein_coding	-	sigLow	-391757	-963736	-571979	74
rs4148960_chr11:67579910_SPTBN2	SPTBN2	rs4148960	chr11:67579910	CTCF17096	-0.638904	0.0407197	chr11	67579910	6.75797e+07	67614186	G	A	PRAD_67989	67613902	67614403	33.5	66729226	protein_coding	-	sigHigh	34276	884960	850684	249.5
rs3847964_chr12:120231555_SRSF9	SRSF9	rs3847964	chr12:120231555	CTCF31446	-0.696537	0.0377587	chr12	120231555	1.20232e+08	119930526	G	T	PRAD_75450	119930116	119930617	159.5	120469793	protein_coding	-	sigLow	-301029	-539267	-238238	-57.5
rs11228144_chr11:67579910_SSH3	SSH3	rs11228144	chr11:67579910	CTCF17096	-0.638904	0.0407197	chr11	67579910	6.75797e+07	68141338	G	A	PRAD_68070	68140855	68141356	232.5	67303448	protein_coding	+	sigHigh	561428	837890	276462	249.5
rs10747758_chr12:55705970_STAT2	STAT2	rs10747758	chr12:55705970	CTCF29414	-0.68909	0.0306544	chr12	55705970	55706096	55607543	C	T	PRAD_73075	55607368	55607869	-75.5	56360155	protein_coding	-	sigHigh	-98427	-752612	-654185	-126
rs4759173_chr12:55705970_STAT2	STAT2	rs4759173	chr12:55705970	CTCF29414	-0.68909	0.0306544	chr12	55705970	55706096	55607402	G	A	PRAD_73075	55607368	55607869	-216.5	56360155	protein_coding	-	sigLow	-98568	-752753	-654185	-126
rs72879167_chr11:22921453_SVIP	SVIP	rs72879167	chr11:22921453	CTCF15523	-0.656289	0.0383816	chr11	22921453	2.29212e+07	23527404	G	A	PRAD_65779	23527320	23527821	-166.5	22830299	protein_coding	-	sigLow	605951	697105	91154	211.5
rs7129065_chr11:7549090_SYT9	SYT9	rs7129065	chr11:7549090	CTCF14937	-0.666478	0.0391315	chr11	7549090	7549145	7657637	C	T	PRAD_65096	7657277	7657778	109.5	7238778	protein_coding	+	sigLow	108547	418859	310312	-55
rs11053641_chr12:10411506_TAS2R43	TAS2R43	rs11053641	chr12:10411506	CTCF27886	-0.724937	0.0146575	chr12	10411506	10411445	10153677	G	A	PRAD_71375	10153423	10153924	3.5	11134244	protein_coding	-	sigHigh	-257829	-980567	-722738	61
rs312017_chr11:67579910_TBC1D10C	TBC1D10C	rs312017	chr11:67579910	CTCF17096	-0.638904	0.0407197	chr11	67579910	6.75797e+07	68297805	T	C	PRAD_68094	68297673	68298174	-118.5	67403915	protein_coding	+	sigHigh	717895	893890	175995	249.5
rs2370113_chr11:121153862_TBCEL	TBCEL	rs2370113	chr11:121153862	CTCF18939	-0.795051	0.00627734	chr11	121153862	1.21154e+08	121321578	T	G	PRAD_70167	121321543	121322044	-215.5	121024072	protein_coding	+	sigHigh	167716	297506	129790	160.5
rs11031626_chr11:32279838_TCP11L1	TCP11L1	rs11031626	chr11:32279838	CTCF15672	-0.635781	0.0474027	chr11	32279838	3.22798e+07	32173393	T	C	PRAD_65936	32173328	32173829	-185.5	33039417	protein_coding	+	sigLow	-106445	-866024	-759579	25.5
rs6484551_chr11:32279838_TCP11L1	TCP11L1	rs6484551	chr11:32279838	CTCF15672	-0.635781	0.0474027	chr11	32279838	3.22798e+07	32172028	A	G	PRAD_65934	32171857	32172358	-79.5	33039417	protein_coding	+	sigHigh	-107810	-867389	-759579	25.5
rs17109475_chr12:54690022_TESPA1	TESPA1	rs17109475	chr12:54690022	CTCF29385	-0.621145	0.0439066	chr12	54690022	5.46902e+07	54230590	T	C	PRAD_73021	54230493	54230994	-153.5	54984746	protein_coding	-	sigLow	-459432	-754156	-294724	-212.5
rs4243795_chr13:113472586_TFDP1	TFDP1	rs4243795	chr13:113472586	CTCF60298	-0.734993	0.0341418	chr13	113472586	1.13473e+08	113380126	T	G	PRAD_78716	113379912	113380413	-36.5	113584721	protein_coding	+	sigHigh	-92460	-204595	-112135	-4.5
rs72645868_chr13:94675387_TGDS	TGDS	rs72645868	chr13:94675387	CTCF59795	-0.697317	0.0241387	chr13	94675387	9.46751e+07	95315446	A	G	PRAD_78086	95315044	95315545	151.5	94596257	protein_coding	-	sigHigh	640059	719189	79130	254.5
rs7490349_chr13:94800625_TGDS	TGDS	rs7490349	chr13:94800625	CTCF59798	-0.698095	0.0239637	chr13	94800625	9.48006e+07	95356775	T	C	PRAD_78089	95356711	95357212	-186.5	94596257	protein_coding	-	sigHigh	556150	760518	204368	12.5
rs12224530_chr11:119065510_THY1	THY1	rs12224530	chr11:119065510	CTCF18811	-0.666896	0.0232616	chr11	119065510	119065702	118820764	A	G	PRAD_69957	118820314	118820815	199.5	119424985	protein_coding	-	sigLow	-244746	-604221	-359475	-192
rs4759173_chr12:55705970_TIMELESS	TIMELESS	rs4759173	chr12:55705970	CTCF29414	-0.68909	0.0306544	chr12	55705970	55706096	55607402	G	A	PRAD_73075	55607368	55607869	-216.5	56449403	protein_coding	-	sigBoth	-98568	-842001	-743433	-126
rs9517997_chr13:99600441_TM9SF2	TM9SF2	rs9517997	chr13:99600441	CTCF59960	-0.659244	0.0371773	chr13	99600441	9.96005e+07	100084758	A	C	PRAD_78281	100084727	100085228	-219.5	99501417	protein_coding	+	sigLow	484317	583341	99024	-39.5
rs2019499_chr12:43776561_TMEM117	TMEM117	rs2019499	chr12:43776561	CTCF28702	-0.635352	0.0475896	chr12	43776561	4.37767e+07	43179998	C	T	PRAD_72245	43179930	43180431	-182.5	43835967	protein_coding	+	sigLow	-596563	-655969	-59406	-132.5
rs7946212_chr11:67579910_TMEM134	TMEM134	rs7946212	chr11:67579910	CTCF17096	-0.638904	0.0407197	chr11	67579910	6.75797e+07	68214720	T	A	PRAD_68087	68214629	68215130	-159.5	67469272	protein_coding	-	sigNone	634810	745448	110638	249.5
rs61190485_chr13:113472586_TMEM255B	TMEM255B	rs61190485	chr13:113472586	CTCF60298	-0.734993	0.0341418	chr13	113472586	1.13473e+08	113455222	T	G	PRAD_78723	113454946	113455447	25.5	113759240	protein_coding	+	sigBoth	-17364	-304018	-286654	-4.5
rs116846703_chr11:61661029_TMEM258	TMEM258	rs116846703	chr11:61661029	CTCF16493	-0.684073	0.0246281	chr11	61661029	6.16612e+07	61375967	C	T	PRAD_66869	61375610	61376111	106.5	61792802	protein_coding	-	sigHigh	-285062	-416835	-131773	-188.5
rs3809174_chr12:52507441_TNS2	TNS2	rs3809174	chr12:52507441	CTCF29185	-0.690949	0.0226619	chr12	52507441	52507367	52232121	G	T	PRAD_72801	52231752	52232253	118.5	53046969	protein_coding	+	sigHigh	-275320	-814848	-539528	74
rs7296563_chr12:52507441_TNS2	TNS2	rs7296563	chr12:52507441	CTCF29185	-0.690949	0.0226619	chr12	52507441	52507367	52168742	T	C	PRAD_72783	52168283	52168784	208.5	53046969	protein_coding	+	sigLow	-338699	-878227	-539528	74
rs58132820_chr14:20828177_TOX4	TOX4	rs58132820	chr14:20828177	CTCF83700	-0.839032	0.00224765	chr14	20828177	2.08282e+07	20682737	T	C	PRAD_78841	20682564	20683065	-77.5	21476597	protein_coding	+	sigLow	-145440	-793860	-648420	-30.5
rs58277198_chr11:44823149_TP53I11	TP53I11	rs58277198	chr11:44823149	CTCF16021	-0.742322	0.0133684	chr11	44823149	44823262	44658476	A	C	PRAD_66324	44658465	44658966	-239.5	44951306	protein_coding	-	sigNone	-164673	-292830	-128157	-113
rs79111850_chr11:36818451_TRAF6	TRAF6	rs79111850	chr11:36818451	CTCF15874	-0.764304	0.00612945	chr11	36818451	3.68186e+07	37089746	A	G	PRAD_66215	37089601	37090102	-105.5	36510272	protein_coding	-	sigLow	271295	579474	308179	-134.5
rs12577273_chr11:5452771_TRIM6	TRIM6	rs12577273	chr11:5452771	CTCF14860	-0.700149	0.0233284	chr11	5452771	5.45295e+06	4678338	C	T	PRAD_64985	4677874	4678375	213.5	5596109	protein_coding	+	sigBoth	-774433	-917771	-143338	-176.5
rs7900090_chr10:132577907_TUBGCP2	TUBGCP2	rs7900090	chr10:132577907	CTCF36459	-0.690388	0.0260984	chr10	132577907	132577806	132458908	T	C	PRAD_64371	132458437	132458938	220.5	133312337	protein_coding	-	sigBoth	-118999	-853429	-734430	101
rs147257101_chr13:99600441_UBAC2	UBAC2	rs147257101	chr13:99600441	CTCF59960	-0.659244	0.0371773	chr13	99600441	9.96005e+07	100084810	G	T	PRAD_78281	100084727	100085228	-167.5	99200774	protein_coding	+	sigLow	484369	884036	399667	-39.5
rs9517997_chr13:99600441_UBAC2-AS1	UBAC2-AS1	rs9517997	chr13:99600441	CTCF59960	-0.659244	0.0371773	chr13	99600441	9.96005e+07	100084758	A	C	PRAD_78281	100084727	100085228	-219.5	99200710	lincRNA	-	sigLow	484317	884048	399731	-39.5
rs675866_chr11:119065510_UBE4A	UBE4A	rs675866	chr11:119065510	CTCF18811	-0.666896	0.0232616	chr11	119065510	119065702	119120309	C	A	PRAD_70021	119120179	119120680	-120.5	118359585	protein_coding	+	sigBoth	54799	760724	705925	-192
rs74330588_chr13:30680265_UBL3	UBL3	rs74330588	chr13:30680265	CTCF58442	-0.767747	0.00961191	chr13	30680265	3.068e+07	30833000	C	A	PRAD_76648	30832835	30833336	-85.5	29850684	protein_coding	-	sigNone	152735	982316	829581	246.5
rs614080_chr11:67579910_UNC93B1	UNC93B1	rs614080	chr11:67579910	CTCF17096	-0.638904	0.0407197	chr11	67579910	6.75797e+07	67579816	G	A	PRAD_67978	67579448	67579949	117.5	68004982	protein_coding	-	sigNone	-94	-425166	-425072	249.5
rs4390448_chr13:26706484_USP12	USP12	rs4390448	chr13:26706484	CTCF58276	-0.623749	0.0427014	chr13	26706484	2.67066e+07	26699039	C	G	PRAD_76501	26698572	26699073	216.5	27171896	protein_coding	-	sigLow	-7445	-472857	-465412	-161.5
rs12430917_chr13:30680265_USPL1	USPL1	rs12430917	chr13:30680265	CTCF58442	-0.767747	0.00961191	chr13	30680265	3.068e+07	30824914	G	A	PRAD_76647	30824587	30825088	76.5	30617693	protein_coding	+	sigLow	144649	207221	62572	246.5
rs839707_chr10:75191969_VDAC2	VDAC2	rs839707	chr10:75191969	CTCF34276	-0.727684	0.0192491	chr10	75191969	75191922	74754030	C	T	PRAD_61957	74753765	74754266	14.5	75210154	protein_coding	+	sigHigh	-437939	-456124	-18185	47
rs12571541_chr10:113524302_VWA2	VWA2	rs12571541	chr10:113524302	CTCF35746	-0.669966	0.0330179	chr10	113524302	1.13524e+08	113425656	C	T	PRAD_63508	113425502	113426003	-96.5	114239330	protein_coding	+	sigHigh	-98646	-813674	-715028	-16.5
rs10897192_chr11:62335674_WDR74	WDR74	rs10897192	chr11:62335674	CTCF16565	-0.708007	0.0182667	chr11	62335674	62335441	61975264	G	A	PRAD_66990	61975105	61975606	-91.5	62841809	protein_coding	-	sigLow	-360410	-866545	-506135	233
rs57398279_chr11:62335674_WDR74	WDR74	rs57398279	chr11:62335674	CTCF16565	-0.708007	0.0182667	chr11	62335674	62335441	61971670	G	C	PRAD_66987	61971615	61972116	-195.5	62841809	protein_coding	-	sigLow	-364004	-870139	-506135	233
rs2089925_chr11:62335674_ZBTB3	ZBTB3	rs2089925	chr11:62335674	CTCF16565	-0.708007	0.0182667	chr11	62335674	62335441	62013891	C	A	PRAD_66993	62013490	62013991	150.5	62754188	protein_coding	-	sigNone	-321783	-740297	-418514	233
rs113907131_chr14:21067235_ZNF219	ZNF219	rs113907131	chr14:21067235	CTCF83717	-0.673258	0.0318495	chr14	21067235	21067197	20342955	C	T	PRAD_78811	20342560	20343061	144.5	21104722	protein_coding	-	sigHigh	-724280	-761767	-37487	38
rs2744079_chr10:42744339_ZNF33B	ZNF33B	rs2744079	chr10:42744339	CTCF33264	-0.781405	0.00783027	chr10	42744339	4.27443e+07	42866415	G	A	PRAD_60875	42866115	42866616	49.5	42638568	protein_coding	-	sigLow	122076	227847	105771	60.5
rs2074193_chr12:47397901_ZNF641	ZNF641	rs2074193	chr12:47397901	CTCF28816	-0.735652	0.0173248	chr12	47397901	4.7398e+07	47377646	T	G	PRAD_72367	47377446	47377947	-50.5	48351414	protein_coding	-	sigLow	-20255	-973768	-953513	-108.5
rs2074193_chr12:47408407_ZNF641	ZNF641	rs2074193	chr12:47408407	CTCF28817	-0.642802	0.0346808	chr12	47408407	4.74086e+07	47377646	T	G	PRAD_72367	47377446	47377947	-50.5	48351414	protein_coding	-	sigLow	-30761	-973768	-943007	-176.5
rs76422128_chr11:116217209_ZPR1	ZPR1	rs76422128	chr11:116217209	CTCF18650	-0.625144	0.0375566	chr11	116217209	116217189	116193247	C	T	PRAD_69804	116193123	116193624	-126.5	116788050	protein_coding	-	sigLow	-23962	-594803	-570841	20
rs9975052_chr21:42618693_ABCG1	ABCG1	rs9975052	chr21:42618693	CTCF41906	-0.710142	0.0324445	chr21	42618693	4.26189e+07	42777882	A	G	PRAD_107744	42777454	42777955	177.5	42199689	protein_coding	+	sigLow	159189	578193	419004	-219.5
rs1810502_chr20:50670343_ADNP	ADNP	rs1810502	chr20:50670343	CTCF76740	-0.807178	0.0263992	chr20	50670343	5.06702e+07	50440951	C	T	PRAD_105600	50440716	50441217	-15.5	50931240	protein_coding	-	sigHigh	-229392	-490289	-260897	116.5
rs1810503_chr20:50670343_ADNP	ADNP	rs1810503	chr20:50670343	CTCF76740	-0.807178	0.0263992	chr20	50670343	5.06702e+07	50440872	A	T	PRAD_105600	50440716	50441217	-94.5	50931240	protein_coding	-	sigBoth	-229471	-490368	-260897	116.5
rs113769388_chr19:16086562_AKAP8L	AKAP8L	rs113769388	chr19:16086562	CTCF55643	-0.667582	0.0230711	chr19	16086562	16086578	16247824	C	G	PRAD_100206	16247532	16248033	41.5	15419141	protein_coding	-	sigHigh	161262	828683	667421	-16
rs35047867_chr19:16086562_AKAP8L	AKAP8L	rs35047867	chr19:16086562	CTCF55643	-0.667582	0.0230711	chr19	16086562	16086578	16253903	G	A	PRAD_100207	16253705	16254206	-52.5	15419141	protein_coding	-	sigHigh	167341	834762	667421	-16
rs392844_chr19:16086562_AKAP8L	AKAP8L	rs392844	chr19:16086562	CTCF55643	-0.667582	0.0230711	chr19	16086562	16086578	16182726	G	T	PRAD_100201	16182641	16183142	-165.5	15419141	protein_coding	-	sigHigh	96164	763585	667421	-16
rs4808043_chr19:16086562_AKAP8L	AKAP8L	rs4808043	chr19:16086562	CTCF55643	-0.667582	0.0230711	chr19	16086562	16086578	16258482	G	C	PRAD_100208	16258367	16258868	-135.5	15419141	protein_coding	-	sigHigh	171920	839341	667421	-16
rs62116358_chr19:16086562_AKAP8L	AKAP8L	rs62116358	chr19:16086562	CTCF55643	-0.667582	0.0230711	chr19	16086562	16086578	16253815	G	T	PRAD_100207	16253705	16254206	-140.5	15419141	protein_coding	-	sigHigh	167253	834674	667421	-16
rs73148452_chr20:54198032_AL133335.1	AL133335.1	rs73148452	chr20:54198032	CTCF76911	-0.788844	0.00376491	chr20	54198032	5.41982e+07	53865376	T	C	PRAD_105808	53865236	53865737	-110.5	54249953	protein_coding	+	sigHigh	-332656	-384577	-51921	-142.5
rs74503371_chr22:23376479_AP000344.3	AP000344.3	rs74503371	chr22:23376479	CTCF77887	-0.701725	0.0263403	chr22	23376479	2.33765e+07	23365695	C	T	PRAD_108394	23365529	23366030	-84.5	23433564	lincRNA	+	sigHigh	-10784	-67869	-57085	3.5
rs8106373_chr19:16086562_AP1M1	AP1M1	rs8106373	chr19:16086562	CTCF55643	-0.667582	0.0230711	chr19	16086562	16086578	15900141	G	T	PRAD_100168	15899960	15900461	-69.5	16197578	protein_coding	+	sigLow	-186421	-297437	-111016	-16
rs28502554_chr20:62703697_ARFGAP1	ARFGAP1	rs28502554	chr20:62703697	CTCF77292	-0.783444	0.00630273	chr20	62703697	6.27036e+07	62590368	A	G	PRAD_106204	62590276	62590777	-158.5	63272785	protein_coding	+	sigLow	-113329	-682417	-569088	108.5
rs28580788_chr20:62703697_ARFGAP1	ARFGAP1	rs28580788	chr20:62703697	CTCF77292	-0.783444	0.00630273	chr20	62703697	6.27036e+07	62590721	A	G	PRAD_106204	62590276	62590777	194.5	63272785	protein_coding	+	sigLow	-112976	-682064	-569088	108.5
rs76161412_chr20:62740651_ARFGAP1	ARFGAP1	rs76161412	chr20:62740651	CTCF77298	-0.863418	0.00414236	chr20	62740651	6.27408e+07	62461170	T	C	PRAD_106198	62461059	62461560	-139.5	63272785	protein_coding	+	sigLow	-279481	-811615	-532134	-135.5
rs6067653_chr20:51220248_ATP9A	ATP9A	rs6067653	chr20:51220248	CTCF76773	-0.600343	0.0486498	chr20	51220248	5.12205e+07	51126634	C	T	PRAD_105669	51126266	51126767	117.5	51768634	protein_coding	-	sigHigh	-93614	-642000	-548386	-229.5
rs6096269_chr20:51220248_ATP9A	ATP9A	rs6096269	chr20:51220248	CTCF76773	-0.600343	0.0486498	chr20	51220248	5.12205e+07	51122131	T	C	PRAD_105667	51121767	51122268	113.5	51768634	protein_coding	-	sigHigh	-98117	-646503	-548386	-229.5
rs6095942_chr20:50670343_BCAS4	BCAS4	rs6095942	chr20:50670343	CTCF76740	-0.807178	0.0263992	chr20	50670343	5.06702e+07	50439014	C	T	PRAD_105599	50438981	50439482	-217.5	50794894	protein_coding	+	sigHigh	-231329	-355880	-124551	116.5
rs113769388_chr19:16086562_BRD4	BRD4	rs113769388	chr19:16086562	CTCF55643	-0.667582	0.0230711	chr19	16086562	16086578	16247824	C	G	PRAD_100206	16247532	16248033	41.5	15332545	protein_coding	-	sigHigh	161262	915279	754017	-16
rs392844_chr19:16086562_BRD4	BRD4	rs392844	chr19:16086562	CTCF55643	-0.667582	0.0230711	chr19	16086562	16086578	16182726	G	T	PRAD_100201	16182641	16183142	-165.5	15332545	protein_coding	-	sigNone	96164	850181	754017	-16
rs4808043_chr19:16086562_BRD4	BRD4	rs4808043	chr19:16086562	CTCF55643	-0.667582	0.0230711	chr19	16086562	16086578	16258482	G	C	PRAD_100208	16258367	16258868	-135.5	15332545	protein_coding	-	sigHigh	171920	925937	754017	-16
rs62116358_chr19:16086562_BRD4	BRD4	rs62116358	chr19:16086562	CTCF55643	-0.667582	0.0230711	chr19	16086562	16086578	16253815	G	T	PRAD_100207	16253705	16254206	-140.5	15332545	protein_coding	-	sigHigh	167253	921270	754017	-16
rs7254996_chr19:16086562_C19orf44	C19orf44	rs7254996	chr19:16086562	CTCF55643	-0.667582	0.0230711	chr19	16086562	16086578	15563677	C	T	PRAD_100136	15563250	15563751	176.5	16496311	protein_coding	+	sigNone	-522885	-932634	-409749	-16
rs8102532_chr19:16086562_C19orf44	C19orf44	rs8102532	chr19:16086562	CTCF55643	-0.667582	0.0230711	chr19	16086562	16086578	15869250	G	A	PRAD_100167	15869205	15869706	-205.5	16496311	protein_coding	+	sigLow	-217312	-627061	-409749	-16
rs112805450_chr19:48784958_C19orf68	C19orf68	rs112805450	chr19:48784958	CTCF57397	-0.651014	0.0278902	chr19	48784958	4.87848e+07	48812444	G	A	PRAD_102440	48812170	48812671	23.5	48170692	protein_coding	+	sigBoth	27486	641752	614266	163.5
rs56755814_chr20:603538_C20orf96	C20orf96	rs56755814	chr20:603538	CTCF74670	-0.700624	0.0265976	chr20	603538	603478	754073	A	G	PRAD_103463	753850	754351	-27.5	290778	protein_coding	-	sigHigh	150535	463295	312760	59.5
rs6077070_chr20:603538_C20orf96	C20orf96	rs6077070	chr20:603538	CTCF74670	-0.700624	0.0265976	chr20	603538	603478	754124	C	G	PRAD_103463	753850	754351	23.5	290778	protein_coding	-	sigLow	150586	463346	312760	59.5
rs3761346_chr21:32921744_C21orf62-AS1	C21orf62-AS1	rs3761346	chr21:32921744	CTCF41494	-0.76081	0.01239	chr21	32921744	32921867	33491682	C	G	PRAD_106923	33491517	33492018	-85.5	32772100	lincRNA	+	sigLow	569938	719582	149644	-123
rs12977180_chr19:48784958_CA11	CA11	rs12977180	chr19:48784958	CTCF57397	-0.651014	0.0278902	chr19	48784958	4.87848e+07	49272573	A	G	PRAD_102523	49272182	49272683	140.5	48646312	protein_coding	-	sigHigh	487615	626261	138646	163.5
rs225436_chr21:42618693_CBS	CBS	rs225436	chr21:42618693	CTCF41906	-0.710142	0.0324445	chr21	42618693	4.26189e+07	42308924	C	T	PRAD_107642	42308822	42309323	-148.5	43076943	protein_coding	-	sigLow	-309769	-768019	-458250	-219.5
rs745582_chr19:13248195_CC2D1A	CC2D1A	rs745582	chr19:13248195	CTCF55447	-0.673764	0.0316626	chr19	13248195	1.32481e+07	13163178	G	C	PRAD_99945	13162729	13163230	198.5	13906201	protein_coding	+	sigLow	-85017	-743023	-658006	93.5
rs892019_chr19:13248195_CC2D1A	CC2D1A	rs892019	chr19:13248195	CTCF55447	-0.673764	0.0316626	chr19	13248195	1.32481e+07	13163617	G	C	PRAD_99946	13163290	13163791	76.5	13906201	protein_coding	+	sigHigh	-84578	-742584	-658006	93.5
rs2151389_chr20:46791819_CD40	CD40	rs2151389	chr20:46791819	CTCF76495	-0.619474	0.0496582	chr20	46791819	4.67918e+07	46843685	C	T	PRAD_105321	46843496	46843997	-61.5	46118272	protein_coding	+	sigLow	51866	725413	673547	-15.5
rs73299918_chr20:46748256_CD40	CD40	rs73299918	chr20:46748256	CTCF76488	-0.710608	0.020449	chr20	46748256	4.67481e+07	46811055	T	G	PRAD_105317	46810766	46811267	38.5	46118272	protein_coding	+	sigNone	62799	692783	629984	162.5
rs58654309_chr20:23106535_CD93	CD93	rs58654309	chr20:23106535	CTCF75496	-0.703868	0.0166006	chr20	23106535	2.31065e+07	23203997	C	T	PRAD_104245	23203922	23204423	-175.5	23086340	protein_coding	-	sigHigh	97462	117657	20195	31.5
rs6048699_chr20:23090437_CD93	CD93	rs6048699	chr20:23090437	CTCF75495	-0.703527	0.0192944	chr20	23090437	2.30904e+07	23305266	C	T	PRAD_104254	23305033	23305534	-17.5	23086340	protein_coding	-	sigNone	214829	218926	4097	27.5
rs11698496_chr20:23090437_CST1	CST1	rs11698496	chr20:23090437	CTCF75495	-0.703527	0.0192944	chr20	23090437	2.30904e+07	23009713	G	C	PRAD_104232	23009576	23010077	-113.5	23751268	protein_coding	-	sigLow	-80724	-741555	-660831	27.5
rs745582_chr19:13248195_CTB-55O6.8	CTB-55O6.8	rs745582	chr19:13248195	CTCF55447	-0.673764	0.0316626	chr19	13248195	1.32481e+07	13163178	G	C	PRAD_99945	13162729	13163230	198.5	14072536	protein_coding	+	sigBoth	-85017	-909358	-824341	93.5
rs113769388_chr19:16086562_CYP4F11	CYP4F11	rs113769388	chr19:16086562	CTCF55643	-0.667582	0.0230711	chr19	16086562	16086578	16247824	C	G	PRAD_100206	16247532	16248033	41.5	15934867	protein_coding	-	sigLow	161262	312957	151695	-16
rs392844_chr19:16086562_CYP4F11	CYP4F11	rs392844	chr19:16086562	CTCF55643	-0.667582	0.0230711	chr19	16086562	16086578	16182726	G	T	PRAD_100201	16182641	16183142	-165.5	15934867	protein_coding	-	sigLow	96164	247859	151695	-16
rs4808043_chr19:16086562_CYP4F11	CYP4F11	rs4808043	chr19:16086562	CTCF55643	-0.667582	0.0230711	chr19	16086562	16086578	16258482	G	C	PRAD_100208	16258367	16258868	-135.5	15934867	protein_coding	-	sigLow	171920	323615	151695	-16
rs62116358_chr19:16086562_CYP4F11	CYP4F11	rs62116358	chr19:16086562	CTCF55643	-0.667582	0.0230711	chr19	16086562	16086578	16253815	G	T	PRAD_100207	16253705	16254206	-140.5	15934867	protein_coding	-	sigLow	167253	318948	151695	-16
rs4808043_chr19:16086562_CYP4F12	CYP4F12	rs4808043	chr19:16086562	CTCF55643	-0.667582	0.0230711	chr19	16086562	16086578	16258482	G	C	PRAD_100208	16258367	16258868	-135.5	15672757	protein_coding	+	sigHigh	171920	585725	413805	-16
rs11881558_chr19:16086562_CYP4F2	CYP4F2	rs11881558	chr19:16086562	CTCF55643	-0.667582	0.0230711	chr19	16086562	16086578	16886713	G	T	PRAD_100267	16886255	16886756	207.5	15898120	protein_coding	-	sigNone	800151	988593	188442	-16
rs112805450_chr19:48784958_DBP	DBP	rs112805450	chr19:48784958	CTCF57397	-0.651014	0.0278902	chr19	48784958	4.87848e+07	48812444	G	A	PRAD_102440	48812170	48812671	23.5	48637438	protein_coding	-	sigLow	27486	175006	147520	163.5
rs12977180_chr19:48784958_DBP	DBP	rs12977180	chr19:48784958	CTCF57397	-0.651014	0.0278902	chr19	48784958	4.87848e+07	49272573	A	G	PRAD_102523	49272182	49272683	140.5	48637438	protein_coding	-	sigHigh	487615	635135	147520	163.5
rs1016496_chr20:45538482_DNTTIP1	DNTTIP1	rs1016496	chr20:45538482	CTCF76409	-0.658547	0.0329332	chr20	45538482	4.55384e+07	45456820	A	G	PRAD_105225	45456360	45456861	209.5	45791937	protein_coding	+	sigHigh	-81662	-335117	-253455	76.5
rs6095942_chr20:50670343_DPM1	DPM1	rs6095942	chr20:50670343	CTCF76740	-0.807178	0.0263992	chr20	50670343	5.06702e+07	50439014	C	T	PRAD_105599	50438981	50439482	-217.5	50958555	protein_coding	-	sigHigh	-231329	-519541	-288212	116.5
rs871900_chr19:32206367_DPY19L3	DPY19L3	rs871900	chr19:32206367	CTCF56243	-0.644333	0.0384608	chr19	32206367	3.22063e+07	32130535	G	A	PRAD_100838	32130234	32130735	50.5	32405543	protein_coding	+	sigBoth	-75832	-275008	-199176	83.5
rs9623831_chr22:43743314_EFCAB6	EFCAB6	rs9623831	chr22:43743314	CTCF79066	-0.784647	0.0106653	chr22	43743314	4.37433e+07	43397382	C	G	PRAD_109959	43396926	43397427	205.5	43812337	protein_coding	-	sigHigh	-345932	-414955	-69023	-11.5
rs2691269_chr19:50710175_EMC10	EMC10	rs2691269	chr19:50710175	CTCF57603	-0.762431	0.014313	chr19	50710175	5.07103e+07	51091925	G	A	PRAD_102796	51091852	51092353	-177.5	50476400	protein_coding	+	sigNone	381750	615525	233775	-115.5
rs4802525_chr19:48784958_EMP3	EMP3	rs4802525	chr19:48784958	CTCF57397	-0.651014	0.0278902	chr19	48784958	4.87848e+07	48928685	G	A	PRAD_102466	48928405	48928906	29.5	48321509	protein_coding	+	sigLow	143727	607176	463449	163.5
rs871900_chr19:32206367_FAAP24	FAAP24	rs871900	chr19:32206367	CTCF56243	-0.644333	0.0384608	chr19	32206367	3.22063e+07	32130535	G	A	PRAD_100838	32130234	32130735	50.5	32972209	protein_coding	+	sigLow	-75832	-841674	-765842	83.5
rs1810503_chr20:50670343_FAM65C	FAM65C	rs1810503	chr20:50670343	CTCF76740	-0.807178	0.0263992	chr20	50670343	5.06702e+07	50440872	A	T	PRAD_105600	50440716	50441217	-94.5	50691528	protein_coding	-	sigHigh	-229471	-250656	-21185	116.5
rs370862_chr20:50670343_FAM65C	FAM65C	rs370862	chr20:50670343	CTCF76740	-0.807178	0.0263992	chr20	50670343	5.06702e+07	50416369	A	T	PRAD_105593	50416019	50416520	99.5	50691528	protein_coding	-	sigNone	-253974	-275159	-21185	116.5
rs6020203_chr20:50670343_FAM65C	FAM65C	rs6020203	chr20:50670343	CTCF76740	-0.807178	0.0263992	chr20	50670343	5.06702e+07	50019527	A	G	PRAD_105515	50019385	50019886	-108.5	50691528	protein_coding	-	sigNone	-650816	-672001	-21185	116.5
rs6125847_chr20:50670343_FAM65C	FAM65C	rs6125847	chr20:50670343	CTCF76740	-0.807178	0.0263992	chr20	50670343	5.06702e+07	49979157	G	C	PRAD_105512	49978922	49979423	-15.5	50691528	protein_coding	-	sigLow	-691186	-712371	-21185	116.5
rs72626570_chr20:50670343_FAM65C	FAM65C	rs72626570	chr20:50670343	CTCF76740	-0.807178	0.0263992	chr20	50670343	5.06702e+07	49794697	A	C	PRAD_105489	49794224	49794725	222.5	50691528	protein_coding	-	sigNone	-875646	-896831	-21185	116.5
rs2594716_chr19:13248195_FARSA	FARSA	rs2594716	chr19:13248195	CTCF55447	-0.673764	0.0316626	chr19	13248195	1.32481e+07	13833664	C	T	PRAD_99969	13833478	13833979	-64.5	12934037	protein_coding	-	sigLow	585469	899627	314158	93.5
rs34093024_chr19:51665246_FPR3	FPR3	rs34093024	chr19:51665246	CTCF57669	-0.729571	0.0158621	chr19	51665246	5.16652e+07	51092294	T	C	PRAD_102796	51091852	51092353	191.5	51795163	protein_coding	+	sigNone	-572952	-702869	-129917	43.5
rs75071743_chr20:62740651_GID8	GID8	rs75071743	chr20:62740651	CTCF77298	-0.863418	0.00414236	chr20	62740651	6.27408e+07	62495551	T	C	PRAD_106202	62495240	62495741	60.5	62938119	protein_coding	+	sigNone	-245100	-442568	-197468	-135.5
rs11796471_chrX:103503623_GPRASP2	GPRASP2	rs11796471	chrX:103503623	CTCF21206	-0.742627	0.0133517	chrX	103503623	1.03504e+08	103536404	A	G	PRAD_111718	103536236	103536737	-82.5	102712176	protein_coding	+	sigHigh	32781	824228	791447	-13.5
rs8130517_chr21:36585183_HLCS	HLCS	rs8130517	chr21:36585183	CTCF41637	-0.780517	0.00541087	chr21	36585183	3.65852e+07	36298159	G	A	PRAD_107092	36298093	36298594	-184.5	36990236	protein_coding	-	sigHigh	-287024	-692077	-405053	4.5
rs11673423_chr19:16086562_HSH2D	HSH2D	rs11673423	chr19:16086562	CTCF55643	-0.667582	0.0230711	chr19	16086562	16086578	15779815	C	G	PRAD_100156	15779642	15780143	-77.5	16134028	protein_coding	+	sigHigh	-306747	-354213	-47466	-16
rs56317414_chr19:16086562_HSH2D	HSH2D	rs56317414	chr19:16086562	CTCF55643	-0.667582	0.0230711	chr19	16086562	16086578	15779961	T	G	PRAD_100156	15779642	15780143	68.5	16134028	protein_coding	+	sigHigh	-306601	-354067	-47466	-16
rs7247978_chr19:16086562_HSH2D	HSH2D	rs7247978	chr19:16086562	CTCF55643	-0.667582	0.0230711	chr19	16086562	16086578	15837576	T	C	PRAD_100164	15837443	15837944	-117.5	16134028	protein_coding	+	sigHigh	-248986	-296452	-47466	-16
rs8102532_chr19:16086562_HSH2D	HSH2D	rs8102532	chr19:16086562	CTCF55643	-0.667582	0.0230711	chr19	16086562	16086578	15869250	G	A	PRAD_100167	15869205	15869706	-205.5	16134028	protein_coding	+	sigHigh	-217312	-264778	-47466	-16
rs916957_chr19:16086562_HSH2D	HSH2D	rs916957	chr19:16086562	CTCF55643	-0.667582	0.0230711	chr19	16086562	16086578	15836407	G	A	PRAD_100162	15836292	15836793	-135.5	16134028	protein_coding	+	sigHigh	-250155	-297621	-47466	-16
rs12162265_chr19:13248195_IER2	IER2	rs12162265	chr19:13248195	CTCF55447	-0.673764	0.0316626	chr19	13248195	1.32481e+07	13844347	G	A	PRAD_99982	13844154	13844655	-57.5	13150415	protein_coding	+	sigHigh	596152	693932	97780	93.5
rs7250028_chr19:13248195_IER2	IER2	rs7250028	chr19:13248195	CTCF55447	-0.673764	0.0316626	chr19	13248195	1.32481e+07	13842306	T	G	PRAD_99979	13842102	13842603	-46.5	13150415	protein_coding	+	sigHigh	594111	691891	97780	93.5
rs114287701_chr22:23376479_IGLL5	IGLL5	rs114287701	chr22:23376479	CTCF77887	-0.701725	0.0263403	chr22	23376479	2.33765e+07	23396304	A	T	PRAD_108399	23396198	23396699	-144.5	22887780	protein_coding	+	sigBoth	19825	508524	488699	3.5
rs5759766_chr22:23376479_IGLL5	IGLL5	rs5759766	chr22:23376479	CTCF77887	-0.701725	0.0263403	chr22	23376479	2.33765e+07	23393993	C	T	PRAD_108396	23393824	23394325	-81.5	22887780	protein_coding	+	sigBoth	17514	506213	488699	3.5
rs11094153_chrX:70961118_ITGB1BP2	ITGB1BP2	rs11094153	chrX:70961118	CTCF20821	-0.734576	0.0150501	chrX	70961118	70960940	70433932	G	A	PRAD_111500	70433696	70434197	-14.5	71301734	protein_coding	+	sigLow	-527186	-867802	-340616	178
rs2569524_chr19:50710175_KCNC3	KCNC3	rs2569524	chr19:50710175	CTCF57603	-0.762431	0.014313	chr19	50710175	5.07103e+07	50932025	A	G	PRAD_102780	50931876	50932377	-101.5	50333515	protein_coding	-	sigBoth	221850	598510	376660	-115.5
rs2691271_chr19:50710175_KCNC3	KCNC3	rs2691271	chr19:50710175	CTCF57603	-0.762431	0.014313	chr19	50710175	5.07103e+07	51092303	G	C	PRAD_102796	51091852	51092353	200.5	50333515	protein_coding	-	sigLow	382128	758788	376660	-115.5
rs1810503_chr20:50670343_KCNG1	KCNG1	rs1810503	chr20:50670343	CTCF76740	-0.807178	0.0263992	chr20	50670343	5.06702e+07	50440872	A	T	PRAD_105600	50440716	50441217	-94.5	51023129	protein_coding	-	sigHigh	-229471	-582257	-352786	116.5
rs5766446_chr22:44976089_KIAA1644	KIAA1644	rs5766446	chr22:44976089	CTCF79124	-0.654294	0.0391315	chr22	44976089	4.49759e+07	45120882	G	A	PRAD_110032	45120866	45121367	-234.5	44312851	protein_coding	-	sigLow	144793	808031	663238	222.5
rs2436478_chr19:16086562_KLF2	KLF2	rs2436478	chr19:16086562	CTCF55643	-0.667582	0.0230711	chr19	16086562	16086578	15593116	T	A	PRAD_100138	15592897	15593398	-31.5	16324817	protein_coding	+	sigHigh	-493446	-731701	-238255	-16
rs1640348_chr22:20420929_KLHL22	KLHL22	rs1640348	chr22:20420929	CTCF77676	-0.644895	0.0383285	chr22	20420929	2.0421e+07	20222252	A	G	PRAD_108253	20221999	20222500	2.5	20495883	protein_coding	-	sigLow	-198677	-273631	-74954	-43.5
rs5758928_chr22:42374759_LINC01315	LINC01315	rs5758928	chr22:42374759	CTCF78978	-0.665348	0.0396821	chr22	42374759	4.23749e+07	42770443	G	A	PRAD_109858	42769943	42770444	249.5	42369236	lincRNA	-	sigHigh	395684	401207	5523	-99.5
rs147967125_chr20:62740651_LSM14B	LSM14B	rs147967125	chr20:62740651	CTCF77298	-0.863418	0.00414236	chr20	62740651	6.27408e+07	62874296	C	T	PRAD_106245	62874049	62874550	-3.5	62122461	protein_coding	+	sigLow	133645	751835	618190	-135.5
rs112805450_chr19:48784958_MAMSTR	MAMSTR	rs112805450	chr19:48784958	CTCF57397	-0.651014	0.0278902	chr19	48784958	4.87848e+07	48812444	G	A	PRAD_102440	48812170	48812671	23.5	48719721	protein_coding	-	sigHigh	27486	92723	65237	163.5
rs79366920_chr19:48784958_MAMSTR	MAMSTR	rs79366920	chr19:48784958	CTCF57397	-0.651014	0.0278902	chr19	48784958	4.87848e+07	48962469	A	G	PRAD_102470	48962235	48962736	-16.5	48719721	protein_coding	-	sigLow	177511	242748	65237	163.5
rs5905807_chrX:43961841_MAOB	MAOB	rs5905807	chrX:43961841	CTCF20349	-0.722458	0.0174952	chrX	43961841	4.3962e+07	44416376	G	A	PRAD_111179	44415916	44416417	209.5	43882447	protein_coding	-	sigHigh	454535	533929	79394	-177.5
rs148687416_chr22:20420929_MED15	MED15	rs148687416	chr22:20420929	CTCF77676	-0.644895	0.0383285	chr22	20420929	2.0421e+07	20418130	C	G	PRAD_108264	20418125	20418626	-245.5	20495913	protein_coding	+	sigBoth	-2799	-77783	-74984	-43.5
rs5761992_chr22:26753418_MIATNB	MIATNB	rs5761992	chr22:26753418	CTCF78073	-0.640455	0.0452505	chr22	26753418	2.67533e+07	27115786	T	C	PRAD_108622	27115655	27116156	-119.5	26672767	lincRNA	+	sigHigh	362368	443019	80651	81.5
rs16986711_chr22:28051803_MN1	MN1	rs16986711	chr22:28051803	CTCF78138	-0.662052	0.0359422	chr22	28051803	28051952	28790835	A	G	PRAD_108662	28790629	28791130	-44.5	27801498	protein_coding	-	sigLow	739032	989337	250305	-149
rs9941880_chr21:36585183_MORC3	MORC3	rs9941880	chr21:36585183	CTCF41637	-0.780517	0.00541087	chr21	36585183	3.65852e+07	36602571	T	G	PRAD_107120	36602546	36603047	-225.5	36320189	protein_coding	+	sigHigh	17388	282382	264994	4.5
rs34184692_chr22:31131885_MTFP1	MTFP1	rs34184692	chr22:31131885	CTCF78293	-0.752647	0.00857384	chr22	31131885	3.1132e+07	31207290	A	G	PRAD_108909	31207185	31207686	-145.5	30425530	protein_coding	+	sigHigh	75405	781760	706355	-94.5
rs7250028_chr19:13248195_NACC1	NACC1	rs7250028	chr19:13248195	CTCF55447	-0.673764	0.0316626	chr19	13248195	1.32481e+07	13842306	T	G	PRAD_99979	13842102	13842603	-46.5	13118103	protein_coding	+	sigLow	594111	724203	130092	93.5
rs2013730_chr22:42374759_NAGA	NAGA	rs2013730	chr22:42374759	CTCF78978	-0.665348	0.0396821	chr22	42374759	4.23749e+07	42794811	T	C	PRAD_109863	42794453	42794954	107.5	42070842	protein_coding	-	sigHigh	420052	723969	303917	-99.5
rs5751299_chr22:42374759_NAGA	NAGA	rs5751299	chr22:42374759	CTCF78978	-0.665348	0.0396821	chr22	42374759	4.23749e+07	42531810	C	T	PRAD_109805	42531329	42531830	230.5	42070842	protein_coding	-	sigLow	157051	460968	303917	-99.5
rs743885_chr22:42374759_NAGA	NAGA	rs743885	chr22:42374759	CTCF78978	-0.665348	0.0396821	chr22	42374759	4.23749e+07	42539430	C	T	PRAD_109810	42539384	42539885	-204.5	42070842	protein_coding	-	sigHigh	164671	468588	303917	-99.5
rs6067651_chr20:51220248_NFATC2	NFATC2	rs6067651	chr20:51220248	CTCF76773	-0.600343	0.0486498	chr20	51220248	5.12205e+07	51123050	A	C	PRAD_105668	51122859	51123360	-59.5	51562831	protein_coding	-	sigLow	-97198	-439781	-342583	-229.5
rs6067653_chr20:51220248_NFATC2	NFATC2	rs6067653	chr20:51220248	CTCF76773	-0.600343	0.0486498	chr20	51220248	5.12205e+07	51126634	C	T	PRAD_105669	51126266	51126767	117.5	51562831	protein_coding	-	sigNone	-93614	-436197	-342583	-229.5
rs6122990_chr20:51220248_NFATC2	NFATC2	rs6122990	chr20:51220248	CTCF76773	-0.600343	0.0486498	chr20	51220248	5.12205e+07	50987687	A	G	PRAD_105661	50987674	50988175	-237.5	51562831	protein_coding	-	sigBoth	-232561	-575144	-342583	-229.5
rs392844_chr19:16086562_NOTCH3	NOTCH3	rs392844	chr19:16086562	CTCF55643	-0.667582	0.0230711	chr19	16086562	16086578	16182726	G	T	PRAD_100201	16182641	16183142	-165.5	15200981	protein_coding	-	sigBoth	96164	981745	885581	-16
rs66501486_chr19:16086562_NOTCH3	NOTCH3	rs66501486	chr19:16086562	CTCF55643	-0.667582	0.0230711	chr19	16086562	16086578	16182802	T	G	PRAD_100201	16182641	16183142	-89.5	15200981	protein_coding	-	sigBoth	96240	981821	885581	-16
rs281404_chr19:48784958_NUCB1	NUCB1	rs281404	chr19:48784958	CTCF57397	-0.651014	0.0278902	chr19	48784958	4.87848e+07	48677071	A	G	PRAD_102413	48676725	48677226	95.5	48900050	protein_coding	+	sigBoth	-107887	-222979	-115092	163.5
rs2739497_chr19:50710175_NUP62	NUP62	rs2739497	chr19:50710175	CTCF57603	-0.762431	0.014313	chr19	50710175	5.07103e+07	50903842	A	G	PRAD_102770	50903682	50904183	-90.5	49929763	protein_coding	-	sigHigh	193667	974079	780412	-115.5
rs10211710_chr20:50670343_PARD6B	PARD6B	rs10211710	chr20:50670343	CTCF76740	-0.807178	0.0263992	chr20	50670343	5.06702e+07	50233783	G	C	PRAD_105550	50233775	50234276	-242.5	50731544	protein_coding	+	sigNone	-436560	-497761	-61201	116.5
rs764145_chr20:46748256_PCIF1	PCIF1	rs764145	chr20:46748256	CTCF76488	-0.710608	0.020449	chr20	46748256	4.67481e+07	46808780	T	A	PRAD_105316	46808512	46809013	17.5	45934628	protein_coding	+	sigHigh	60524	874152	813628	162.5
rs17114219_chr21:42618693_PDE9A	PDE9A	rs17114219	chr21:42618693	CTCF41906	-0.710142	0.0324445	chr21	42618693	4.26189e+07	42057091	A	G	PRAD_107618	42056909	42057410	-68.5	42653636	protein_coding	+	sigHigh	-561602	-596545	-34943	-219.5
rs218642_chr21:36585183_PIGP	PIGP	rs218642	chr21:36585183	CTCF41637	-0.780517	0.00541087	chr21	36585183	3.65852e+07	36430331	T	C	PRAD_107105	36430006	36430507	74.5	37073170	protein_coding	-	sigLow	-154852	-642839	-487987	4.5
rs5753259_chr22:31131885_PIK3IP1	PIK3IP1	rs5753259	chr22:31131885	CTCF78293	-0.752647	0.00857384	chr22	31131885	3.1132e+07	30634541	T	C	PRAD_108868	30634370	30634871	-79.5	31292534	protein_coding	-	sigNone	-497344	-657993	-160649	-94.5
rs16986711_chr22:28051803_PITPNB	PITPNB	rs16986711	chr22:28051803	CTCF78138	-0.662052	0.0359422	chr22	28051803	28051952	28790835	A	G	PRAD_108662	28790629	28791130	-44.5	27920134	protein_coding	-	sigLow	739032	870701	131669	-149
rs112805450_chr19:48784958_PLA2G4C	PLA2G4C	rs112805450	chr19:48784958	CTCF57397	-0.651014	0.0278902	chr19	48784958	4.87848e+07	48812444	G	A	PRAD_102440	48812170	48812671	23.5	48110817	protein_coding	-	sigHigh	27486	701627	674141	163.5
rs79386833_chr20:46748256_PLTP	PLTP	rs79386833	chr20:46748256	CTCF76488	-0.710608	0.020449	chr20	46748256	4.67481e+07	46808641	T	C	PRAD_105316	46808512	46809013	-121.5	45912155	protein_coding	-	sigHigh	60385	896486	836101	162.5
rs138618769_chr22:42374759_PMM1	PMM1	rs138618769	chr22:42374759	CTCF78978	-0.665348	0.0396821	chr22	42374759	4.23749e+07	42539779	T	C	PRAD_109810	42539384	42539885	144.5	41589890	protein_coding	-	sigLow	165020	949889	784869	-99.5
rs13041431_chr20:59560588_PPP1R3D	PPP1R3D	rs13041431	chr20:59560588	CTCF77136	-0.787405	0.00714462	chr20	59560588	5.95609e+07	58979526	A	T	PRAD_106085	58979030	58979531	245.5	59940297	protein_coding	-	sigHigh	-581062	-960771	-379709	-285.5
rs2069229_chr20:35991681_PROCR	PROCR	rs2069229	chr20:35991681	CTCF75929	-0.850433	0.00165847	chr20	35991681	3.59914e+07	36085949	G	C	PRAD_104812	36085698	36086199	0.5	35172073	protein_coding	+	sigLow	94268	913876	819608	253.5
rs140169_chr22:23376479_RAB36	RAB36	rs140169	chr22:23376479	CTCF77887	-0.701725	0.0263403	chr22	23376479	2.33765e+07	23535502	C	T	PRAD_108418	23535439	23535940	-187.5	23145326	protein_coding	+	sigHigh	159023	390176	231153	3.5
rs6077070_chr20:603538_RBCK1	RBCK1	rs6077070	chr20:603538	CTCF74670	-0.700624	0.0265976	chr20	603538	603478	754124	C	G	PRAD_103463	753850	754351	23.5	407498	protein_coding	+	sigLow	150586	346626	196040	59.5
rs892019_chr19:13248195_RFX1	RFX1	rs892019	chr19:13248195	CTCF55447	-0.673764	0.0316626	chr19	13248195	1.32481e+07	13163617	G	C	PRAD_99946	13163290	13163791	76.5	14007039	protein_coding	-	sigHigh	-84578	-843422	-758844	93.5
rs871900_chr19:32206367_RHPN2	RHPN2	rs871900	chr19:32206367	CTCF56243	-0.644333	0.0384608	chr19	32206367	3.22063e+07	32130535	G	A	PRAD_100838	32130234	32130735	50.5	33064888	protein_coding	-	sigLow	-75832	-934353	-858521	83.5
rs4810549_chr20:46791819_RP11-323C15.2	RP11-323C15.2	rs4810549	chr20:46791819	CTCF76495	-0.619474	0.0496582	chr20	46791819	4.67918e+07	46751962	A	G	PRAD_105314	46751830	46752331	-118.5	46901726	lincRNA	-	sigLow	-39857	-149764	-109907	-15.5
rs4820944_chr22:31131885_RP3-430N8.10	RP3-430N8.10	rs4820944	chr22:31131885	CTCF78293	-0.752647	0.00857384	chr22	31131885	3.1132e+07	31149405	T	G	PRAD_108900	31148938	31149439	216.5	30977858	lincRNA	-	sigHigh	17520	171547	154027	-94.5
rs2098709_chr19:48784958_RRAS	RRAS	rs2098709	chr19:48784958	CTCF57397	-0.651014	0.0278902	chr19	48784958	4.87848e+07	48684412	G	A	PRAD_102415	48684218	48684719	-56.5	49640201	protein_coding	-	sigNone	-100546	-955789	-855243	163.5
rs62130341_chr19:48784958_RRAS	RRAS	rs62130341	chr19:48784958	CTCF57397	-0.651014	0.0278902	chr19	48784958	4.87848e+07	48675495	C	T	PRAD_102412	48675284	48675785	-39.5	49640201	protein_coding	-	sigHigh	-109463	-964706	-855243	163.5
rs80206894_chr19:48784958_RRAS	RRAS	rs80206894	chr19:48784958	CTCF57397	-0.651014	0.0278902	chr19	48784958	4.87848e+07	48772968	A	G	PRAD_102428	48772606	48773107	111.5	49640201	protein_coding	-	sigNone	-11990	-867233	-855243	163.5
rs56319817_chr22:43743314_SAMM50	SAMM50	rs56319817	chr22:43743314	CTCF79066	-0.784647	0.0106653	chr22	43743314	4.37433e+07	43388500	G	C	PRAD_109958	43388255	43388756	-5.5	43955421	protein_coding	+	sigLow	-354814	-566921	-212107	-11.5
rs148687416_chr22:20420929_SCARF2	SCARF2	rs148687416	chr22:20420929	CTCF77676	-0.644895	0.0383285	chr22	20420929	2.0421e+07	20418130	C	G	PRAD_108264	20418125	20418626	-245.5	20437859	protein_coding	-	sigLow	-2799	-19729	-16930	-43.5
rs34184692_chr22:31131885_SEC14L2	SEC14L2	rs34184692	chr22:31131885	CTCF78293	-0.752647	0.00857384	chr22	31131885	3.1132e+07	31207290	A	G	PRAD_108909	31207185	31207686	-145.5	30396857	protein_coding	+	sigBoth	75405	810433	735028	-94.5
rs5996145_chr22:42374759_SERHL2	SERHL2	rs5996145	chr22:42374759	CTCF78978	-0.665348	0.0396821	chr22	42374759	4.23749e+07	42360491	T	C	PRAD_109780	42360313	42360814	-72.5	42553617	protein_coding	+	sigNone	-14268	-193126	-178858	-99.5
rs1016496_chr20:44800467_SERINC3	SERINC3	rs1016496	chr20:44800467	CTCF76355	-0.702358	0.0227137	chr20	44800467	4.48006e+07	45456820	A	G	PRAD_105225	45456360	45456861	209.5	44522109	protein_coding	-	sigNone	656353	934711	278358	-110.5
rs6130838_chr20:44800467_SERINC3	SERINC3	rs6130838	chr20:44800467	CTCF76355	-0.702358	0.0227137	chr20	44800467	4.48006e+07	45456778	C	G	PRAD_105225	45456360	45456861	167.5	44522109	protein_coding	-	sigHigh	656311	934669	278358	-110.5
rs401074_chr21:42618693_SIK1	SIK1	rs401074	chr21:42618693	CTCF41906	-0.710142	0.0324445	chr21	42618693	4.26189e+07	42593381	A	G	PRAD_107710	42593194	42593695	-63.5	43427128	protein_coding	-	sigHigh	-25312	-833747	-808435	-219.5
rs79386833_chr20:46748256_SLC13A3	SLC13A3	rs79386833	chr20:46748256	CTCF76488	-0.710608	0.020449	chr20	46748256	4.67481e+07	46808641	T	C	PRAD_105316	46808512	46809013	-121.5	46684467	protein_coding	-	sigHigh	60385	124174	63789	162.5
rs79386833_chr20:46748256_SLC2A10	SLC2A10	rs79386833	chr20:46748256	CTCF76488	-0.710608	0.020449	chr20	46748256	4.67481e+07	46808641	T	C	PRAD_105316	46808512	46809013	-121.5	46709487	protein_coding	+	sigHigh	60385	99154	38769	162.5
rs1124817_chr21:42618693_SLC37A1	SLC37A1	rs1124817	chr21:42618693	CTCF41906	-0.710142	0.0324445	chr21	42618693	4.26189e+07	43307492	A	G	PRAD_107783	43307008	43307509	233.5	42496008	protein_coding	+	sigLow	688799	811484	122685	-219.5
rs60206358_chr21:42618693_SLC37A1	SLC37A1	rs60206358	chr21:42618693	CTCF41906	-0.710142	0.0324445	chr21	42618693	4.26189e+07	43301568	A	G	PRAD_107781	43301089	43301590	228.5	42496008	protein_coding	+	sigLow	682875	805560	122685	-219.5
rs626045_chr21:42618693_SLC37A1	SLC37A1	rs626045	chr21:42618693	CTCF41906	-0.710142	0.0324445	chr21	42618693	4.26189e+07	43343703	G	C	PRAD_107790	43343593	43344094	-140.5	42496008	protein_coding	+	sigHigh	725010	847695	122685	-219.5
rs9975052_chr21:42618693_SLC37A1	SLC37A1	rs9975052	chr21:42618693	CTCF41906	-0.710142	0.0324445	chr21	42618693	4.26189e+07	42777882	A	G	PRAD_107744	42777454	42777955	177.5	42496008	protein_coding	+	sigHigh	159189	281874	122685	-219.5
rs738089_chr22:20420929_SLC7A4	SLC7A4	rs738089	chr22:20420929	CTCF77676	-0.644895	0.0383285	chr22	20420929	2.0421e+07	20418308	G	A	PRAD_108264	20418125	20418626	-67.5	21032840	protein_coding	-	sigLow	-2621	-614532	-611911	-43.5
rs117383181_chr22:42374759_SMDT1	SMDT1	rs117383181	chr22:42374759	CTCF78978	-0.665348	0.0396821	chr22	42374759	4.23749e+07	42656188	C	T	PRAD_109835	42655708	42656209	229.5	42079691	protein_coding	+	sigNone	281429	576497	295068	-99.5
rs136966_chr22:42374759_SMDT1	SMDT1	rs136966	chr22:42374759	CTCF78978	-0.665348	0.0396821	chr22	42374759	4.23749e+07	42539693	G	A	PRAD_109810	42539384	42539885	58.5	42079691	protein_coding	+	sigNone	164934	460002	295068	-99.5
rs34091628_chr22:42374759_SMDT1	SMDT1	rs34091628	chr22:42374759	CTCF78978	-0.665348	0.0396821	chr22	42374759	4.23749e+07	42724105	C	T	PRAD_109851	42724023	42724524	-168.5	42079691	protein_coding	+	sigLow	349346	644414	295068	-99.5
rs739024_chr22:42374759_SMDT1	SMDT1	rs739024	chr22:42374759	CTCF78978	-0.665348	0.0396821	chr22	42374759	4.23749e+07	42683601	A	G	PRAD_109841	42683575	42684076	-224.5	42079691	protein_coding	+	sigNone	308842	603910	295068	-99.5
rs8106373_chr19:16086562_SMIM7	SMIM7	rs8106373	chr19:16086562	CTCF55643	-0.667582	0.0230711	chr19	16086562	16086578	15900141	G	T	PRAD_100168	15899960	15900461	-69.5	16660442	protein_coding	-	sigNone	-186421	-760301	-573880	-16
rs854967_chr22:20420929_SNAP29	SNAP29	rs854967	chr22:20420929	CTCF77676	-0.644895	0.0383285	chr22	20420929	2.0421e+07	20230105	T	C	PRAD_108254	20229969	20230470	-114.5	20858983	protein_coding	+	sigLow	-190824	-628878	-438054	-43.5
rs136963_chr22:42374759_SNU13	SNU13	rs136963	chr22:42374759	CTCF78978	-0.665348	0.0396821	chr22	42374759	4.23749e+07	42539594	C	G	PRAD_109810	42539384	42539885	-40.5	41690504	protein_coding	-	sigLow	164835	849090	684255	-99.5
rs136966_chr22:42374759_SNU13	SNU13	rs136966	chr22:42374759	CTCF78978	-0.665348	0.0396821	chr22	42374759	4.23749e+07	42539693	G	A	PRAD_109810	42539384	42539885	58.5	41690504	protein_coding	-	sigHigh	164934	849189	684255	-99.5
rs62208441_chr20:45538482_SNX21	SNX21	rs62208441	chr20:45538482	CTCF76409	-0.658547	0.0329332	chr20	45538482	4.55384e+07	45210719	T	G	PRAD_105191	45210590	45211091	-121.5	45833810	protein_coding	+	sigHigh	-327763	-623091	-295328	76.5
rs764145_chr20:46748256_SNX21	SNX21	rs764145	chr20:46748256	CTCF76488	-0.710608	0.020449	chr20	46748256	4.67481e+07	46808780	T	A	PRAD_105316	46808512	46809013	17.5	45833810	protein_coding	+	sigNone	60524	974970	914446	162.5
rs2144930_chr20:603538_SOX12	SOX12	rs2144930	chr20:603538	CTCF74670	-0.700624	0.0265976	chr20	603538	603478	740272	G	A	PRAD_103462	740075	740576	-53.5	325401	protein_coding	+	sigNone	136734	414871	278137	59.5
rs6077070_chr20:603538_SOX12	SOX12	rs6077070	chr20:603538	CTCF74670	-0.700624	0.0265976	chr20	603538	603478	754124	C	G	PRAD_103463	753850	754351	23.5	325401	protein_coding	+	sigLow	150586	428723	278137	59.5
rs446927_chr20:46325297_SPATA25	SPATA25	rs446927	chr20:46325297	CTCF76458	-0.62141	0.0487298	chr20	46325297	46325255	46459367	G	C	PRAD_105289	46459073	46459574	43.5	45887635	protein_coding	-	sigNone	134070	571732	437662	42
rs495207_chrX:103503623_TCEAL5	TCEAL5	rs495207	chrX:103503623	CTCF21206	-0.742627	0.0133517	chrX	103503623	1.03504e+08	103770247	G	A	PRAD_111731	103769993	103770494	3.5	103276872	protein_coding	-	sigNone	266624	493375	226751	-13.5
rs3863537_chrX:13599458_TCEANC	TCEANC	rs3863537	chrX:13599458	CTCF19750	-0.74759	0.0125757	chrX	13599458	13599216	13102011	G	A	PRAD_110775	13101699	13102200	61.5	13653189	protein_coding	+	sigLow	-497447	-551178	-53731	242
rs6003006_chr22:42374759_TCF20	TCF20	rs6003006	chr22:42374759	CTCF78978	-0.665348	0.0396821	chr22	42374759	4.23749e+07	43033820	C	T	PRAD_109916	43033792	43034293	-222.5	42343616	protein_coding	-	sigNone	659061	690204	31143	-99.5
rs6005636_chr22:20420929_THAP7	THAP7	rs6005636	chr22:20420929	CTCF77676	-0.644895	0.0383285	chr22	20420929	2.0421e+07	20418620	T	C	PRAD_108264	20418125	20418626	244.5	21002196	protein_coding	-	sigLow	-2309	-583576	-581267	-43.5
rs738089_chr22:20420929_THAP7	THAP7	rs738089	chr22:20420929	CTCF77676	-0.644895	0.0383285	chr22	20420929	2.0421e+07	20418308	G	A	PRAD_108264	20418125	20418626	-67.5	21002196	protein_coding	-	sigLow	-2621	-583888	-581267	-43.5
rs13042697_chr20:23106535_THBD	THBD	rs13042697	chr20:23106535	CTCF75496	-0.703868	0.0166006	chr20	23106535	2.31065e+07	23723941	A	C	PRAD_104283	23723615	23724116	75.5	23049741	protein_coding	-	sigNone	617406	674200	56794	31.5
rs6048699_chr20:23090437_THBD	THBD	rs6048699	chr20:23090437	CTCF75495	-0.703527	0.0192944	chr20	23090437	2.30904e+07	23305266	C	T	PRAD_104254	23305033	23305534	-17.5	23049741	protein_coding	-	sigHigh	214829	255525	40696	27.5
rs79386833_chr20:46748256_TNNC2	TNNC2	rs79386833	chr20:46748256	CTCF76488	-0.710608	0.020449	chr20	46748256	4.67481e+07	46808641	T	C	PRAD_105316	46808512	46809013	-121.5	45833745	protein_coding	-	sigNone	60385	974896	914511	162.5
rs470075_chr22:39344040_TNRC6B	TNRC6B	rs470075	chr22:39344040	CTCF78794	-0.69045	0.0228052	chr22	39344040	3.93438e+07	39290801	G	A	PRAD_109529	39290731	39291232	-180.5	40044817	protein_coding	+	sigHigh	-53239	-754016	-700777	235.5
rs5757609_chr22:39344040_TNRC6B	TNRC6B	rs5757609	chr22:39344040	CTCF78794	-0.69045	0.0228052	chr22	39344040	3.93438e+07	39311840	G	C	PRAD_109534	39311619	39312120	-29.5	40044817	protein_coding	+	sigHigh	-32200	-732977	-700777	235.5
rs180814_chr22:20420929_TRMT2A	TRMT2A	rs180814	chr22:20420929	CTCF77676	-0.644895	0.0383285	chr22	20420929	2.0421e+07	20697726	A	G	PRAD_108278	20697466	20697967	9.5	20117392	protein_coding	-	sigHigh	276797	580334	303537	-43.5
rs6022726_chr20:53413310_TSHZ2	TSHZ2	rs6022726	chr20:53413310	CTCF76857	-0.795944	0.00612945	chr20	53413310	5.34133e+07	53757501	T	C	PRAD_105793	53757476	53757977	-225.5	52972407	protein_coding	+	sigHigh	344191	785094	440903	14.5
rs6068647_chr20:53413310_TSHZ2	TSHZ2	rs6068647	chr20:53413310	CTCF76857	-0.795944	0.00612945	chr20	53413310	5.34133e+07	53751137	T	C	PRAD_105791	53750843	53751344	43.5	52972407	protein_coding	+	sigLow	337827	778730	440903	14.5
rs218642_chr21:36585183_TTC3	TTC3	rs218642	chr21:36585183	CTCF41637	-0.780517	0.00541087	chr21	36585183	3.65852e+07	36430331	T	C	PRAD_107105	36430006	36430507	74.5	37073226	protein_coding	+	sigLow	-154852	-642895	-488043	4.5
rs2298677_chr21:32921744_URB1	URB1	rs2298677	chr21:32921744	CTCF41494	-0.76081	0.01239	chr21	32921744	32921867	33361336	A	G	PRAD_106904	33361174	33361675	-88.5	32393026	protein_coding	-	sigHigh	439592	968310	528718	-123
rs2834153_chr21:32921744_URB1	URB1	rs2834153	chr21:32921744	CTCF41494	-0.76081	0.01239	chr21	32921744	32921867	33216189	T	C	PRAD_106885	33215807	33216308	131.5	32393026	protein_coding	-	sigNone	294445	823163	528718	-123
rs3761260_chr20:58471609_VAPB	VAPB	rs3761260	chr20:58471609	CTCF77080	-0.651361	0.045781	chr20	58471609	5.84716e+07	58979312	G	A	PRAD_106085	58979030	58979531	31.5	58389122	protein_coding	+	sigLow	507703	590190	82487	53.5
rs6065702_chr20:44223209_WISP2	WISP2	rs6065702	chr20:44223209	CTCF76304	-0.758962	0.0108218	chr20	44223209	4.42232e+07	44105360	T	C	PRAD_105130	44105055	44105556	54.5	44714844	protein_coding	+	sigNone	-117849	-609484	-491635	-0.5
rs113769388_chr19:16086562_WIZ	WIZ	rs113769388	chr19:16086562	CTCF55643	-0.667582	0.0230711	chr19	16086562	16086578	16247824	C	G	PRAD_100206	16247532	16248033	41.5	15449951	protein_coding	-	sigHigh	161262	797873	636611	-16
rs392844_chr19:16086562_WIZ	WIZ	rs392844	chr19:16086562	CTCF55643	-0.667582	0.0230711	chr19	16086562	16086578	16182726	G	T	PRAD_100201	16182641	16183142	-165.5	15449951	protein_coding	-	sigHigh	96164	732775	636611	-16
rs4808043_chr19:16086562_WIZ	WIZ	rs4808043	chr19:16086562	CTCF55643	-0.667582	0.0230711	chr19	16086562	16086578	16258482	G	C	PRAD_100208	16258367	16258868	-135.5	15449951	protein_coding	-	sigHigh	171920	808531	636611	-16
rs62116358_chr19:16086562_WIZ	WIZ	rs62116358	chr19:16086562	CTCF55643	-0.667582	0.0230711	chr19	16086562	16086578	16253815	G	T	PRAD_100207	16253705	16254206	-140.5	15449951	protein_coding	-	sigHigh	167253	803864	636611	-16
rs136966_chr22:42374759_XRCC6	XRCC6	rs136966	chr22:42374759	CTCF78978	-0.665348	0.0396821	chr22	42374759	4.23749e+07	42539693	G	A	PRAD_109810	42539384	42539885	58.5	41621119	protein_coding	+	sigHigh	164934	918574	753640	-99.5
rs148687416_chr22:20420929_XXbac-B135H6.15	XXbac-B135H6.15	rs148687416	chr22:20420929	CTCF77676	-0.644895	0.0383285	chr22	20420929	2.0421e+07	20418130	C	G	PRAD_108264	20418125	20418626	-245.5	20957092	lincRNA	+	sigLow	-2799	-538962	-536163	-43.5
rs6005636_chr22:20420929_XXbac-B135H6.15	XXbac-B135H6.15	rs6005636	chr22:20420929	CTCF77676	-0.644895	0.0383285	chr22	20420929	2.0421e+07	20418620	T	C	PRAD_108264	20418125	20418626	244.5	20957092	lincRNA	+	sigLow	-2309	-538472	-536163	-43.5
rs738089_chr22:20420929_XXbac-B135H6.15	XXbac-B135H6.15	rs738089	chr22:20420929	CTCF77676	-0.644895	0.0383285	chr22	20420929	2.0421e+07	20418308	G	A	PRAD_108264	20418125	20418626	-67.5	20957092	lincRNA	+	sigBoth	-2621	-538784	-536163	-43.5
rs8126781_chr21:45407181_YBEY	YBEY	rs8126781	chr21:45407181	CTCF42068	-0.712404	0.0371336	chr21	45407181	4.54072e+07	45364493	T	C	PRAD_107937	45364035	45364536	207.5	46286337	protein_coding	+	sigLow	-42688	-921844	-879156	-26.5
rs113117694_chr21:42618693_ZBTB21	ZBTB21	rs113117694	chr21:42618693	CTCF41906	-0.710142	0.0324445	chr21	42618693	4.26189e+07	42801891	G	A	PRAD_107748	42801534	42802035	106.5	42010387	protein_coding	-	sigLow	183198	791504	608306	-219.5
rs6129913_chr20:41694286_ZHX3	ZHX3	rs6129913	chr20:41694286	CTCF76229	-0.694934	0.0215867	chr20	41694286	4.16944e+07	41717666	C	G	PRAD_105073	41717392	41717893	23.5	41317672	protein_coding	-	sigHigh	23380	399994	376614	-80.5
rs446927_chr20:46748256_ZMYND8	ZMYND8	rs446927	chr20:46748256	CTCF76488	-0.710608	0.020449	chr20	46748256	4.67481e+07	46459367	G	C	PRAD_105289	46459073	46459574	43.5	47356889	protein_coding	-	sigLow	-288889	-897522	-608633	162.5
rs2691215_chr19:51665246_ZNF577	ZNF577	rs2691215	chr19:51665246	CTCF57669	-0.729571	0.0158621	chr19	51665246	5.16652e+07	51070344	A	T	PRAD_102794	51070216	51070717	-122.5	51890950	protein_coding	-	sigLow	-594902	-820606	-225704	43.5
rs2151389_chr20:46325297_ZSWIM1	ZSWIM1	rs2151389	chr20:46325297	CTCF76458	-0.62141	0.0487298	chr20	46325297	46325255	46843685	C	T	PRAD_105321	46843496	46843997	-61.5	45881227	protein_coding	+	sigHigh	518388	962458	444070	42
rs6066083_chr20:46325297_ZSWIM1	ZSWIM1	rs6066083	chr20:46325297	CTCF76458	-0.62141	0.0487298	chr20	46325297	46325255	46831610	C	T	PRAD_105320	46831230	46831731	129.5	45881227	protein_coding	+	sigHigh	506313	950383	444070	42
rs73299918_chr20:46325297_ZSWIM1	ZSWIM1	rs73299918	chr20:46325297	CTCF76458	-0.62141	0.0487298	chr20	46325297	46325255	46811055	T	G	PRAD_105317	46810766	46811267	38.5	45881227	protein_coding	+	sigHigh	485758	929828	444070	42
rs79386833_chr20:46325297_ZSWIM1	ZSWIM1	rs79386833	chr20:46325297	CTCF76458	-0.62141	0.0487298	chr20	46325297	46325255	46808641	T	C	PRAD_105316	46808512	46809013	-121.5	45881227	protein_coding	+	sigBoth	483344	927414	444070	42
rs2239533_chr20:45538482_ZSWIM3	ZSWIM3	rs2239533	chr20:45538482	CTCF76409	-0.658547	0.0329332	chr20	45538482	4.55384e+07	45468177	T	C	PRAD_105227	45467908	45468409	18.5	45857617	protein_coding	+	sigHigh	-70305	-389440	-319135	76.5

## Sheet: spatial_pattern_based_22Rv1
	Gene	SNP	CpG	ctcf_id	cor_cpg_ctcf	cor_cpg_ctcf_fdr	chr	cpg_pos	ctcf_mid	snp_pos	snp_ref	snp_alt	atac_id	atac_start	atac_end	snp2atac_mid	tss_pos	gene_type	gene_strand	sigGroup	snp2cpg	snp2gene	cpg2gene	cpg2ctcf_mid	overlap
rs60640499_chr1:227357608_ADCK3	ADCK3	rs60640499	chr1:227357608	CTCF73906	-0.627477	0.0458662	chr1	227357608	2.27358e+08	227805695	A	T	PRAD_10005	227805616	227806117	-171.5	226897536	protein_coding	+	sigNone	448087	908159	460072	100.5	Cross
rs12137025_chr1:223486369_AIDA	AIDA	rs12137025	chr1:223486369	CTCF73719	-0.622427	0.0433592	chr1	223486369	2.23487e+08	223684349	T	C	PRAD_9711	223684103	223684604	-4.5	222713210	protein_coding	-	sigHigh	197980	971139	773159	-225.5	Cross
rs10753377_chr1:3615244_ARHGEF16	ARHGEF16	rs10753377	chr1:3615244	CTCF66021	-0.709605	0.024132	chr1	3615244	3615425	4298747	G	C	PRAD_449	4298604	4299105	-107.5	3454426	protein_coding	+	sigHigh	683503	844321	160818	-181	Cross
rs12035139_chr1:200535859_C1orf106	C1orf106	rs12035139	chr1:200535859	CTCF72743	-0.669488	0.0255776	chr1	200535859	200535825	199982722	G	A	PRAD_8389	199982652	199983153	-180.5	200891048	protein_coding	+	sigLow	-553137	-908326	-355189	34	Cross
rs78906105_chr1:200535859_CAMSAP2	CAMSAP2	rs78906105	chr1:200535859	CTCF72743	-0.669488	0.0255776	chr1	200535859	200535825	199778919	G	C	PRAD_8386	199778473	199778974	195.5	200739558	protein_coding	+	sigHigh	-756940	-960639	-203699	34	Cross
rs7534979_chr1:15957637_DDI2	DDI2	rs7534979	chr1:15957637	CTCF66735	-0.668079	0.0259783	chr1	15957637	1.59577e+07	16121947	T	C	PRAD_1367	16121668	16122169	28.5	15617500	protein_coding	+	sigHigh	164310	504447	340137	-24.5	Cross
rs56354209_chr1:31977762_FABP3	FABP3	rs56354209	chr1:31977762	CTCF67790	-0.669424	0.0291942	chr1	31977762	31977918	32290392	T	C	PRAD_2712	32290174	32290675	-32.5	31376850	protein_coding	-	sigHigh	312630	913542	600912	-156	Within
rs12561771_chr1:15957637_HSPB7	HSPB7	rs12561771	chr1:15957637	CTCF66735	-0.668079	0.0259783	chr1	15957637	1.59577e+07	15400852	A	G	PRAD_1281	15400541	15401042	60.5	16019594	protein_coding	-	sigBoth	-556785	-618742	-61957	-24.5	Cross
rs10753377_chr1:3615244_MEGF6	MEGF6	rs10753377	chr1:3615244	CTCF66021	-0.709605	0.024132	chr1	3615244	3615425	4298747	G	C	PRAD_449	4298604	4299105	-107.5	3611495	protein_coding	-	sigHigh	683503	687252	3749	-181	Cross
rs72830470_chr2:104976732_MRPS9	MRPS9	rs72830470	chr2:104976732	CTCF45646	-0.741928	0.0100267	chr2	104976732	104977011	104790236	C	T	PRAD_14765	104789964	104790465	21.5	105037983	protein_coding	+	sigHigh	-186496	-247747	-61251	-279	Cross
rs6429780_chr1:15957637_NBPF1	NBPF1	rs6429780	chr1:15957637	CTCF66735	-0.668079	0.0259783	chr1	15957637	1.59577e+07	15795166	T	C	PRAD_1326	15795070	15795571	-154.5	16613562	protein_coding	-	sigLow	-162471	-818396	-655925	-24.5	Cross
rs2473231_chr1:13807396_PDPN	PDPN	rs2473231	chr1:13807396	CTCF66605	-0.78915	0.00462429	chr1	13807396	13807399	13829183	G	C	PRAD_1194	13828790	13829291	142.5	13583465	protein_coding	+	sigNone	21787	245718	223931	-3	Cross
rs12095060_chr1:15957637_PLEKHM2	PLEKHM2	rs12095060	chr1:15957637	CTCF66735	-0.668079	0.0259783	chr1	15957637	1.59577e+07	16621866	A	G	PRAD_1447	16621588	16622089	27.5	15684332	protein_coding	+	sigBoth	664229	937534	273305	-24.5	Cross
rs11260822_chr1:15957637_RSC1A1	RSC1A1	rs11260822	chr1:15957637	CTCF66735	-0.668079	0.0259783	chr1	15957637	1.59577e+07	16159316	C	T	PRAD_1377	16158888	16159389	177.5	15659869	protein_coding	+	sigBoth	201679	499447	297768	-24.5	Cross
rs11588669_chr1:15957637_RSC1A1	RSC1A1	rs11588669	chr1:15957637	CTCF66735	-0.668079	0.0259783	chr1	15957637	1.59577e+07	16164204	G	A	PRAD_1378	16164170	16164671	-216.5	15659869	protein_coding	+	sigBoth	206567	504335	297768	-24.5	Cross
rs1497406_chr1:15957637_RSC1A1	RSC1A1	rs1497406	chr1:15957637	CTCF66735	-0.668079	0.0259783	chr1	15957637	1.59577e+07	16178825	A	G	PRAD_1383	16178372	16178873	202.5	15659869	protein_coding	+	sigLow	221188	518956	297768	-24.5	Cross
rs7534979_chr1:15957637_RSC1A1	RSC1A1	rs7534979	chr1:15957637	CTCF66735	-0.668079	0.0259783	chr1	15957637	1.59577e+07	16121947	T	C	PRAD_1367	16121668	16122169	28.5	15659869	protein_coding	+	sigHigh	164310	462078	297768	-24.5	Cross
rs72964018_chr2:40760440_SLC8A1	SLC8A1	rs72964018	chr2:40760440	CTCF43584	-0.667823	0.0260539	chr2	40760440	4.07604e+07	41075081	T	A	PRAD_12611	41074795	41075296	35.5	40611053	protein_coding	-	sigLow	314641	464028	149387	68.5	Cross
rs7589231_chr2:40760440_SLC8A1	SLC8A1	rs7589231	chr2:40760440	CTCF43584	-0.667823	0.0260539	chr2	40760440	4.07604e+07	41540715	G	A	PRAD_12615	41540223	41540724	241.5	40611053	protein_coding	-	sigBoth	780275	929662	149387	68.5	Cross
rs6426545_chr1:227357608_SNAP47	SNAP47	rs6426545	chr1:227357608	CTCF73906	-0.627477	0.0458662	chr1	227357608	2.27358e+08	226815177	C	T	PRAD_9956	226815023	226815524	-96.5	227728539	protein_coding	+	sigLow	-542431	-913362	-370931	100.5	Cross
rs10170210_chr2:218074415_ARPC2	ARPC2	rs10170210	chr2:218074415	CTCF48731	-0.695007	0.0247858	chr2	218074415	2.18074e+08	217272168	A	C	PRAD_17932	217271775	217272276	142.5	218217094	protein_coding	+	sigNone	-802247	-944926	-142679	207.5	Cross
rs4716236_chr6:18302908_CAP2	CAP2	rs4716236	chr6:18302908	CTCF61085	-0.64999	0.0409488	chr6	18302908	1.8303e+07	18326983	A	C	PRAD_37814	18326938	18327439	-205.5	17393216	protein_coding	+	sigLow	24075	933767	909692	-90.5	Cross
rs4552308_chr3:127254962_CHCHD6	CHCHD6	rs4552308	chr3:127254962	CTCF3779	-0.649153	0.046768	chr3	127254962	1.27255e+08	127304482	C	T	PRAD_23377	127304166	127304667	65.5	126704220	protein_coding	+	sigLow	49520	600262	550742	93.5	Cross
rs6439052_chr3:127254962_CHCHD6	CHCHD6	rs6439052	chr3:127254962	CTCF3779	-0.649153	0.046768	chr3	127254962	1.27255e+08	127304368	T	C	PRAD_23377	127304166	127304667	-48.5	126704220	protein_coding	+	sigLow	49406	600148	550742	93.5	Cross
rs17059527_chr4:173990225_FBXO8	FBXO8	rs17059527	chr4:173990225	CTCF53948	-0.797398	0.00734301	chr4	173990225	173990450	173522345	C	T	PRAD_30498	173522039	173522540	55.5	174284264	protein_coding	-	sigBoth	-467880	-761919	-294039	-225	Cross
rs6856727_chr4:151801808_GATB	GATB	rs6856727	chr4:151801808	CTCF53438	-0.629573	0.0400725	chr4	151801808	1.51802e+08	152200666	T	G	PRAD_29951	152200544	152201045	-128.5	151761023	protein_coding	-	sigBoth	398858	439643	40785	50.5	Cross
rs28614151_chr4:4726389_LYAR	LYAR	rs28614151	chr4:4726389	CTCF50108	-0.645639	0.0380173	chr4	4726389	4726385	4753087	G	A	PRAD_26425	4752997	4753498	-160.5	4290169	protein_coding	-	sigLow	26698	462918	436220	4	Cross
rs4629378_chr3:129352378_RAB43	RAB43	rs4629378	chr3:129352378	CTCF3931	-0.748863	0.0171899	chr3	129352378	1.29352e+08	130026252	A	G	PRAD_23602	130026088	130026589	-86.5	129122801	protein_coding	-	sigHigh	673874	903451	229577	154.5	Cross
rs6890188_chr5:172758189_SH3PXD2B	SH3PXD2B	rs6890188	chr5:172758189	CTCF26904	-0.673263	0.0318495	chr5	172758189	1.72758e+08	172807338	C	G	PRAD_36386	172807119	172807620	-31.5	172454523	protein_coding	-	sigLow	49149	352815	303666	-2.5	Cross
rs11129965_chr3:43071799_SNRK	SNRK	rs11129965	chr3:43071799	CTCF1410	-0.725492	0.0145124	chr3	43071799	43071554	42476887	G	A	PRAD_20654	42476749	42477250	-112.5	43286512	protein_coding	+	sigLow	-594912	-809625	-214713	245	Cross
rs17306848_chr3:43071799_SNRK	SNRK	rs17306848	chr3:43071799	CTCF1410	-0.725492	0.0145124	chr3	43071799	43071554	42476963	C	G	PRAD_20654	42476749	42477250	-36.5	43286512	protein_coding	+	sigHigh	-594836	-809549	-214713	245	Cross
rs9396872_chr6:18302908_TPMT	TPMT	rs9396872	chr6:18302908	CTCF61085	-0.64999	0.0409488	chr6	18302908	1.8303e+07	18491315	C	T	PRAD_37842	18491152	18491653	-87.5	18155074	protein_coding	-	sigNone	188407	336241	147834	-90.5	Cross
rs4552308_chr3:127254962_TXNRD3	TXNRD3	rs4552308	chr3:127254962	CTCF3779	-0.649153	0.046768	chr3	127254962	1.27255e+08	127304482	C	T	PRAD_23377	127304166	127304667	65.5	126655155	protein_coding	-	sigNone	49520	649327	599807	93.5	Cross
rs59345740_chr3:127254962_TXNRD3	TXNRD3	rs59345740	chr3:127254962	CTCF3779	-0.649153	0.046768	chr3	127254962	1.27255e+08	127456659	C	T	PRAD_23379	127456517	127457018	-108.5	126655155	protein_coding	-	sigLow	201697	801504	599807	93.5	Cross
rs2399481_chr3:113552978_ZDHHC23	ZDHHC23	rs2399481	chr3:113552978	CTCF3301	-0.636027	0.0472948	chr3	113552978	113553062	113516137	G	C	PRAD_22869	113516031	113516532	-144.5	113947901	protein_coding	+	sigLow	-36841	-431764	-394923	-84	Cross
rs75710433_chr7:139987763_C7orf55-LUC7L2	C7orf55-LUC7L2	rs75710433	chr7:139987763	CTCF95116	-0.709004	0.0180074	chr7	139987763	1.39988e+08	140231437	A	G	PRAD_48374	140231147	140231648	39.5	139341360	protein_coding	+	sigNone	243674	890077	646403	-150.5	Cross
rs7033276_chr9:38727552_CNTNAP3	CNTNAP3	rs7033276	chr9:38727552	CTCF87921	-0.613815	0.0472022	chr9	38727552	38727660	38443192	G	A	PRAD_55475	38443107	38443608	-165.5	39288315	protein_coding	-	sigHigh	-284360	-845123	-560763	-108	Cross
rs78946950_chr8:30144257_GTF2E2	GTF2E2	rs78946950	chr8:30144257	CTCF80439	-0.642593	0.0443648	chr8	30144257	3.01443e+07	29811469	A	G	PRAD_50286	29811169	29811670	49.5	30658251	protein_coding	-	sigHigh	-332788	-846782	-513994	4.5	Cross
rs10903997_chr10:3467619_KLF6	KLF6	rs10903997	chr10:3467619	CTCF32184	-0.651497	0.0403132	chr10	3467619	3467452	3240007	T	C	PRAD_59573	3239540	3240041	216.5	3785281	protein_coding	-	sigHigh	-227612	-545274	-317662	167	Cross
rs11990424_chr8:125594184_NSMCE2	NSMCE2	rs11990424	chr8:125594184	CTCF82866	-0.792062	0.00437867	chr8	125594184	1.25594e+08	125633393	G	A	PRAD_53191	125633168	125633669	-25.5	125091679	protein_coding	+	sigNone	39209	541714	502505	69.5	Cross
rs55991655_chr8:125594184_NSMCE2	NSMCE2	rs55991655	chr8:125594184	CTCF82866	-0.792062	0.00437867	chr8	125594184	1.25594e+08	125644699	G	A	PRAD_53194	125644480	125644981	-31.5	125091679	protein_coding	+	sigHigh	50515	553020	502505	69.5	Cross
rs6415307_chr7:139987763_UBN2	UBN2	rs6415307	chr7:139987763	CTCF95116	-0.709004	0.0180074	chr7	139987763	1.39988e+08	140220367	T	A	PRAD_48371	140220072	140220573	44.5	139230356	protein_coding	+	sigNone	232604	990011	757407	-150.5	Cross
rs4144729_chr8:78924827_ZC2HC1A	ZC2HC1A	rs4144729	chr8:78924827	CTCF81651	-0.643054	0.0441942	chr8	78924827	7.89249e+07	79096711	A	C	PRAD_51608	79096532	79097033	-71.5	78666047	protein_coding	+	sigHigh	171884	430664	258780	-102.5	Cross
rs17783207_chr8:81733016_ZNF704	ZNF704	rs17783207	chr8:81733016	CTCF81746	-0.734109	0.0151349	chr8	81733016	8.17329e+07	81780600	A	G	PRAD_51802	81780436	81780937	-86.5	80874781	protein_coding	-	sigLow	47584	905819	858235	111.5	Cross
rs6473300_chr8:81733016_ZNF704	ZNF704	rs6473300	chr8:81733016	CTCF81746	-0.734109	0.0151349	chr8	81733016	8.17329e+07	81775735	G	A	PRAD_51800	81775346	81775847	138.5	80874781	protein_coding	-	sigNone	42719	900954	858235	111.5	Cross
rs74851811_chr8:81733016_ZNF704	ZNF704	rs74851811	chr8:81733016	CTCF81746	-0.734109	0.0151349	chr8	81733016	8.17329e+07	81844332	C	G	PRAD_51806	81844275	81844776	-193.5	80874781	protein_coding	-	sigHigh	111316	969551	858235	111.5	Cross
rs10783517_chr12:52507441_ACVR1B	ACVR1B	rs10783517	chr12:52507441	CTCF29185	-0.690949	0.0226619	chr12	52507441	52507367	52522822	C	T	PRAD_72827	52522326	52522827	245.5	51951667	protein_coding	+	sigNone	15381	571155	555774	74	Cross
rs17676308_chr12:52507441_ACVR1B	ACVR1B	rs17676308	chr12:52507441	CTCF29185	-0.690949	0.0226619	chr12	52507441	52507367	52630900	A	C	PRAD_72829	52630722	52631223	-72.5	51951667	protein_coding	+	sigHigh	123459	679233	555774	74	Cross
rs12869586_chr13:30680265_ALOX5AP	ALOX5AP	rs12869586	chr13:30680265	CTCF58442	-0.767747	0.00961191	chr13	30680265	3.068e+07	30389940	A	C	PRAD_76620	30389813	30390314	-123.5	30713478	protein_coding	+	sigHigh	-290325	-323538	-33213	246.5	Cross
rs11036926_chr11:43279017_API5	API5	rs11036926	chr11:43279017	CTCF15931	-0.694665	0.01885	chr11	43279017	4.32789e+07	42524843	G	T	PRAD_66254	42524562	42525063	30.5	43311963	protein_coding	+	sigLow	-754174	-787120	-32946	129.5	Cross
rs11236627_chr11:75537402_ARRB1	ARRB1	rs11236627	chr11:75537402	CTCF17596	-0.816718	0.00507838	chr11	75537402	75537574	76148665	C	G	PRAD_68620	76148471	76148972	-56.5	75351705	protein_coding	-	sigLow	611263	796960	185697	-172	Cross
rs7127263_chr11:75537402_ARRB1	ARRB1	rs7127263	chr11:75537402	CTCF17596	-0.816718	0.00507838	chr11	75537402	75537574	76319087	C	T	PRAD_68630	76318706	76319207	130.5	75351705	protein_coding	-	sigLow	781685	967382	185697	-172	Cross
rs10783517_chr12:52507441_ATG101	ATG101	rs10783517	chr12:52507441	CTCF29185	-0.690949	0.0226619	chr12	52507441	52507367	52522822	C	T	PRAD_72827	52522326	52522827	245.5	52069246	protein_coding	+	sigHigh	15381	453576	438195	74	Cross
rs35125059_chr12:52507441_ATG101	ATG101	rs35125059	chr12:52507441	CTCF29185	-0.690949	0.0226619	chr12	52507441	52507367	52872942	C	T	PRAD_72839	52872884	52873385	-192.5	52069246	protein_coding	+	sigLow	365501	803696	438195	74	Cross
rs7306790_chr12:52507441_ATG101	ATG101	rs7306790	chr12:52507441	CTCF29185	-0.690949	0.0226619	chr12	52507441	52507367	52970230	A	G	PRAD_72871	52969994	52970495	-14.5	52069246	protein_coding	+	sigLow	462789	900984	438195	74	Cross
rs7308990_chr12:52507441_ATG101	ATG101	rs7308990	chr12:52507441	CTCF29185	-0.690949	0.0226619	chr12	52507441	52507367	52870908	C	T	PRAD_72837	52870461	52870962	196.5	52069246	protein_coding	+	sigLow	363467	801662	438195	74	Cross
rs79111850_chr11:36818451_C11orf74	C11orf74	rs79111850	chr11:36818451	CTCF15874	-0.764304	0.00612945	chr11	36818451	3.68186e+07	37089746	A	G	PRAD_66215	37089601	37090102	-105.5	36594493	protein_coding	+	sigLow	271295	495253	223958	-134.5	Cross
rs10139564_chr14:20828177_CHD8	CHD8	rs10139564	chr14:20828177	CTCF83700	-0.839032	0.00224765	chr14	20828177	2.08282e+07	20681626	A	C	PRAD_78840	20681439	20681940	-63.5	21456126	protein_coding	-	sigBoth	-146551	-774500	-627949	-30.5	Cross
rs7338730_chr13:94800625_CLDN10	CLDN10	rs7338730	chr13:94800625	CTCF59798	-0.698095	0.0239637	chr13	94800625	9.48006e+07	94544362	C	T	PRAD_77966	94544319	94544820	-207.5	95433604	protein_coding	+	sigNone	-256263	-889242	-632979	12.5	Cross
rs7488388_chr12:54690022_COPZ1	COPZ1	rs7488388	chr12:54690022	CTCF29385	-0.621145	0.0439066	chr12	54690022	5.46902e+07	54760074	A	T	PRAD_73061	54759709	54760210	114.5	54301202	protein_coding	+	sigLow	70052	458872	388820	-212.5	Cross
rs10886319_chr10:118616277_FAM204A	FAM204A	rs10886319	chr10:118616277	CTCF35909	-0.635315	0.0423989	chr10	118616277	1.18616e+08	118835954	T	G	PRAD_63786	118835635	118836136	68.5	118342328	protein_coding	-	sigHigh	219677	493626	273949	185.5	Within
rs10886380_chr10:118616277_FAM204A	FAM204A	rs10886380	chr10:118616277	CTCF35909	-0.635315	0.0423989	chr10	118616277	1.18616e+08	119091119	A	G	PRAD_63795	119090864	119091365	4.5	118342328	protein_coding	-	sigHigh	474842	748791	273949	185.5	Within
rs494469_chr10:118616277_FAM204A	FAM204A	rs494469	chr10:118616277	CTCF35909	-0.635315	0.0423989	chr10	118616277	1.18616e+08	119025465	A	G	PRAD_63789	119025205	119025706	9.5	118342328	protein_coding	-	sigNone	409188	683137	273949	185.5	Within
rs494526_chr10:118616277_FAM204A	FAM204A	rs494526	chr10:118616277	CTCF35909	-0.635315	0.0423989	chr10	118616277	1.18616e+08	119025482	G	T	PRAD_63789	119025205	119025706	26.5	118342328	protein_coding	-	sigHigh	409205	683154	273949	185.5	Within
rs2210604_chr10:118616277_FAM45A	FAM45A	rs2210604	chr10:118616277	CTCF35909	-0.635315	0.0423989	chr10	118616277	1.18616e+08	118241679	A	G	PRAD_63758	118241184	118241685	244.5	119104086	protein_coding	+	sigHigh	-374598	-862407	-487809	185.5	Within
rs11198434_chr10:118616277_GRK5	GRK5	rs11198434	chr10:118616277	CTCF35909	-0.635315	0.0423989	chr10	118616277	1.18616e+08	118457143	T	G	PRAD_63767	118456909	118457410	-16.5	119207589	protein_coding	+	sigHigh	-159134	-750446	-591312	185.5	Within
rs10161141_chr12:52507441_IGFBP6	IGFBP6	rs10161141	chr12:52507441	CTCF29185	-0.690949	0.0226619	chr12	52507441	52507367	52146442	A	G	PRAD_72773	52146189	52146690	2.5	53097436	protein_coding	+	sigBoth	-360999	-950994	-589995	74	Cross
rs10219656_chr12:52507441_IGFBP6	IGFBP6	rs10219656	chr12:52507441	CTCF29185	-0.690949	0.0226619	chr12	52507441	52507367	52127268	T	C	PRAD_72765	52126984	52127485	33.5	53097436	protein_coding	+	sigBoth	-380173	-970168	-589995	74	Cross
rs7138722_chr12:52507441_IGFBP6	IGFBP6	rs7138722	chr12:52507441	CTCF29185	-0.690949	0.0226619	chr12	52507441	52507367	52152096	T	C	PRAD_72779	52152071	52152572	-225.5	53097436	protein_coding	+	sigLow	-355345	-945340	-589995	74	Cross
rs7296563_chr12:52507441_IGFBP6	IGFBP6	rs7296563	chr12:52507441	CTCF29185	-0.690949	0.0226619	chr12	52507441	52507367	52168742	T	C	PRAD_72783	52168283	52168784	208.5	53097436	protein_coding	+	sigLow	-338699	-928694	-589995	74	Cross
rs3809174_chr12:52507441_ITGB7	ITGB7	rs3809174	chr12:52507441	CTCF29185	-0.690949	0.0226619	chr12	52507441	52507367	52232121	G	T	PRAD_72801	52231752	52232253	118.5	53207307	protein_coding	-	sigLow	-275320	-975186	-699866	74	Cross
rs2603751_chr12:52507441_KRT18	KRT18	rs2603751	chr12:52507441	CTCF29185	-0.690949	0.0226619	chr12	52507441	52507367	52059498	T	C	PRAD_72731	52059329	52059830	-81.5	52948871	protein_coding	+	sigHigh	-447943	-889373	-441430	74	Cross
rs3809174_chr12:52507441_KRT18	KRT18	rs3809174	chr12:52507441	CTCF29185	-0.690949	0.0226619	chr12	52507441	52507367	52232121	G	T	PRAD_72801	52231752	52232253	118.5	52948871	protein_coding	+	sigHigh	-275320	-716750	-441430	74	Cross
rs4762068_chr12:52507441_KRT18	KRT18	rs4762068	chr12:52507441	CTCF29185	-0.690949	0.0226619	chr12	52507441	52507367	52198020	C	T	PRAD_72790	52197754	52198255	15.5	52948871	protein_coding	+	sigNone	-309421	-750851	-441430	74	Cross
rs7138722_chr12:52507441_KRT18	KRT18	rs7138722	chr12:52507441	CTCF29185	-0.690949	0.0226619	chr12	52507441	52507367	52152096	T	C	PRAD_72779	52152071	52152572	-225.5	52948871	protein_coding	+	sigBoth	-355345	-796775	-441430	74	Cross
rs2603751_chr12:52507441_KRT8	KRT8	rs2603751	chr12:52507441	CTCF29185	-0.690949	0.0226619	chr12	52507441	52507367	52059498	T	C	PRAD_72731	52059329	52059830	-81.5	52949954	protein_coding	-	sigHigh	-447943	-890456	-442513	74	Cross
rs3809174_chr12:52507441_KRT8	KRT8	rs3809174	chr12:52507441	CTCF29185	-0.690949	0.0226619	chr12	52507441	52507367	52232121	G	T	PRAD_72801	52231752	52232253	118.5	52949954	protein_coding	-	sigHigh	-275320	-717833	-442513	74	Cross
rs4762068_chr12:52507441_KRT8	KRT8	rs4762068	chr12:52507441	CTCF29185	-0.690949	0.0226619	chr12	52507441	52507367	52198020	C	T	PRAD_72790	52197754	52198255	15.5	52949954	protein_coding	-	sigNone	-309421	-751934	-442513	74	Cross
rs11031626_chr11:32279838_LINC00294	LINC00294	rs11031626	chr11:32279838	CTCF15672	-0.635781	0.0474027	chr11	32279838	3.22798e+07	32173393	T	C	PRAD_65936	32173328	32173829	-185.5	33076149	lincRNA	+	sigBoth	-106445	-902756	-796311	25.5	Cross
rs12430917_chr13:30680265_LINC00426	LINC00426	rs12430917	chr13:30680265	CTCF58442	-0.767747	0.00961191	chr13	30680265	3.068e+07	30824914	G	A	PRAD_76647	30824587	30825088	76.5	30377145	lincRNA	-	sigHigh	144649	447769	303120	246.5	Cross
rs4238140_chr13:30680265_LINC00426	LINC00426	rs4238140	chr13:30680265	CTCF58442	-0.767747	0.00961191	chr13	30680265	3.068e+07	30792673	A	G	PRAD_76644	30792542	30793043	-119.5	30377145	lincRNA	-	sigLow	112408	415528	303120	246.5	Cross
rs4635202_chr13:30680265_LINC00426	LINC00426	rs4635202	chr13:30680265	CTCF58442	-0.767747	0.00961191	chr13	30680265	3.068e+07	31044522	C	G	PRAD_76657	31044311	31044812	-39.5	30377145	lincRNA	-	sigNone	364257	667377	303120	246.5	Cross
rs9315068_chr13:30680265_LINC00426	LINC00426	rs9315068	chr13:30680265	CTCF58442	-0.767747	0.00961191	chr13	30680265	3.068e+07	30796932	C	G	PRAD_76645	30796707	30797208	-25.5	30377145	lincRNA	-	sigLow	116667	419787	303120	246.5	Cross
rs7306508_chr12:52507441_NR4A1	NR4A1	rs7306508	chr12:52507441	CTCF29185	-0.690949	0.0226619	chr12	52507441	52507367	52970043	A	G	PRAD_72871	52969994	52970495	-201.5	52022832	protein_coding	+	sigBoth	462602	947211	484609	74	Cross
rs72673074_chr14:20828177_OSGEP	OSGEP	rs72673074	chr14:20828177	CTCF83700	-0.839032	0.00224765	chr14	20828177	2.08282e+07	21163692	C	A	PRAD_78897	21163663	21164164	-221.5	20455105	protein_coding	-	sigLow	335515	708587	373072	-30.5	Cross
rs8012700_chr14:20828177_PARP2	PARP2	rs8012700	chr14:20828177	CTCF83700	-0.839032	0.00224765	chr14	20828177	2.08282e+07	20977285	A	G	PRAD_78864	20977072	20977573	-37.5	20343582	protein_coding	+	sigLow	149108	633703	484595	-30.5	Cross
rs7942065_chr11:36818451_PRR5L	PRR5L	rs7942065	chr11:36818451	CTCF15874	-0.764304	0.00612945	chr11	36818451	3.68186e+07	37110407	G	A	PRAD_66217	37110321	37110822	-164.5	36296288	protein_coding	+	sigLow	291956	814119	522163	-134.5	Cross
rs6484551_chr11:32279838_QSER1	QSER1	rs6484551	chr11:32279838	CTCF15672	-0.635781	0.0474027	chr11	32279838	3.22798e+07	32172028	A	G	PRAD_65934	32171857	32172358	-79.5	32893178	protein_coding	+	sigHigh	-107810	-721150	-613340	25.5	Cross
rs4752201_chr10:118616277_RAB11FIP2	RAB11FIP2	rs4752201	chr10:118616277	CTCF35909	-0.635315	0.0423989	chr10	118616277	1.18616e+08	118764094	A	G	PRAD_63783	118763768	118764269	75.5	118046603	protein_coding	-	sigNone	147817	717491	569674	185.5	Within
rs35938888_chr10:93775521_RBP4	RBP4	rs35938888	chr10:93775521	CTCF34952	-0.691224	0.0258561	chr10	93775521	9.37756e+07	93982576	G	C	PRAD_62679	93982186	93982687	139.5	93601744	protein_coding	-	sigNone	207055	380832	173777	-97.5	Cross
rs10872892_chr14:20828177_RNASE10	RNASE10	rs10872892	chr14:20828177	CTCF83700	-0.839032	0.00224765	chr14	20828177	2.08282e+07	21163858	C	G	PRAD_78897	21163663	21164164	-55.5	20505537	protein_coding	+	sigBoth	335681	658321	322640	-30.5	Cross
rs58558190_chr12:55133030_RP11-644F5.10	RP11-644F5.10	rs58558190	chr12:55133030	CTCF29402	-0.777377	0.00818707	chr12	55133030	5.51331e+07	54934196	G	A	PRAD_73068	54934172	54934673	-226.5	55716036	protein_coding	+	sigNone	-198834	-781840	-583006	-43.5	Cross
rs11852150_chr14:20828177_RP11-903H12.5	RP11-903H12.5	rs11852150	chr14:20828177	CTCF83700	-0.839032	0.00224765	chr14	20828177	2.08282e+07	21163764	G	A	PRAD_78897	21163663	21164164	-149.5	20684587	protein_coding	+	sigLow	335587	479177	143590	-30.5	Cross
rs10876281_chr12:52507441_SPRYD3	SPRYD3	rs10876281	chr12:52507441	CTCF29185	-0.690949	0.0226619	chr12	52507441	52507367	52372779	G	A	PRAD_72822	52372476	52372977	52.5	53079420	protein_coding	-	sigHigh	-134662	-706641	-571979	74	Cross
rs3809174_chr12:52507441_SPRYD3	SPRYD3	rs3809174	chr12:52507441	CTCF29185	-0.690949	0.0226619	chr12	52507441	52507367	52232121	G	T	PRAD_72801	52231752	52232253	118.5	53079420	protein_coding	-	sigHigh	-275320	-847299	-571979	74	Cross
rs4762068_chr12:52507441_SPRYD3	SPRYD3	rs4762068	chr12:52507441	CTCF29185	-0.690949	0.0226619	chr12	52507441	52507367	52198020	C	T	PRAD_72790	52197754	52198255	15.5	53079420	protein_coding	-	sigHigh	-309421	-881400	-571979	74	Cross
rs56285889_chr12:52507441_SPRYD3	SPRYD3	rs56285889	chr12:52507441	CTCF29185	-0.690949	0.0226619	chr12	52507441	52507367	52115684	G	A	PRAD_72753	52115599	52116100	-165.5	53079420	protein_coding	-	sigLow	-391757	-963736	-571979	74	Cross
rs11053641_chr12:10411506_TAS2R43	TAS2R43	rs11053641	chr12:10411506	CTCF27886	-0.724937	0.0146575	chr12	10411506	10411445	10153677	G	A	PRAD_71375	10153423	10153924	3.5	11134244	protein_coding	-	sigHigh	-257829	-980567	-722738	61	Cross
rs11031626_chr11:32279838_TCP11L1	TCP11L1	rs11031626	chr11:32279838	CTCF15672	-0.635781	0.0474027	chr11	32279838	3.22798e+07	32173393	T	C	PRAD_65936	32173328	32173829	-185.5	33039417	protein_coding	+	sigLow	-106445	-866024	-759579	25.5	Cross
rs6484551_chr11:32279838_TCP11L1	TCP11L1	rs6484551	chr11:32279838	CTCF15672	-0.635781	0.0474027	chr11	32279838	3.22798e+07	32172028	A	G	PRAD_65934	32171857	32172358	-79.5	33039417	protein_coding	+	sigHigh	-107810	-867389	-759579	25.5	Cross
rs17109475_chr12:54690022_TESPA1	TESPA1	rs17109475	chr12:54690022	CTCF29385	-0.621145	0.0439066	chr12	54690022	5.46902e+07	54230590	T	C	PRAD_73021	54230493	54230994	-153.5	54984746	protein_coding	-	sigLow	-459432	-754156	-294724	-212.5	Cross
rs7490349_chr13:94800625_TGDS	TGDS	rs7490349	chr13:94800625	CTCF59798	-0.698095	0.0239637	chr13	94800625	9.48006e+07	95356775	T	C	PRAD_78089	95356711	95357212	-186.5	94596257	protein_coding	-	sigHigh	556150	760518	204368	12.5	Cross
rs3809174_chr12:52507441_TNS2	TNS2	rs3809174	chr12:52507441	CTCF29185	-0.690949	0.0226619	chr12	52507441	52507367	52232121	G	T	PRAD_72801	52231752	52232253	118.5	53046969	protein_coding	+	sigHigh	-275320	-814848	-539528	74	Cross
rs7296563_chr12:52507441_TNS2	TNS2	rs7296563	chr12:52507441	CTCF29185	-0.690949	0.0226619	chr12	52507441	52507367	52168742	T	C	PRAD_72783	52168283	52168784	208.5	53046969	protein_coding	+	sigLow	-338699	-878227	-539528	74	Cross
rs58132820_chr14:20828177_TOX4	TOX4	rs58132820	chr14:20828177	CTCF83700	-0.839032	0.00224765	chr14	20828177	2.08282e+07	20682737	T	C	PRAD_78841	20682564	20683065	-77.5	21476597	protein_coding	+	sigLow	-145440	-793860	-648420	-30.5	Cross
rs79111850_chr11:36818451_TRAF6	TRAF6	rs79111850	chr11:36818451	CTCF15874	-0.764304	0.00612945	chr11	36818451	3.68186e+07	37089746	A	G	PRAD_66215	37089601	37090102	-105.5	36510272	protein_coding	-	sigLow	271295	579474	308179	-134.5	Cross
rs74330588_chr13:30680265_UBL3	UBL3	rs74330588	chr13:30680265	CTCF58442	-0.767747	0.00961191	chr13	30680265	3.068e+07	30833000	C	A	PRAD_76648	30832835	30833336	-85.5	29850684	protein_coding	-	sigNone	152735	982316	829581	246.5	Cross
rs12430917_chr13:30680265_USPL1	USPL1	rs12430917	chr13:30680265	CTCF58442	-0.767747	0.00961191	chr13	30680265	3.068e+07	30824914	G	A	PRAD_76647	30824587	30825088	76.5	30617693	protein_coding	+	sigLow	144649	207221	62572	246.5	Cross
rs12571541_chr10:113524302_VWA2	VWA2	rs12571541	chr10:113524302	CTCF35746	-0.669966	0.0330179	chr10	113524302	1.13524e+08	113425656	C	T	PRAD_63508	113425502	113426003	-96.5	114239330	protein_coding	+	sigHigh	-98646	-813674	-715028	-16.5	Within
rs2074193_chr12:47408407_ZNF641	ZNF641	rs2074193	chr12:47408407	CTCF28817	-0.642802	0.0346808	chr12	47408407	4.74086e+07	47377646	T	G	PRAD_72367	47377446	47377947	-50.5	48351414	protein_coding	-	sigLow	-30761	-973768	-943007	-176.5	Cross
rs9975052_chr21:42618693_ABCG1	ABCG1	rs9975052	chr21:42618693	CTCF41906	-0.710142	0.0324445	chr21	42618693	4.26189e+07	42777882	A	G	PRAD_107744	42777454	42777955	177.5	42199689	protein_coding	+	sigLow	159189	578193	419004	-219.5	Cross
rs225436_chr21:42618693_CBS	CBS	rs225436	chr21:42618693	CTCF41906	-0.710142	0.0324445	chr21	42618693	4.26189e+07	42308924	C	T	PRAD_107642	42308822	42309323	-148.5	43076943	protein_coding	-	sigLow	-309769	-768019	-458250	-219.5	Cross
rs2151389_chr20:46791819_CD40	CD40	rs2151389	chr20:46791819	CTCF76495	-0.619474	0.0496582	chr20	46791819	4.67918e+07	46843685	C	T	PRAD_105321	46843496	46843997	-61.5	46118272	protein_coding	+	sigLow	51866	725413	673547	-15.5	Cross
rs9623831_chr22:43743314_EFCAB6	EFCAB6	rs9623831	chr22:43743314	CTCF79066	-0.784647	0.0106653	chr22	43743314	4.37433e+07	43397382	C	G	PRAD_109959	43396926	43397427	205.5	43812337	protein_coding	-	sigHigh	-345932	-414955	-69023	-11.5	Cross
rs34093024_chr19:51665246_FPR3	FPR3	rs34093024	chr19:51665246	CTCF57669	-0.729571	0.0158621	chr19	51665246	5.16652e+07	51092294	T	C	PRAD_102796	51091852	51092353	191.5	51795163	protein_coding	+	sigNone	-572952	-702869	-129917	43.5	Cross
rs5766446_chr22:44976089_KIAA1644	KIAA1644	rs5766446	chr22:44976089	CTCF79124	-0.654294	0.0391315	chr22	44976089	4.49759e+07	45120882	G	A	PRAD_110032	45120866	45121367	-234.5	44312851	protein_coding	-	sigLow	144793	808031	663238	222.5	Cross
rs17114219_chr21:42618693_PDE9A	PDE9A	rs17114219	chr21:42618693	CTCF41906	-0.710142	0.0324445	chr21	42618693	4.26189e+07	42057091	A	G	PRAD_107618	42056909	42057410	-68.5	42653636	protein_coding	+	sigHigh	-561602	-596545	-34943	-219.5	Cross
rs4810549_chr20:46791819_RP11-323C15.2	RP11-323C15.2	rs4810549	chr20:46791819	CTCF76495	-0.619474	0.0496582	chr20	46791819	4.67918e+07	46751962	A	G	PRAD_105314	46751830	46752331	-118.5	46901726	lincRNA	-	sigLow	-39857	-149764	-109907	-15.5	Cross
rs56319817_chr22:43743314_SAMM50	SAMM50	rs56319817	chr22:43743314	CTCF79066	-0.784647	0.0106653	chr22	43743314	4.37433e+07	43388500	G	C	PRAD_109958	43388255	43388756	-5.5	43955421	protein_coding	+	sigLow	-354814	-566921	-212107	-11.5	Cross
rs401074_chr21:42618693_SIK1	SIK1	rs401074	chr21:42618693	CTCF41906	-0.710142	0.0324445	chr21	42618693	4.26189e+07	42593381	A	G	PRAD_107710	42593194	42593695	-63.5	43427128	protein_coding	-	sigHigh	-25312	-833747	-808435	-219.5	Cross
rs1124817_chr21:42618693_SLC37A1	SLC37A1	rs1124817	chr21:42618693	CTCF41906	-0.710142	0.0324445	chr21	42618693	4.26189e+07	43307492	A	G	PRAD_107783	43307008	43307509	233.5	42496008	protein_coding	+	sigLow	688799	811484	122685	-219.5	Cross
rs60206358_chr21:42618693_SLC37A1	SLC37A1	rs60206358	chr21:42618693	CTCF41906	-0.710142	0.0324445	chr21	42618693	4.26189e+07	43301568	A	G	PRAD_107781	43301089	43301590	228.5	42496008	protein_coding	+	sigLow	682875	805560	122685	-219.5	Cross
rs626045_chr21:42618693_SLC37A1	SLC37A1	rs626045	chr21:42618693	CTCF41906	-0.710142	0.0324445	chr21	42618693	4.26189e+07	43343703	G	C	PRAD_107790	43343593	43344094	-140.5	42496008	protein_coding	+	sigHigh	725010	847695	122685	-219.5	Cross
rs9975052_chr21:42618693_SLC37A1	SLC37A1	rs9975052	chr21:42618693	CTCF41906	-0.710142	0.0324445	chr21	42618693	4.26189e+07	42777882	A	G	PRAD_107744	42777454	42777955	177.5	42496008	protein_coding	+	sigHigh	159189	281874	122685	-219.5	Cross
rs3863537_chrX:13599458_TCEANC	TCEANC	rs3863537	chrX:13599458	CTCF19750	-0.74759	0.0125757	chrX	13599458	13599216	13102011	G	A	PRAD_110775	13101699	13102200	61.5	13653189	protein_coding	+	sigLow	-497447	-551178	-53731	242	Cross
rs8126781_chr21:45407181_YBEY	YBEY	rs8126781	chr21:45407181	CTCF42068	-0.712404	0.0371336	chr21	45407181	4.54072e+07	45364493	T	C	PRAD_107937	45364035	45364536	207.5	46286337	protein_coding	+	sigLow	-42688	-921844	-879156	-26.5	Cross
rs113117694_chr21:42618693_ZBTB21	ZBTB21	rs113117694	chr21:42618693	CTCF41906	-0.710142	0.0324445	chr21	42618693	4.26189e+07	42801891	G	A	PRAD_107748	42801534	42802035	106.5	42010387	protein_coding	-	sigLow	183198	791504	608306	-219.5	Cross
rs2691215_chr19:51665246_ZNF577	ZNF577	rs2691215	chr19:51665246	CTCF57669	-0.729571	0.0158621	chr19	51665246	5.16652e+07	51070344	A	T	PRAD_102794	51070216	51070717	-122.5	51890950	protein_coding	-	sigLow	-594902	-820606	-225704	43.5	Cross

## Sheet: spatial_pattern_based_VCaP
	Gene	SNP	CpG	ctcf_id	cor_cpg_ctcf	cor_cpg_ctcf_fdr	chr	cpg_pos	ctcf_mid	snp_pos	snp_ref	snp_alt	atac_id	atac_start	atac_end	snp2atac_mid	tss_pos	gene_type	gene_strand	sigGroup	snp2cpg	snp2gene	cpg2gene	cpg2ctcf_mid	overlap
rs2842709_chr1:206809661_C1orf186	C1orf186	rs2842709	chr1:206809661	CTCF73180	-0.636364	0.0419659	chr1	206809661	2.0681e+08	206999268	T	G	PRAD_9065	206998889	206999390	128.5	206037231	protein_coding	+	sigHigh	189607	962037	772430	-71.5	Cross
rs34766740_chr1:206809661_C1orf186	C1orf186	rs34766740	chr1:206809661	CTCF73180	-0.636364	0.0419659	chr1	206809661	2.0681e+08	206999266	T	A	PRAD_9065	206998889	206999390	126.5	206037231	protein_coding	+	sigNone	189605	962035	772430	-71.5	Cross
rs403523_chr2:70643912_C2orf42	C2orf42	rs403523	chr2:70643912	CTCF44649	-0.71792	0.0136509	chr2	70643912	7.06439e+07	71181588	T	G	PRAD_13770	71181275	71181776	62.5	70248615	protein_coding	-	sigHigh	537676	932973	395297	-4.5	Cross
rs3001101_chr1:206809661_CD46	CD46	rs3001101	chr1:206809661	CTCF73180	-0.636364	0.0419659	chr1	206809661	2.0681e+08	206776657	A	C	PRAD_9038	206776208	206776709	198.5	207752057	protein_coding	+	sigLow	-33004	-975400	-942396	-71.5	Within
rs12121500_chr1:161763711_DDR2	DDR2	rs12121500	chr1:161763711	CTCF71633	-0.692071	0.019322	chr1	161763711	161763757	161743431	T	C	PRAD_7292	161743120	161743621	60.5	162631373	protein_coding	+	sigBoth	-20280	-887942	-867662	-46	Within
rs56855882_chr1:161763711_DUSP12	DUSP12	rs56855882	chr1:161763711	CTCF71633	-0.692071	0.019322	chr1	161763711	161763757	162421477	G	T	PRAD_7342	162421112	162421613	114.5	161749758	protein_coding	+	sigHigh	657766	671719	13953	-46	Cross
rs59596817_chr1:161763711_DUSP12	DUSP12	rs59596817	chr1:161763711	CTCF71633	-0.692071	0.019322	chr1	161763711	161763757	162444730	G	A	PRAD_7344	162444363	162444864	116.5	161749758	protein_coding	+	sigHigh	681019	694972	13953	-46	Cross
rs76165506_chr1:206809661_DYRK3	DYRK3	rs76165506	chr1:206809661	CTCF73180	-0.636364	0.0419659	chr1	206809661	2.0681e+08	206999296	G	A	PRAD_9065	206998889	206999390	156.5	206635536	protein_coding	+	sigHigh	189635	363760	174125	-71.5	Cross
rs1394320_chr1:161763711_FCGR2B	FCGR2B	rs1394320	chr1:161763711	CTCF71633	-0.692071	0.019322	chr1	161763711	161763757	162388605	G	A	PRAD_7338	162388509	162389010	-154.5	161663147	protein_coding	+	sigLow	624894	725458	100564	-46	Within
rs164583_chr1:161763711_FCGR2B	FCGR2B	rs164583	chr1:161763711	CTCF71633	-0.692071	0.019322	chr1	161763711	161763757	162421610	A	G	PRAD_7342	162421112	162421613	247.5	161663147	protein_coding	+	sigHigh	657899	758463	100564	-46	Within
rs164583_chr1:161763711_FCGR3A	FCGR3A	rs164583	chr1:161763711	CTCF71633	-0.692071	0.019322	chr1	161763711	161763757	162421610	A	G	PRAD_7342	162421112	162421613	247.5	161550737	protein_coding	-	sigBoth	657899	870873	212974	-46	Within
rs12463640_chr2:120686940_INHBB	INHBB	rs12463640	chr2:120686940	CTCF46153	-0.764463	0.0242864	chr2	120686940	1.20687e+08	121077203	C	T	PRAD_15373	121076872	121077373	80.5	120346143	protein_coding	+	sigBoth	390263	731060	340797	-15.5	Cross
rs2182425_chr1:91166111_RP4-665J23.1	RP4-665J23.1	rs2182425	chr1:91166111	CTCF69846	-0.701451	0.0229627	chr1	91166111	91166400	91647333	A	C	PRAD_5038	91647009	91647510	73.5	90851657	lincRNA	-	sigHigh	481222	795676	314454	-289	Cross
rs17482910_chr1:91166111_TGFBR3	TGFBR3	rs17482910	chr1:91166111	CTCF69846	-0.701451	0.0229627	chr1	91166111	91166400	91161822	A	C	PRAD_5021	91161615	91162116	-43.5	91906335	protein_coding	-	sigBoth	-4289	-744513	-740224	-289	Cross
rs2182425_chr1:91166111_ZNF644	ZNF644	rs2182425	chr1:91166111	CTCF69846	-0.701451	0.0229627	chr1	91166111	91166400	91647333	A	C	PRAD_5038	91647009	91647510	73.5	91022272	protein_coding	-	sigHigh	481222	625061	143839	-289	Cross
rs73116920_chr5:68963442_CDK7	CDK7	rs73116920	chr5:68963442	CTCF23838	-0.616481	0.0458784	chr5	68963442	6.89632e+07	68730805	C	T	PRAD_32854	68730637	68731138	-82.5	69234795	protein_coding	+	sigNone	-232637	-503990	-271353	258.5	Cross
rs2973673_chr5:178197161_DDX41	DDX41	rs2973673	chr5:178197161	CTCF27187	-0.644319	0.0384608	chr5	178197161	1.78197e+08	178236690	T	C	PRAD_36715	178236620	178237121	-180.5	177517469	protein_coding	-	sigLow	39529	719221	679692	16.5	Cross
rs2700874_chr3:183480176_KLHL24	KLHL24	rs2700874	chr3:183480176	CTCF5447	-0.782007	0.00775145	chr3	183480176	1.8348e+08	182697758	T	G	PRAD_25143	182697561	182698062	-53.5	183635568	protein_coding	+	sigHigh	-782418	-937810	-155392	-205.5	Cross
rs113124226_chr5:102681758_PAM	PAM	rs113124226	chr5:102681758	CTCF24643	-0.637983	0.0463242	chr5	102681758	1.02682e+08	102155057	C	T	PRAD_33841	102155011	102155512	-204.5	102753981	protein_coding	+	sigLow	-526701	-598924	-72223	75.5	Cross
rs6794876_chr3:33980309_PDCD6IP	PDCD6IP	rs6794876	chr3:33980309	CTCF1105	-0.610642	0.0486842	chr3	33980309	3.39805e+07	34683823	C	T	PRAD_20354	34683797	34684298	-224.5	33798352	protein_coding	+	sigHigh	703514	885471	181957	-173.5	Cross
rs461259_chr5:178197161_PHYKPL	PHYKPL	rs461259	chr5:178197161	CTCF27187	-0.644319	0.0384608	chr5	178197161	1.78197e+08	177575088	T	C	PRAD_36689	177574963	177575464	-125.5	178232791	protein_coding	-	sigLow	-622073	-657703	-35630	16.5	Cross
rs2973807_chr5:178197161_RAB24	RAB24	rs2973807	chr5:178197161	CTCF27187	-0.644319	0.0384608	chr5	178197161	1.78197e+08	178237054	T	C	PRAD_36715	178236620	178237121	183.5	177303744	protein_coding	-	sigHigh	39893	933310	893417	16.5	Cross
rs16897796_chr5:68963442_RAD17	RAD17	rs16897796	chr5:68963442	CTCF23838	-0.616481	0.0458784	chr5	68963442	6.89632e+07	68396876	T	C	PRAD_32834	68396640	68397141	-14.5	69369293	protein_coding	+	sigLow	-566566	-972417	-405851	258.5	Cross
rs58997157_chr5:68963442_RAD17	RAD17	rs58997157	chr5:68963442	CTCF23838	-0.616481	0.0458784	chr5	68963442	6.89632e+07	68419397	T	A	PRAD_32838	68419212	68419713	-65.5	69369293	protein_coding	+	sigHigh	-544045	-949896	-405851	258.5	Cross
rs35586793_chr7:140004101_C7orf55-LUC7L2	C7orf55-LUC7L2	rs35586793	chr7:140004101	CTCF95120	-0.708585	0.013432	chr7	140004101	1.40004e+08	140022730	T	A	PRAD_48354	140022517	140023018	-37.5	139341360	protein_coding	+	sigHigh	18629	681370	662741	-89.5	Cross
rs16911458_chr9:97470155_NCBP1	NCBP1	rs16911458	chr9:97470155	CTCF88902	-0.655945	0.0263805	chr9	97470155	9.74703e+07	96686777	G	A	PRAD_56788	96686736	96687237	-209.5	97633626	protein_coding	+	sigLow	-783378	-946849	-163471	-105.5	Cross
rs12531742_chr7:98831845_TMEM130	TMEM130	rs12531742	chr7:98831845	CTCF93773	-0.673688	0.0214063	chr7	98831845	9.88319e+07	98021882	A	G	PRAD_46618	98021416	98021917	215.5	98870771	protein_coding	-	sigNone	-809963	-848889	-38926	-87.5	Cross
rs1985592_chr7:98831845_TMEM130	TMEM130	rs1985592	chr7:98831845	CTCF93773	-0.673688	0.0214063	chr7	98831845	9.88319e+07	98049255	T	G	PRAD_46620	98048998	98049499	6.5	98870771	protein_coding	-	sigHigh	-782590	-821516	-38926	-87.5	Cross
rs9348150_chr6:158205601_TMEM242	TMEM242	rs9348150	chr6:158205601	CTCF65308	-0.66282	0.0275315	chr6	158205601	158205460	158220811	T	C	PRAD_42780	158220793	158221294	-232.5	157323601	protein_coding	-	sigLow	15210	897210	882000	141	Cross
rs1952023_chr13:108176881_ABHD13	ABHD13	rs1952023	chr13:108176881	CTCF60108	-0.692711	0.0338804	chr13	108176881	1.08177e+08	107962406	G	C	PRAD_78439	107962186	107962687	-30.5	108218379	protein_coding	+	sigBoth	-214475	-255973	-41498	2.5	Cross
rs16971635_chr13:108176881_LIG4	LIG4	rs16971635	chr13:108176881	CTCF60108	-0.692711	0.0338804	chr13	108176881	1.08177e+08	107962445	T	A	PRAD_78439	107962186	107962687	8.5	108218368	protein_coding	-	sigLow	-214436	-255923	-41487	2.5	Cross
rs7917515_chr10:23293234_PIP4K2A	PIP4K2A	rs7917515	chr10:23293234	CTCF32794	-0.722873	0.015053	chr10	23293234	2.32933e+07	23469859	A	G	PRAD_60320	23469559	23470060	49.5	22714555	protein_coding	-	sigLow	176625	755304	578679	-94.5	Within
rs446927_chr20:46325297_SPATA25	SPATA25	rs446927	chr20:46325297	CTCF76458	-0.62141	0.0487298	chr20	46325297	46325255	46459367	G	C	PRAD_105289	46459073	46459574	43.5	45887635	protein_coding	-	sigNone	134070	571732	437662	42	Cross
rs2151389_chr20:46325297_ZSWIM1	ZSWIM1	rs2151389	chr20:46325297	CTCF76458	-0.62141	0.0487298	chr20	46325297	46325255	46843685	C	T	PRAD_105321	46843496	46843997	-61.5	45881227	protein_coding	+	sigHigh	518388	962458	444070	42	Cross
rs6066083_chr20:46325297_ZSWIM1	ZSWIM1	rs6066083	chr20:46325297	CTCF76458	-0.62141	0.0487298	chr20	46325297	46325255	46831610	C	T	PRAD_105320	46831230	46831731	129.5	45881227	protein_coding	+	sigHigh	506313	950383	444070	42	Cross
rs73299918_chr20:46325297_ZSWIM1	ZSWIM1	rs73299918	chr20:46325297	CTCF76458	-0.62141	0.0487298	chr20	46325297	46325255	46811055	T	G	PRAD_105317	46810766	46811267	38.5	45881227	protein_coding	+	sigHigh	485758	929828	444070	42	Cross
rs79386833_chr20:46325297_ZSWIM1	ZSWIM1	rs79386833	chr20:46325297	CTCF76458	-0.62141	0.0487298	chr20	46325297	46325255	46808641	T	C	PRAD_105316	46808512	46809013	-121.5	45881227	protein_coding	+	sigBoth	483344	927414	444070	42	Cross

## Sheet: spatial_pattern_based_RWPE-1
	Gene	SNP	CpG	ctcf_id	cor_cpg_ctcf	cor_cpg_ctcf_fdr	chr	cpg_pos	ctcf_mid	snp_pos	snp_ref	snp_alt	atac_id	atac_start	atac_end	snp2atac_mid	tss_pos	gene_type	gene_strand	sigGroup	snp2cpg	snp2gene	cpg2gene	cpg2ctcf_mid	overlap
rs7591327_chr2:85288775_ATOH8	ATOH8	rs7591327	chr2:85288775	CTCF45080	-0.693493	0.0190755	chr2	85288775	8.52889e+07	84946394	C	T	PRAD_14076	84946362	84946863	-218.5	85751344	protein_coding	+	sigLow	-342381	-804950	-462569	-101.5	Within
rs403523_chr2:70643912_C2orf42	C2orf42	rs403523	chr2:70643912	CTCF44649	-0.71792	0.0136509	chr2	70643912	7.06439e+07	71181588	T	G	PRAD_13770	71181275	71181776	62.5	70248615	protein_coding	-	sigHigh	537676	932973	395297	-4.5	Within
rs58946049_chr1:201348458_CAMSAP2	CAMSAP2	rs58946049	chr1:201348458	CTCF72788	-0.783741	0.0107772	chr1	201348458	2.01348e+08	201565443	G	T	PRAD_8505	201565090	201565591	102.5	200739558	protein_coding	+	sigLow	216985	825885	608900	108.5	Within
rs639963_chr1:201348458_CAMSAP2	CAMSAP2	rs639963	chr1:201348458	CTCF72788	-0.783741	0.0107772	chr1	201348458	2.01348e+08	201559940	G	C	PRAD_8504	201559602	201560103	87.5	200739558	protein_coding	+	sigLow	211482	820382	608900	108.5	Within
rs74136626_chr1:201348458_CAMSAP2	CAMSAP2	rs74136626	chr1:201348458	CTCF72788	-0.783741	0.0107772	chr1	201348458	2.01348e+08	201462078	T	C	PRAD_8485	201461781	201462282	46.5	200739558	protein_coding	+	sigHigh	113620	722520	608900	108.5	Within
rs76274194_chr2:85288775_CAPG	CAPG	rs76274194	chr2:85288775	CTCF45080	-0.693493	0.0190755	chr2	85288775	8.52889e+07	84925969	C	A	PRAD_14073	84925735	84926236	-16.5	85418432	protein_coding	-	sigLow	-362806	-492463	-129657	-101.5	Within
rs55637101_chr2:85288775_KCMF1	KCMF1	rs55637101	chr2:85288775	CTCF45080	-0.693493	0.0190755	chr2	85288775	8.52889e+07	85827687	G	A	PRAD_14171	85827328	85827829	108.5	84971093	protein_coding	+	sigLow	538912	856594	317682	-101.5	Within
rs6664071_chr1:201348458_KIF21B	KIF21B	rs6664071	chr1:201348458	CTCF72788	-0.783741	0.0107772	chr1	201348458	2.01348e+08	201448202	C	G	PRAD_8481	201448032	201448533	-80.5	201023700	protein_coding	-	sigHigh	99744	424502	324758	108.5	Within
rs79067933_chr1:201348458_KIF21B	KIF21B	rs79067933	chr1:201348458	CTCF72788	-0.783741	0.0107772	chr1	201348458	2.01348e+08	201598128	C	T	PRAD_8506	201597719	201598220	158.5	201023700	protein_coding	-	sigHigh	249670	574428	324758	108.5	Within
rs12403619_chr1:40949190_NFYC	NFYC	rs12403619	chr1:40949190	CTCF68259	-0.667821	0.0337991	chr1	40949190	4.09491e+07	40968097	A	T	PRAD_3283	40967771	40968272	75.5	40691570	protein_coding	+	sigLow	18907	276527	257620	125.5	Within
rs905634_chr1:201348458_PHLDA3	PHLDA3	rs905634	chr1:201348458	CTCF72788	-0.783741	0.0107772	chr1	201348458	2.01348e+08	200915857	C	T	PRAD_8429	200915660	200916161	-53.5	201469237	protein_coding	-	sigLow	-432601	-553380	-120779	108.5	Within
rs141773591_chr1:171985929_PIGC	PIGC	rs141773591	chr1:171985929	CTCF71958	-0.73169	0.0114412	chr1	171985929	1.71986e+08	171606489	C	A	PRAD_7657	171606264	171606765	-25.5	172444086	protein_coding	-	sigHigh	-379440	-837597	-458157	93.5	Within
rs10920208_chr1:201348458_PKP1	PKP1	rs10920208	chr1:201348458	CTCF72788	-0.783741	0.0107772	chr1	201348458	2.01348e+08	201462119	T	C	PRAD_8485	201461781	201462282	87.5	201283452	protein_coding	+	sigHigh	113661	178667	65006	108.5	Within
rs74136626_chr1:201348458_PKP1	PKP1	rs74136626	chr1:201348458	CTCF72788	-0.783741	0.0107772	chr1	201348458	2.01348e+08	201462078	T	C	PRAD_8485	201461781	201462282	46.5	201283452	protein_coding	+	sigHigh	113620	178626	65006	108.5	Within
rs2182425_chr1:91166111_RP4-665J23.1	RP4-665J23.1	rs2182425	chr1:91166111	CTCF69846	-0.701451	0.0229627	chr1	91166111	91166400	91647333	A	C	PRAD_5038	91647009	91647510	73.5	90851657	lincRNA	-	sigHigh	481222	795676	314454	-289	Within
rs61094245_chr2:119291399_STEAP3	STEAP3	rs61094245	chr2:119291399	CTCF46078	-0.638972	0.0458744	chr2	119291399	119291148	119407726	C	T	PRAD_15278	119407656	119408157	-180.5	119223831	protein_coding	+	sigLow	116327	183895	67568	251	Cross
rs6759748_chr2:119291399_STEAP3	STEAP3	rs6759748	chr2:119291399	CTCF46078	-0.638972	0.0458744	chr2	119291399	119291148	119388061	A	G	PRAD_15275	119387576	119388077	234.5	119223831	protein_coding	+	sigHigh	96662	164230	67568	251	Cross
rs72833218_chr2:119291399_STEAP3	STEAP3	rs72833218	chr2:119291399	CTCF46078	-0.638972	0.0458744	chr2	119291399	119291148	119383895	C	T	PRAD_15274	119383402	119383903	242.5	119223831	protein_coding	+	sigHigh	92496	160064	67568	251	Cross
rs17482910_chr1:91166111_TGFBR3	TGFBR3	rs17482910	chr1:91166111	CTCF69846	-0.701451	0.0229627	chr1	91166111	91166400	91161822	A	C	PRAD_5021	91161615	91162116	-43.5	91906335	protein_coding	-	sigBoth	-4289	-744513	-740224	-289	Within
rs115521079_chr1:201348458_TMEM9	TMEM9	rs115521079	chr1:201348458	CTCF72788	-0.783741	0.0107772	chr1	201348458	2.01348e+08	202057159	C	T	PRAD_8555	202056819	202057320	89.5	201171574	protein_coding	-	sigNone	708701	885585	176884	108.5	Within
rs11804294_chr1:201348458_TMEM9	TMEM9	rs11804294	chr1:201348458	CTCF72788	-0.783741	0.0107772	chr1	201348458	2.01348e+08	202064624	A	G	PRAD_8557	202064513	202065014	-139.5	201171574	protein_coding	-	sigNone	716166	893050	176884	108.5	Within
rs6664071_chr1:201348458_TMEM9	TMEM9	rs6664071	chr1:201348458	CTCF72788	-0.783741	0.0107772	chr1	201348458	2.01348e+08	201448202	C	G	PRAD_8481	201448032	201448533	-80.5	201171574	protein_coding	-	sigLow	99744	276628	176884	108.5	Within
rs1105882_chr2:85288775_TMSB10	TMSB10	rs1105882	chr2:85288775	CTCF45080	-0.693493	0.0190755	chr2	85288775	8.52889e+07	85811627	T	C	PRAD_14167	85811212	85811713	164.5	84905625	protein_coding	+	sigHigh	522852	906002	383150	-101.5	Within
rs7591327_chr2:85288775_USP39	USP39	rs7591327	chr2:85288775	CTCF45080	-0.693493	0.0190755	chr2	85288775	8.52889e+07	84946394	C	T	PRAD_14076	84946362	84946863	-218.5	85602856	protein_coding	+	sigLow	-342381	-656462	-314081	-101.5	Within
rs76274194_chr2:85288775_USP39	USP39	rs76274194	chr2:85288775	CTCF45080	-0.693493	0.0190755	chr2	85288775	8.52889e+07	84925969	C	A	PRAD_14073	84925735	84926236	-16.5	85602856	protein_coding	+	sigLow	-362806	-676887	-314081	-101.5	Within
rs2182425_chr1:91166111_ZNF644	ZNF644	rs2182425	chr1:91166111	CTCF69846	-0.701451	0.0229627	chr1	91166111	91166400	91647333	A	C	PRAD_5038	91647009	91647510	73.5	91022272	protein_coding	-	sigHigh	481222	625061	143839	-289	Within
rs2991347_chr1:40949190_ZNF684	ZNF684	rs2991347	chr1:40949190	CTCF68259	-0.667821	0.0337991	chr1	40949190	4.09491e+07	41496695	G	C	PRAD_3351	41496672	41497173	-227.5	40531561	protein_coding	+	sigHigh	547505	965134	417629	125.5	Within
rs78555906_chr1:40949190_ZNF684	ZNF684	rs78555906	chr1:40949190	CTCF68259	-0.667821	0.0337991	chr1	40949190	4.09491e+07	41342104	T	C	PRAD_3313	41341996	41342497	-142.5	40531561	protein_coding	+	sigLow	392914	810543	417629	125.5	Within
rs11959113_chr5:149265012_PPARGC1B	PPARGC1B	rs11959113	chr5:149265012	CTCF26134	-0.624976	0.0421488	chr5	149265012	149264978	148848933	G	A	PRAD_35557	148848597	148849098	85.5	149730298	protein_coding	+	sigHigh	-416079	-881365	-465286	34	Within
rs6894617_chr5:150272721_RPS14	RPS14	rs6894617	chr5:150272721	CTCF26217	-0.665513	0.0346639	chr5	150272721	1.50273e+08	150161858	C	T	PRAD_35733	150161559	150162060	48.5	150449756	protein_coding	-	sigHigh	-110863	-287898	-177035	46.5	Within
rs6440052_chr3:141455238_SLC25A36	SLC25A36	rs6440052	chr3:141455238	CTCF4334	-0.687763	0.0267875	chr3	141455238	141455094	141940399	C	T	PRAD_24061	141940190	141940691	-41.5	140941830	protein_coding	+	sigLow	485161	998569	513408	144	Within
rs17589045_chr5:54896257_SNX18	SNX18	rs17589045	chr5:54896257	CTCF23474	-0.679665	0.0258561	chr5	54896257	54896061	54936194	A	C	PRAD_32323	54936173	54936674	-229.5	54517759	protein_coding	+	sigLow	39937	418435	378498	196	Within
rs4719888_chr7:27136376_AC004540.5	AC004540.5	rs4719888	chr7:27136376	CTCF91890	-0.766892	0.0069084	chr7	27136376	2.71366e+07	27347185	C	T	PRAD_44573	27346897	27347398	37.5	26398593	lincRNA	+	sigHigh	210809	948592	737783	-212.5	Within
rs6973893_chr7:27136376_AC004540.5	AC004540.5	rs6973893	chr7:27136376	CTCF91890	-0.766892	0.0069084	chr7	27136376	2.71366e+07	27235936	T	C	PRAD_44568	27235564	27236065	121.5	26398593	lincRNA	+	sigHigh	99560	837343	737783	-212.5	Within
rs74659939_chr8:122572799_DERL1	DERL1	rs74659939	chr8:122572799	CTCF82716	-0.698455	0.0205547	chr8	122572799	1.22573e+08	122237259	A	C	PRAD_52928	122237074	122237575	-65.5	123042423	protein_coding	-	sigLow	-335540	-805164	-469624	243.5	Within
rs2698712_chr7:27136376_HOXA6	HOXA6	rs2698712	chr7:27136376	CTCF91890	-0.766892	0.0069084	chr7	27136376	2.71366e+07	26377192	G	A	PRAD_44442	26376929	26377430	12.5	27150603	protein_coding	-	sigNone	-759184	-773411	-14227	-212.5	Within
rs681144_chr6:138004517_IFNGR1	IFNGR1	rs681144	chr6:138004517	CTCF64676	-0.74765	0.0125654	chr6	138004517	1.38005e+08	138088242	G	T	PRAD_42022	138088239	138088740	-247.5	137219449	protein_coding	-	sigHigh	83725	868793	785068	-117.5	Cross
rs9321634_chr6:138004517_PBOV1	PBOV1	rs9321634	chr6:138004517	CTCF64676	-0.74765	0.0125654	chr6	138004517	1.38005e+08	137901373	T	G	PRAD_42012	137901207	137901708	-84.5	138218491	protein_coding	-	sigLow	-103144	-317118	-213974	-117.5	Within
rs2514658_chr8:104325610_RIMS2	RIMS2	rs2514658	chr8:104325610	CTCF82355	-0.729525	0.0158621	chr8	104325610	104325641	104325643	G	A	PRAD_52579	104325378	104325879	14.5	103500748	protein_coding	+	sigHigh	33	824895	824862	-31	Cross
rs11564003_chr7:27136376_SKAP2	SKAP2	rs11564003	chr7:27136376	CTCF91890	-0.766892	0.0069084	chr7	27136376	2.71366e+07	27314285	G	A	PRAD_44572	27314065	27314566	-30.5	26995239	protein_coding	-	sigLow	177909	319046	141137	-212.5	Cross
rs17346797_chr8:122572799_ZHX1-C8orf76	ZHX1-C8orf76	rs17346797	chr8:122572799	CTCF82716	-0.698455	0.0205547	chr8	122572799	1.22573e+08	122553033	G	T	PRAD_52933	122552564	122553065	218.5	123274284	protein_coding	-	sigLow	-19766	-721251	-701485	243.5	Cross
rs100876_chr11:34366712_ABTB2	ABTB2	rs100876	chr11:34366712	CTCF15766	-0.726091	0.0108218	chr11	34366712	34366724	34685486	G	A	PRAD_66105	34685194	34685695	41.5	34358008	protein_coding	-	sigNone	318774	327478	8704	-12	Within
rs2553825_chr11:34366712_ABTB2	ABTB2	rs2553825	chr11:34366712	CTCF15766	-0.726091	0.0108218	chr11	34366712	34366724	35077839	C	T	PRAD_66136	35077654	35078155	-65.5	34358008	protein_coding	-	sigNone	711127	719831	8704	-12	Within
rs286883_chr11:34366712_ABTB2	ABTB2	rs286883	chr11:34366712	CTCF15766	-0.726091	0.0108218	chr11	34366712	34366724	34667749	C	T	PRAD_66101	34667343	34667844	155.5	34358008	protein_coding	-	sigNone	301037	309741	8704	-12	Within
rs2011920_chr10:69789100_AIFM2	AIFM2	rs2011920	chr10:69789100	CTCF33974	-0.77846	0.00678683	chr10	69789100	69789356	69732879	C	G	PRAD_61644	69732578	69733079	50.5	70132934	protein_coding	-	sigHigh	-56221	-400055	-343834	-256	Within
rs9804485_chr11:123021298_BLID	BLID	rs9804485	chr11:123021298	CTCF19023	-0.672076	0.0248494	chr11	123021298	1.23021e+08	123023282	C	G	PRAD_70225	123023079	123023580	-47.5	122116215	protein_coding	-	sigHigh	1984	907067	905083	122.5	Within
rs11064949_chr12:120231555_CABP1	CABP1	rs11064949	chr12:120231555	CTCF31446	-0.696537	0.0377587	chr12	120231555	1.20232e+08	119884945	G	A	PRAD_75448	119884466	119884967	228.5	120640552	protein_coding	+	sigBoth	-346610	-755607	-408997	-57.5	Within
rs2745906_chr11:34366712_CAPRIN1	CAPRIN1	rs2745906	chr11:34366712	CTCF15766	-0.726091	0.0108218	chr11	34366712	34366724	34371381	C	G	PRAD_66036	34371376	34371877	-245.5	34051683	protein_coding	+	sigLow	4669	319698	315029	-12	Cross
rs1151843_chr12:120231555_GCN1	GCN1	rs1151843	chr12:120231555	CTCF31446	-0.696537	0.0377587	chr12	120231555	1.20232e+08	120398491	A	C	PRAD_75502	120398102	120398603	138.5	120194710	protein_coding	-	sigHigh	166936	203781	36845	-57.5	Within
rs6480445_chr10:69789100_HK1	HK1	rs6480445	chr10:69789100	CTCF33974	-0.77846	0.00678683	chr10	69789100	69789356	70192691	C	T	PRAD_61674	70192298	70192799	142.5	69269984	protein_coding	+	sigHigh	403591	922707	519116	-256	Within
rs7917515_chr10:23293234_PIP4K2A	PIP4K2A	rs7917515	chr10:23293234	CTCF32794	-0.722873	0.015053	chr10	23293234	2.32933e+07	23469859	A	G	PRAD_60320	23469559	23470060	49.5	22714555	protein_coding	-	sigLow	176625	755304	578679	-94.5	Within
rs74140308_chr10:77756773_POLR3A	POLR3A	rs74140308	chr10:77756773	CTCF34374	-0.846064	0.00188633	chr10	77756773	77756774	77711668	G	C	PRAD_62103	77711348	77711849	69.5	78029545	protein_coding	-	sigHigh	-45105	-317877	-272772	-1	Cross
rs3847964_chr12:120231555_POP5	POP5	rs3847964	chr12:120231555	CTCF31446	-0.696537	0.0377587	chr12	120231555	1.20232e+08	119930526	G	T	PRAD_75450	119930116	119930617	159.5	120581398	protein_coding	-	sigHigh	-301029	-650872	-349843	-57.5	Within
rs10998893_chr10:69789100_PRF1	PRF1	rs10998893	chr10:69789100	CTCF33974	-0.77846	0.00678683	chr10	69789100	69789356	69650558	A	G	PRAD_61635	69650168	69650669	139.5	70602775	protein_coding	-	sigNone	-138542	-952217	-813675	-256	Within
rs2812508_chr10:69789100_PRF1	PRF1	rs2812508	chr10:69789100	CTCF33974	-0.77846	0.00678683	chr10	69789100	69789356	69662294	C	T	PRAD_61636	69662196	69662697	-152.5	70602775	protein_coding	-	sigHigh	-126806	-940481	-813675	-256	Within
rs117426293_chr12:120231555_PXN	PXN	rs117426293	chr12:120231555	CTCF31446	-0.696537	0.0377587	chr12	120231555	1.20232e+08	119989101	G	A	PRAD_75453	119988607	119989108	243.5	120265771	protein_coding	-	sigNone	-242454	-276670	-34216	-57.5	Cross
rs12302189_chr12:120231555_RAB35	RAB35	rs12302189	chr12:120231555	CTCF31446	-0.696537	0.0377587	chr12	120231555	1.20232e+08	120761526	G	A	PRAD_75537	120761468	120761969	-192.5	120117502	protein_coding	-	sigHigh	529971	644024	114053	-57.5	Within
rs4390448_chr13:26706484_RASL11A	RASL11A	rs4390448	chr13:26706484	CTCF58276	-0.623749	0.0427014	chr13	26706484	2.67066e+07	26699039	C	G	PRAD_76501	26698572	26699073	216.5	27270327	protein_coding	+	sigLow	-7445	-571288	-563843	-161.5	Within
rs3847964_chr12:120231555_RNF10	RNF10	rs3847964	chr12:120231555	CTCF31446	-0.696537	0.0377587	chr12	120231555	1.20232e+08	119930526	G	T	PRAD_75450	119930116	119930617	159.5	120533480	protein_coding	+	sigLow	-301029	-602954	-301925	-57.5	Within
rs3847964_chr12:120231555_RP11-173P15.9	RP11-173P15.9	rs3847964	chr12:120231555	CTCF31446	-0.696537	0.0377587	chr12	120231555	1.20232e+08	119930526	G	T	PRAD_75450	119930116	119930617	159.5	120703867	lincRNA	+	sigLow	-301029	-773341	-472312	-57.5	Within
rs4390448_chr13:26706484_RPL21	RPL21	rs4390448	chr13:26706484	CTCF58276	-0.623749	0.0427014	chr13	26706484	2.67066e+07	26699039	C	G	PRAD_76501	26698572	26699073	216.5	27251309	protein_coding	+	sigHigh	-7445	-552270	-544825	-161.5	Within
rs3847964_chr12:120231555_SRSF9	SRSF9	rs3847964	chr12:120231555	CTCF31446	-0.696537	0.0377587	chr12	120231555	1.20232e+08	119930526	G	T	PRAD_75450	119930116	119930617	159.5	120469793	protein_coding	-	sigLow	-301029	-539267	-238238	-57.5	Within
rs2019499_chr12:43776561_TMEM117	TMEM117	rs2019499	chr12:43776561	CTCF28702	-0.635352	0.0475896	chr12	43776561	4.37767e+07	43179998	C	T	PRAD_72245	43179930	43180431	-182.5	43835967	protein_coding	+	sigLow	-596563	-655969	-59406	-132.5	Cross
rs4390448_chr13:26706484_USP12	USP12	rs4390448	chr13:26706484	CTCF58276	-0.623749	0.0427014	chr13	26706484	2.67066e+07	26699039	C	G	PRAD_76501	26698572	26699073	216.5	27171896	protein_coding	-	sigLow	-7445	-472857	-465412	-161.5	Within
rs73148452_chr20:54198032_AL133335.1	AL133335.1	rs73148452	chr20:54198032	CTCF76911	-0.788844	0.00376491	chr20	54198032	5.41982e+07	53865376	T	C	PRAD_105808	53865236	53865737	-110.5	54249953	protein_coding	+	sigHigh	-332656	-384577	-51921	-142.5	Within
rs28502554_chr20:62703697_ARFGAP1	ARFGAP1	rs28502554	chr20:62703697	CTCF77292	-0.783444	0.00630273	chr20	62703697	6.27036e+07	62590368	A	G	PRAD_106204	62590276	62590777	-158.5	63272785	protein_coding	+	sigLow	-113329	-682417	-569088	108.5	Within
rs28580788_chr20:62703697_ARFGAP1	ARFGAP1	rs28580788	chr20:62703697	CTCF77292	-0.783444	0.00630273	chr20	62703697	6.27036e+07	62590721	A	G	PRAD_106204	62590276	62590777	194.5	63272785	protein_coding	+	sigLow	-112976	-682064	-569088	108.5	Within
rs13041431_chr20:59560588_PPP1R3D	PPP1R3D	rs13041431	chr20:59560588	CTCF77136	-0.787405	0.00714462	chr20	59560588	5.95609e+07	58979526	A	T	PRAD_106085	58979030	58979531	245.5	59940297	protein_coding	-	sigHigh	-581062	-960771	-379709	-285.5	Within
